# Supplementary material for: Acetylation Profiles in the Metabolic Process of Glioma-Associated Seizures
Source: Front Neurol. 2021 Oct 1;12:713293. doi: 10.3389/fneur.2021.713293 (PMC8519730; doi:10.3389/fneur.2021.713293)
Supplement: Supplementary file 1 [file Table_1.XLSX]

## Sheet: CA1vsCA2
Protein accession		Position	Amino acid	CA1/CA2 Ratio	CA1/CA2 P value	Regulated Type	Protein description	Gene name	Localization probability	PEP	Score	Charge	Modified sequence	Mass error [ppm]	CA1_1	CA1_2	CA1_3	CA2_1	CA2_2	CA2_3	Subcellular localization	KEGG KO No.	KEGG Gene	KEGG pathway	Biological Process	Cellular Component	Molecular Function	Pfam ID	Domain description	KOG category	KOG NO.	KOG description
P49189	red	316	K	11.126	0.00362433	Up	4-trimethylaminobutyraldehyde dehydrogenase OS=Homo sapiens OX=9606 GN=ALDH9A1 PE=1 SV=3	ALDH9A1	1	0.000373039	112.73	2	IK(1)IGDPLLEDTR	-5.6626	1.234	1.546	1.025	0.077		0.151	cytoplasm	K00149	ALDH9A1; aldehyde dehydrogenase family 9 member A1 [EC:1.2.1.47 1.2.1.3]	map00010 Glycolysis / Gluconeogenesis; map00053 Ascorbate and aldarate metabolism; map00071 Fatty acid degradation; map00280 Valine, leucine and isoleucine degradation; map00310 Lysine degradation; map00330 Arginine and proline metabolism; map00340 Histidine metabolism; map00380 Tryptophan metabolism; map00410 beta-Alanine metabolism; map00561 Glycerolipid metabolism; map00620 Pyruvate metabolism…	GO:0001505 regulation of neurotransmitter levels; GO:0001655 urogenital system development; GO:0001822 kidney development; GO:0001889 liver development; GO:0006081 cellular aldehyde metabolic process; GO:0006575 cellular modified amino acid metabolic process; GO:0006577 amino-acid betaine metabolic process; GO:0006578 amino-acid betaine biosynthetic process; GO:0006807 nitrogen compound metabolic…	GO:0005622 intracellular; GO:0005623 cell; GO:0005737 cytoplasm; GO:0005829 cytosol; GO:0044424 intracellular part; GO:0044444 cytoplasmic part; GO:0044464 cell part;	GO:0000166 nucleotide binding; GO:0003824 catalytic activity; GO:0004028 3-chloroallyl aldehyde dehydrogenase activity; GO:0004029 aldehyde dehydrogenase (NAD) activity; GO:0005488 binding; GO:0005515 protein binding; GO:0016491 oxidoreductase activity; GO:0016620 oxidoreductase activity, acting on the aldehyde or oxo group of donors, NAD or NADP as acceptor; GO:0016903 oxidoreductase activity, a…			C	KOG2450	Aldehyde dehydrogenase
Q71UI9	red	5	K	6.066	0.0246018	Up	Histone H2A.V OS=Homo sapiens OX=9606 GN=H2AZ2 PE=1 SV=3	H2AZ2	1	2.95936e-10	140.01	2	AGGK(1)AGK(1)DSGK(1)AK(1)AK	-3.5073	1.851	2.374	1.101	0.452	0.34	0.086	nucleus	K11251	H2A; histone H2A	map04217 Necroptosis; map05034 Alcoholism; map05322 Systemic lupus erythematosus	GO:0006325 chromatin organization; GO:0006342 chromatin silencing; GO:0006355 regulation of transcription, DNA-templated; GO:0006996 organelle organization; GO:0009889 regulation of biosynthetic process; GO:0009890 negative regulation of biosynthetic process; GO:0009892 negative regulation of metabolic process; GO:0009987 cellular process; GO:0010468 regulation of gene expression; GO:0010556 regu…	GO:0000228 nuclear chromosome; GO:0000785 chromatin; GO:0000790 nuclear chromatin; GO:0005622 intracellular; GO:0005623 cell; GO:0005634 nucleus; GO:0005694 chromosome; GO:0031974 membrane-enclosed lumen; GO:0031981 nuclear lumen; GO:0043226 organelle; GO:0043227 membrane-bounded organelle; GO:0043228 non-membrane-bounded organelle; GO:0043229 intracellular organelle; GO:0043231 intracellular mem…	GO:0003676 nucleic acid binding; GO:0003677 DNA binding; GO:0005488 binding; GO:0097159 organic cyclic compound binding; GO:1901363 heterocyclic compound binding;	PF00125	Core histone H2A/H2B/H3/H4	B	KOG1757	Histone 2A
Q71UI9	red	8	K	6.066	0.0246018	Up	Histone H2A.V OS=Homo sapiens OX=9606 GN=H2AZ2 PE=1 SV=3	H2AZ2	1	2.95936e-10	140.01	2	AGK(1)DSGK(1)AK(1)AK	-2.6485	1.851	2.374	1.101	0.452	0.34	0.086	nucleus	K11251	H2A; histone H2A	map04217 Necroptosis; map05034 Alcoholism; map05322 Systemic lupus erythematosus	GO:0006325 chromatin organization; GO:0006342 chromatin silencing; GO:0006355 regulation of transcription, DNA-templated; GO:0006996 organelle organization; GO:0009889 regulation of biosynthetic process; GO:0009890 negative regulation of biosynthetic process; GO:0009892 negative regulation of metabolic process; GO:0009987 cellular process; GO:0010468 regulation of gene expression; GO:0010556 regu…	GO:0000228 nuclear chromosome; GO:0000785 chromatin; GO:0000790 nuclear chromatin; GO:0005622 intracellular; GO:0005623 cell; GO:0005634 nucleus; GO:0005694 chromosome; GO:0031974 membrane-enclosed lumen; GO:0031981 nuclear lumen; GO:0043226 organelle; GO:0043227 membrane-bounded organelle; GO:0043228 non-membrane-bounded organelle; GO:0043229 intracellular organelle; GO:0043231 intracellular mem…	GO:0003676 nucleic acid binding; GO:0003677 DNA binding; GO:0005488 binding; GO:0097159 organic cyclic compound binding; GO:1901363 heterocyclic compound binding;	PF00125	Core histone H2A/H2B/H3/H4	B	KOG1757	Histone 2A
A4D126	red	66	K	5.526	0.00164708	Up	D-ribitol-5-phosphate cytidylyltransferase OS=Homo sapiens OX=9606 GN=CRPPA PE=1 SV=2	CRPPA	1	1.94783e-05	85.081	2	MGVPTPK(1)QFCPILER	1.1568		2.36	2.061		0.406	0.394	cytoplasm	K21031	ISPD; D-ribitol-5-phosphate cytidylyltransferase [EC:2.7.7.40]	map00040 Pentose and glucuronate interconversions; map00515 Mannose type O-glycan biosynthesis; map01100 Metabolic pathways	GO:0000902 cell morphogenesis; GO:0000904 cell morphogenesis involved in differentiation; GO:0006464 cellular protein modification process; GO:0006486 protein glycosylation; GO:0006493 protein O-linked glycosylation; GO:0006807 nitrogen compound metabolic process; GO:0006928 movement of cell or subcellular component; GO:0006935 chemotaxis; GO:0007275 multicellular organism development; GO:0007399…	GO:0005622 intracellular; GO:0005623 cell; GO:0005737 cytoplasm; GO:0005829 cytosol; GO:0044424 intracellular part; GO:0044444 cytoplasmic part; GO:0044464 cell part;	GO:0003824 catalytic activity; GO:0005488 binding; GO:0005515 protein binding; GO:0016740 transferase activity; GO:0016772 transferase activity, transferring phosphorus-containing groups; GO:0016779 nucleotidyltransferase activity; GO:0042802 identical protein binding; GO:0042803 protein homodimerization activity; GO:0046983 protein dimerization activity; GO:0047349 D-ribitol-5-phosphate cytidyly…
O75891	red	865	K	4.595	0.000697403	Up	Cytosolic 10-formyltetrahydrofolate dehydrogenase OS=Homo sapiens OX=9606 GN=ALDH1L1 PE=1 SV=2	ALDH1L1	1	5.83057e-36	173.35	3	LQAGTVFVNTYNK(1)TDVAAPFGGFK	-1.5126	1.574	1.918	1.546	0.339	0.392		cytoplasm	K00289	ALDH1L; formyltetrahydrofolate dehydrogenase [EC:1.5.1.6]	map00670 One carbon pool by folate	GO:0006082 organic acid metabolic process; GO:0006575 cellular modified amino acid metabolic process; GO:0006725 cellular aromatic compound metabolic process; GO:0006732 coenzyme metabolic process; GO:0006760 folic acid-containing compound metabolic process; GO:0006766 vitamin metabolic process; GO:0006767 water-soluble vitamin metabolic process; GO:0006807 nitrogen compound metabolic process; GO…	GO:0005622 intracellular; GO:0005623 cell; GO:0005737 cytoplasm; GO:0005829 cytosol; GO:0044424 intracellular part; GO:0044444 cytoplasmic part; GO:0044464 cell part;	GO:0003824 catalytic activity; GO:0004029 aldehyde dehydrogenase (NAD) activity; GO:0016155 formyltetrahydrofolate dehydrogenase activity; GO:0016491 oxidoreductase activity; GO:0016620 oxidoreductase activity, acting on the aldehyde or oxo group of donors, NAD or NADP as acceptor; GO:0016645 oxidoreductase activity, acting on the CH-NH group of donors; GO:0016646 oxidoreductase activity, acting …	PF00551; PF02911; PF00550	Formyl transferase; Formyl transferase, C-terminal domain; Phosphopantetheine attachment site	F	KOG2452	Formyltetrahydrofolate dehydrogenase
Q71UI9	red	12	K	4.154	0.0255971	Up	Histone H2A.V OS=Homo sapiens OX=9606 GN=H2AZ2 PE=1 SV=3	H2AZ2	1	2.95936e-10	140.01	2	AGK(1)DSGK(1)AK(1)AK	-2.6485	1.578	2.119	0.92	0.423	0.318		nucleus	K11251	H2A; histone H2A	map04217 Necroptosis; map05034 Alcoholism; map05322 Systemic lupus erythematosus	GO:0006325 chromatin organization; GO:0006342 chromatin silencing; GO:0006355 regulation of transcription, DNA-templated; GO:0006996 organelle organization; GO:0009889 regulation of biosynthetic process; GO:0009890 negative regulation of biosynthetic process; GO:0009892 negative regulation of metabolic process; GO:0009987 cellular process; GO:0010468 regulation of gene expression; GO:0010556 regu…	GO:0000228 nuclear chromosome; GO:0000785 chromatin; GO:0000790 nuclear chromatin; GO:0005622 intracellular; GO:0005623 cell; GO:0005634 nucleus; GO:0005694 chromosome; GO:0031974 membrane-enclosed lumen; GO:0031981 nuclear lumen; GO:0043226 organelle; GO:0043227 membrane-bounded organelle; GO:0043228 non-membrane-bounded organelle; GO:0043229 intracellular organelle; GO:0043231 intracellular mem…	GO:0003676 nucleic acid binding; GO:0003677 DNA binding; GO:0005488 binding; GO:0097159 organic cyclic compound binding; GO:1901363 heterocyclic compound binding;	PF00125	Core histone H2A/H2B/H3/H4	B	KOG1757	Histone 2A
P40939	red	531	K	4.057	0.0472537	Up	Trifunctional enzyme subunit alpha, mitochondrial OS=Homo sapiens OX=9606 GN=HADHA PE=1 SV=2	HADHA	1	7.46213e-15	157.54	2	TSK(1)DTSASAVAVGLK(1)QGK	-4.8676	0.601	1.668		0.324	0.251	0.264	mitochondria	K07515	HADHA; enoyl-CoA hydratase / long-chain 3-hydroxyacyl-CoA dehydrogenase [EC:4.2.1.17 1.1.1.211]	map00062 Fatty acid elongation; map00071 Fatty acid degradation; map00280 Valine, leucine and isoleucine degradation; map00310 Lysine degradation; map00380 Tryptophan metabolism; map00410 beta-Alanine metabolism; map00640 Propanoate metabolism; map00650 Butanoate metabolism; map01100 Metabolic pathways; map01200 Carbon metabolism; map01212 Fatty acid metabolism	GO:0006082 organic acid metabolic process; GO:0006629 lipid metabolic process; GO:0006631 fatty acid metabolic process; GO:0006635 fatty acid beta-oxidation; GO:0008152 metabolic process; GO:0009056 catabolic process; GO:0009062 fatty acid catabolic process; GO:0009719 response to endogenous stimulus; GO:0009725 response to hormone; GO:0009987 cellular process; GO:0010033 response to organic subs…	GO:0005622 intracellular; GO:0005623 cell; GO:0005737 cytoplasm; GO:0005739 mitochondrion; GO:0005740 mitochondrial envelope; GO:0005743 mitochondrial inner membrane; GO:0005759 mitochondrial matrix; GO:0009295 nucleoid; GO:0016020 membrane; GO:0016507 mitochondrial fatty acid beta-oxidation multienzyme complex; GO:0019866 organelle inner membrane; GO:0031090 organelle membrane; GO:0031966 mitoch…	GO:0000062 fatty-acyl-CoA binding; GO:0000166 nucleotide binding; GO:0003824 catalytic activity; GO:0003857 3-hydroxyacyl-CoA dehydrogenase activity; GO:0003985 acetyl-CoA C-acetyltransferase activity; GO:0003988 acetyl-CoA C-acyltransferase activity; GO:0004300 enoyl-CoA hydratase activity; GO:0005488 binding; GO:0016407 acetyltransferase activity; GO:0016408 C-acyltransferase activity; GO:00164…	PF00378; PF02737; PF00725	Enoyl-CoA hydratase/isomerase family; 3-hydroxyacyl-CoA dehydrogenase, NAD binding domain; 3-hydroxyacyl-CoA dehydrogenase, C-terminal domain	I	KOG1683	Hydroxyacyl-CoA dehydrogenase/enoyl-CoA hydratase
P68871	red	96	K	3.358	0.0279466	Up	Hemoglobin subunit beta OS=Homo sapiens OX=9606 GN=HBB PE=1 SV=2	HBB	1	4.23028e-152	234.91	3	GTFATLSELHCDK(1)LHVDPENFR	-0.93642	1.119	2.332	1.299		0.478	0.465	cytoplasm	K13823	HBB; hemoglobin subunit beta	map05143 African trypanosomiasis; map05144 Malaria	GO:0000302 response to reactive oxygen species; GO:0001505 regulation of neurotransmitter levels; GO:0001775 cell activation; GO:0001932 regulation of protein phosphorylation; GO:0002252 immune effector process; GO:0002262 myeloid cell homeostasis; GO:0002263 cell activation involved in immune response; GO:0002274 myeloid leukocyte activation; GO:0002275 myeloid cell activation involved in immune…	GO:0005576 extracellular region; GO:0005615 extracellular space; GO:0005622 intracellular; GO:0005623 cell; GO:0005737 cytoplasm; GO:0005829 cytosol; GO:0005833 hemoglobin complex; GO:0012505 endomembrane system; GO:0030139 endocytic vesicle; GO:0030141 secretory granule; GO:0031410 cytoplasmic vesicle; GO:0031838 haptoglobin-hemoglobin complex; GO:0031974 membrane-enclosed lumen; GO:0031982 vesi…	GO:0005344 oxygen transporter activity; GO:0005488 binding; GO:0005515 protein binding; GO:0008144 drug binding; GO:0019825 oxygen binding; GO:0030492 hemoglobin binding; GO:0031721 hemoglobin alpha binding; GO:0031722 hemoglobin beta binding; GO:0036094 small molecule binding;	PF00042	Globin	C	KOG3378	Globins and related hemoproteins
Q01469	red	40	K	3.203	0.0120906	Up	Fatty acid-binding protein 5 OS=Homo sapiens OX=9606 GN=FABP5 PE=1 SV=3	FABP5	1	2.17577e-08	89.359	2	MGAMAK(1)PDCIITCDGK	0.34668	1.572	2.504		0.725	0.531	0.653	extracellular	K08754	FABP5; fatty acid-binding protein 5, epidermal	map03320 PPAR signaling pathway	GO:0001775 cell activation; GO:0002252 immune effector process; GO:0002263 cell activation involved in immune response; GO:0002274 myeloid leukocyte activation; GO:0002275 myeloid cell activation involved in immune response; GO:0002283 neutrophil activation involved in immune response; GO:0002366 leukocyte activation involved in immune response; GO:0002376 immune system process; GO:0002443 leukoc…	GO:0000323 lytic vacuole; GO:0005576 extracellular region; GO:0005615 extracellular space; GO:0005622 intracellular; GO:0005623 cell; GO:0005634 nucleus; GO:0005654 nucleoplasm; GO:0005737 cytoplasm; GO:0005764 lysosome; GO:0005766 primary lysosome; GO:0005773 vacuole; GO:0005775 vacuolar lumen; GO:0005829 cytosol; GO:0005886 plasma membrane; GO:0012505 endomembrane system; GO:0012506 vesicle mem…	GO:0001972 retinoic acid binding; GO:0005488 binding; GO:0005501 retinoid binding; GO:0005504 fatty acid binding; GO:0005515 protein binding; GO:0008289 lipid binding; GO:0019840 isoprenoid binding; GO:0031406 carboxylic acid binding; GO:0033293 monocarboxylic acid binding; GO:0036094 small molecule binding; GO:0042802 identical protein binding; GO:0043167 ion binding; GO:0043168 anion binding; G…	PF00061	Lipocalin / cytosolic fatty-acid binding protein family	I	KOG4015	Fatty acid-binding protein FABP
P14136	red	95	K	3.134	0.0427201	Up	Glial fibrillary acidic protein OS=Homo sapiens OX=9606 GN=GFAP PE=1 SV=1	GFAP	1	1.14079e-46	265.89	3	FLEQQNK(1)ALAAELNQLR	-7.235	1.581	1.838	1.085	0.867	0.358	0.212	mitochondria	K05640	GFAP; glial fibrillary acidic protein	map04630 JAK-STAT signaling pathway	GO:0001505 regulation of neurotransmitter levels; GO:0006950 response to stress; GO:0006996 organelle organization; GO:0007010 cytoskeleton organization; GO:0007275 multicellular organism development; GO:0007399 nervous system development; GO:0007417 central nervous system development; GO:0008284 positive regulation of cell proliferation; GO:0009611 response to wounding; GO:0009894 regulation of …	GO:0000323 lytic vacuole; GO:0005622 intracellular; GO:0005623 cell; GO:0005737 cytoplasm; GO:0005764 lysosome; GO:0005765 lysosomal membrane; GO:0005773 vacuole; GO:0005774 vacuolar membrane; GO:0005829 cytosol; GO:0005856 cytoskeleton; GO:0005882 intermediate filament; GO:0016020 membrane; GO:0031090 organelle membrane; GO:0042995 cell projection; GO:0043209 myelin sheath; GO:0043226 organelle;…	GO:0005102 receptor binding; GO:0005178 integrin binding; GO:0005198 structural molecule activity; GO:0005200 structural constituent of cytoskeleton; GO:0005488 binding; GO:0005515 protein binding; GO:0019899 enzyme binding; GO:0019900 kinase binding; GO:0042802 identical protein binding; GO:0044877 macromolecular complex binding; GO:0050839 cell adhesion molecule binding;
P17600	red	311	K	2.96	0.00317518	Up	Synapsin-1 OS=Homo sapiens OX=9606 GN=SYN1 PE=1 SV=3	SYN1	1	5.09302e-155	238.93	2	TYATAEPFIDAK(1)YDVR	-2.466	0.803	0.766			0.28	0.25	nucleus	K19941	SYN; synapsin		GO:0001505 regulation of neurotransmitter levels; GO:0006810 transport; GO:0006836 neurotransmitter transport; GO:0007154 cell communication; GO:0007267 cell-cell signaling; GO:0007268 chemical synaptic transmission; GO:0007269 neurotransmitter secretion; GO:0007275 multicellular organism development; GO:0007399 nervous system development; GO:0009987 cellular process; GO:0010646 regulation of cel…	GO:0000228 nuclear chromosome; GO:0000793 condensed chromosome; GO:0000794 condensed nuclear chromosome; GO:0000795 synaptonemal complex; GO:0005622 intracellular; GO:0005623 cell; GO:0005634 nucleus; GO:0005694 chromosome; GO:0005737 cytoplasm; GO:0005829 cytosol; GO:0005856 cytoskeleton; GO:0008021 synaptic vesicle; GO:0012505 endomembrane system; GO:0012506 vesicle membrane; GO:0014069 postsyn…	GO:0000166 nucleotide binding; GO:0005215 transporter activity; GO:0005488 binding; GO:0005515 protein binding; GO:0005524 ATP binding; GO:0008144 drug binding; GO:0017076 purine nucleotide binding; GO:0019899 enzyme binding; GO:0019900 kinase binding; GO:0019901 protein kinase binding; GO:0030554 adenyl nucleotide binding; GO:0032553 ribonucleotide binding; GO:0032555 purine ribonucleotide bindi…	PF10581; PF02078; PF02750	Synapsin N-terminal; Synapsin, N-terminal domain; Synapsin, ATP binding domain	TU	KOG3895	Synaptic vesicle protein Synapsin
Q16623	red	83	K	2.903	0.000650654	Up	Syntaxin-1A OS=Homo sapiens OX=9606 GN=STX1A PE=1 SV=1	STX1A	1	1.93176e-95	214.14	2	TKEELEELMSDIK(1)K	0.55892	1.043	0.989			0.348	0.352	plasma membrane	K04560	STX1A; syntaxin 1A	map04130 SNARE interactions in vesicular transport; map04721 Synaptic vesicle cycle; map04911 Insulin secretion; map05031 Amphetamine addiction	GO:0001505 regulation of neurotransmitter levels; GO:0001956 positive regulation of neurotransmitter secretion; GO:0002791 regulation of peptide secretion; GO:0006810 transport; GO:0006836 neurotransmitter transport; GO:0006886 intracellular protein transport; GO:0006887 exocytosis; GO:0006904 vesicle docking involved in exocytosis; GO:0006906 vesicle fusion; GO:0006996 organelle organization; GO…	GO:0005622 intracellular; GO:0005623 cell; GO:0005634 nucleus; GO:0005635 nuclear envelope; GO:0005737 cytoplasm; GO:0005829 cytosol; GO:0005856 cytoskeleton; GO:0005886 plasma membrane; GO:0005887 integral component of plasma membrane; GO:0008021 synaptic vesicle; GO:0012505 endomembrane system; GO:0012506 vesicle membrane; GO:0014069 postsynaptic density; GO:0015629 actin cytoskeleton; GO:00160…	GO:0000149 SNARE binding; GO:0005246 calcium channel regulator activity; GO:0005484 SNAP receptor activity; GO:0005488 binding; GO:0005515 protein binding; GO:0008092 cytoskeletal protein binding; GO:0008200 ion channel inhibitor activity; GO:0016247 channel regulator activity; GO:0016248 channel inhibitor activity; GO:0017022 myosin binding; GO:0017081 chloride channel regulator activity; GO:001…	PF00804	Syntaxin	U	KOG0810	SNARE protein Syntaxin 1 and related proteins
P09972	red	153	K	2.756	0.00403543	Up	Fructose-bisphosphate aldolase C OS=Homo sapiens OX=9606 GN=ALDOC PE=1 SV=2	ALDOC	1	0.00123071	105.81	2	CVLK(1)ISER	-5.1645	2.269	1.451	1.332	0.594	0.63	0.609	cytoplasm	K01623	ALDO; fructose-bisphosphate aldolase, class I [EC:4.1.2.13]	map00010 Glycolysis / Gluconeogenesis; map00030 Pentose phosphate pathway; map00051 Fructose and mannose metabolism; map01100 Metabolic pathways; map01200 Carbon metabolism; map01230 Biosynthesis of amino acids; map04066 HIF-1 signaling pathway	GO:0001666 response to hypoxia; GO:0001775 cell activation; GO:0002252 immune effector process; GO:0002263 cell activation involved in immune response; GO:0002274 myeloid leukocyte activation; GO:0002275 myeloid cell activation involved in immune response; GO:0002283 neutrophil activation involved in immune response; GO:0002366 leukocyte activation involved in immune response; GO:0002376 immune s…	GO:0005576 extracellular region; GO:0005622 intracellular; GO:0005623 cell; GO:0005737 cytoplasm; GO:0005829 cytosol; GO:0005856 cytoskeleton; GO:0012505 endomembrane system; GO:0030141 secretory granule; GO:0030424 axon; GO:0031410 cytoplasmic vesicle; GO:0031974 membrane-enclosed lumen; GO:0031982 vesicle; GO:0031983 vesicle lumen; GO:0034774 secretory granule lumen; GO:0042995 cell projection;…	GO:0003824 catalytic activity; GO:0004332 fructose-bisphosphate aldolase activity; GO:0005488 binding; GO:0005515 protein binding; GO:0008092 cytoskeletal protein binding; GO:0016829 lyase activity; GO:0016830 carbon-carbon lyase activity; GO:0016832 aldehyde-lyase activity;	PF00274	Fructose-bisphosphate aldolase class-I	G	KOG1557	Fructose-biphosphate aldolase
O60262	red	30	K	2.735	0.00845762	Up	Guanine nucleotide-binding protein G(I)/G(S)/G(O) subunit gamma-7 OS=Homo sapiens OX=9606 GN=GNG7 PE=1 SV=1	GNG7	1	2.73049e-15	162.16	3	VSK(1)AASDLMSYCEQHAR	-2.1126	1.151	1.626		0.435	0.541	0.547	cytoplasm	K04543	GNG7; guanine nucleotide-binding protein G(I)/G(S)/G(O) subunit gamma-7	map04014 Ras signaling pathway; map04062 Chemokine signaling pathway; map04151 PI3K-Akt signaling pathway; map04371 Apelin signaling pathway; map04713 Circadian entrainment; map04723 Retrograde endocannabinoid signaling; map04724 Glutamatergic synapse; map04725 Cholinergic synapse; map04726 Serotonergic synapse; map04727 GABAergic synapse; map04728 Dopaminergic synapse; map04740 Olfactory transdu…	GO:0001662 behavioral fear response; GO:0002209 behavioral defense response; GO:0006950 response to stress; GO:0006952 defense response; GO:0007154 cell communication; GO:0007165 signal transduction; GO:0007166 cell surface receptor signaling pathway; GO:0007167 enzyme linked receptor protein signaling pathway; GO:0007168 receptor guanylyl cyclase signaling pathway; GO:0007610 behavior; GO:000762…	GO:0005622 intracellular; GO:0005623 cell; GO:0005834 heterotrimeric G-protein complex; GO:0005886 plasma membrane; GO:0009898 cytoplasmic side of plasma membrane; GO:0016020 membrane; GO:0019897 extrinsic component of plasma membrane; GO:0019898 extrinsic component of membrane; GO:0031234 extrinsic component of cytoplasmic side of plasma membrane; GO:0032991 macromolecular complex; GO:0044424 in…		PF00631	GGL domain	T	KOG4119	G protein gamma subunit
P52888	red	249	K	2.593	0.0260554	Up	Thimet oligopeptidase OS=Homo sapiens OX=9606 GN=THOP1 PE=1 SV=2	THOP1	1	8.42607e-05	118.91	2	CK(1)EENCAILK	-4.5637	1.484	1.144	1.063		0.351	0.598	cytoplasm	K01392	THOP1; thimet oligopeptidase [EC:3.4.24.15]	map04614 Renin-angiotensin system; map05143 African trypanosomiasis	GO:0000209 protein polyubiquitination; GO:0006464 cellular protein modification process; GO:0006508 proteolysis; GO:0006518 peptide metabolic process; GO:0006807 nitrogen compound metabolic process; GO:0008152 metabolic process; GO:0009987 cellular process; GO:0016567 protein ubiquitination; GO:0019538 protein metabolic process; GO:0032446 protein modification by small protein conjugation; GO:003…	GO:0005622 intracellular; GO:0005623 cell; GO:0005737 cytoplasm; GO:0005739 mitochondrion; GO:0005740 mitochondrial envelope; GO:0005758 mitochondrial intermembrane space; GO:0005829 cytosol; GO:0031967 organelle envelope; GO:0031970 organelle envelope lumen; GO:0031974 membrane-enclosed lumen; GO:0031975 envelope; GO:0043226 organelle; GO:0043227 membrane-bounded organelle; GO:0043229 intracellu…	GO:0003824 catalytic activity; GO:0004175 endopeptidase activity; GO:0004222 metalloendopeptidase activity; GO:0008233 peptidase activity; GO:0008237 metallopeptidase activity; GO:0016787 hydrolase activity; GO:0070011 peptidase activity, acting on L-amino acid peptides;			O	KOG2089	Metalloendopeptidase family - saccharolysin & thimet oligopeptidase
Q16854	red	60	K	2.565	0.0082355	Up	Deoxyguanosine kinase, mitochondrial OS=Homo sapiens OX=9606 GN=DGUOK PE=1 SV=2	DGUOK	1	3.98525e-103	219.76	3	LLTK(1)TYPEWHVATEPVATWQNIQAAGTQK	0.81477	1.126	1.329		0.468		0.489	mitochondria	K00904	DGUOK; deoxyguanosine kinase [EC:2.7.1.113]	map00230 Purine metabolism; map01100 Metabolic pathways	GO:0006139 nucleobase-containing compound metabolic process; GO:0006163 purine nucleotide metabolic process; GO:0006464 cellular protein modification process; GO:0006468 protein phosphorylation; GO:0006725 cellular aromatic compound metabolic process; GO:0006753 nucleoside phosphate metabolic process; GO:0006793 phosphorus metabolic process; GO:0006796 phosphate-containing compound metabolic proc…	GO:0005622 intracellular; GO:0005623 cell; GO:0005737 cytoplasm; GO:0005739 mitochondrion; GO:0005759 mitochondrial matrix; GO:0005829 cytosol; GO:0031974 membrane-enclosed lumen; GO:0043226 organelle; GO:0043227 membrane-bounded organelle; GO:0043229 intracellular organelle; GO:0043231 intracellular membrane-bounded organelle; GO:0043233 organelle lumen; GO:0044422 organelle part; GO:0044424 int…	GO:0003824 catalytic activity; GO:0004138 deoxyguanosine kinase activity; GO:0016301 kinase activity; GO:0016740 transferase activity; GO:0016772 transferase activity, transferring phosphorus-containing groups; GO:0019136 deoxynucleoside kinase activity; GO:0019205 nucleobase-containing compound kinase activity; GO:0019206 nucleoside kinase activity;	PF01712	Deoxynucleoside kinase	F	KOG4235	Mitochondrial thymidine kinase 2/deoxyguanosine kinase
Q6NUK1	red	437	K	2.487	0.0126958	Up	Calcium-binding mitochondrial carrier protein SCaMC-1 OS=Homo sapiens OX=9606 GN=SLC25A24 PE=1 SV=2	SLC25A24	1	5.13371e-07	101.82	2	IISK(1)EGIPGLYR	-5.7188	1.318	1.728		0.666	0.681	0.49	cytoplasm	K14684	SLC25A23S; solute carrier family 25 (mitochondrial phosphate transporter), member 23/24/25/41		GO:0006810 transport; GO:0006811 ion transport; GO:0006820 anion transport; GO:0006839 mitochondrial transport; GO:0006855 drug transmembrane transport; GO:0006862 nucleotide transport; GO:0006950 response to stress; GO:0006979 response to oxidative stress; GO:0009987 cellular process; GO:0010035 response to inorganic substance; GO:0010038 response to metal ion; GO:0010941 regulation of cell deat…	GO:0005622 intracellular; GO:0005623 cell; GO:0005737 cytoplasm; GO:0005739 mitochondrion; GO:0005740 mitochondrial envelope; GO:0005743 mitochondrial inner membrane; GO:0016020 membrane; GO:0016021 integral component of membrane; GO:0019866 organelle inner membrane; GO:0031090 organelle membrane; GO:0031224 intrinsic component of membrane; GO:0031966 mitochondrial membrane; GO:0031967 organelle …	GO:0000295 adenine nucleotide transmembrane transporter activity; GO:0005215 transporter activity; GO:0005346 purine ribonucleotide transmembrane transporter activity; GO:0005347 ATP transmembrane transporter activity; GO:0005488 binding; GO:0005509 calcium ion binding; GO:0008509 anion transmembrane transporter activity; GO:0008514 organic anion transmembrane transporter activity; GO:0015075 ion…	PF13499	EF-hand domain pair	C	KOG0036	Predicted mitochondrial carrier protein
P00505	red	73	K	2.467	0.00280773	Up	Aspartate aminotransferase, mitochondrial OS=Homo sapiens OX=9606 GN=GOT2 PE=1 SV=3	GOT2	1	7.58284e-05	133.07	2	DDNGK(1)PYVLPSVR	-2.7643	1.043	0.997			0.431	0.396	mitochondria	K14455	GOT2; aspartate aminotransferase, mitochondrial [EC:2.6.1.1]	map00220 Arginine biosynthesis; map00250 Alanine, aspartate and glutamate metabolism; map00270 Cysteine and methionine metabolism; map00330 Arginine and proline metabolism; map00350 Tyrosine metabolism; map00360 Phenylalanine metabolism; map00400 Phenylalanine, tyrosine and tryptophan biosynthesis; map01100 Metabolic pathways; map01200 Carbon metabolism; map01210 2-Oxocarboxylic acid metabolism; …	GO:0005975 carbohydrate metabolic process; GO:0005996 monosaccharide metabolic process; GO:0006006 glucose metabolic process; GO:0006081 cellular aldehyde metabolic process; GO:0006082 organic acid metabolic process; GO:0006094 gluconeogenesis; GO:0006103 2-oxoglutarate metabolic process; GO:0006520 cellular amino acid metabolic process; GO:0006531 aspartate metabolic process; GO:0006533 aspartat…	GO:0005622 intracellular; GO:0005623 cell; GO:0005737 cytoplasm; GO:0005739 mitochondrion; GO:0005759 mitochondrial matrix; GO:0005886 plasma membrane; GO:0016020 membrane; GO:0031974 membrane-enclosed lumen; GO:0043226 organelle; GO:0043227 membrane-bounded organelle; GO:0043229 intracellular organelle; GO:0043231 intracellular membrane-bounded organelle; GO:0043233 organelle lumen; GO:0044422 o…	GO:0003824 catalytic activity; GO:0004069 L-aspartate:2-oxoglutarate aminotransferase activity; GO:0008483 transaminase activity; GO:0016740 transferase activity; GO:0016769 transferase activity, transferring nitrogenous groups; GO:0047578 4-hydroxyglutamate transaminase activity;	PF00155	Aminotransferase class I and II	E	KOG1411	Aspartate aminotransferase/Glutamic oxaloacetic transaminase AAT1/GOT2
P48735	red	280	K	2.44	0.0403706	Up	Isocitrate dehydrogenase [NADP], mitochondrial OS=Homo sapiens OX=9606 GN=IDH2 PE=1 SV=2	IDH2	1	4.29696e-09	172.51	3	TDFDK(1)NK(1)IWYEHR	-6.3297	0.692	0.96			0.366	0.311	mitochondria	K00031	IDH1, IDH2, icd; isocitrate dehydrogenase [EC:1.1.1.42]	map00020 Citrate cycle (TCA cycle); map00480 Glutathione metabolism; map01100 Metabolic pathways; map01200 Carbon metabolism; map01210 2-Oxocarboxylic acid metabolism; map01230 Biosynthesis of amino acids; map04146 Peroxisome	GO:0002791 regulation of peptide secretion; GO:0002792 negative regulation of peptide secretion; GO:0005975 carbohydrate metabolic process; GO:0006082 organic acid metabolic process; GO:0006091 generation of precursor metabolites and energy; GO:0006099 tricarboxylic acid cycle; GO:0006101 citrate metabolic process; GO:0006102 isocitrate metabolic process; GO:0006103 2-oxoglutarate metabolic proce…	GO:0005622 intracellular; GO:0005623 cell; GO:0005737 cytoplasm; GO:0005739 mitochondrion; GO:0005740 mitochondrial envelope; GO:0005743 mitochondrial inner membrane; GO:0005759 mitochondrial matrix; GO:0005777 peroxisome; GO:0005829 cytosol; GO:0016020 membrane; GO:0019866 organelle inner membrane; GO:0031090 organelle membrane; GO:0031966 mitochondrial membrane; GO:0031967 organelle envelope; G…	GO:0000287 magnesium ion binding; GO:0003824 catalytic activity; GO:0004448 isocitrate dehydrogenase activity; GO:0004450 isocitrate dehydrogenase (NADP+) activity; GO:0005488 binding; GO:0016491 oxidoreductase activity; GO:0016614 oxidoreductase activity, acting on CH-OH group of donors; GO:0016616 oxidoreductase activity, acting on the CH-OH group of donors, NAD or NADP as acceptor; GO:0043167 …	PF00180	Isocitrate/isopropylmalate dehydrogenase	C	KOG1526	NADP-dependent isocitrate dehydrogenase
P78417	red	152	K	2.382	0.0211852	Up	Glutathione S-transferase omega-1 OS=Homo sapiens OX=9606 GN=GSTO1 PE=1 SV=2	GSTO1	1	1.32289e-78	228.06	2	EFTK(1)LEEVLTNK	-14.465	1.458	1.869			0.679	0.718	cytoplasm	K00799	GST, gst; glutathione S-transferase [EC:2.5.1.18]	map00480 Glutathione metabolism; map00980 Metabolism of xenobiotics by cytochrome P450; map00982 Drug metabolism - cytochrome P450; map00983 Drug metabolism - other enzymes; map01100 Metabolic pathways; map01524 Platinum drug resistance; map04212 Longevity regulating pathway - worm; map05200 Pathways in cancer; map05204 Chemical carcinogenesis; map05225 Hepatocellular carcinoma; map05418 Fluid sh…	GO:0005975 carbohydrate metabolic process; GO:0005996 monosaccharide metabolic process; GO:0006082 organic acid metabolic process; GO:0006518 peptide metabolic process; GO:0006575 cellular modified amino acid metabolic process; GO:0006732 coenzyme metabolic process; GO:0006749 glutathione metabolic process; GO:0006766 vitamin metabolic process; GO:0006767 water-soluble vitamin metabolic process; …	GO:0005576 extracellular region; GO:0005604 basement membrane; GO:0005622 intracellular; GO:0005623 cell; GO:0005634 nucleus; GO:0005635 nuclear envelope; GO:0005737 cytoplasm; GO:0005829 cytosol; GO:0012505 endomembrane system; GO:0016020 membrane; GO:0030424 axon; GO:0031012 extracellular matrix; GO:0031090 organelle membrane; GO:0031965 nuclear membrane; GO:0031967 organelle envelope; GO:00319…	GO:0003824 catalytic activity; GO:0004364 glutathione transferase activity; GO:0015036 disulfide oxidoreductase activity; GO:0015037 peptide disulfide oxidoreductase activity; GO:0015038 glutathione disulfide oxidoreductase activity; GO:0016209 antioxidant activity; GO:0016491 oxidoreductase activity; GO:0016667 oxidoreductase activity, acting on a sulfur group of donors; GO:0016672 oxidoreductas…	PF13417	Glutathione S-transferase, N-terminal domain	O	KOG0406	Glutathione S-transferase
P82933	red	287	K	2.277	0.0445208	Up	28S ribosomal protein S9, mitochondrial OS=Homo sapiens OX=9606 GN=MRPS9 PE=1 SV=2	MRPS9	1	5.14937e-05	110.44	2	AEAIVYK(1)HGSGR	-5.2308	1.4	1.28	0.917	0.657		0.396	cytoplasm	K02996	RP-S9, MRPS9, rpsI; small subunit ribosomal protein S9	map03010 Ribosome	GO:0000462 maturation of SSU-rRNA from tricistronic rRNA transcript (SSU-rRNA, 5.8S rRNA, LSU-rRNA); GO:0006139 nucleobase-containing compound metabolic process; GO:0006364 rRNA processing; GO:0006396 RNA processing; GO:0006412 translation; GO:0006414 translational elongation; GO:0006415 translational termination; GO:0006518 peptide metabolic process; GO:0006725 cellular aromatic compound metabol…	GO:0000313 organellar ribosome; GO:0000314 organellar small ribosomal subunit; GO:0005622 intracellular; GO:0005623 cell; GO:0005634 nucleus; GO:0005730 nucleolus; GO:0005737 cytoplasm; GO:0005739 mitochondrion; GO:0005740 mitochondrial envelope; GO:0005743 mitochondrial inner membrane; GO:0005759 mitochondrial matrix; GO:0005761 mitochondrial ribosome; GO:0005763 mitochondrial small ribosomal su…	GO:0003676 nucleic acid binding; GO:0003723 RNA binding; GO:0003735 structural constituent of ribosome; GO:0005198 structural molecule activity; GO:0005488 binding; GO:0097159 organic cyclic compound binding; GO:1901363 heterocyclic compound binding;			J	KOG1697	Mitochondrial/chloroplast ribosomal protein S9
P69891	red	83	K	2.276	0.017997	Up	Hemoglobin subunit gamma-1 OS=Homo sapiens OX=9606 GN=HBG1 PE=1 SV=2	HBG1	1	7.86106e-144	308.98	3	HLDDLK(1)GTFAQLSELHCDK	-5.5082	2.661	1.8	2.126	1.322	0.699	0.873	cytoplasm	K13824	HBG; hemoglobin subunit gamma		GO:0006950 response to stress; GO:0007596 blood coagulation; GO:0007599 hemostasis; GO:0009611 response to wounding; GO:0032501 multicellular organismal process; GO:0042060 wound healing; GO:0050817 coagulation; GO:0050878 regulation of body fluid levels; GO:0050896 response to stimulus; GO:0065007 biological regulation; GO:0065008 regulation of biological quality;	GO:0005622 intracellular; GO:0005623 cell; GO:0005737 cytoplasm; GO:0005829 cytosol; GO:0044424 intracellular part; GO:0044444 cytoplasmic part; GO:0044464 cell part;		PF00042	Globin	C	KOG3378	Globins and related hemoproteins
Q14C86	red	270	K	2.203	0.00411761	Up	GTPase-activating protein and VPS9 domain-containing protein 1 OS=Homo sapiens OX=9606 GN=GAPVD1 PE=1 SV=2	GAPVD1	1	5.06903e-28	149.02	3	FIGYLK(1)QNTYCFPHSLR	-5.2105	0.871	1.051	1.144	0.433	0.394	0.565	plasma membrane				GO:0009987 cellular process; GO:0016043 cellular component organization; GO:0032879 regulation of localization; GO:0032880 regulation of protein localization; GO:0050789 regulation of biological process; GO:0051049 regulation of transport; GO:0051223 regulation of protein transport; GO:0061024 membrane organization; GO:0065007 biological regulation; GO:0065009 regulation of molecular function; GO…	GO:0005622 intracellular; GO:0005623 cell; GO:0005737 cytoplasm; GO:0005829 cytosol; GO:0044424 intracellular part; GO:0044444 cytoplasmic part; GO:0044464 cell part;	GO:0005085 guanyl-nucleotide exchange factor activity; GO:0005088 Ras guanyl-nucleotide exchange factor activity; GO:0005488 binding; GO:0005515 protein binding; GO:0017016 Ras GTPase binding; GO:0017112 Rab guanyl-nucleotide exchange factor activity; GO:0017137 Rab GTPase binding; GO:0019899 enzyme binding; GO:0031267 small GTPase binding; GO:0032794 GTPase activating protein binding; GO:0051020…			U	KOG2319	Vacuolar assembly/sorting protein VPS9
Q16698	red	244	K	2.108	0.0124483	Up	2,4-dienoyl-CoA reductase, mitochondrial OS=Homo sapiens OX=9606 GN=DECR1 PE=1 SV=1	DECR1	1	3.18532e-05	129.69	2	FNVIQPGPIK(1)TK	-4.5824	1.432	1.536	0.909	0.579	0.623	0.637	mitochondria	K13236	DECR1; 2,4-dienoyl-CoA reductase, mitochondrial [EC:1.3.1.34]		GO:0006082 organic acid metabolic process; GO:0006629 lipid metabolic process; GO:0006631 fatty acid metabolic process; GO:0006635 fatty acid beta-oxidation; GO:0008152 metabolic process; GO:0009056 catabolic process; GO:0009062 fatty acid catabolic process; GO:0009987 cellular process; GO:0016042 lipid catabolic process; GO:0016043 cellular component organization; GO:0016054 organic acid catabol…	GO:0005622 intracellular; GO:0005623 cell; GO:0005634 nucleus; GO:0005654 nucleoplasm; GO:0005737 cytoplasm; GO:0005739 mitochondrion; GO:0005759 mitochondrial matrix; GO:0005829 cytosol; GO:0031974 membrane-enclosed lumen; GO:0031981 nuclear lumen; GO:0043226 organelle; GO:0043227 membrane-bounded organelle; GO:0043229 intracellular organelle; GO:0043231 intracellular membrane-bounded organelle;…	GO:0000166 nucleotide binding; GO:0003824 catalytic activity; GO:0005488 binding; GO:0008670 2,4-dienoyl-CoA reductase (NADPH) activity; GO:0016491 oxidoreductase activity; GO:0016627 oxidoreductase activity, acting on the CH-CH group of donors; GO:0016628 oxidoreductase activity, acting on the CH-CH group of donors, NAD or NADP as acceptor; GO:0016651 oxidoreductase activity, acting on NAD(P)H; …	PF13561	Enoyl-(Acyl carrier protein) reductase	Q	KOG0725	Reductases with broad range of substrate specificities
Q9UKU7	red	213	K	2.077	1.47228e-05	Up	Isobutyryl-CoA dehydrogenase, mitochondrial OS=Homo sapiens OX=9606 GN=ACAD8 PE=1 SV=1	ACAD8	1	5.40244e-06	94.119	2	TGGPGPK(1)GISCIVVEK	-5.9141	1.322	1.318		0.634	0.637		mitochondria	K11538	ACAD8; isobutyryl-CoA dehydrogenase [EC:1.3.99.-]	map00280 Valine, leucine and isoleucine degradation; map01100 Metabolic pathways	GO:0006082 organic acid metabolic process; GO:0006520 cellular amino acid metabolic process; GO:0006629 lipid metabolic process; GO:0006807 nitrogen compound metabolic process; GO:0008152 metabolic process; GO:0009056 catabolic process; GO:0009063 cellular amino acid catabolic process; GO:0009081 branched-chain amino acid metabolic process; GO:0009083 branched-chain amino acid catabolic process; …	GO:0005622 intracellular; GO:0005623 cell; GO:0005737 cytoplasm; GO:0005739 mitochondrion; GO:0005759 mitochondrial matrix; GO:0031974 membrane-enclosed lumen; GO:0043226 organelle; GO:0043227 membrane-bounded organelle; GO:0043229 intracellular organelle; GO:0043231 intracellular membrane-bounded organelle; GO:0043233 organelle lumen; GO:0044422 organelle part; GO:0044424 intracellular part; GO:…	GO:0003824 catalytic activity; GO:0003995 acyl-CoA dehydrogenase activity; GO:0016491 oxidoreductase activity; GO:0016627 oxidoreductase activity, acting on the CH-CH group of donors;	PF02771; PF02770; PF00441	Acyl-CoA dehydrogenase, N-terminal domain; Acyl-CoA dehydrogenase, middle domain; Acyl-CoA dehydrogenase, C-terminal domain	C	KOG0140	Medium-chain acyl-CoA dehydrogenase
P31040	red	538	K	2.059	0.0390304	Up	Succinate dehydrogenase [ubiquinone] flavoprotein subunit, mitochondrial OS=Homo sapiens OX=9606 GN=SDHA PE=1 SV=2	SDHA	1	2.84129e-41	188.88	2	VGSVLQEGCGK(1)ISK	-5.6696	1.702	1.191		0.863	0.676	0.569	mitochondria	K00234	SDHA, SDH1; succinate dehydrogenase (ubiquinone) flavoprotein subunit [EC:1.3.5.1]	map00020 Citrate cycle (TCA cycle); map00190 Oxidative phosphorylation; map01100 Metabolic pathways; map01200 Carbon metabolism; map04714 Thermogenesis; map04932 Non-alcoholic fatty liver disease (NAFLD); map05010 Alzheimer disease; map05012 Parkinson disease; map05016 Huntington disease	GO:0006082 organic acid metabolic process; GO:0006091 generation of precursor metabolites and energy; GO:0006099 tricarboxylic acid cycle; GO:0006101 citrate metabolic process; GO:0006105 succinate metabolic process; GO:0006119 oxidative phosphorylation; GO:0006121 mitochondrial electron transport, succinate to ubiquinone; GO:0006139 nucleobase-containing compound metabolic process; GO:0006163 pu…	GO:0005622 intracellular; GO:0005623 cell; GO:0005634 nucleus; GO:0005730 nucleolus; GO:0005737 cytoplasm; GO:0005739 mitochondrion; GO:0005740 mitochondrial envelope; GO:0005743 mitochondrial inner membrane; GO:0005746 mitochondrial respiratory chain; GO:0005749 mitochondrial respiratory chain complex II, succinate dehydrogenase complex (ubiquinone); GO:0016020 membrane; GO:0019866 organelle inn…	GO:0000104 succinate dehydrogenase activity; GO:0003824 catalytic activity; GO:0008177 succinate dehydrogenase (ubiquinone) activity; GO:0009055 electron carrier activity; GO:0016491 oxidoreductase activity; GO:0016627 oxidoreductase activity, acting on the CH-CH group of donors; GO:0016635 oxidoreductase activity, acting on the CH-CH group of donors, quinone or related compound as acceptor;	PF02910	Fumarate reductase flavoprotein C-term	C	KOG2403	Succinate dehydrogenase, flavoprotein subunit
Q9NZ45	red	55	K	1.987	0.0388696	Up	CDGSH iron-sulfur domain-containing protein 1 OS=Homo sapiens OX=9606 GN=CISD1 PE=1 SV=1	CISD1	1	2.68308e-26	168.69	3	DNPK(1)IVHAFDMEDLGDK(1)AVYCR	-5.2717	1.853	1.323		0.977	0.763	0.658	extracellular				GO:0019222 regulation of metabolic process; GO:0031323 regulation of cellular metabolic process; GO:0043457 regulation of cellular respiration; GO:0043467 regulation of generation of precursor metabolites and energy; GO:0050789 regulation of biological process; GO:0050794 regulation of cellular process; GO:0065007 biological regulation;	GO:0005622 intracellular; GO:0005623 cell; GO:0005737 cytoplasm; GO:0005739 mitochondrion; GO:0005740 mitochondrial envelope; GO:0005741 mitochondrial outer membrane; GO:0016020 membrane; GO:0019867 outer membrane; GO:0031090 organelle membrane; GO:0031966 mitochondrial membrane; GO:0031967 organelle envelope; GO:0031968 organelle outer membrane; GO:0031975 envelope; GO:0043226 organelle; GO:0043…	GO:0005488 binding; GO:0005506 iron ion binding; GO:0005515 protein binding; GO:0042802 identical protein binding; GO:0043167 ion binding; GO:0043169 cation binding; GO:0046872 metal ion binding; GO:0046914 transition metal ion binding;	PF10660; PF09360	Iron-containing outer mitochondrial membrane protein N-terminus ; Iron-binding zinc finger CDGSH type	S	KOG3461	CDGSH-type Zn-finger containing protein
Q9Y2T3	red	61	K	1.946	0.0376382	Up	Guanine deaminase OS=Homo sapiens OX=9606 GN=GDA PE=1 SV=1	GDA	1	8.22132e-09	143.39	2	EWCFK(1)PCEIR	-5.6342		1.817	1.99		0.855	1.101	mitochondria	K01487	E3.5.4.3, guaD; guanine deaminase [EC:3.5.4.3]	map00230 Purine metabolism; map01100 Metabolic pathways	GO:0006139 nucleobase-containing compound metabolic process; GO:0006144 purine nucleobase metabolic process; GO:0006163 purine nucleotide metabolic process; GO:0006195 purine nucleotide catabolic process; GO:0006725 cellular aromatic compound metabolic process; GO:0006753 nucleoside phosphate metabolic process; GO:0006793 phosphorus metabolic process; GO:0006796 phosphate-containing compound meta…	GO:0005622 intracellular; GO:0005623 cell; GO:0005737 cytoplasm; GO:0005829 cytosol; GO:0044424 intracellular part; GO:0044444 cytoplasmic part; GO:0044464 cell part;	GO:0003824 catalytic activity; GO:0005488 binding; GO:0008270 zinc ion binding; GO:0008892 guanine deaminase activity; GO:0016787 hydrolase activity; GO:0016810 hydrolase activity, acting on carbon-nitrogen (but not peptide) bonds; GO:0016814 hydrolase activity, acting on carbon-nitrogen (but not peptide) bonds, in cyclic amidines; GO:0019239 deaminase activity; GO:0043167 ion binding; GO:0043169…	PF01979	Amidohydrolase family	F	KOG3968	Atrazine chlorohydrolase/guanine deaminase
O00154	red	286	K	1.78	0.00349615	Up	Cytosolic acyl coenzyme A thioester hydrolase OS=Homo sapiens OX=9606 GN=ACOT7 PE=1 SV=3	ACOT7	1	1.65454e-05	133.76	2	K(1)GCVITISGR	-4.8969	1.907	1.407	1.562	0.891	0.893	0.956	mitochondria	K17360	ACOT7; acyl-coenzyme A thioesterase 7 [EC:3.1.2.2]	map00062 Fatty acid elongation; map01040 Biosynthesis of unsaturated fatty acids	GO:0001676 long-chain fatty acid metabolic process; GO:0006082 organic acid metabolic process; GO:0006139 nucleobase-containing compound metabolic process; GO:0006163 purine nucleotide metabolic process; GO:0006164 purine nucleotide biosynthetic process; GO:0006195 purine nucleotide catabolic process; GO:0006629 lipid metabolic process; GO:0006631 fatty acid metabolic process; GO:0006633 fatty ac…	GO:0005622 intracellular; GO:0005623 cell; GO:0005634 nucleus; GO:0005654 nucleoplasm; GO:0005737 cytoplasm; GO:0005739 mitochondrion; GO:0005829 cytosol; GO:0031974 membrane-enclosed lumen; GO:0031981 nuclear lumen; GO:0043226 organelle; GO:0043227 membrane-bounded organelle; GO:0043229 intracellular organelle; GO:0043231 intracellular membrane-bounded organelle; GO:0043233 organelle lumen; GO:0…	GO:0000062 fatty-acyl-CoA binding; GO:0000166 nucleotide binding; GO:0003824 catalytic activity; GO:0005488 binding; GO:0005515 protein binding; GO:0016289 CoA hydrolase activity; GO:0016290 palmitoyl-CoA hydrolase activity; GO:0016787 hydrolase activity; GO:0016788 hydrolase activity, acting on ester bonds; GO:0016790 thiolester hydrolase activity; GO:0017076 purine nucleotide binding; GO:003055…	PF03061	Thioesterase superfamily	F	KOG2763	Acyl-CoA thioesterase
O95139	red	59	K	1.77	0.00265554	Up	NADH dehydrogenase [ubiquinone] 1 beta subcomplex subunit 6 OS=Homo sapiens OX=9606 GN=NDUFB6 PE=1 SV=3	NDUFB6	1	0.00584568	69.905	2	K(1)MVHGVYK(1)K	-5.4646	0.816	0.772		0.453		0.444	cytoplasm	K03962	NDUFB6; NADH dehydrogenase (ubiquinone) 1 beta subcomplex subunit 6	map00190 Oxidative phosphorylation; map04714 Thermogenesis; map04723 Retrograde endocannabinoid signaling; map04932 Non-alcoholic fatty liver disease (NAFLD); map05010 Alzheimer disease; map05012 Parkinson disease; map05016 Huntington disease	GO:0006091 generation of precursor metabolites and energy; GO:0006119 oxidative phosphorylation; GO:0006120 mitochondrial electron transport, NADH to ubiquinone; GO:0006139 nucleobase-containing compound metabolic process; GO:0006163 purine nucleotide metabolic process; GO:0006725 cellular aromatic compound metabolic process; GO:0006753 nucleoside phosphate metabolic process; GO:0006793 phosphoru…	GO:0005622 intracellular; GO:0005623 cell; GO:0005634 nucleus; GO:0005654 nucleoplasm; GO:0005737 cytoplasm; GO:0005739 mitochondrion; GO:0005740 mitochondrial envelope; GO:0005743 mitochondrial inner membrane; GO:0005746 mitochondrial respiratory chain; GO:0005747 mitochondrial respiratory chain complex I; GO:0016020 membrane; GO:0019866 organelle inner membrane; GO:0030964 NADH dehydrogenase co…	GO:0003824 catalytic activity; GO:0003954 NADH dehydrogenase activity; GO:0008137 NADH dehydrogenase (ubiquinone) activity; GO:0016491 oxidoreductase activity; GO:0016651 oxidoreductase activity, acting on NAD(P)H; GO:0016655 oxidoreductase activity, acting on NAD(P)H, quinone or similar compound as acceptor; GO:0050136 NADH dehydrogenase (quinone) activity;			C	KOG4633	NADH:ubiquinone oxidoreductase, NDUFB6/B17 subunit
P09972	red	230	K	1.669	0.0313747	Up	Fructose-bisphosphate aldolase C OS=Homo sapiens OX=9606 GN=ALDOC PE=1 SV=2	ALDOC	1	1.58821e-119	248.34	4	ALSDHHVYLEGTLLK(1)PNMVTPGHACPIK	-4.1789	0.731	1.222	0.919	0.577	0.598	0.546	cytoplasm	K01623	ALDO; fructose-bisphosphate aldolase, class I [EC:4.1.2.13]	map00010 Glycolysis / Gluconeogenesis; map00030 Pentose phosphate pathway; map00051 Fructose and mannose metabolism; map01100 Metabolic pathways; map01200 Carbon metabolism; map01230 Biosynthesis of amino acids; map04066 HIF-1 signaling pathway	GO:0001666 response to hypoxia; GO:0001775 cell activation; GO:0002252 immune effector process; GO:0002263 cell activation involved in immune response; GO:0002274 myeloid leukocyte activation; GO:0002275 myeloid cell activation involved in immune response; GO:0002283 neutrophil activation involved in immune response; GO:0002366 leukocyte activation involved in immune response; GO:0002376 immune s…	GO:0005576 extracellular region; GO:0005622 intracellular; GO:0005623 cell; GO:0005737 cytoplasm; GO:0005829 cytosol; GO:0005856 cytoskeleton; GO:0012505 endomembrane system; GO:0030141 secretory granule; GO:0030424 axon; GO:0031410 cytoplasmic vesicle; GO:0031974 membrane-enclosed lumen; GO:0031982 vesicle; GO:0031983 vesicle lumen; GO:0034774 secretory granule lumen; GO:0042995 cell projection;…	GO:0003824 catalytic activity; GO:0004332 fructose-bisphosphate aldolase activity; GO:0005488 binding; GO:0005515 protein binding; GO:0008092 cytoskeletal protein binding; GO:0016829 lyase activity; GO:0016830 carbon-carbon lyase activity; GO:0016832 aldehyde-lyase activity;	PF00274	Fructose-bisphosphate aldolase class-I	G	KOG1557	Fructose-biphosphate aldolase
P31040	red	616	K	1.651	0.00471606	Up	Succinate dehydrogenase [ubiquinone] flavoprotein subunit, mitochondrial OS=Homo sapiens OX=9606 GN=SDHA PE=1 SV=2	SDHA	1	0.000380935	119.07	2	K(1)PFEEHWR	-3.2961	0.86	0.948		0.572	0.502	0.569	mitochondria	K00234	SDHA, SDH1; succinate dehydrogenase (ubiquinone) flavoprotein subunit [EC:1.3.5.1]	map00020 Citrate cycle (TCA cycle); map00190 Oxidative phosphorylation; map01100 Metabolic pathways; map01200 Carbon metabolism; map04714 Thermogenesis; map04932 Non-alcoholic fatty liver disease (NAFLD); map05010 Alzheimer disease; map05012 Parkinson disease; map05016 Huntington disease	GO:0006082 organic acid metabolic process; GO:0006091 generation of precursor metabolites and energy; GO:0006099 tricarboxylic acid cycle; GO:0006101 citrate metabolic process; GO:0006105 succinate metabolic process; GO:0006119 oxidative phosphorylation; GO:0006121 mitochondrial electron transport, succinate to ubiquinone; GO:0006139 nucleobase-containing compound metabolic process; GO:0006163 pu…	GO:0005622 intracellular; GO:0005623 cell; GO:0005634 nucleus; GO:0005730 nucleolus; GO:0005737 cytoplasm; GO:0005739 mitochondrion; GO:0005740 mitochondrial envelope; GO:0005743 mitochondrial inner membrane; GO:0005746 mitochondrial respiratory chain; GO:0005749 mitochondrial respiratory chain complex II, succinate dehydrogenase complex (ubiquinone); GO:0016020 membrane; GO:0019866 organelle inn…	GO:0000104 succinate dehydrogenase activity; GO:0003824 catalytic activity; GO:0008177 succinate dehydrogenase (ubiquinone) activity; GO:0009055 electron carrier activity; GO:0016491 oxidoreductase activity; GO:0016627 oxidoreductase activity, acting on the CH-CH group of donors; GO:0016635 oxidoreductase activity, acting on the CH-CH group of donors, quinone or related compound as acceptor;	PF02910	Fumarate reductase flavoprotein C-term	C	KOG2403	Succinate dehydrogenase, flavoprotein subunit
P61266	red	82	K	1.641	0.0396732	Up	Syntaxin-1B OS=Homo sapiens OX=9606 GN=STX1B PE=1 SV=1	STX1B	1	6.92985e-52	216.53	3	TKQELEDLTADIK(1)K	-7.2244	1.159	0.948			0.646	0.638	plasma membrane	K08486	STX1B_2_3; syntaxin 1B/2/3	map04130 SNARE interactions in vesicular transport; map04721 Synaptic vesicle cycle	GO:0001505 regulation of neurotransmitter levels; GO:0001956 positive regulation of neurotransmitter secretion; GO:0006810 transport; GO:0006836 neurotransmitter transport; GO:0006886 intracellular protein transport; GO:0006887 exocytosis; GO:0006904 vesicle docking involved in exocytosis; GO:0006906 vesicle fusion; GO:0006996 organelle organization; GO:0007154 cell communication; GO:0007267 cell…	GO:0005622 intracellular; GO:0005623 cell; GO:0005634 nucleus; GO:0005652 nuclear lamina; GO:0005654 nucleoplasm; GO:0005737 cytoplasm; GO:0005813 centrosome; GO:0005815 microtubule organizing center; GO:0005829 cytosol; GO:0005856 cytoskeleton; GO:0005886 plasma membrane; GO:0005887 integral component of plasma membrane; GO:0008021 synaptic vesicle; GO:0012505 endomembrane system; GO:0015630 mic…	GO:0000149 SNARE binding; GO:0005102 receptor binding; GO:0005484 SNAP receptor activity; GO:0005488 binding; GO:0005515 protein binding; GO:0019899 enzyme binding; GO:0019900 kinase binding; GO:0019901 protein kinase binding; GO:0019904 protein domain specific binding;	PF00804	Syntaxin	U	KOG0810	SNARE protein Syntaxin 1 and related proteins
P53004	red	269	K	1.615	0.0469529	Up	Biliverdin reductase A OS=Homo sapiens OX=9606 GN=BLVRA PE=1 SV=2	BLVRA	1	2.01569e-06	141.88	2	LLGQFSEK(1)ELAAEK(1)K	-1.6164	1.454	1.104	1.355	0.598	1.018	0.807	cytoplasm	K00214	BLVRA, bvdR; biliverdin reductase [EC:1.3.1.24]	map00860 Porphyrin and chlorophyll metabolism; map01100 Metabolic pathways	GO:0006725 cellular aromatic compound metabolic process; GO:0006778 porphyrin-containing compound metabolic process; GO:0006787 porphyrin-containing compound catabolic process; GO:0006807 nitrogen compound metabolic process; GO:0008152 metabolic process; GO:0009056 catabolic process; GO:0009987 cellular process; GO:0019439 aromatic compound catabolic process; GO:0033013 tetrapyrrole metabolic pro…	GO:0005622 intracellular; GO:0005623 cell; GO:0005737 cytoplasm; GO:0005829 cytosol; GO:0044424 intracellular part; GO:0044444 cytoplasmic part; GO:0044464 cell part;	GO:0000166 nucleotide binding; GO:0003824 catalytic activity; GO:0004074 biliverdin reductase activity; GO:0005488 binding; GO:0016491 oxidoreductase activity; GO:0016627 oxidoreductase activity, acting on the CH-CH group of donors; GO:0016628 oxidoreductase activity, acting on the CH-CH group of donors, NAD or NADP as acceptor; GO:0036094 small molecule binding; GO:0097159 organic cyclic compoun…	PF09166	Biliverdin reductase, catalytic
Q9H2U2	red	261	K	1.573	0.04134	Up	Inorganic pyrophosphatase 2, mitochondrial OS=Homo sapiens OX=9606 GN=PPA2 PE=1 SV=2	PPA2	1	0.00209174	104.39	2	NK(1)AFALEVIK	-8.5101	0.962	1.288		0.654	0.789	0.702	mitochondria	K01507	ppa; inorganic pyrophosphatase [EC:3.6.1.1]	map00190 Oxidative phosphorylation	GO:0006082 organic acid metabolic process; GO:0006139 nucleobase-containing compound metabolic process; GO:0006399 tRNA metabolic process; GO:0006412 translation; GO:0006418 tRNA aminoacylation for protein translation; GO:0006464 cellular protein modification process; GO:0006470 protein dephosphorylation; GO:0006518 peptide metabolic process; GO:0006520 cellular amino acid metabolic process; GO:0…	GO:0005622 intracellular; GO:0005623 cell; GO:0005737 cytoplasm; GO:0005739 mitochondrion; GO:0005759 mitochondrial matrix; GO:0031974 membrane-enclosed lumen; GO:0043226 organelle; GO:0043227 membrane-bounded organelle; GO:0043229 intracellular organelle; GO:0043231 intracellular membrane-bounded organelle; GO:0043233 organelle lumen; GO:0044422 organelle part; GO:0044424 intracellular part; GO:…	GO:0003824 catalytic activity; GO:0004427 inorganic diphosphatase activity; GO:0004721 phosphoprotein phosphatase activity; GO:0004722 protein serine/threonine phosphatase activity; GO:0016462 pyrophosphatase activity; GO:0016787 hydrolase activity; GO:0016788 hydrolase activity, acting on ester bonds; GO:0016791 phosphatase activity; GO:0016817 hydrolase activity, acting on acid anhydrides; GO:0…	PF00719	Inorganic pyrophosphatase	C	KOG1626	Inorganic pyrophosphatase/Nucleosome remodeling factor, subunit NURF38
P40925	red	107	K	1.551	0.0172186	Up	Malate dehydrogenase, cytoplasmic OS=Homo sapiens OX=9606 GN=MDH1 PE=1 SV=4	MDH1	1	0.0412539	58.687	2	ANVK(1)IFK	-5.5445	1.102	1.226			0.768	0.733	cytoplasm	K00025	MDH1; malate dehydrogenase [EC:1.1.1.37]	map00020 Citrate cycle (TCA cycle); map00270 Cysteine and methionine metabolism; map00620 Pyruvate metabolism; map00630 Glyoxylate and dicarboxylate metabolism; map01100 Metabolic pathways; map01200 Carbon metabolism; map04964 Proximal tubule bicarbonate reclamation	GO:0005975 carbohydrate metabolic process; GO:0005996 monosaccharide metabolic process; GO:0006006 glucose metabolic process; GO:0006082 organic acid metabolic process; GO:0006091 generation of precursor metabolites and energy; GO:0006094 gluconeogenesis; GO:0006099 tricarboxylic acid cycle; GO:0006101 citrate metabolic process; GO:0006107 oxaloacetate metabolic process; GO:0006108 malate metabol…	GO:0005622 intracellular; GO:0005623 cell; GO:0005737 cytoplasm; GO:0005739 mitochondrion; GO:0005829 cytosol; GO:0043209 myelin sheath; GO:0043226 organelle; GO:0043227 membrane-bounded organelle; GO:0043229 intracellular organelle; GO:0043231 intracellular membrane-bounded organelle; GO:0044424 intracellular part; GO:0044444 cytoplasmic part; GO:0044464 cell part;	GO:0000166 nucleotide binding; GO:0003824 catalytic activity; GO:0004470 malic enzyme activity; GO:0005488 binding; GO:0016491 oxidoreductase activity; GO:0016614 oxidoreductase activity, acting on CH-OH group of donors; GO:0016615 malate dehydrogenase activity; GO:0016616 oxidoreductase activity, acting on the CH-OH group of donors, NAD or NADP as acceptor; GO:0030060 L-malate dehydrogenase acti…	PF02866	lactate/malate dehydrogenase, alpha/beta C-terminal domain	C	KOG1496	Malate dehydrogenase
Q92777	red	243	K	1.549	0.0220034	Up	Synapsin-2 OS=Homo sapiens OX=9606 GN=SYN2 PE=2 SV=4	SYN2	1	1.26564e-77	273.94	3	TLGGEK(1)FPLIEQTYYPNHK	-6.559	1.012	1.054			0.709	0.625	mitochondria	K19941	SYN; synapsin		GO:0001505 regulation of neurotransmitter levels; GO:0006810 transport; GO:0006836 neurotransmitter transport; GO:0007154 cell communication; GO:0007267 cell-cell signaling; GO:0007268 chemical synaptic transmission; GO:0007269 neurotransmitter secretion; GO:0009987 cellular process; GO:0010646 regulation of cell communication; GO:0023051 regulation of signaling; GO:0023052 signaling; GO:0023061 …	GO:0005622 intracellular; GO:0005623 cell; GO:0005737 cytoplasm; GO:0005886 plasma membrane; GO:0008021 synaptic vesicle; GO:0012505 endomembrane system; GO:0012506 vesicle membrane; GO:0014069 postsynaptic density; GO:0016020 membrane; GO:0030133 transport vesicle; GO:0030424 axon; GO:0030658 transport vesicle membrane; GO:0030659 cytoplasmic vesicle membrane; GO:0030672 synaptic vesicle membran…	GO:0000166 nucleotide binding; GO:0005488 binding; GO:0005515 protein binding; GO:0005524 ATP binding; GO:0008092 cytoskeletal protein binding; GO:0008144 drug binding; GO:0017076 purine nucleotide binding; GO:0030554 adenyl nucleotide binding; GO:0032553 ribonucleotide binding; GO:0032555 purine ribonucleotide binding; GO:0032559 adenyl ribonucleotide binding; GO:0035639 purine ribonucleoside tr…	PF10581; PF02078; PF02750	Synapsin N-terminal; Synapsin, N-terminal domain; Synapsin, ATP binding domain	TU	KOG3895	Synaptic vesicle protein Synapsin
P04075	red	147	K	1.546	0.00205765	Up	Fructose-bisphosphate aldolase A OS=Homo sapiens OX=9606 GN=ALDOA PE=1 SV=2	ALDOA	1	3.93774e-70	237.92	2	KDGADFAK(1)WR	-3.7312	1.338	1.225	1.371	0.884	0.764	0.896	cytoplasm	K01623	ALDO; fructose-bisphosphate aldolase, class I [EC:4.1.2.13]	map00010 Glycolysis / Gluconeogenesis; map00030 Pentose phosphate pathway; map00051 Fructose and mannose metabolism; map01100 Metabolic pathways; map01200 Carbon metabolism; map01230 Biosynthesis of amino acids; map04066 HIF-1 signaling pathway	GO:0000003 reproduction; GO:0001775 cell activation; GO:0002252 immune effector process; GO:0002263 cell activation involved in immune response; GO:0002274 myeloid leukocyte activation; GO:0002275 myeloid cell activation involved in immune response; GO:0002283 neutrophil activation involved in immune response; GO:0002366 leukocyte activation involved in immune response; GO:0002376 immune system p…	GO:0005576 extracellular region; GO:0005615 extracellular space; GO:0005622 intracellular; GO:0005623 cell; GO:0005737 cytoplasm; GO:0005829 cytosol; GO:0005856 cytoskeleton; GO:0012505 endomembrane system; GO:0015629 actin cytoskeleton; GO:0030016 myofibril; GO:0030017 sarcomere; GO:0030141 secretory granule; GO:0031091 platelet alpha granule; GO:0031093 platelet alpha granule lumen; GO:0031410 …	GO:0003779 actin binding; GO:0003824 catalytic activity; GO:0004332 fructose-bisphosphate aldolase activity; GO:0005488 binding; GO:0005515 protein binding; GO:0008092 cytoskeletal protein binding; GO:0015631 tubulin binding; GO:0016829 lyase activity; GO:0016830 carbon-carbon lyase activity; GO:0016832 aldehyde-lyase activity; GO:0030246 carbohydrate binding; GO:0036094 small molecule binding; G…	PF00274	Fructose-bisphosphate aldolase class-I	G	KOG1557	Fructose-biphosphate aldolase
Q93050	red	288	K	1.542	0.0413809	Up	V-type proton ATPase 116 kDa subunit a isoform 1 OS=Homo sapiens OX=9606 GN=ATP6V0A1 PE=1 SV=3	ATP6V0A1	1	0.000171134	133.98	2	VLQAAAK(1)NIR	-3.4237	0.78	1.001		0.532	0.547	0.654	plasma membrane	K02154	ATPeV0A, ATP6N; V-type H+-transporting ATPase subunit a	map00190 Oxidative phosphorylation; map01100 Metabolic pathways; map04142 Lysosome; map04145 Phagosome; map04721 Synaptic vesicle cycle; map04966 Collecting duct acid secretion; map05110 Vibrio cholerae infection; map05120 Epithelial cell signaling in Helicobacter pylori infection; map05152 Tuberculosis; map05165 Human papillomavirus infection; map05323 Rheumatoid arthritis	GO:0000041 transition metal ion transport; GO:0001775 cell activation; GO:0002252 immune effector process; GO:0002263 cell activation involved in immune response; GO:0002274 myeloid leukocyte activation; GO:0002275 myeloid cell activation involved in immune response; GO:0002283 neutrophil activation involved in immune response; GO:0002366 leukocyte activation involved in immune response; GO:00023…	GO:0000323 lytic vacuole; GO:0005622 intracellular; GO:0005623 cell; GO:0005634 nucleus; GO:0005654 nucleoplasm; GO:0005737 cytoplasm; GO:0005764 lysosome; GO:0005765 lysosomal membrane; GO:0005768 endosome; GO:0005773 vacuole; GO:0005774 vacuolar membrane; GO:0005794 Golgi apparatus; GO:0005829 cytosol; GO:0005886 plasma membrane; GO:0008021 synaptic vesicle; GO:0010008 endosome membrane; GO:001…	GO:0003824 catalytic activity; GO:0005215 transporter activity; GO:0005488 binding; GO:0005515 protein binding; GO:0008324 cation transmembrane transporter activity; GO:0015075 ion transmembrane transporter activity; GO:0015077 monovalent inorganic cation transmembrane transporter activity; GO:0015078 hydrogen ion transmembrane transporter activity; GO:0015318 inorganic solute uptake transmembran…			C	KOG2189	Vacuolar H+-ATPase V0 sector, subunit a
Q01082		593	K	0.662	0.00691065	Down	Spectrin beta chain, non-erythrocytic 1 OS=Homo sapiens OX=9606 GN=SPTBN1 PE=1 SV=2	SPTBN1	1	2.04964e-41	141.09	3	GVNASAQK(1)FATDGEGYKPCDPQVIR	-6.0159	0.867	1.089	0.856	1.456	1.35	1.44	cytoplasm	K06115	SPTB; spectrin beta		GO:0000165 MAPK cascade; GO:0000278 mitotic cell cycle; GO:0000281 mitotic cytokinesis; GO:0000902 cell morphogenesis; GO:0000904 cell morphogenesis involved in differentiation; GO:0000910 cytokinesis; GO:0001817 regulation of cytokine production; GO:0001819 positive regulation of cytokine production; GO:0002791 regulation of peptide secretion; GO:0002793 positive regulation of peptide secretion;…	GO:0005622 intracellular; GO:0005623 cell; GO:0005634 nucleus; GO:0005730 nucleolus; GO:0005737 cytoplasm; GO:0005829 cytosol; GO:0005856 cytoskeleton; GO:0005886 plasma membrane; GO:0005938 cell cortex; GO:0008091 spectrin; GO:0014731 spectrin-associated cytoskeleton; GO:0015629 actin cytoskeleton; GO:0016020 membrane; GO:0030424 axon; GO:0030673 axolemma; GO:0030863 cortical cytoskeleton; GO:00…	GO:0003779 actin binding; GO:0005085 guanyl-nucleotide exchange factor activity; GO:0005088 Ras guanyl-nucleotide exchange factor activity; GO:0005198 structural molecule activity; GO:0005200 structural constituent of cytoskeleton; GO:0005488 binding; GO:0005515 protein binding; GO:0008092 cytoskeletal protein binding; GO:0017016 Ras GTPase binding; GO:0019899 enzyme binding; GO:0030506 ankyrin b…	PF00307; PF00435	Calponin homology (CH) domain; Spectrin repeat	Z	KOG0517	Beta-spectrin
P06744		73	K	0.647	0.0147481	Down	Glucose-6-phosphate isomerase OS=Homo sapiens OX=9606 GN=GPI PE=1 SV=4	GPI	1	0.00468232	83.623	2	MLVDLAK(1)SR	-4.1472	0.909	0.82		1.38	1.187	1.443	cytoplasm	K01810	GPI, pgi; glucose-6-phosphate isomerase [EC:5.3.1.9]	map00010 Glycolysis / Gluconeogenesis; map00030 Pentose phosphate pathway; map00500 Starch and sucrose metabolism; map00520 Amino sugar and nucleotide sugar metabolism; map01100 Metabolic pathways; map01200 Carbon metabolism	GO:0001701 in utero embryonic development; GO:0001704 formation of primary germ layer; GO:0001707 mesoderm formation; GO:0001775 cell activation; GO:0002252 immune effector process; GO:0002262 myeloid cell homeostasis; GO:0002263 cell activation involved in immune response; GO:0002274 myeloid leukocyte activation; GO:0002275 myeloid cell activation involved in immune response; GO:0002283 neutroph…	GO:0005576 extracellular region; GO:0005622 intracellular; GO:0005623 cell; GO:0005634 nucleus; GO:0005654 nucleoplasm; GO:0005737 cytoplasm; GO:0005829 cytosol; GO:0005886 plasma membrane; GO:0005929 cilium; GO:0012505 endomembrane system; GO:0016020 membrane; GO:0030141 secretory granule; GO:0031090 organelle membrane; GO:0031253 cell projection membrane; GO:0031410 cytoplasmic vesicle; GO:0031…	GO:0003824 catalytic activity; GO:0004347 glucose-6-phosphate isomerase activity; GO:0005488 binding; GO:0005515 protein binding; GO:0016853 isomerase activity; GO:0016860 intramolecular oxidoreductase activity; GO:0016861 intramolecular oxidoreductase activity, interconverting aldoses and ketoses; GO:0016866 intramolecular transferase activity; GO:0019899 enzyme binding; GO:0030246 carbohydrate …	PF00342	Phosphoglucose isomerase	F	KOG2446	Glucose-6-phosphate isomerase
P55786		336	K	0.641	0.0398262	Down	Puromycin-sensitive aminopeptidase OS=Homo sapiens OX=9606 GN=NPEPPS PE=1 SV=2	NPEPPS	1	5.48239e-07	92.747	2	ETALLIDPK(1)NSCSSSR	-3.0735	1.133	0.804	0.849	1.72	1.428	1.201	mitochondria	K08776	NPEPPS; puromycin-sensitive aminopeptidase [EC:3.4.11.-]		GO:0000209 protein polyubiquitination; GO:0001666 response to hypoxia; GO:0006464 cellular protein modification process; GO:0006508 proteolysis; GO:0006518 peptide metabolic process; GO:0006807 nitrogen compound metabolic process; GO:0006950 response to stress; GO:0008152 metabolic process; GO:0009056 catabolic process; GO:0009628 response to abiotic stimulus; GO:0009987 cellular process; GO:0016…	GO:0005622 intracellular; GO:0005623 cell; GO:0005737 cytoplasm; GO:0005829 cytosol; GO:0044424 intracellular part; GO:0044444 cytoplasmic part; GO:0044464 cell part;	GO:0003824 catalytic activity; GO:0004177 aminopeptidase activity; GO:0005488 binding; GO:0008233 peptidase activity; GO:0008235 metalloexopeptidase activity; GO:0008237 metallopeptidase activity; GO:0008238 exopeptidase activity; GO:0008270 zinc ion binding; GO:0016787 hydrolase activity; GO:0033218 amide binding; GO:0042277 peptide binding; GO:0043167 ion binding; GO:0043169 cation binding; GO:…	PF01433; PF11838	Peptidase family M1; Domain of unknown function (DUF3358)	O	KOG1046	Puromycin-sensitive aminopeptidase and related aminopeptidases
P00491		95	K	0.616	0.000682171	Down	Purine nucleoside phosphorylase OS=Homo sapiens OX=9606 GN=PNP PE=1 SV=2	PNP	1	2.61259e-36	219.16	3	FHMYEGYPLWK(1)VTFPVR	-6.8494	0.724	0.769	0.789	1.231	1.237		cytoplasm	K03783	punA, PNP; purine-nucleoside phosphorylase [EC:2.4.2.1]	map00230 Purine metabolism; map00240 Pyrimidine metabolism; map00760 Nicotinate and nicotinamide metabolism; map01100 Metabolic pathways	GO:0001775 cell activation; GO:0001816 cytokine production; GO:0001910 regulation of leukocyte mediated cytotoxicity; GO:0001912 positive regulation of leukocyte mediated cytotoxicity; GO:0001914 regulation of T cell mediated cytotoxicity; GO:0001916 positive regulation of T cell mediated cytotoxicity; GO:0002252 immune effector process; GO:0002263 cell activation involved in immune response; GO:…	GO:0005576 extracellular region; GO:0005622 intracellular; GO:0005623 cell; GO:0005634 nucleus; GO:0005737 cytoplasm; GO:0005829 cytosol; GO:0012505 endomembrane system; GO:0030141 secretory granule; GO:0031410 cytoplasmic vesicle; GO:0031974 membrane-enclosed lumen; GO:0031982 vesicle; GO:0031983 vesicle lumen; GO:0034774 secretory granule lumen; GO:0043226 organelle; GO:0043227 membrane-bounded…	GO:0001882 nucleoside binding; GO:0002054 nucleobase binding; GO:0002060 purine nucleobase binding; GO:0003824 catalytic activity; GO:0004731 purine-nucleoside phosphorylase activity; GO:0005488 binding; GO:0008144 drug binding; GO:0016740 transferase activity; GO:0016757 transferase activity, transferring glycosyl groups; GO:0016763 transferase activity, transferring pentosyl groups; GO:0036094 …	PF01048	Phosphorylase superfamily	F	KOG3984	Purine nucleoside phosphorylase
P13804		164	K	0.615	0.0360479	Down	Electron transfer flavoprotein subunit alpha, mitochondrial OS=Homo sapiens OX=9606 GN=ETFA PE=1 SV=1	ETFA	1	0.0058329	100.75	2	VK(1)VFSVR	-5.236	0.977	0.719	0.771	1.45	1.224		mitochondria	K03522	fixB, etfA; electron transfer flavoprotein alpha subunit		GO:0006082 organic acid metabolic process; GO:0006091 generation of precursor metabolites and energy; GO:0006629 lipid metabolic process; GO:0006631 fatty acid metabolic process; GO:0006635 fatty acid beta-oxidation; GO:0008152 metabolic process; GO:0009056 catabolic process; GO:0009062 fatty acid catabolic process; GO:0009987 cellular process; GO:0016042 lipid catabolic process; GO:0016054 organ…	GO:0005622 intracellular; GO:0005623 cell; GO:0005737 cytoplasm; GO:0005739 mitochondrion; GO:0005759 mitochondrial matrix; GO:0031974 membrane-enclosed lumen; GO:0043226 organelle; GO:0043227 membrane-bounded organelle; GO:0043229 intracellular organelle; GO:0043231 intracellular membrane-bounded organelle; GO:0043233 organelle lumen; GO:0044422 organelle part; GO:0044424 intracellular part; GO:…	GO:0000166 nucleotide binding; GO:0003824 catalytic activity; GO:0005488 binding; GO:0009055 electron carrier activity; GO:0016491 oxidoreductase activity; GO:0036094 small molecule binding; GO:0043167 ion binding; GO:0043168 anion binding; GO:0048037 cofactor binding; GO:0050660 flavin adenine dinucleotide binding; GO:0050662 coenzyme binding; GO:0097159 organic cyclic compound binding; GO:19012…	PF01012; PF00766	Electron transfer flavoprotein domain; Electron transfer flavoprotein FAD-binding domain	C	KOG3954	Electron transfer flavoprotein, alpha subunit
Q9NZU5		331	K	0.609	0.0215767	Down	LIM and cysteine-rich domains protein 1 OS=Homo sapiens OX=9606 GN=LMCD1 PE=1 SV=1	LMCD1	1	1.92512e-06	123.99	3	K(1)HFVCEGCEQLLSGR	-5.0619	0.486		0.444	0.697	0.893	0.7	nucleus				GO:0000122 negative regulation of transcription from RNA polymerase II promoter; GO:0006355 regulation of transcription, DNA-templated; GO:0006357 regulation of transcription from RNA polymerase II promoter; GO:0006807 nitrogen compound metabolic process; GO:0008152 metabolic process; GO:0009889 regulation of biosynthetic process; GO:0009890 negative regulation of biosynthetic process; GO:0009892…	GO:0005622 intracellular; GO:0005623 cell; GO:0005634 nucleus; GO:0005654 nucleoplasm; GO:0031974 membrane-enclosed lumen; GO:0031981 nuclear lumen; GO:0043226 organelle; GO:0043227 membrane-bounded organelle; GO:0043229 intracellular organelle; GO:0043231 intracellular membrane-bounded organelle; GO:0043233 organelle lumen; GO:0044422 organelle part; GO:0044424 intracellular part; GO:0044428 nuc…	GO:0003712 transcription cofactor activity; GO:0003714 transcription corepressor activity;	PF06297; PF00412	PET Domain; LIM domain	K	KOG1704	FOG: LIM domain
P35613		227	K	0.583	0.016966	Down	Basigin OS=Homo sapiens OX=9606 GN=BSG PE=1 SV=2	BSG	1	2.96586e-09	99.909	3	AVK(1)SSEHINEGETAMLVCK	-4.0844	0.671	0.925	0.641	1.438	1.103	1.293	endoplasmic reticulum	K06535	BSG, CD147; basigin		GO:0000003 reproduction; GO:0001890 placenta development; GO:0001893 maternal placenta development; GO:0002376 immune system process; GO:0003006 developmental process involved in reproduction; GO:0006082 organic acid metabolic process; GO:0006090 pyruvate metabolic process; GO:0006810 transport; GO:0006811 ion transport; GO:0006820 anion transport; GO:0006928 movement of cell or subcellular compo…	GO:0000139 Golgi membrane; GO:0001669 acrosomal vesicle; GO:0002080 acrosomal membrane; GO:0005622 intracellular; GO:0005623 cell; GO:0005737 cytoplasm; GO:0005739 mitochondrion; GO:0005794 Golgi apparatus; GO:0005886 plasma membrane; GO:0005887 integral component of plasma membrane; GO:0012505 endomembrane system; GO:0012506 vesicle membrane; GO:0016020 membrane; GO:0016021 integral component of…	GO:0005215 transporter activity; GO:0005342 organic acid transmembrane transporter activity; GO:0008028 monocarboxylic acid transmembrane transporter activity; GO:0008509 anion transmembrane transporter activity; GO:0008514 organic anion transmembrane transporter activity; GO:0015075 ion transmembrane transporter activity; GO:0015318 inorganic solute uptake transmembrane transporter activity; GO:…	PF13927	Immunoglobulin domain
Q02878		210	K	0.58	0.0134394	Down	60S ribosomal protein L6 OS=Homo sapiens OX=9606 GN=RPL6 PE=1 SV=3	RPL6	1	0.000517379	71.896	2	IPK(1)HLTDAYFK	-3.8543	0.636		0.583	1.1	1.002		cytoplasm	K02934	RP-L6e, RPL6; large subunit ribosomal protein L6e	map03010 Ribosome	GO:0000027 ribosomal large subunit assembly; GO:0000184 nuclear-transcribed mRNA catabolic process, nonsense-mediated decay; GO:0000956 nuclear-transcribed mRNA catabolic process; GO:0002181 cytoplasmic translation; GO:0006139 nucleobase-containing compound metabolic process; GO:0006355 regulation of transcription, DNA-templated; GO:0006401 RNA catabolic process; GO:0006402 mRNA catabolic process…	GO:0005622 intracellular; GO:0005623 cell; GO:0005634 nucleus; GO:0005737 cytoplasm; GO:0005829 cytosol; GO:0005840 ribosome; GO:0005844 polysome; GO:0015934 large ribosomal subunit; GO:0022625 cytosolic large ribosomal subunit; GO:0022626 cytosolic ribosome; GO:0032991 macromolecular complex; GO:0035770 ribonucleoprotein granule; GO:0036464 cytoplasmic ribonucleoprotein granule; GO:0042788 polys…	GO:0003676 nucleic acid binding; GO:0003677 DNA binding; GO:0003735 structural constituent of ribosome; GO:0005198 structural molecule activity; GO:0005488 binding; GO:0097159 organic cyclic compound binding; GO:1901363 heterocyclic compound binding;	PF03868	Ribosomal protein L6, N-terminal domain	J	KOG1694	60s ribosomal protein L6
P26368		462	K	0.578	0.0463443	Down	Splicing factor U2AF 65 kDa subunit OS=Homo sapiens OX=9606 GN=U2AF2 PE=1 SV=4	U2AF2	1	2.12717e-05	140.57	3	VVVTK(1)YCDPDSYHR	-3.8711	0.939	0.654	0.851	1.587		1.233	nucleus	K12837	U2AF2; splicing factor U2AF 65 kDa subunit	map03040 Spliceosome	GO:0000375 RNA splicing, via transesterification reactions; GO:0000377 RNA splicing, via transesterification reactions with bulged adenosine as nucleophile; GO:0000398 mRNA splicing, via spliceosome; GO:0006139 nucleobase-containing compound metabolic process; GO:0006396 RNA processing; GO:0006397 mRNA processing; GO:0006403 RNA localization; GO:0006405 RNA export from nucleus; GO:0006406 mRNA ex…	GO:0000243 commitment complex; GO:0005622 intracellular; GO:0005623 cell; GO:0005634 nucleus; GO:0005654 nucleoplasm; GO:0005681 spliceosomal complex; GO:0005684 U2-type spliceosomal complex; GO:0016604 nuclear body; GO:0016607 nuclear speck; GO:0031974 membrane-enclosed lumen; GO:0031981 nuclear lumen; GO:0032991 macromolecular complex; GO:0043226 organelle; GO:0043227 membrane-bounded organelle…	GO:0003676 nucleic acid binding; GO:0003723 RNA binding; GO:0003727 single-stranded RNA binding; GO:0005488 binding; GO:0005515 protein binding; GO:0008187 poly-pyrimidine tract binding; GO:0019899 enzyme binding; GO:0019904 protein domain specific binding; GO:0030628 pre-mRNA 3'-splice site binding; GO:0036002 pre-mRNA binding; GO:0070742 C2H2 zinc finger domain binding; GO:0097159 organic cycli…	PF00076	RNA recognition motif. (a.k.a. RRM, RBD, or RNP domain)	A	KOG0120	Splicing factor U2AF, large subunit (RRM superfamily)
Q8N3C0		572	K	0.566	0.0480896	Down	Activating signal cointegrator 1 complex subunit 3 OS=Homo sapiens OX=9606 GN=ASCC3 PE=1 SV=3	ASCC3	1	1.25028e-96	207.12	2	ELTGDMQLSK(1)SEILR	-1.0687	0.57		0.464	0.841	0.986		mitochondria	K18663	ASCC3; activating signal cointegrator complex subunit 3 [EC:3.6.4.12]		GO:0006139 nucleobase-containing compound metabolic process; GO:0006259 DNA metabolic process; GO:0006281 DNA repair; GO:0006304 DNA modification; GO:0006307 DNA dealkylation involved in DNA repair; GO:0006725 cellular aromatic compound metabolic process; GO:0006807 nitrogen compound metabolic process; GO:0006950 response to stress; GO:0006974 cellular response to DNA damage stimulus; GO:0006996 …	GO:0005622 intracellular; GO:0005623 cell; GO:0005634 nucleus; GO:0005654 nucleoplasm; GO:0005737 cytoplasm; GO:0005829 cytosol; GO:0031974 membrane-enclosed lumen; GO:0031981 nuclear lumen; GO:0032991 macromolecular complex; GO:0043226 organelle; GO:0043227 membrane-bounded organelle; GO:0043229 intracellular organelle; GO:0043231 intracellular membrane-bounded organelle; GO:0043233 organelle lu…	GO:0003678 DNA helicase activity; GO:0003824 catalytic activity; GO:0004003 ATP-dependent DNA helicase activity; GO:0004386 helicase activity; GO:0008026 ATP-dependent helicase activity; GO:0008094 DNA-dependent ATPase activity; GO:0016462 pyrophosphatase activity; GO:0016787 hydrolase activity; GO:0016817 hydrolase activity, acting on acid anhydrides; GO:0016818 hydrolase activity, acting on aci…	PF00270	DEAD/DEAH box helicase	A	KOG0952	DNA/RNA helicase MER3/SLH1, DEAD-box superfamily
P07108		77	K	0.56	0.0221177	Down	Acyl-CoA-binding protein OS=Homo sapiens OX=9606 GN=DBI PE=1 SV=2	DBI	1	1.25428e-28	195.3	2	AYINK(1)VEELK	-4.4457	0.508	0.762	0.884	1.28	1.242	1.321	cytoplasm	K08762	DBI, ACBP; diazepam-binding inhibitor (GABA receptor modulator, acyl-CoA-binding protein)	map03320 PPAR signaling pathway	GO:0001662 behavioral fear response; GO:0001942 hair follicle development; GO:0002209 behavioral defense response; GO:0003008 system process; GO:0006139 nucleobase-containing compound metabolic process; GO:0006163 purine nucleotide metabolic process; GO:0006629 lipid metabolic process; GO:0006637 acyl-CoA metabolic process; GO:0006638 neutral lipid metabolic process; GO:0006639 acylglycerol metab…	GO:0005576 extracellular region; GO:0005615 extracellular space; GO:0005622 intracellular; GO:0005623 cell; GO:0005634 nucleus; GO:0005737 cytoplasm; GO:0005783 endoplasmic reticulum; GO:0005794 Golgi apparatus; GO:0005886 plasma membrane; GO:0008021 synaptic vesicle; GO:0012505 endomembrane system; GO:0016020 membrane; GO:0030133 transport vesicle; GO:0031410 cytoplasmic vesicle; GO:0031982 vesi…	GO:0000062 fatty-acyl-CoA binding; GO:0000166 nucleotide binding; GO:0005102 receptor binding; GO:0005488 binding; GO:0005515 protein binding; GO:0017076 purine nucleotide binding; GO:0030156 benzodiazepine receptor binding; GO:0030554 adenyl nucleotide binding; GO:0032553 ribonucleotide binding; GO:0032555 purine ribonucleotide binding; GO:0032559 adenyl ribonucleotide binding; GO:0033218 amide …	PF00887	Acyl CoA binding protein	I	KOG0817	Acyl-CoA-binding protein
P20020		64	K	0.56	0.00760658	Down	Plasma membrane calcium-transporting ATPase 1 OS=Homo sapiens OX=9606 GN=ATP2B1 PE=1 SV=4	ATP2B1	1	4.18742e-72	212.5	2	LK(1)TSPNEGLSGNPADLER	-5.9593	0.923	0.901		1.484	1.858	1.548	plasma membrane	K05850	ATP2B; P-type Ca2+ transporter type 2B [EC:7.2.2.10]	map04020 Calcium signaling pathway; map04022 cGMP-PKG signaling pathway; map04024 cAMP signaling pathway; map04261 Adrenergic signaling in cardiomyocytes; map04925 Aldosterone synthesis and secretion; map04961 Endocrine and other factor-regulated calcium reabsorption; map04970 Salivary secretion; map04972 Pancreatic secretion; map04978 Mineral absorption	GO:0001654 eye development; GO:0003407 neural retina development; GO:0006810 transport; GO:0006811 ion transport; GO:0006812 cation transport; GO:0006816 calcium ion transport; GO:0006873 cellular ion homeostasis; GO:0006874 cellular calcium ion homeostasis; GO:0006875 cellular metal ion homeostasis; GO:0006950 response to stress; GO:0007154 cell communication; GO:0007275 multicellular organism d…	GO:0005622 intracellular; GO:0005623 cell; GO:0005634 nucleus; GO:0005886 plasma membrane; GO:0005887 integral component of plasma membrane; GO:0009898 cytoplasmic side of plasma membrane; GO:0016020 membrane; GO:0016021 integral component of membrane; GO:0016323 basolateral plasma membrane; GO:0016324 apical plasma membrane; GO:0030425 dendrite; GO:0031224 intrinsic component of membrane; GO:003…	GO:0003824 catalytic activity; GO:0005215 transporter activity; GO:0005388 calcium-transporting ATPase activity; GO:0005488 binding; GO:0005515 protein binding; GO:0008324 cation transmembrane transporter activity; GO:0015075 ion transmembrane transporter activity; GO:0015085 calcium ion transmembrane transporter activity; GO:0015318 inorganic solute uptake transmembrane transporter activity; GO:…	PF00690; PF00702	Cation transporter/ATPase, N-terminus; haloacid dehalogenase-like hydrolase	P	KOG0204	Calcium transporting ATPase
P40121		115	K	0.546	0.0477309	Down	Macrophage-capping protein OS=Homo sapiens OX=9606 GN=CAPG PE=1 SV=2	CAPG	1	3.33182e-16	147.02	3	GLK(1)YQEGGVESAFHK	-4.7048	0.514		0.5	1.019	0.69	1.075	cytoplasm	K10368	CAPG; capping protein (actin filament), gelsolin-like		GO:0002376 immune system process; GO:0006950 response to stress; GO:0006952 defense response; GO:0006955 immune response; GO:0008064 regulation of actin polymerization or depolymerization; GO:0009987 cellular process; GO:0010033 response to organic substance; GO:0010639 negative regulation of organelle organization; GO:0016043 cellular component organization; GO:0022607 cellular component assembl…	GO:0005622 intracellular; GO:0005623 cell; GO:0005634 nucleus; GO:0005654 nucleoplasm; GO:0005730 nucleolus; GO:0005737 cytoplasm; GO:0005814 centriole; GO:0005815 microtubule organizing center; GO:0005819 spindle; GO:0005856 cytoskeleton; GO:0008290 F-actin capping protein complex; GO:0015629 actin cytoskeleton; GO:0015630 microtubule cytoskeleton; GO:0030139 endocytic vesicle; GO:0030496 midbod…	GO:0005488 binding; GO:0005515 protein binding; GO:0019904 protein domain specific binding; GO:0044877 macromolecular complex binding;	PF00626	Gelsolin repeat	Z	KOG0443	Actin regulatory proteins (gelsolin/villin family)
O94819		472	K	0.542	0.0116831	Down	Kelch repeat and BTB domain-containing protein 11 OS=Homo sapiens OX=9606 GN=KBTBD11 PE=1 SV=1	KBTBD11	1	0.0324185	70.67	2	LLK(1)YDPR	-3.8293	0.688	0.771			1.392	1.298	nucleus	K10476	KBTBD11; kelch repeat and BTB domain-containing protein 11			GO:0000151 ubiquitin ligase complex; GO:0005622 intracellular; GO:0005623 cell; GO:0031461 cullin-RING ubiquitin ligase complex; GO:0031463 Cul3-RING ubiquitin ligase complex; GO:0032991 macromolecular complex; GO:0044424 intracellular part; GO:0044464 cell part; GO:1902494 catalytic complex; GO:1990234 transferase complex;		PF00651	BTB/POZ domain	S	KOG1072	FOG: Kelch repeat
P31948		317	K	0.542	0.044388	Down	Stress-induced-phosphoprotein 1 OS=Homo sapiens OX=9606 GN=STIP1 PE=1 SV=1	STIP1	1	5.30131e-05	90.142	3	YK(1)DAIHFYNK	-3.1091	0.769	0.838	0.698	1.956	1.015	1.278	cytoplasm	K09553	STIP1; stress-induced-phosphoprotein 1	map05020 Prion diseases		GO:0005622 intracellular; GO:0005623 cell; GO:0005634 nucleus; GO:0005737 cytoplasm; GO:0005794 Golgi apparatus; GO:0005829 cytosol; GO:0012505 endomembrane system; GO:0032991 macromolecular complex; GO:0043209 myelin sheath; GO:0043226 organelle; GO:0043227 membrane-bounded organelle; GO:0043229 intracellular organelle; GO:0043231 intracellular membrane-bounded organelle; GO:0044424 intracellula…	GO:0005488 binding; GO:0005515 protein binding; GO:0008022 protein C-terminus binding; GO:0030544 Hsp70 protein binding; GO:0031072 heat shock protein binding; GO:0051087 chaperone binding; GO:0051879 Hsp90 protein binding;			O	KOG0548	Molecular co-chaperone STI1
P13611		3182	K	0.541	0.0195551	Down	Versican core protein OS=Homo sapiens OX=9606 GN=VCAN PE=1 SV=3	VCAN	1	3.14359e-15	196.32	2	FQGQCYK(1)YFAHR	-1.993	0.618	0.595			1.215	1.026	mitochondria	K06793	VCAN, CSPG2; versican core protein	map04514 Cell adhesion molecules (CAMs)	GO:0001501 skeletal system development; GO:0001655 urogenital system development; GO:0001657 ureteric bud development; GO:0001822 kidney development; GO:0001823 mesonephros development; GO:0006022 aminoglycan metabolic process; GO:0006023 aminoglycan biosynthetic process; GO:0006024 glycosaminoglycan biosynthetic process; GO:0006026 aminoglycan catabolic process; GO:0006027 glycosaminoglycan cata…	GO:0000323 lytic vacuole; GO:0005576 extracellular region; GO:0005622 intracellular; GO:0005623 cell; GO:0005737 cytoplasm; GO:0005764 lysosome; GO:0005773 vacuole; GO:0005775 vacuolar lumen; GO:0005783 endoplasmic reticulum; GO:0005788 endoplasmic reticulum lumen; GO:0005794 Golgi apparatus; GO:0005796 Golgi lumen; GO:0009986 cell surface; GO:0012505 endomembrane system; GO:0031012 extracellular…	GO:0005198 structural molecule activity; GO:0005201 extracellular matrix structural constituent; GO:0005488 binding; GO:0005515 protein binding; GO:0005539 glycosaminoglycan binding; GO:0005540 hyaluronic acid binding; GO:0019899 enzyme binding; GO:0019902 phosphatase binding; GO:0019903 protein phosphatase binding; GO:0030169 low-density lipoprotein particle binding; GO:0031406 carboxylic acid b…	PF07686; PF00193; PF00008; PF00059; PF00084	Immunoglobulin V-set domain; Extracellular link domain; EGF-like domain; Lectin C-type domain; Sushi domain (SCR repeat)
P00918		171	K	0.539	0.038486	Down	Carbonic anhydrase 2 OS=Homo sapiens OX=9606 GN=CA2 PE=1 SV=2	CA2	1	1.83781e-21	154.94	2	GK(1)SADFTNFDPR	-4.4621	0.712		0.534	1.074	0.988	1.407	cytoplasm	K18245	CA2; carbonic anhydrase 2 [EC:4.2.1.1]	map00910 Nitrogen metabolism; map01100 Metabolic pathways; map04964 Proximal tubule bicarbonate reclamation; map04966 Collecting duct acid secretion; map04971 Gastric acid secretion; map04972 Pancreatic secretion; map04976 Bile secretion	GO:0001655 urogenital system development; GO:0001822 kidney development; GO:0002009 morphogenesis of an epithelium; GO:0002376 immune system process; GO:0002520 immune system development; GO:0002521 leukocyte differentiation; GO:0002573 myeloid leukocyte differentiation; GO:0002682 regulation of immune system process; GO:0002684 positive regulation of immune system process; GO:0002761 regulation …	GO:0005576 extracellular region; GO:0005615 extracellular space; GO:0005622 intracellular; GO:0005623 cell; GO:0005737 cytoplasm; GO:0005829 cytosol; GO:0005886 plasma membrane; GO:0005902 microvillus; GO:0016020 membrane; GO:0016323 basolateral plasma membrane; GO:0030424 axon; GO:0042995 cell projection; GO:0043005 neuron projection; GO:0043209 myelin sheath; GO:0044421 extracellular region par…	GO:0003824 catalytic activity; GO:0004064 arylesterase activity; GO:0004089 carbonate dehydratase activity; GO:0005488 binding; GO:0008270 zinc ion binding; GO:0016787 hydrolase activity; GO:0016788 hydrolase activity, acting on ester bonds; GO:0016829 lyase activity; GO:0016835 carbon-oxygen lyase activity; GO:0016836 hydro-lyase activity; GO:0043167 ion binding; GO:0043169 cation binding; GO:00…	PF00194	Eukaryotic-type carbonic anhydrase	P	KOG0382	Carbonic anhydrase
P15311		143	K	0.539	0.0373548	Down	Ezrin OS=Homo sapiens OX=9606 GN=EZR PE=1 SV=4	EZR	1	0.000804396	69.276	3	EVHK(1)SGYLSSER	-5.7877		0.993	0.793	1.744	1.571		cytoplasm	K08007	VIL2; villin 2 (ezrin)	map04530 Tight junction; map04670 Leukocyte transendothelial migration; map04810 Regulation of actin cytoskeleton; map04971 Gastric acid secretion; map05130 Pathogenic Escherichia coli infection; map05205 Proteoglycans in cancer; map05206 MicroRNAs in cancer	GO:0000122 negative regulation of transcription from RNA polymerase II promoter; GO:0000226 microtubule cytoskeleton organization; GO:0000902 cell morphogenesis; GO:0000904 cell morphogenesis involved in differentiation; GO:0001817 regulation of cytokine production; GO:0001818 negative regulation of cytokine production; GO:0001885 endothelial cell development; GO:0001932 regulation of protein pho…	GO:0001650 fibrillar center; GO:0001726 ruffle; GO:0001772 immunological synapse; GO:0001931 uropod; GO:0005622 intracellular; GO:0005623 cell; GO:0005634 nucleus; GO:0005730 nucleolus; GO:0005737 cytoplasm; GO:0005768 endosome; GO:0005815 microtubule organizing center; GO:0005829 cytosol; GO:0005856 cytoskeleton; GO:0005884 actin filament; GO:0005886 plasma membrane; GO:0005902 microvillus; GO:0…	GO:0003779 actin binding; GO:0005198 structural molecule activity; GO:0005488 binding; GO:0005515 protein binding; GO:0008017 microtubule binding; GO:0008022 protein C-terminus binding; GO:0008092 cytoskeletal protein binding; GO:0015631 tubulin binding; GO:0019899 enzyme binding; GO:0019900 kinase binding; GO:0019901 protein kinase binding; GO:0019904 protein domain specific binding; GO:0034236 …	PF09379; PF00373; PF09380	FERM N-terminal domain ; FERM central domain; FERM C-terminal PH-like domain	Z	KOG3529	Radixin, moesin and related proteins of the ERM family
P29144		708	K	0.529	0.0457133	Down	Tripeptidyl-peptidase 2 OS=Homo sapiens OX=9606 GN=TPP2 PE=1 SV=4	TPP2	1	1.106e-07	102.57	2	SHEFYK(1)FCSLPEK	-3.5212	0.624	0.949	0.652	1.577		1.225	cytoplasm	K01280	TPP2; tripeptidyl-peptidase II [EC:3.4.14.10]		GO:0000209 protein polyubiquitination; GO:0006464 cellular protein modification process; GO:0006508 proteolysis; GO:0006807 nitrogen compound metabolic process; GO:0008152 metabolic process; GO:0009987 cellular process; GO:0016567 protein ubiquitination; GO:0019538 protein metabolic process; GO:0032446 protein modification by small protein conjugation; GO:0036211 protein modification process; GO:…	GO:0005622 intracellular; GO:0005623 cell; GO:0005634 nucleus; GO:0005654 nucleoplasm; GO:0005737 cytoplasm; GO:0005829 cytosol; GO:0016604 nuclear body; GO:0031974 membrane-enclosed lumen; GO:0031981 nuclear lumen; GO:0043226 organelle; GO:0043227 membrane-bounded organelle; GO:0043229 intracellular organelle; GO:0043231 intracellular membrane-bounded organelle; GO:0043233 organelle lumen; GO:00…	GO:0003824 catalytic activity; GO:0004175 endopeptidase activity; GO:0004177 aminopeptidase activity; GO:0005488 binding; GO:0005515 protein binding; GO:0008233 peptidase activity; GO:0008236 serine-type peptidase activity; GO:0008238 exopeptidase activity; GO:0008240 tripeptidyl-peptidase activity; GO:0016787 hydrolase activity; GO:0017171 serine hydrolase activity; GO:0033218 amide binding; GO:…	PF00082	Subtilase family	O	KOG1114	Tripeptidyl peptidase II
P61981		142	K	0.528	0.0189912	Down	14-3-3 protein gamma OS=Homo sapiens OX=9606 GN=YWHAG PE=1 SV=2	YWHAG	1	2.51329e-06	154.81	2	YLAEVATGEK(1)R	-4.7078	0.977	0.844		2.065	1.502	1.606	cytoplasm	K16198	YWHAG_H; 14-3-3 protein gamma/eta	map04110 Cell cycle; map04114 Oocyte meiosis; map04151 PI3K-Akt signaling pathway; map04390 Hippo signaling pathway; map05160 Hepatitis C; map05203 Viral carcinogenesis	GO:0000086 G2/M transition of mitotic cell cycle; GO:0000278 mitotic cell cycle; GO:0001932 regulation of protein phosphorylation; GO:0001933 negative regulation of protein phosphorylation; GO:0006469 negative regulation of protein kinase activity; GO:0006605 protein targeting; GO:0006810 transport; GO:0006839 mitochondrial transport; GO:0006886 intracellular protein transport; GO:0006996 organel…	GO:0005622 intracellular; GO:0005623 cell; GO:0005737 cytoplasm; GO:0005829 cytosol; GO:0031982 vesicle; GO:0043209 myelin sheath; GO:0043226 organelle; GO:0043227 membrane-bounded organelle; GO:0044424 intracellular part; GO:0044444 cytoplasmic part; GO:0044464 cell part;	GO:0003779 actin binding; GO:0004857 enzyme inhibitor activity; GO:0004860 protein kinase inhibitor activity; GO:0005080 protein kinase C binding; GO:0005102 receptor binding; GO:0005159 insulin-like growth factor receptor binding; GO:0005488 binding; GO:0005515 protein binding; GO:0008092 cytoskeletal protein binding; GO:0008426 protein kinase C inhibitor activity; GO:0019207 kinase regulator ac…	PF00244	14-3-3 protein	O	KOG0841	Multifunctional chaperone (14-3-3 family)
P28482		270	K	0.525	0.0423994	Down	Mitogen-activated protein kinase 1 OS=Homo sapiens OX=9606 GN=MAPK1 PE=1 SV=3	MAPK1	1	6.06964e-05	119.07	2	NYLLSLPHK(1)NK	-4.3111	0.84	0.967	0.802	2.364	1.304	1.303	cytoplasm	K04371	ERK, MAPK1_3; mitogen-activated protein kinase 1/3 [EC:2.7.11.24]	map01521 EGFR tyrosine kinase inhibitor resistance; map01522 Endocrine resistance; map01524 Platinum drug resistance; map04010 MAPK signaling pathway; map04012 ErbB signaling pathway; map04013 MAPK signaling pathway - fly; map04014 Ras signaling pathway; map04015 Rap1 signaling pathway; map04022 cGMP-PKG signaling pathway; map04024 cAMP signaling pathway; map04062 Chemokine signaling pathway; map…	GO:0000003 reproduction; GO:0000165 MAPK cascade; GO:0000187 activation of MAPK activity; GO:0000302 response to reactive oxygen species; GO:0000902 cell morphogenesis; GO:0000904 cell morphogenesis involved in differentiation; GO:0001568 blood vessel development; GO:0001701 in utero embryonic development; GO:0001775 cell activation; GO:0001890 placenta development; GO:0001892 embryonic placenta …	GO:0000323 lytic vacuole; GO:0005576 extracellular region; GO:0005622 intracellular; GO:0005623 cell; GO:0005634 nucleus; GO:0005654 nucleoplasm; GO:0005737 cytoplasm; GO:0005739 mitochondrion; GO:0005764 lysosome; GO:0005766 primary lysosome; GO:0005768 endosome; GO:0005769 early endosome; GO:0005770 late endosome; GO:0005773 vacuole; GO:0005775 vacuolar lumen; GO:0005794 Golgi apparatus; GO:000…	GO:0000166 nucleotide binding; GO:0001784 phosphotyrosine binding; GO:0003824 catalytic activity; GO:0004672 protein kinase activity; GO:0004674 protein serine/threonine kinase activity; GO:0004707 MAP kinase activity; GO:0004708 MAP kinase kinase activity; GO:0004712 protein serine/threonine/tyrosine kinase activity; GO:0005488 binding; GO:0005515 protein binding; GO:0005524 ATP binding; GO:0008…	PF00069	Protein kinase domain	T	KOG0660	Mitogen-activated protein kinase
Q13813		2047	K	0.524	0.0174965	Down	Spectrin alpha chain, non-erythrocytic 1 OS=Homo sapiens OX=9606 GN=SPTAN1 PE=1 SV=3	SPTAN1	1	6.0152e-15	166.71	2	DQLLAAK(1)HVQSK	-4.3882	0.91	0.907	0.7	1.982	1.232	1.587	nucleus	K06114	SPTA; spectrin alpha	map04210 Apoptosis	GO:0000165 MAPK cascade; GO:0000902 cell morphogenesis; GO:0000904 cell morphogenesis involved in differentiation; GO:0001775 cell activation; GO:0002252 immune effector process; GO:0002263 cell activation involved in immune response; GO:0002274 myeloid leukocyte activation; GO:0002275 myeloid cell activation involved in immune response; GO:0002283 neutrophil activation involved in immune respons…	GO:0005576 extracellular region; GO:0005622 intracellular; GO:0005623 cell; GO:0005737 cytoplasm; GO:0005829 cytosol; GO:0005856 cytoskeleton; GO:0005938 cell cortex; GO:0008091 spectrin; GO:0012505 endomembrane system; GO:0015629 actin cytoskeleton; GO:0015630 microtubule cytoskeleton; GO:0016020 membrane; GO:0030141 secretory granule; GO:0030863 cortical cytoskeleton; GO:0030864 cortical actin …	GO:0003779 actin binding; GO:0005085 guanyl-nucleotide exchange factor activity; GO:0005088 Ras guanyl-nucleotide exchange factor activity; GO:0005198 structural molecule activity; GO:0005200 structural constituent of cytoskeleton; GO:0005488 binding; GO:0005515 protein binding; GO:0008092 cytoskeletal protein binding; GO:0017016 Ras GTPase binding; GO:0019899 enzyme binding; GO:0031267 small GTP…	PF00435; PF00018; PF13499; PF08726	Spectrin repeat; SH3 domain; EF-hand domain pair; Ca2+ insensitive EF hand	Z	KOG0040	Ca2+-binding actin-bundling protein (spectrin), alpha chain (EF-Hand protein superfamily)
P01023		531	K	0.519	0.0301496	Down	Alpha-2-macroglobulin OS=Homo sapiens OX=9606 GN=A2M PE=1 SV=3	A2M	1	1.29027e-09	102.57	3	GHFSISIPVK(1)SDIAPVAR	-7.201	0.664	0.617	0.499	1.419	1.217	0.796	extracellular	K03910	A2M; alpha-2-macroglobulin	map04610 Complement and coagulation cascades	GO:0000003 reproduction; GO:0001101 response to acid chemical; GO:0001553 luteinization; GO:0001868 regulation of complement activation, lectin pathway; GO:0001869 negative regulation of complement activation, lectin pathway; GO:0002376 immune system process; GO:0002437 inflammatory response to antigenic stimulus; GO:0002438 acute inflammatory response to antigenic stimulus; GO:0002526 acute infl…	GO:0005576 extracellular region; GO:0005615 extracellular space; GO:0005622 intracellular; GO:0005623 cell; GO:0005737 cytoplasm; GO:0005829 cytosol; GO:0012505 endomembrane system; GO:0030141 secretory granule; GO:0031091 platelet alpha granule; GO:0031093 platelet alpha granule lumen; GO:0031410 cytoplasmic vesicle; GO:0031974 membrane-enclosed lumen; GO:0031982 vesicle; GO:0031983 vesicle lume…	GO:0002020 protease binding; GO:0004857 enzyme inhibitor activity; GO:0004866 endopeptidase inhibitor activity; GO:0004867 serine-type endopeptidase inhibitor activity; GO:0005096 GTPase activator activity; GO:0005102 receptor binding; GO:0005488 binding; GO:0005515 protein binding; GO:0008047 enzyme activator activity; GO:0019838 growth factor binding; GO:0019899 enzyme binding; GO:0019955 cytok…	PF01835; PF07703; PF07678; PF07677	MG2 domain; Alpha-2-macroglobulin family N-terminal region; A-macroglobulin complement component; A-macroglobulin receptor	O	KOG1366	Alpha-macroglobulin
P20020		590	K	0.515	0.0374273	Down	Plasma membrane calcium-transporting ATPase 1 OS=Homo sapiens OX=9606 GN=ATP2B1 PE=1 SV=4	ATP2B1	1	5.85933e-06	160.62	2	SMSTVLK(1)NSDGSYR	-3.3704	0.922	0.755		1.488		1.771	plasma membrane	K05850	ATP2B; P-type Ca2+ transporter type 2B [EC:7.2.2.10]	map04020 Calcium signaling pathway; map04022 cGMP-PKG signaling pathway; map04024 cAMP signaling pathway; map04261 Adrenergic signaling in cardiomyocytes; map04925 Aldosterone synthesis and secretion; map04961 Endocrine and other factor-regulated calcium reabsorption; map04970 Salivary secretion; map04972 Pancreatic secretion; map04978 Mineral absorption	GO:0001654 eye development; GO:0003407 neural retina development; GO:0006810 transport; GO:0006811 ion transport; GO:0006812 cation transport; GO:0006816 calcium ion transport; GO:0006873 cellular ion homeostasis; GO:0006874 cellular calcium ion homeostasis; GO:0006875 cellular metal ion homeostasis; GO:0006950 response to stress; GO:0007154 cell communication; GO:0007275 multicellular organism d…	GO:0005622 intracellular; GO:0005623 cell; GO:0005634 nucleus; GO:0005886 plasma membrane; GO:0005887 integral component of plasma membrane; GO:0009898 cytoplasmic side of plasma membrane; GO:0016020 membrane; GO:0016021 integral component of membrane; GO:0016323 basolateral plasma membrane; GO:0016324 apical plasma membrane; GO:0030425 dendrite; GO:0031224 intrinsic component of membrane; GO:003…	GO:0003824 catalytic activity; GO:0005215 transporter activity; GO:0005388 calcium-transporting ATPase activity; GO:0005488 binding; GO:0005515 protein binding; GO:0008324 cation transmembrane transporter activity; GO:0015075 ion transmembrane transporter activity; GO:0015085 calcium ion transmembrane transporter activity; GO:0015318 inorganic solute uptake transmembrane transporter activity; GO:…	PF00690; PF00702	Cation transporter/ATPase, N-terminus; haloacid dehalogenase-like hydrolase	P	KOG0204	Calcium transporting ATPase
P10909		340	K	0.508	0.0194405	Down	Clusterin OS=Homo sapiens OX=9606 GN=CLU PE=1 SV=1	CLU	1	0.00884752	117.39	2	K(1)YNELLK	-3.5157	0.569	0.74	0.449	1.375	1.147	0.939	extracellular	K17252	CLU; clusterin	map04610 Complement and coagulation cascades	GO:0000003 reproduction; GO:0000902 cell morphogenesis; GO:0001505 regulation of neurotransmitter levels; GO:0001774 microglial cell activation; GO:0001775 cell activation; GO:0001817 regulation of cytokine production; GO:0001819 positive regulation of cytokine production; GO:0001836 release of cytochrome c from mitochondria; GO:0001932 regulation of protein phosphorylation; GO:0001934 positive r…	GO:0005576 extracellular region; GO:0005615 extracellular space; GO:0005622 intracellular; GO:0005623 cell; GO:0005634 nucleus; GO:0005737 cytoplasm; GO:0005739 mitochondrion; GO:0005783 endoplasmic reticulum; GO:0005788 endoplasmic reticulum lumen; GO:0005794 Golgi apparatus; GO:0009986 cell surface; GO:0012505 endomembrane system; GO:0016234 inclusion body; GO:0016235 aggresome; GO:0030141 secr…	GO:0001540 beta-amyloid binding; GO:0005102 receptor binding; GO:0005488 binding; GO:0005515 protein binding; GO:0008092 cytoskeletal protein binding; GO:0019899 enzyme binding; GO:0031625 ubiquitin protein ligase binding; GO:0033218 amide binding; GO:0042277 peptide binding; GO:0044389 ubiquitin-like protein ligase binding; GO:0044877 macromolecular complex binding; GO:0046982 protein heterodime…
P07737		105	K	0.504	0.0438885	Down	Profilin-1 OS=Homo sapiens OX=9606 GN=PFN1 PE=1 SV=2	PFN1	1	9.81234e-119	257.55	2	STGGAPTFNVTVTK(1)TDK	-3.9395	0.613	0.7	0.66	1.913	0.972	1.033	cytoplasm	K05759	PFN; profilin	map04013 MAPK signaling pathway - fly; map04015 Rap1 signaling pathway; map04810 Regulation of actin cytoskeleton; map05131 Shigellosis; map05132 Salmonella infection	GO:0001838 embryonic epithelial tube formation; GO:0001841 neural tube formation; GO:0001843 neural tube closure; GO:0002009 morphogenesis of an epithelium; GO:0006355 regulation of transcription, DNA-templated; GO:0006357 regulation of transcription from RNA polymerase II promoter; GO:0006996 organelle organization; GO:0007010 cytoskeleton organization; GO:0007015 actin filament organization; GO…	GO:0005576 extracellular region; GO:0005622 intracellular; GO:0005623 cell; GO:0005634 nucleus; GO:0005737 cytoplasm; GO:0005829 cytosol; GO:0005856 cytoskeleton; GO:0005938 cell cortex; GO:0042995 cell projection; GO:0043005 neuron projection; GO:0043226 organelle; GO:0043227 membrane-bounded organelle; GO:0043228 non-membrane-bounded organelle; GO:0043229 intracellular organelle; GO:0043231 int…	GO:0000166 nucleotide binding; GO:0000774 adenyl-nucleotide exchange factor activity; GO:0003779 actin binding; GO:0003785 actin monomer binding; GO:0005102 receptor binding; GO:0005488 binding; GO:0005515 protein binding; GO:0005543 phospholipid binding; GO:0005546 phosphatidylinositol-4,5-bisphosphate binding; GO:0008092 cytoskeletal protein binding; GO:0008289 lipid binding; GO:0017016 Ras GTP…	PF00235	Profilin	Z	KOG1755	Profilin
Q9Y3D6		46	K	0.502	0.0404727	Down	Mitochondrial fission 1 protein OS=Homo sapiens OX=9606 GN=FIS1 PE=1 SV=2	FIS1	1	0.00565859	72.038	2	SK(1)YNDDIR	-2.0276	0.812	0.9	0.63	1.845	1.263		cytoplasm	K17969	FIS1, TTC11, MDV2; mitochondrial fission 1 protein	map04137 Mitophagy - animal	GO:0000266 mitochondrial fission; GO:0000422 mitophagy; GO:0001101 response to acid chemical; GO:0001666 response to hypoxia; GO:0001678 cellular glucose homeostasis; GO:0001836 release of cytochrome c from mitochondria; GO:0006605 protein targeting; GO:0006626 protein targeting to mitochondrion; GO:0006810 transport; GO:0006839 mitochondrial transport; GO:0006873 cellular ion homeostasis; GO:000…	GO:0005622 intracellular; GO:0005623 cell; GO:0005737 cytoplasm; GO:0005739 mitochondrion; GO:0005740 mitochondrial envelope; GO:0005741 mitochondrial outer membrane; GO:0005777 peroxisome; GO:0005778 peroxisomal membrane; GO:0005779 integral component of peroxisomal membrane; GO:0016020 membrane; GO:0016021 integral component of membrane; GO:0019867 outer membrane; GO:0031090 organelle membrane;…	GO:0005102 receptor binding; GO:0005488 binding; GO:0005515 protein binding; GO:0044877 macromolecular complex binding;			M	KOG3364	Membrane protein involved in organellar division
O95573		547	K	0.499	0.00425054	Down	Long-chain-fatty-acid--CoA ligase 3 OS=Homo sapiens OX=9606 GN=ACSL3 PE=1 SV=3	ACSL3	1	8.81969e-05	82.437	2	TK(1)ADFFEDENGQR	-3.6986	0.523		0.505	1.017	1.155	0.916	extracellular	K01897	ACSL, fadD; long-chain acyl-CoA synthetase [EC:6.2.1.3]	map00061 Fatty acid biosynthesis; map00071 Fatty acid degradation; map01100 Metabolic pathways; map01212 Fatty acid metabolism; map03320 PPAR signaling pathway; map04146 Peroxisome; map04216 Ferroptosis; map04714 Thermogenesis; map04920 Adipocytokine signaling pathway	GO:0001676 long-chain fatty acid metabolic process; GO:0006082 organic acid metabolic process; GO:0006139 nucleobase-containing compound metabolic process; GO:0006163 purine nucleotide metabolic process; GO:0006164 purine nucleotide biosynthetic process; GO:0006629 lipid metabolic process; GO:0006631 fatty acid metabolic process; GO:0006633 fatty acid biosynthetic process; GO:0006637 acyl-CoA met…	GO:0005622 intracellular; GO:0005623 cell; GO:0005737 cytoplasm; GO:0005783 endoplasmic reticulum; GO:0005789 endoplasmic reticulum membrane; GO:0005794 Golgi apparatus; GO:0005811 lipid particle; GO:0012505 endomembrane system; GO:0016020 membrane; GO:0031984 organelle subcompartment; GO:0042175 nuclear outer membrane-endoplasmic reticulum membrane network; GO:0043226 organelle; GO:0043227 membr…	GO:0003824 catalytic activity; GO:0004467 long-chain fatty acid-CoA ligase activity; GO:0005488 binding; GO:0005515 protein binding; GO:0015645 fatty acid ligase activity; GO:0016405 CoA-ligase activity; GO:0016874 ligase activity; GO:0016877 ligase activity, forming carbon-sulfur bonds; GO:0016878 acid-thiol ligase activity; GO:0019899 enzyme binding; GO:0019900 kinase binding; GO:0019901 protei…			I	KOG1180	Acyl-CoA synthetase
P28482		138	K	0.498	0.00378019	Down	Mitogen-activated protein kinase 1 OS=Homo sapiens OX=9606 GN=MAPK1 PE=1 SV=3	MAPK1	1	7.2177e-05	134.2	3	GLK(1)YIHSANVLHR	-6.1004	0.848	0.808	0.66	1.363	1.471	1.815	cytoplasm	K04371	ERK, MAPK1_3; mitogen-activated protein kinase 1/3 [EC:2.7.11.24]	map01521 EGFR tyrosine kinase inhibitor resistance; map01522 Endocrine resistance; map01524 Platinum drug resistance; map04010 MAPK signaling pathway; map04012 ErbB signaling pathway; map04013 MAPK signaling pathway - fly; map04014 Ras signaling pathway; map04015 Rap1 signaling pathway; map04022 cGMP-PKG signaling pathway; map04024 cAMP signaling pathway; map04062 Chemokine signaling pathway; map…	GO:0000003 reproduction; GO:0000165 MAPK cascade; GO:0000187 activation of MAPK activity; GO:0000302 response to reactive oxygen species; GO:0000902 cell morphogenesis; GO:0000904 cell morphogenesis involved in differentiation; GO:0001568 blood vessel development; GO:0001701 in utero embryonic development; GO:0001775 cell activation; GO:0001890 placenta development; GO:0001892 embryonic placenta …	GO:0000323 lytic vacuole; GO:0005576 extracellular region; GO:0005622 intracellular; GO:0005623 cell; GO:0005634 nucleus; GO:0005654 nucleoplasm; GO:0005737 cytoplasm; GO:0005739 mitochondrion; GO:0005764 lysosome; GO:0005766 primary lysosome; GO:0005768 endosome; GO:0005769 early endosome; GO:0005770 late endosome; GO:0005773 vacuole; GO:0005775 vacuolar lumen; GO:0005794 Golgi apparatus; GO:000…	GO:0000166 nucleotide binding; GO:0001784 phosphotyrosine binding; GO:0003824 catalytic activity; GO:0004672 protein kinase activity; GO:0004674 protein serine/threonine kinase activity; GO:0004707 MAP kinase activity; GO:0004708 MAP kinase kinase activity; GO:0004712 protein serine/threonine/tyrosine kinase activity; GO:0005488 binding; GO:0005515 protein binding; GO:0005524 ATP binding; GO:0008…	PF00069	Protein kinase domain	T	KOG0660	Mitogen-activated protein kinase
P09543		73	K	0.494	0.0465249	Down	2',3'-cyclic-nucleotide 3'-phosphodiesterase OS=Homo sapiens OX=9606 GN=CNP PE=1 SV=2	CNP	1	0.00555669	109.11	2	VIVDK(1)YRDGTK	-6.1837	0.869	0.458	0.44	1.143	0.936	1.498	mitochondria	K01121	CNP; 2',3'-cyclic-nucleotide 3'-phosphodiesterase [EC:3.1.4.37]		GO:0000226 microtubule cytoskeleton organization; GO:0000902 cell morphogenesis; GO:0000904 cell morphogenesis involved in differentiation; GO:0002237 response to molecule of bacterial origin; GO:0006810 transport; GO:0006839 mitochondrial transport; GO:0006996 organelle organization; GO:0007005 mitochondrion organization; GO:0007006 mitochondrial membrane organization; GO:0007010 cytoskeleton or…	GO:0005576 extracellular region; GO:0005615 extracellular space; GO:0005622 intracellular; GO:0005623 cell; GO:0005634 nucleus; GO:0005654 nucleoplasm; GO:0005737 cytoplasm; GO:0005739 mitochondrion; GO:0005740 mitochondrial envelope; GO:0005741 mitochondrial outer membrane; GO:0005743 mitochondrial inner membrane; GO:0005829 cytosol; GO:0005856 cytoskeleton; GO:0005874 microtubule; GO:0005886 pl…	GO:0000166 nucleotide binding; GO:0003824 catalytic activity; GO:0004112 cyclic-nucleotide phosphodiesterase activity; GO:0004113 2',3'-cyclic-nucleotide 3'-phosphodiesterase activity; GO:0005488 binding; GO:0008081 phosphoric diester hydrolase activity; GO:0016787 hydrolase activity; GO:0016788 hydrolase activity, acting on ester bonds; GO:0030551 cyclic nucleotide binding; GO:0036094 small mole…	PF13671	AAA domain	F	KOG2401	Predicted MutS-related protein involved in mismatch repair
O60749		234	K	0.488	0.0286455	Down	Sorting nexin-2 OS=Homo sapiens OX=9606 GN=SNX2 PE=1 SV=2	SNX2	1	0.0016613	101.48	2	EDSSSTEFVEK(1)R	-4.5952	0.56	0.685	0.538	1.667	0.866	1.117	cytoplasm	K17917	SNX1_2; sorting nexin-1/2	map04144 Endocytosis	GO:0000902 cell morphogenesis; GO:0006810 transport; GO:0006897 endocytosis; GO:0006996 organelle organization; GO:0009653 anatomical structure morphogenesis; GO:0009987 cellular process; GO:0016043 cellular component organization; GO:0016050 vesicle organization; GO:0016192 vesicle-mediated transport; GO:0016197 endosomal transport; GO:0016482 cytosolic transport; GO:0022607 cellular component a…	GO:0000323 lytic vacuole; GO:0005622 intracellular; GO:0005623 cell; GO:0005737 cytoplasm; GO:0005764 lysosome; GO:0005768 endosome; GO:0005773 vacuole; GO:0010008 endosome membrane; GO:0012505 endomembrane system; GO:0016020 membrane; GO:0019898 extrinsic component of membrane; GO:0030027 lamellipodium; GO:0030904 retromer complex; GO:0030905 retromer, tubulation complex; GO:0031090 organelle me…	GO:0005102 receptor binding; GO:0005154 epidermal growth factor receptor binding; GO:0005158 insulin receptor binding; GO:0005488 binding; GO:0005515 protein binding; GO:0005543 phospholipid binding; GO:0008289 lipid binding; GO:0035091 phosphatidylinositol binding; GO:0042802 identical protein binding; GO:0042803 protein homodimerization activity; GO:0043167 ion binding; GO:0043168 anion binding…	PF00787; PF09325	PX domain; Vps5 C terminal like	U	KOG2273	Membrane coat complex Retromer, subunit VPS5/SNX1, Sorting nexins, and related PX domain-containing proteins
O75044		470	K	0.488	0.0421297	Down	SLIT-ROBO Rho GTPase-activating protein 2 OS=Homo sapiens OX=9606 GN=SRGAP2 PE=1 SV=3	SRGAP2	1	0.000462707	111.61	3	LQAK(1)HDLLQK	-3.5346	0.545	0.887	0.717	1.684		1.252	nucleus	K07526	SRGAP; SLIT-ROBO Rho GTPase activating protein	map04360 Axon guidance	GO:0000226 microtubule cytoskeleton organization; GO:0000902 cell morphogenesis; GO:0000904 cell morphogenesis involved in differentiation; GO:0001667 ameboidal-type cell migration; GO:0003363 lamellipodium assembly involved in ameboidal cell migration; GO:0006928 movement of cell or subcellular component; GO:0006996 organelle organization; GO:0007010 cytoskeleton organization; GO:0007017 microtu…	GO:0005622 intracellular; GO:0005623 cell; GO:0005634 nucleus; GO:0005654 nucleoplasm; GO:0005737 cytoplasm; GO:0005829 cytosol; GO:0005886 plasma membrane; GO:0014069 postsynaptic density; GO:0016020 membrane; GO:0030027 lamellipodium; GO:0030139 endocytic vesicle; GO:0030425 dendrite; GO:0031252 cell leading edge; GO:0031410 cytoplasmic vesicle; GO:0031974 membrane-enclosed lumen; GO:0031981 nu…	GO:0005096 GTPase activator activity; GO:0005488 binding; GO:0005515 protein binding; GO:0008047 enzyme activator activity; GO:0017016 Ras GTPase binding; GO:0017048 Rho GTPase binding; GO:0019899 enzyme binding; GO:0030234 enzyme regulator activity; GO:0030695 GTPase regulator activity; GO:0031267 small GTPase binding; GO:0042802 identical protein binding; GO:0042803 protein homodimerization act…	PF00620; PF00018	RhoGAP domain; SH3 domain	Z	KOG3565	Cdc42-interacting protein CIP4
P61247		94	K	0.487	0.0253772	Down	40S ribosomal protein S3a OS=Homo sapiens OX=9606 GN=RPS3A PE=1 SV=2	RPS3A	1	9.19658e-16	122.94	3	LITEDVQGK(1)NCLTNFHGMDLTR	-1.4067	0.467		0.558	1.133		0.973	nucleus	K02984	RP-S3Ae, RPS3A; small subunit ribosomal protein S3Ae	map03010 Ribosome	GO:0000184 nuclear-transcribed mRNA catabolic process, nonsense-mediated decay; GO:0000956 nuclear-transcribed mRNA catabolic process; GO:0002181 cytoplasmic translation; GO:0006139 nucleobase-containing compound metabolic process; GO:0006401 RNA catabolic process; GO:0006402 mRNA catabolic process; GO:0006412 translation; GO:0006413 translational initiation; GO:0006417 regulation of translation;…	GO:0005622 intracellular; GO:0005623 cell; GO:0005634 nucleus; GO:0005654 nucleoplasm; GO:0005730 nucleolus; GO:0005737 cytoplasm; GO:0005783 endoplasmic reticulum; GO:0005829 cytosol; GO:0005840 ribosome; GO:0012505 endomembrane system; GO:0015935 small ribosomal subunit; GO:0022626 cytosolic ribosome; GO:0022627 cytosolic small ribosomal subunit; GO:0031974 membrane-enclosed lumen; GO:0031981 n…	GO:0003676 nucleic acid binding; GO:0003723 RNA binding; GO:0003729 mRNA binding; GO:0003735 structural constituent of ribosome; GO:0005198 structural molecule activity; GO:0005488 binding; GO:0005515 protein binding; GO:0031369 translation initiation factor binding; GO:0044877 macromolecular complex binding; GO:0048027 mRNA 5'-UTR binding; GO:0097159 organic cyclic compound binding; GO:1901363 h…			J	KOG1628	40S ribosomal protein S3A
O43390		103	K	0.484	0.000671709	Down	Heterogeneous nuclear ribonucleoprotein R OS=Homo sapiens OX=9606 GN=HNRNPR PE=1 SV=1	HNRNPR	1	5.45089e-05	117.45	2	SAFLCGVMK(1)TYR	-2.0593	0.652	0.683	0.731	1.467		1.376	nucleus	K13161	HNRNPR; heterogeneous nuclear ribonucleoprotein R					PF00076	RNA recognition motif. (a.k.a. RRM, RBD, or RNP domain)	A	KOG0117	Heterogeneous nuclear ribonucleoprotein R (RRM superfamily)
P31150		269	K	0.482	0.0108641	Down	Rab GDP dissociation inhibitor alpha OS=Homo sapiens OX=9606 GN=GDI1 PE=1 SV=2	GDI1	1	0.000416748	101.48	2	VVGVK(1)SEGEVAR	-6.025	1.021	0.854	1.147	2.681	1.825	1.76	endoplasmic reticulum	K17255	GDI1_2; Rab GDP dissociation inhibitor		GO:0001558 regulation of cell growth; GO:0007154 cell communication; GO:0007165 signal transduction; GO:0007264 small GTPase mediated signal transduction; GO:0007265 Ras protein signal transduction; GO:0007275 multicellular organism development; GO:0007399 nervous system development; GO:0008361 regulation of cell size; GO:0009966 regulation of signal transduction; GO:0009987 cellular process; GO:…	GO:0005622 intracellular; GO:0005623 cell; GO:0005737 cytoplasm; GO:0005829 cytosol; GO:0030424 axon; GO:0030496 midbody; GO:0032991 macromolecular complex; GO:0036477 somatodendritic compartment; GO:0042995 cell projection; GO:0043005 neuron projection; GO:0043025 neuronal cell body; GO:0043209 myelin sheath; GO:0044297 cell body; GO:0044424 intracellular part; GO:0044444 cytoplasmic part; GO:00…	GO:0005092 GDP-dissociation inhibitor activity; GO:0005093 Rab GDP-dissociation inhibitor activity; GO:0005488 binding; GO:0005515 protein binding; GO:0017016 Ras GTPase binding; GO:0017137 Rab GTPase binding; GO:0019899 enzyme binding; GO:0030234 enzyme regulator activity; GO:0030695 GTPase regulator activity; GO:0031267 small GTPase binding; GO:0051020 GTPase binding; GO:0060589 nucleoside-trip…			O	KOG1439	RAB proteins geranylgeranyltransferase component A (RAB escort protein)
P26599		410	K	0.479	0.0180978	Down	Polypyrimidine tract-binding protein 1 OS=Homo sapiens OX=9606 GN=PTBP1 PE=1 SV=1	PTBP1	1	3.75799e-05	99.34	3	ITLSK(1)HQNVQLPR	-7.7153	0.455	0.401	0.437	1.186	0.877	0.638	cytoplasm,nucleus	K13218	PTBP1, PTB; polypyrimidine tract-binding protein 1		GO:0000381 regulation of alternative mRNA splicing, via spliceosome; GO:0000956 nuclear-transcribed mRNA catabolic process; GO:0002791 regulation of peptide secretion; GO:0002793 positive regulation of peptide secretion; GO:0003205 cardiac chamber development; GO:0003231 cardiac ventricle development; GO:0006139 nucleobase-containing compound metabolic process; GO:0006259 DNA metabolic process; G…	GO:0005622 intracellular; GO:0005623 cell; GO:0005634 nucleus; GO:0005737 cytoplasm; GO:0042995 cell projection; GO:0043005 neuron projection; GO:0043226 organelle; GO:0043227 membrane-bounded organelle; GO:0043229 intracellular organelle; GO:0043231 intracellular membrane-bounded organelle; GO:0044306 neuron projection terminus; GO:0044424 intracellular part; GO:0044463 cell projection part; GO:…	GO:0000014 single-stranded DNA endodeoxyribonuclease activity; GO:0001067 regulatory region nucleic acid binding; GO:0001069 regulatory region RNA binding; GO:0003676 nucleic acid binding; GO:0003677 DNA binding; GO:0003697 single-stranded DNA binding; GO:0003723 RNA binding; GO:0003729 mRNA binding; GO:0003824 catalytic activity; GO:0004518 nuclease activity; GO:0004519 endonuclease activity; GO…	PF13893; PF11835; PF00076	RNA recognition motif. (a.k.a. RRM, RBD, or RNP domain); Domain of unknown function (DUF3355); RNA recognition motif. (a.k.a. RRM, RBD, or RNP domain)	A	KOG1190	Polypyrimidine tract-binding protein
Q14204		371	K	0.478	0.0268925	Down	Cytoplasmic dynein 1 heavy chain 1 OS=Homo sapiens OX=9606 GN=DYNC1H1 PE=1 SV=5	DYNC1H1	1	0.00332579	82.716	2	NTK(1)YPIQR	-7.1203	0.813	0.845	0.683	2.314	1.343	1.245	cytoplasm	K10413	DYNC1H; dynein heavy chain 1, cytosolic	map04145 Phagosome; map04962 Vasopressin-regulated water reabsorption; map05132 Salmonella infection	GO:0000086 G2/M transition of mitotic cell cycle; GO:0000226 microtubule cytoskeleton organization; GO:0000278 mitotic cell cycle; GO:0001775 cell activation; GO:0002252 immune effector process; GO:0002263 cell activation involved in immune response; GO:0002274 myeloid leukocyte activation; GO:0002275 myeloid cell activation involved in immune response; GO:0002283 neutrophil activation involved i…	GO:0000323 lytic vacuole; GO:0005576 extracellular region; GO:0005622 intracellular; GO:0005623 cell; GO:0005737 cytoplasm; GO:0005764 lysosome; GO:0005766 primary lysosome; GO:0005773 vacuole; GO:0005775 vacuolar lumen; GO:0005813 centrosome; GO:0005815 microtubule organizing center; GO:0005829 cytosol; GO:0005856 cytoskeleton; GO:0005868 cytoplasmic dynein complex; GO:0005874 microtubule; GO:00…	GO:0005488 binding; GO:0005515 protein binding; GO:0045503 dynein light chain binding; GO:0045505 dynein intermediate chain binding; GO:0051959 dynein light intermediate chain binding;	PF12774; PF12775; PF12780; PF12777; PF12781; PF03028	Hydrolytic ATP binding site of dynein motor region D1; P-loop containing dynein motor region D3; P-loop containing dynein motor region D4; Microtubule-binding stalk of dynein motor; ATP-binding dynein motor region D5; Dynein heavy chain and region D6 of dynein motor	Z	KOG3595	Dyneins, heavy chain
Q00796		134	K	0.472	0.040157	Down	Sorbitol dehydrogenase OS=Homo sapiens OX=9606 GN=SORD PE=1 SV=4	SORD	1	0.000253785	83.358	2	FYK(1)HNAAFCYK	-3.4141	0.537	0.776	0.464	1.555	0.827	1.383	cytoplasm	K00008	SORD, gutB; L-iditol 2-dehydrogenase [EC:1.1.1.14]	map00040 Pentose and glucuronate interconversions; map00051 Fructose and mannose metabolism; map01100 Metabolic pathways	GO:0005975 carbohydrate metabolic process; GO:0005996 monosaccharide metabolic process; GO:0006000 fructose metabolic process; GO:0006006 glucose metabolic process; GO:0006059 hexitol metabolic process; GO:0006060 sorbitol metabolic process; GO:0006062 sorbitol catabolic process; GO:0006063 uronic acid metabolic process; GO:0006064 glucuronate catabolic process; GO:0006066 alcohol metabolic proce…	GO:0005576 extracellular region; GO:0005615 extracellular space; GO:0005622 intracellular; GO:0005623 cell; GO:0005737 cytoplasm; GO:0005739 mitochondrion; GO:0005829 cytosol; GO:0005929 cilium; GO:0016020 membrane; GO:0031514 motile cilium; GO:0031982 vesicle; GO:0032991 macromolecular complex; GO:0042995 cell projection; GO:0043226 organelle; GO:0043227 membrane-bounded organelle; GO:0043229 in…	GO:0000166 nucleotide binding; GO:0003824 catalytic activity; GO:0003939 L-iditol 2-dehydrogenase activity; GO:0005488 binding; GO:0005515 protein binding; GO:0008270 zinc ion binding; GO:0016491 oxidoreductase activity; GO:0016614 oxidoreductase activity, acting on CH-OH group of donors; GO:0016616 oxidoreductase activity, acting on the CH-OH group of donors, NAD or NADP as acceptor; GO:0030246 …	PF08240	Alcohol dehydrogenase GroES-like domain	Q	KOG0024	Sorbitol dehydrogenase
P09429		30	K	0.468	0.00316491	Down	High mobility group protein B1 OS=Homo sapiens OX=9606 GN=HMGB1 PE=1 SV=3	HMGB1	1	5.26639e-05	95.656	3	K(1)HPDASVNFSEFSK	-4.6644	0.567	0.509	0.492		1.217	1.017	nucleus	K10802	HMGB1; high mobility group protein B1	map03410 Base excision repair; map04140 Autophagy - animal; map04217 Necroptosis	GO:0000122 negative regulation of transcription from RNA polymerase II promoter; GO:0000737 DNA catabolic process, endonucleolytic; GO:0001654 eye development; GO:0001667 ameboidal-type cell migration; GO:0001773 myeloid dendritic cell activation; GO:0001775 cell activation; GO:0001776 leukocyte homeostasis; GO:0001780 neutrophil homeostasis; GO:0001816 cytokine production; GO:0001817 regulation …	GO:0000228 nuclear chromosome; GO:0000785 chromatin; GO:0000790 nuclear chromatin; GO:0000793 condensed chromosome; GO:0005576 extracellular region; GO:0005615 extracellular space; GO:0005622 intracellular; GO:0005623 cell; GO:0005634 nucleus; GO:0005654 nucleoplasm; GO:0005694 chromosome; GO:0005737 cytoplasm; GO:0005768 endosome; GO:0005769 early endosome; GO:0005886 plasma membrane; GO:0009986…	GO:0000217 DNA secondary structure binding; GO:0000400 four-way junction DNA binding; GO:0000401 open form four-way junction DNA binding; GO:0000402 crossed form four-way junction DNA binding; GO:0000405 bubble DNA binding; GO:0001530 lipopolysaccharide binding; GO:0001786 phosphatidylserine binding; GO:0003676 nucleic acid binding; GO:0003677 DNA binding; GO:0003681 bent DNA binding; GO:0003684 …	PF09011; PF00505	Domain of unknown function (DUF1898); HMG (high mobility group) box	K	KOG0381	HMG box-containing protein
P02671		89	K	0.46	0.0324963	Down	Fibrinogen alpha chain OS=Homo sapiens OX=9606 GN=FGA PE=1 SV=2	FGA	1	5.14799e-07	141.29	2	LK(1)NSLFEYQK	-2.0135	0.462		0.363	1.053	0.97	0.667	extracellular	K03903	FGA; fibrinogen alpha chain	map04610 Complement and coagulation cascades; map04611 Platelet activation	GO:0001775 cell activation; GO:0001889 liver development; GO:0001932 regulation of protein phosphorylation; GO:0001934 positive regulation of protein phosphorylation; GO:0002218 activation of innate immune response; GO:0002221 pattern recognition receptor signaling pathway; GO:0002224 toll-like receptor signaling pathway; GO:0002253 activation of immune response; GO:0002376 immune system process;…	GO:0005576 extracellular region; GO:0005577 fibrinogen complex; GO:0005615 extracellular space; GO:0005622 intracellular; GO:0005623 cell; GO:0005737 cytoplasm; GO:0005783 endoplasmic reticulum; GO:0005788 endoplasmic reticulum lumen; GO:0005791 rough endoplasmic reticulum; GO:0005886 plasma membrane; GO:0005938 cell cortex; GO:0009897 external side of plasma membrane; GO:0009986 cell surface; GO…	GO:0005198 structural molecule activity;	PF12160; PF00147	Fibrinogen alpha C domain; Fibrinogen beta and gamma chains, C-terminal globular domain	S	KOG2579	Ficolin and related extracellular proteins
Q01082		1478	K	0.46	0.043851	Down	Spectrin beta chain, non-erythrocytic 1 OS=Homo sapiens OX=9606 GN=SPTBN1 PE=1 SV=2	SPTBN1	1	0.00223725	100.84	2	K(1)HNLLASK	-4.6646	1.147	0.572	0.786	2.511	1.467	1.466	cytoplasm	K06115	SPTB; spectrin beta		GO:0000165 MAPK cascade; GO:0000278 mitotic cell cycle; GO:0000281 mitotic cytokinesis; GO:0000902 cell morphogenesis; GO:0000904 cell morphogenesis involved in differentiation; GO:0000910 cytokinesis; GO:0001817 regulation of cytokine production; GO:0001819 positive regulation of cytokine production; GO:0002791 regulation of peptide secretion; GO:0002793 positive regulation of peptide secretion;…	GO:0005622 intracellular; GO:0005623 cell; GO:0005634 nucleus; GO:0005730 nucleolus; GO:0005737 cytoplasm; GO:0005829 cytosol; GO:0005856 cytoskeleton; GO:0005886 plasma membrane; GO:0005938 cell cortex; GO:0008091 spectrin; GO:0014731 spectrin-associated cytoskeleton; GO:0015629 actin cytoskeleton; GO:0016020 membrane; GO:0030424 axon; GO:0030673 axolemma; GO:0030863 cortical cytoskeleton; GO:00…	GO:0003779 actin binding; GO:0005085 guanyl-nucleotide exchange factor activity; GO:0005088 Ras guanyl-nucleotide exchange factor activity; GO:0005198 structural molecule activity; GO:0005200 structural constituent of cytoskeleton; GO:0005488 binding; GO:0005515 protein binding; GO:0008092 cytoskeletal protein binding; GO:0017016 Ras GTPase binding; GO:0019899 enzyme binding; GO:0030506 ankyrin b…	PF00307; PF00435	Calponin homology (CH) domain; Spectrin repeat	Z	KOG0517	Beta-spectrin
P22314		528	K	0.458	0.0291959	Down	Ubiquitin-like modifier-activating enzyme 1 OS=Homo sapiens OX=9606 GN=UBA1 PE=1 SV=3	UBA1	1	6.29396e-05	104.39	2	LK(1)SDTAAAAVR	-5.0943	0.677	0.769	0.488	0.972	1.403	1.844	nucleus	K03178	UBE1, UBA1; ubiquitin-activating enzyme E1 [EC:6.2.1.45]	map04120 Ubiquitin mediated proteolysis; map05012 Parkinson disease	GO:0006464 cellular protein modification process; GO:0006508 proteolysis; GO:0006511 ubiquitin-dependent protein catabolic process; GO:0006807 nitrogen compound metabolic process; GO:0006950 response to stress; GO:0006974 cellular response to DNA damage stimulus; GO:0008152 metabolic process; GO:0009056 catabolic process; GO:0009057 macromolecule catabolic process; GO:0009987 cellular process; GO…	GO:0005622 intracellular; GO:0005623 cell; GO:0005634 nucleus; GO:0005654 nucleoplasm; GO:0005737 cytoplasm; GO:0005739 mitochondrion; GO:0005829 cytosol; GO:0031974 membrane-enclosed lumen; GO:0031981 nuclear lumen; GO:0043226 organelle; GO:0043227 membrane-bounded organelle; GO:0043229 intracellular organelle; GO:0043231 intracellular membrane-bounded organelle; GO:0043233 organelle lumen; GO:0…	GO:0003824 catalytic activity; GO:0004839 ubiquitin activating enzyme activity; GO:0008641 small protein activating enzyme activity; GO:0016874 ligase activity; GO:0016877 ligase activity, forming carbon-sulfur bonds;	PF00899; PF10585; PF09358	ThiF family; Ubiquitin-activating enzyme active site ; Ubiquitin-activating enzyme e1 C-terminal domain	O	KOG2012	Ubiquitin activating enzyme UBA1
P07814		497	K	0.457	0.0237414	Down	Bifunctional glutamate/proline--tRNA ligase OS=Homo sapiens OX=9606 GN=EPRS1 PE=1 SV=5	EPRS1	1	0.0109729	75.915	2	IWAFNK(1)K	-9.4156	0.804	0.583	0.561	1.883	1.001	1.382	cytoplasm	K14163	EPRS; bifunctional glutamyl/prolyl-tRNA synthetase [EC:6.1.1.17 6.1.1.15]	map00860 Porphyrin and chlorophyll metabolism; map00970 Aminoacyl-tRNA biosynthesis; map01100 Metabolic pathways	GO:0002376 immune system process; GO:0006082 organic acid metabolic process; GO:0006139 nucleobase-containing compound metabolic process; GO:0006399 tRNA metabolic process; GO:0006412 translation; GO:0006417 regulation of translation; GO:0006418 tRNA aminoacylation for protein translation; GO:0006424 glutamyl-tRNA aminoacylation; GO:0006433 prolyl-tRNA aminoacylation; GO:0006518 peptide metabolic…	GO:0005622 intracellular; GO:0005623 cell; GO:0005737 cytoplasm; GO:0005829 cytosol; GO:0005886 plasma membrane; GO:0016020 membrane; GO:0017101 aminoacyl-tRNA synthetase multienzyme complex; GO:0032991 macromolecular complex; GO:0044424 intracellular part; GO:0044444 cytoplasmic part; GO:0044464 cell part; GO:0071944 cell periphery; GO:0097452 GAIT complex; GO:1990904 ribonucleoprotein complex;	GO:0003676 nucleic acid binding; GO:0003723 RNA binding; GO:0003824 catalytic activity; GO:0004812 aminoacyl-tRNA ligase activity; GO:0004818 glutamate-tRNA ligase activity; GO:0004827 proline-tRNA ligase activity; GO:0005488 binding; GO:0005515 protein binding; GO:0008270 zinc ion binding; GO:0016874 ligase activity; GO:0016875 ligase activity, forming carbon-oxygen bonds; GO:0019899 enzyme bind…	PF00043; PF00749; PF03950; PF00458; PF00587; PF03129; PF09180	Glutathione S-transferase, C-terminal domain; tRNA synthetases class I (E and Q), catalytic domain; tRNA synthetases class I (E and Q), anti-codon binding domain; WHEP-TRS domain; tRNA synthetase class II core domain (G, H, P, S and T); Anticodon binding domain; Prolyl-tRNA synthetase, C-terminal	J	KOG4163	Prolyl-tRNA synthetase
Q00610		1347	K	0.456	0.0324285	Down	Clathrin heavy chain 1 OS=Homo sapiens OX=9606 GN=CLTC PE=1 SV=5	CLTC	1	0.00264846	78.178	2	VNIPK(1)VLR	-8.111	0.941	0.806	0.565	2.272	1.612	1.189	cytoplasm	K04646	CLTC; clathrin heavy chain	map04142 Lysosome; map04144 Endocytosis; map04721 Synaptic vesicle cycle; map04961 Endocrine and other factor-regulated calcium reabsorption; map05016 Huntington disease; map05100 Bacterial invasion of epithelial cells				PF13838	Clathrin-H-link	U	KOG0985	Vesicle coat protein clathrin, heavy chain
P55084		188	K	0.45	0.0283764	Down	Trifunctional enzyme subunit beta, mitochondrial OS=Homo sapiens OX=9606 GN=HADHB PE=1 SV=3	HADHB	1	0.00474654	79.809	2	LMLDLNK(1)AK	-5.8915		0.453	0.399	1.061	0.833		nucleus	K07509	HADHB; acetyl-CoA acyltransferase [EC:2.3.1.16]	map00062 Fatty acid elongation; map00071 Fatty acid degradation; map00280 Valine, leucine and isoleucine degradation; map01100 Metabolic pathways; map01212 Fatty acid metabolism	GO:0006082 organic acid metabolic process; GO:0006629 lipid metabolic process; GO:0006631 fatty acid metabolic process; GO:0006635 fatty acid beta-oxidation; GO:0008152 metabolic process; GO:0009056 catabolic process; GO:0009062 fatty acid catabolic process; GO:0009987 cellular process; GO:0016042 lipid catabolic process; GO:0016054 organic acid catabolic process; GO:0019395 fatty acid oxidation;…	GO:0005622 intracellular; GO:0005623 cell; GO:0005737 cytoplasm; GO:0005739 mitochondrion; GO:0005740 mitochondrial envelope; GO:0005741 mitochondrial outer membrane; GO:0005743 mitochondrial inner membrane; GO:0005759 mitochondrial matrix; GO:0005783 endoplasmic reticulum; GO:0009295 nucleoid; GO:0012505 endomembrane system; GO:0016020 membrane; GO:0016507 mitochondrial fatty acid beta-oxidation…	GO:0000062 fatty-acyl-CoA binding; GO:0000166 nucleotide binding; GO:0003824 catalytic activity; GO:0003857 3-hydroxyacyl-CoA dehydrogenase activity; GO:0003988 acetyl-CoA C-acyltransferase activity; GO:0004300 enoyl-CoA hydratase activity; GO:0005488 binding; GO:0016408 C-acyltransferase activity; GO:0016491 oxidoreductase activity; GO:0016508 long-chain-enoyl-CoA hydratase activity; GO:0016509 …	PF00108; PF02803	Thiolase, N-terminal domain; Thiolase, C-terminal domain	I	KOG1392	Acetyl-CoA acetyltransferase
P61981		120	K	0.45	0.0235354	Down	14-3-3 protein gamma OS=Homo sapiens OX=9606 GN=YWHAG PE=1 SV=2	YWHAG	1	2.97402e-67	200.82	2	NCSETQYESK(1)VFYLK	-4.2515	0.891	0.928	0.714	2.56	1.787	1.285	cytoplasm	K16198	YWHAG_H; 14-3-3 protein gamma/eta	map04110 Cell cycle; map04114 Oocyte meiosis; map04151 PI3K-Akt signaling pathway; map04390 Hippo signaling pathway; map05160 Hepatitis C; map05203 Viral carcinogenesis	GO:0000086 G2/M transition of mitotic cell cycle; GO:0000278 mitotic cell cycle; GO:0001932 regulation of protein phosphorylation; GO:0001933 negative regulation of protein phosphorylation; GO:0006469 negative regulation of protein kinase activity; GO:0006605 protein targeting; GO:0006810 transport; GO:0006839 mitochondrial transport; GO:0006886 intracellular protein transport; GO:0006996 organel…	GO:0005622 intracellular; GO:0005623 cell; GO:0005737 cytoplasm; GO:0005829 cytosol; GO:0031982 vesicle; GO:0043209 myelin sheath; GO:0043226 organelle; GO:0043227 membrane-bounded organelle; GO:0044424 intracellular part; GO:0044444 cytoplasmic part; GO:0044464 cell part;	GO:0003779 actin binding; GO:0004857 enzyme inhibitor activity; GO:0004860 protein kinase inhibitor activity; GO:0005080 protein kinase C binding; GO:0005102 receptor binding; GO:0005159 insulin-like growth factor receptor binding; GO:0005488 binding; GO:0005515 protein binding; GO:0008092 cytoskeletal protein binding; GO:0008426 protein kinase C inhibitor activity; GO:0019207 kinase regulator ac…	PF00244	14-3-3 protein	O	KOG0841	Multifunctional chaperone (14-3-3 family)
O43390		255	K	0.446	0.0302919	Down	Heterogeneous nuclear ribonucleoprotein R OS=Homo sapiens OX=9606 GN=HNRNPR PE=1 SV=1	HNRNPR	1	0.00316131	60.892	2	LFVGSIPK(1)NK	-4.1814	0.473		0.386	1.062	0.866		nucleus	K13161	HNRNPR; heterogeneous nuclear ribonucleoprotein R					PF00076	RNA recognition motif. (a.k.a. RRM, RBD, or RNP domain)	A	KOG0117	Heterogeneous nuclear ribonucleoprotein R (RRM superfamily)
Q13576		1081	K	0.444	0.0302779	Down	Ras GTPase-activating-like protein IQGAP2 OS=Homo sapiens OX=9606 GN=IQGAP2 PE=1 SV=4	IQGAP2	1	0.00243955	74.269	2	VLK(1)NSIHEK	-3.7035	0.378		0.314	0.866	0.694		nucleus	K05767	IQGAP2_3; Ras GTPase-activating-like protein IQGAP2/3	map04810 Regulation of actin cytoskeleton	GO:0001775 cell activation; GO:0002252 immune effector process; GO:0002263 cell activation involved in immune response; GO:0002274 myeloid leukocyte activation; GO:0002275 myeloid cell activation involved in immune response; GO:0002283 neutrophil activation involved in immune response; GO:0002366 leukocyte activation involved in immune response; GO:0002376 immune system process; GO:0002443 leukoc…	GO:0005622 intracellular; GO:0005623 cell; GO:0005737 cytoplasm; GO:0005829 cytosol; GO:0005856 cytoskeleton; GO:0005874 microtubule; GO:0005886 plasma membrane; GO:0005902 microvillus; GO:0009986 cell surface; GO:0012505 endomembrane system; GO:0012506 vesicle membrane; GO:0015629 actin cytoskeleton; GO:0015630 microtubule cytoskeleton; GO:0016020 membrane; GO:0030027 lamellipodium; GO:0030141 s…	GO:0003779 actin binding; GO:0004857 enzyme inhibitor activity; GO:0005095 GTPase inhibitor activity; GO:0005488 binding; GO:0005515 protein binding; GO:0005516 calmodulin binding; GO:0005543 phospholipid binding; GO:0005547 phosphatidylinositol-3,4,5-trisphosphate binding; GO:0008092 cytoskeletal protein binding; GO:0008289 lipid binding; GO:0017016 Ras GTPase binding; GO:0017048 Rho GTPase bind…	PF00307	Calponin homology (CH) domain	Z	KOG2128	Ras GTPase-activating protein family - IQGAP
P23284		116	K	0.442	0.0263751	Down	Peptidyl-prolyl cis-trans isomerase B OS=Homo sapiens OX=9606 GN=PPIB PE=1 SV=2	PPIB	1	5.93043e-15	130.99	2	GDGTGGK(1)SIYGER	-6.3254	0.467		0.39	1.258	0.855	0.796	extracellular	K03768	PPIB, ppiB; peptidyl-prolyl cis-trans isomerase B (cyclophilin B) [EC:5.2.1.8]		GO:0000413 protein peptidyl-prolyl isomerization; GO:0001501 skeletal system development; GO:0006457 protein folding; GO:0006464 cellular protein modification process; GO:0006807 nitrogen compound metabolic process; GO:0006810 transport; GO:0007275 multicellular organism development; GO:0008152 metabolic process; GO:0009987 cellular process; GO:0018193 peptidyl-amino acid modification; GO:0018208…	GO:0005622 intracellular; GO:0005623 cell; GO:0005634 nucleus; GO:0005737 cytoplasm; GO:0005783 endoplasmic reticulum; GO:0005788 endoplasmic reticulum lumen; GO:0005790 smooth endoplasmic reticulum; GO:0012505 endomembrane system; GO:0031974 membrane-enclosed lumen; GO:0032991 macromolecular complex; GO:0034663 endoplasmic reticulum chaperone complex; GO:0043226 organelle; GO:0043227 membrane-bo…	GO:0003755 peptidyl-prolyl cis-trans isomerase activity; GO:0003824 catalytic activity; GO:0005488 binding; GO:0005515 protein binding; GO:0008144 drug binding; GO:0016018 cyclosporin A binding; GO:0016853 isomerase activity; GO:0016859 cis-trans isomerase activity; GO:0019899 enzyme binding; GO:0033218 amide binding; GO:0042277 peptide binding; GO:0044877 macromolecular complex binding; GO:00510…	PF00160	Cyclophilin type peptidyl-prolyl cis-trans isomerase/CLD	O	KOG0880	Peptidyl-prolyl cis-trans isomerase
P09543		164	K	0.441	0.0136626	Down	2',3'-cyclic-nucleotide 3'-phosphodiesterase OS=Homo sapiens OX=9606 GN=CNP PE=1 SV=2	CNP	1	1.21173e-21	184.43	2	EK(1)NQWQLSADDLK	-2.7819	0.846	0.749	0.779	1.894	1.221	2.269	mitochondria	K01121	CNP; 2',3'-cyclic-nucleotide 3'-phosphodiesterase [EC:3.1.4.37]		GO:0000226 microtubule cytoskeleton organization; GO:0000902 cell morphogenesis; GO:0000904 cell morphogenesis involved in differentiation; GO:0002237 response to molecule of bacterial origin; GO:0006810 transport; GO:0006839 mitochondrial transport; GO:0006996 organelle organization; GO:0007005 mitochondrion organization; GO:0007006 mitochondrial membrane organization; GO:0007010 cytoskeleton or…	GO:0005576 extracellular region; GO:0005615 extracellular space; GO:0005622 intracellular; GO:0005623 cell; GO:0005634 nucleus; GO:0005654 nucleoplasm; GO:0005737 cytoplasm; GO:0005739 mitochondrion; GO:0005740 mitochondrial envelope; GO:0005741 mitochondrial outer membrane; GO:0005743 mitochondrial inner membrane; GO:0005829 cytosol; GO:0005856 cytoskeleton; GO:0005874 microtubule; GO:0005886 pl…	GO:0000166 nucleotide binding; GO:0003824 catalytic activity; GO:0004112 cyclic-nucleotide phosphodiesterase activity; GO:0004113 2',3'-cyclic-nucleotide 3'-phosphodiesterase activity; GO:0005488 binding; GO:0008081 phosphoric diester hydrolase activity; GO:0016787 hydrolase activity; GO:0016788 hydrolase activity, acting on ester bonds; GO:0030551 cyclic nucleotide binding; GO:0036094 small mole…	PF13671	AAA domain	F	KOG2401	Predicted MutS-related protein involved in mismatch repair
P50990		466	K	0.438	0.0425533	Down	T-complex protein 1 subunit theta OS=Homo sapiens OX=9606 GN=CCT8 PE=1 SV=4	CCT8	1	5.71796e-07	103.23	3	ANEVISK(1)LYAVHQEGNK	-6.0587	0.986	0.748	0.654	2.25	1.385		cytoplasm	K09500	CCT8; T-complex protein 1 subunit theta		GO:0000003 reproduction; GO:0001775 cell activation; GO:0002252 immune effector process; GO:0002263 cell activation involved in immune response; GO:0002274 myeloid leukocyte activation; GO:0002275 myeloid cell activation involved in immune response; GO:0002283 neutrophil activation involved in immune response; GO:0002366 leukocyte activation involved in immune response; GO:0002376 immune system p…	GO:0000323 lytic vacuole; GO:0002199 zona pellucida receptor complex; GO:0005576 extracellular region; GO:0005622 intracellular; GO:0005623 cell; GO:0005634 nucleus; GO:0005654 nucleoplasm; GO:0005737 cytoplasm; GO:0005764 lysosome; GO:0005766 primary lysosome; GO:0005773 vacuole; GO:0005775 vacuolar lumen; GO:0005813 centrosome; GO:0005815 microtubule organizing center; GO:0005829 cytosol; GO:00…	GO:0003824 catalytic activity; GO:0005488 binding; GO:0005515 protein binding; GO:0016462 pyrophosphatase activity; GO:0016787 hydrolase activity; GO:0016817 hydrolase activity, acting on acid anhydrides; GO:0016818 hydrolase activity, acting on acid anhydrides, in phosphorus-containing anhydrides; GO:0016887 ATPase activity; GO:0017111 nucleoside-triphosphatase activity; GO:0042623 ATPase activi…			O	KOG0362	Chaperonin complex component, TCP-1 theta subunit (CCT8)
O75131		52	K	0.437	0.042157	Down	Copine-3 OS=Homo sapiens OX=9606 GN=CPNE3 PE=1 SV=1	CPNE3	1	0.00320388	69.276	2	IK(1)NCLNPQFSK	-5.6366	0.543	0.577	0.336	1.275	0.945		extracellular				GO:0001775 cell activation; GO:0002252 immune effector process; GO:0002263 cell activation involved in immune response; GO:0002274 myeloid leukocyte activation; GO:0002275 myeloid cell activation involved in immune response; GO:0002283 neutrophil activation involved in immune response; GO:0002366 leukocyte activation involved in immune response; GO:0002376 immune system process; GO:0002443 leukoc…	GO:0000323 lytic vacuole; GO:0005622 intracellular; GO:0005623 cell; GO:0005634 nucleus; GO:0005730 nucleolus; GO:0005737 cytoplasm; GO:0005739 mitochondrion; GO:0005764 lysosome; GO:0005765 lysosomal membrane; GO:0005766 primary lysosome; GO:0005773 vacuole; GO:0005774 vacuolar membrane; GO:0005829 cytosol; GO:0005886 plasma membrane; GO:0005912 adherens junction; GO:0005924 cell-substrate adher…	GO:0003824 catalytic activity; GO:0004672 protein kinase activity; GO:0004674 protein serine/threonine kinase activity; GO:0005102 receptor binding; GO:0005215 transporter activity; GO:0005488 binding; GO:0005515 protein binding; GO:0005543 phospholipid binding; GO:0005544 calcium-dependent phospholipid binding; GO:0008289 lipid binding; GO:0016301 kinase activity; GO:0016740 transferase activity…	PF00168	C2 domain	T	KOG1327	Copine
P63241		68	K	0.437	0.0199255	Down	Eukaryotic translation initiation factor 5A-1 OS=Homo sapiens OX=9606 GN=EIF5A PE=1 SV=2	EIF5A	1	7.90301e-16	122.13	3	K(1)YEDICPSTHNMDVPNIK	-7.5553	0.675	0.723	0.526	1.956	1.011	1.439	cytoplasm	K03263	EIF5A; translation initiation factor 5A		GO:0006403 RNA localization; GO:0006405 RNA export from nucleus; GO:0006406 mRNA export from nucleus; GO:0006417 regulation of translation; GO:0006611 protein export from nucleus; GO:0006810 transport; GO:0006873 cellular ion homeostasis; GO:0006874 cellular calcium ion homeostasis; GO:0006875 cellular metal ion homeostasis; GO:0006886 intracellular protein transport; GO:0006913 nucleocytoplasmic…	GO:0005622 intracellular; GO:0005623 cell; GO:0005634 nucleus; GO:0005635 nuclear envelope; GO:0005642 annulate lamellae; GO:0005643 nuclear pore; GO:0005737 cytoplasm; GO:0012505 endomembrane system; GO:0016020 membrane; GO:0030425 dendrite; GO:0031967 organelle envelope; GO:0031975 envelope; GO:0032991 macromolecular complex; GO:0036477 somatodendritic compartment; GO:0042175 nuclear outer memb…	GO:0003676 nucleic acid binding; GO:0003723 RNA binding; GO:0005488 binding; GO:0005515 protein binding; GO:0017069 snRNA binding; GO:0017070 U6 snRNA binding; GO:0047485 protein N-terminus binding; GO:0097159 organic cyclic compound binding; GO:1901363 heterocyclic compound binding;	PF01287	Eukaryotic elongation factor 5A hypusine, DNA-binding OB fold	J	KOG3271	Translation initiation factor 5A (eIF-5A)
P62826		23	K	0.433	0.0494701	Down	GTP-binding nuclear protein Ran OS=Homo sapiens OX=9606 GN=RAN PE=1 SV=3	RAN	1	1.31972e-06	91.939	2	LVLVGDGGTGK(1)TTFVK	-2.016	0.764		0.441	1.693	1.415	1.068	cytoplasm	K07936	RAN; GTP-binding nuclear protein Ran	map03008 Ribosome biogenesis in eukaryotes; map03013 RNA transport; map05166 Human T-cell leukemia virus 1 infection	GO:0000003 reproduction; GO:0000054 ribosomal subunit export from nucleus; GO:0000055 ribosomal large subunit export from nucleus; GO:0000056 ribosomal small subunit export from nucleus; GO:0000060 protein import into nucleus, translocation; GO:0000070 mitotic sister chromatid segregation; GO:0000226 microtubule cytoskeleton organization; GO:0000278 mitotic cell cycle; GO:0000280 nuclear division…	GO:0001673 male germ cell nucleus; GO:0002177 manchette; GO:0005622 intracellular; GO:0005623 cell; GO:0005634 nucleus; GO:0005635 nuclear envelope; GO:0005643 nuclear pore; GO:0005654 nucleoplasm; GO:0005730 nucleolus; GO:0005737 cytoplasm; GO:0005768 endosome; GO:0005814 centriole; GO:0005815 microtubule organizing center; GO:0005829 cytosol; GO:0005856 cytoskeleton; GO:0005929 cilium; GO:00125…	GO:0000166 nucleotide binding; GO:0000287 magnesium ion binding; GO:0001882 nucleoside binding; GO:0001883 purine nucleoside binding; GO:0003682 chromatin binding; GO:0003712 transcription cofactor activity; GO:0003713 transcription coactivator activity; GO:0003824 catalytic activity; GO:0003924 GTPase activity; GO:0005102 receptor binding; GO:0005488 binding; GO:0005515 protein binding; GO:00055…	PF00071	Ras family	U	KOG0096	GTPase Ran/TC4/GSP1 (nuclear protein transport pathway), small G protein superfamily
P50990		307	K	0.43	0.0445288	Down	T-complex protein 1 subunit theta OS=Homo sapiens OX=9606 GN=CCT8 PE=1 SV=4	CCT8	1	2.10013e-09	121.86	3	VADMALHYANK(1)YNIMLVR	-5.1258	0.907	0.603	0.702	2.151	1.279		cytoplasm	K09500	CCT8; T-complex protein 1 subunit theta		GO:0000003 reproduction; GO:0001775 cell activation; GO:0002252 immune effector process; GO:0002263 cell activation involved in immune response; GO:0002274 myeloid leukocyte activation; GO:0002275 myeloid cell activation involved in immune response; GO:0002283 neutrophil activation involved in immune response; GO:0002366 leukocyte activation involved in immune response; GO:0002376 immune system p…	GO:0000323 lytic vacuole; GO:0002199 zona pellucida receptor complex; GO:0005576 extracellular region; GO:0005622 intracellular; GO:0005623 cell; GO:0005634 nucleus; GO:0005654 nucleoplasm; GO:0005737 cytoplasm; GO:0005764 lysosome; GO:0005766 primary lysosome; GO:0005773 vacuole; GO:0005775 vacuolar lumen; GO:0005813 centrosome; GO:0005815 microtubule organizing center; GO:0005829 cytosol; GO:00…	GO:0003824 catalytic activity; GO:0005488 binding; GO:0005515 protein binding; GO:0016462 pyrophosphatase activity; GO:0016787 hydrolase activity; GO:0016817 hydrolase activity, acting on acid anhydrides; GO:0016818 hydrolase activity, acting on acid anhydrides, in phosphorus-containing anhydrides; GO:0016887 ATPase activity; GO:0017111 nucleoside-triphosphatase activity; GO:0042623 ATPase activi…			O	KOG0362	Chaperonin complex component, TCP-1 theta subunit (CCT8)
P32119		196	K	0.425	0.0184677	Down	Peroxiredoxin-2 OS=Homo sapiens OX=9606 GN=PRDX2 PE=1 SV=5	PRDX2	1	0.00602041	109.11	2	EYFSK(1)HN	-5.6187	0.809	0.665	0.632	2.256	1.569	1.128	cytoplasm	K03386	PRDX2_4, ahpC; peroxiredoxin (alkyl hydroperoxide reductase subunit C) [EC:1.11.1.15]	map04214 Apoptosis - fly	GO:0000187 activation of MAPK activity; GO:0000302 response to reactive oxygen species; GO:0000303 response to superoxide; GO:0000305 response to oxygen radical; GO:0001775 cell activation; GO:0001932 regulation of protein phosphorylation; GO:0001934 positive regulation of protein phosphorylation; GO:0002237 response to molecule of bacterial origin; GO:0002252 immune effector process; GO:0002376 …	GO:0005622 intracellular; GO:0005623 cell; GO:0005737 cytoplasm; GO:0005829 cytosol; GO:0043209 myelin sheath; GO:0044424 intracellular part; GO:0044444 cytoplasmic part; GO:0044464 cell part;	GO:0003824 catalytic activity; GO:0004601 peroxidase activity; GO:0005488 binding; GO:0008379 thioredoxin peroxidase activity; GO:0008430 selenium binding; GO:0016209 antioxidant activity; GO:0016491 oxidoreductase activity; GO:0016684 oxidoreductase activity, acting on peroxide as acceptor; GO:0051920 peroxiredoxin activity;	PF00578; PF10417	AhpC/TSA family; C-terminal domain of 1-Cys peroxiredoxin	O	KOG0852	Alkyl hydroperoxide reductase, thiol specific antioxidant and related enzymes
Q13263		213	K	0.425	0.013857	Down	Transcription intermediary factor 1-beta OS=Homo sapiens OX=9606 GN=TRIM28 PE=1 SV=5	TRIM28	1	8.34449e-32	117.33	4	TVYCNVHK(1)HEPLVLFCESCDTLTCR	-2.8079	0.397		0.402	1.034	0.845		nucleus	K08882	TRIM28, TIF1B; tripartite motif-containing protein 28 [EC:2.3.2.27]		GO:0000003 reproduction; GO:0000122 negative regulation of transcription from RNA polymerase II promoter; GO:0001701 in utero embryonic development; GO:0001837 epithelial to mesenchymal transition; GO:0001890 placenta development; GO:0001892 embryonic placenta development; GO:0002009 morphogenesis of an epithelium; GO:0002376 immune system process; GO:0003006 developmental process involved in rep…	GO:0000228 nuclear chromosome; GO:0000785 chromatin; GO:0000790 nuclear chromatin; GO:0000791 euchromatin; GO:0000792 heterochromatin; GO:0005622 intracellular; GO:0005623 cell; GO:0005634 nucleus; GO:0005654 nucleoplasm; GO:0005667 transcription factor complex; GO:0005694 chromosome; GO:0005719 nuclear euchromatin; GO:0005720 nuclear heterochromatin; GO:0031974 membrane-enclosed lumen; GO:003198…	GO:0003676 nucleic acid binding; GO:0003677 DNA binding; GO:0003682 chromatin binding; GO:0003712 transcription cofactor activity; GO:0003713 transcription coactivator activity; GO:0003714 transcription corepressor activity; GO:0003824 catalytic activity; GO:0004672 protein kinase activity; GO:0004842 ubiquitin-protein transferase activity; GO:0005488 binding; GO:0005515 protein binding; GO:00082…	PF00643; PF00628	B-box zinc finger; PHD-finger	K	KOG2177	Predicted E3 ubiquitin ligase
Q13554		69	K	0.425	0.0145479	Down	Calcium/calmodulin-dependent protein kinase type II subunit beta OS=Homo sapiens OX=9606 GN=CAMK2B PE=1 SV=3	CAMK2B	1	0.000355844	94.806	3	LLK(1)HSNIVR	-4.3855	0.941	0.622		1.638	1.979	1.899	cytoplasm	K04515	CAMK2; calcium/calmodulin-dependent protein kinase (CaM kinase) II [EC:2.7.11.17]	map04012 ErbB signaling pathway; map04020 Calcium signaling pathway; map04024 cAMP signaling pathway; map04066 HIF-1 signaling pathway; map04114 Oocyte meiosis; map04217 Necroptosis; map04261 Adrenergic signaling in cardiomyocytes; map04310 Wnt signaling pathway; map04360 Axon guidance; map04713 Circadian entrainment; map04720 Long-term potentiation; map04722 Neurotrophin signaling pathway; map04…	GO:0000003 reproduction; GO:0000082 G1/S transition of mitotic cell cycle; GO:0000165 MAPK cascade; GO:0000278 mitotic cell cycle; GO:0000902 cell morphogenesis; GO:0001775 cell activation; GO:0002029 desensitization of G-protein coupled receptor protein signaling pathway; GO:0002030 inhibitory G-protein coupled receptor phosphorylation; GO:0002376 immune system process; GO:0003008 system process…	GO:0005622 intracellular; GO:0005623 cell; GO:0005634 nucleus; GO:0005654 nucleoplasm; GO:0005737 cytoplasm; GO:0005819 spindle; GO:0005829 cytosol; GO:0005856 cytoskeleton; GO:0005886 plasma membrane; GO:0012506 vesicle membrane; GO:0014069 postsynaptic density; GO:0015630 microtubule cytoskeleton; GO:0016020 membrane; GO:0030139 endocytic vesicle; GO:0030425 dendrite; GO:0030659 cytoplasmic ves…	GO:0003824 catalytic activity; GO:0004672 protein kinase activity; GO:0004674 protein serine/threonine kinase activity; GO:0004683 calmodulin-dependent protein kinase activity; GO:0005085 guanyl-nucleotide exchange factor activity; GO:0005088 Ras guanyl-nucleotide exchange factor activity; GO:0005488 binding; GO:0005515 protein binding; GO:0005516 calmodulin binding; GO:0016301 kinase activity; G…	PF00069; PF08332	Protein kinase domain; Calcium/calmodulin dependent protein kinase II Association	T	KOG0033	Ca2+/calmodulin-dependent protein kinase, EF-Hand protein superfamily
P62826		134	K	0.421	0.0316485	Down	GTP-binding nuclear protein Ran OS=Homo sapiens OX=9606 GN=RAN PE=1 SV=3	RAN	1	1.46303e-08	125.5	2	AK(1)SIVFHR	-4.9267	0.86	0.547	0.614	2.276	1.454	1.07	cytoplasm	K07936	RAN; GTP-binding nuclear protein Ran	map03008 Ribosome biogenesis in eukaryotes; map03013 RNA transport; map05166 Human T-cell leukemia virus 1 infection	GO:0000003 reproduction; GO:0000054 ribosomal subunit export from nucleus; GO:0000055 ribosomal large subunit export from nucleus; GO:0000056 ribosomal small subunit export from nucleus; GO:0000060 protein import into nucleus, translocation; GO:0000070 mitotic sister chromatid segregation; GO:0000226 microtubule cytoskeleton organization; GO:0000278 mitotic cell cycle; GO:0000280 nuclear division…	GO:0001673 male germ cell nucleus; GO:0002177 manchette; GO:0005622 intracellular; GO:0005623 cell; GO:0005634 nucleus; GO:0005635 nuclear envelope; GO:0005643 nuclear pore; GO:0005654 nucleoplasm; GO:0005730 nucleolus; GO:0005737 cytoplasm; GO:0005768 endosome; GO:0005814 centriole; GO:0005815 microtubule organizing center; GO:0005829 cytosol; GO:0005856 cytoskeleton; GO:0005929 cilium; GO:00125…	GO:0000166 nucleotide binding; GO:0000287 magnesium ion binding; GO:0001882 nucleoside binding; GO:0001883 purine nucleoside binding; GO:0003682 chromatin binding; GO:0003712 transcription cofactor activity; GO:0003713 transcription coactivator activity; GO:0003824 catalytic activity; GO:0003924 GTPase activity; GO:0005102 receptor binding; GO:0005488 binding; GO:0005515 protein binding; GO:00055…	PF00071	Ras family	U	KOG0096	GTPase Ran/TC4/GSP1 (nuclear protein transport pathway), small G protein superfamily
O15260		22	K	0.419	0.0225506	Down	Surfeit locus protein 4 OS=Homo sapiens OX=9606 GN=SURF4 PE=1 SV=3	SURF4	1	6.02999e-06	145.75	2	VTK(1)QYLPHVAR	-4.7141	0.34		0.429	1.178	0.825	0.75	plasma membrane	K20369	ERV29, SURF4; ER-derived vesicles protein		GO:0001775 cell activation; GO:0002252 immune effector process; GO:0002263 cell activation involved in immune response; GO:0002274 myeloid leukocyte activation; GO:0002275 myeloid cell activation involved in immune response; GO:0002283 neutrophil activation involved in immune response; GO:0002366 leukocyte activation involved in immune response; GO:0002376 immune system process; GO:0002443 leukoc…	GO:0000139 Golgi membrane; GO:0000323 lytic vacuole; GO:0005622 intracellular; GO:0005623 cell; GO:0005737 cytoplasm; GO:0005764 lysosome; GO:0005765 lysosomal membrane; GO:0005766 primary lysosome; GO:0005773 vacuole; GO:0005774 vacuolar membrane; GO:0005783 endoplasmic reticulum; GO:0005789 endoplasmic reticulum membrane; GO:0005793 endoplasmic reticulum-Golgi intermediate compartment; GO:00057…				U	KOG3998	Putative cargo transport protein ERV29
P30101		218	K	0.418	0.025017	Down	Protein disulfide-isomerase A3 OS=Homo sapiens OX=9606 GN=PDIA3 PE=1 SV=4	PDIA3	1	6.45462e-24	166.65	2	FEDK(1)TVAYTEQK	-4.0681	0.387		0.31	1.041	0.833	0.629	endoplasmic reticulum	K08056	PDIA3, GRP58; protein disulfide-isomerase A3 [EC:5.3.4.1]	map04141 Protein processing in endoplasmic reticulum; map04612 Antigen processing and presentation; map05163 Human cytomegalovirus infection; map05168 Herpes simplex virus 1 infection; map05169 Epstein-Barr virus infection; map05170 Human immunodeficiency virus 1 infection	GO:0001666 response to hypoxia; GO:0002376 immune system process; GO:0002474 antigen processing and presentation of peptide antigen via MHC class I; GO:0002478 antigen processing and presentation of exogenous peptide antigen; GO:0002479 antigen processing and presentation of exogenous peptide antigen via MHC class I, TAP-dependent; GO:0002931 response to ischemia; GO:0006457 protein folding; GO:0…	GO:0001669 acrosomal vesicle; GO:0005576 extracellular region; GO:0005615 extracellular space; GO:0005622 intracellular; GO:0005623 cell; GO:0005634 nucleus; GO:0005737 cytoplasm; GO:0005739 mitochondrion; GO:0005740 mitochondrial envelope; GO:0005758 mitochondrial intermembrane space; GO:0005768 endosome; GO:0005783 endoplasmic reticulum; GO:0005788 endoplasmic reticulum lumen; GO:0005789 endopl…	GO:0003756 protein disulfide isomerase activity; GO:0003824 catalytic activity; GO:0004175 endopeptidase activity; GO:0004197 cysteine-type endopeptidase activity; GO:0004620 phospholipase activity; GO:0004629 phospholipase C activity; GO:0005102 receptor binding; GO:0005488 binding; GO:0005515 protein binding; GO:0008081 phosphoric diester hydrolase activity; GO:0008233 peptidase activity; GO:00…	PF00085; PF13848	Thioredoxin; Thioredoxin-like domain	O	KOG0190	Protein disulfide isomerase (prolyl 4-hydroxylase beta subunit)
P05023		444	K	0.417	0.0245482	Down	Sodium/potassium-transporting ATPase subunit alpha-1 OS=Homo sapiens OX=9606 GN=ATP1A1 PE=1 SV=1	ATP1A1	1	4.24505e-42	195.09	2	AVFQANQENLPILK(1)R	-0.6024	0.999	0.751	0.806	2.507		1.584	plasma membrane	K01539	ATP1A; sodium/potassium-transporting ATPase subunit alpha [EC:7.2.2.13]	map04022 cGMP-PKG signaling pathway; map04024 cAMP signaling pathway; map04260 Cardiac muscle contraction; map04261 Adrenergic signaling in cardiomyocytes; map04911 Insulin secretion; map04918 Thyroid hormone synthesis; map04919 Thyroid hormone signaling pathway; map04925 Aldosterone synthesis and secretion; map04960 Aldosterone-regulated sodium reabsorption; map04961 Endocrine and other factor-r…	GO:0001508 action potential; GO:0002026 regulation of the force of heart contraction; GO:0002028 regulation of sodium ion transport; GO:0003008 system process; GO:0003012 muscle system process; GO:0003013 circulatory system process; GO:0003015 heart process; GO:0006793 phosphorus metabolic process; GO:0006796 phosphate-containing compound metabolic process; GO:0006810 transport; GO:0006811 ion tr…	GO:0005622 intracellular; GO:0005623 cell; GO:0005737 cytoplasm; GO:0005768 endosome; GO:0005783 endoplasmic reticulum; GO:0005794 Golgi apparatus; GO:0005886 plasma membrane; GO:0005887 integral component of plasma membrane; GO:0005890 sodium:potassium-exchanging ATPase complex; GO:0005901 caveola; GO:0005911 cell-cell junction; GO:0012505 endomembrane system; GO:0014069 postsynaptic density; GO…	GO:0000166 nucleotide binding; GO:0003824 catalytic activity; GO:0005215 transporter activity; GO:0005391 sodium:potassium-exchanging ATPase activity; GO:0005488 binding; GO:0005496 steroid binding; GO:0005515 protein binding; GO:0005524 ATP binding; GO:0008092 cytoskeletal protein binding; GO:0008144 drug binding; GO:0008289 lipid binding; GO:0008324 cation transmembrane transporter activity; GO…	PF00690	Cation transporter/ATPase, N-terminus	P	KOG0203	Na+/K+ ATPase, alpha subunit
P26038		143	K	0.416	0.0168252	Down	Moesin OS=Homo sapiens OX=9606 GN=MSN PE=1 SV=3	MSN	1	7.94857e-10	117.21	2	EVHK(1)SGYLAGDK	-4.8605	0.384		0.375	0.959	0.687	1.088	cytoplasm	K05763	MSN; moesin	map04530 Tight junction; map04670 Leukocyte transendothelial migration; map04810 Regulation of actin cytoskeleton; map05162 Measles; map05205 Proteoglycans in cancer	GO:0001738 morphogenesis of a polarized epithelium; GO:0001771 immunological synapse formation; GO:0001775 cell activation; GO:0001885 endothelial cell development; GO:0002009 morphogenesis of an epithelium; GO:0002064 epithelial cell development; GO:0002376 immune system process; GO:0002682 regulation of immune system process; GO:0002685 regulation of leukocyte migration; GO:0003158 endothelium …	GO:0001931 uropod; GO:0005622 intracellular; GO:0005623 cell; GO:0005737 cytoplasm; GO:0005829 cytosol; GO:0005856 cytoskeleton; GO:0005886 plasma membrane; GO:0005902 microvillus; GO:0009898 cytoplasmic side of plasma membrane; GO:0009986 cell surface; GO:0012505 endomembrane system; GO:0012506 vesicle membrane; GO:0016020 membrane; GO:0016323 basolateral plasma membrane; GO:0016324 apical plasm…	GO:0003676 nucleic acid binding; GO:0003723 RNA binding; GO:0003725 double-stranded RNA binding; GO:0003779 actin binding; GO:0005102 receptor binding; GO:0005198 structural molecule activity; GO:0005200 structural constituent of cytoskeleton; GO:0005488 binding; GO:0005515 protein binding; GO:0008092 cytoskeletal protein binding; GO:0019899 enzyme binding; GO:0019900 kinase binding; GO:0019901 p…	PF09379; PF00373; PF09380	FERM N-terminal domain ; FERM central domain; FERM C-terminal PH-like domain	S	KOG3529	Radixin, moesin and related proteins of the ERM family
P07900		632	K	0.413	0.0322075	Down	Heat shock protein HSP 90-alpha OS=Homo sapiens OX=9606 GN=HSP90AA1 PE=1 SV=5	HSP90AA1	1	1.27501e-18	124.62	3	K(1)HLEINPDHSIIETLR	-7.1392	0.896	0.508	0.564	2.055	1.694	1.021	cytoplasm	K04079	HSP90A, htpG; molecular chaperone HtpG	map04141 Protein processing in endoplasmic reticulum; map04151 PI3K-Akt signaling pathway; map04217 Necroptosis; map04612 Antigen processing and presentation; map04621 NOD-like receptor signaling pathway; map04657 IL-17 signaling pathway; map04659 Th17 cell differentiation; map04914 Progesterone-mediated oocyte maturation; map04915 Estrogen signaling pathway; map05200 Pathways in cancer; map05215…	GO:0000086 G2/M transition of mitotic cell cycle; GO:0000278 mitotic cell cycle; GO:0000723 telomere maintenance; GO:0000902 cell morphogenesis; GO:0000904 cell morphogenesis involved in differentiation; GO:0001505 regulation of neurotransmitter levels; GO:0001764 neuron migration; GO:0001775 cell activation; GO:0001932 regulation of protein phosphorylation; GO:0001934 positive regulation of prot…	GO:0000323 lytic vacuole; GO:0001726 ruffle; GO:0005576 extracellular region; GO:0005622 intracellular; GO:0005623 cell; GO:0005634 nucleus; GO:0005654 nucleoplasm; GO:0005737 cytoplasm; GO:0005764 lysosome; GO:0005765 lysosomal membrane; GO:0005773 vacuole; GO:0005774 vacuolar membrane; GO:0005775 vacuolar lumen; GO:0005829 cytosol; GO:0005886 plasma membrane; GO:0005903 brush border; GO:0005929…	GO:0000166 nucleotide binding; GO:0001882 nucleoside binding; GO:0001883 purine nucleoside binding; GO:0001884 pyrimidine nucleoside binding; GO:0002134 UTP binding; GO:0002135 CTP binding; GO:0003676 nucleic acid binding; GO:0003723 RNA binding; GO:0003729 mRNA binding; GO:0003824 catalytic activity; GO:0004672 protein kinase activity; GO:0004713 protein tyrosine kinase activity; GO:0005102 rece…	PF02518	Histidine kinase-, DNA gyrase B-, and HSP90-like ATPase	O	KOG0019	Molecular chaperone (HSP90 family)
P39023		115	K	0.409	0.00093229	Down	60S ribosomal protein L3 OS=Homo sapiens OX=9606 GN=RPL3 PE=1 SV=2	RPL3	1	0.000197368	69.641	2	TVFAEHISDECK(1)R	-4.3764	0.436		0.46	1.09	1.102		cytoplasm	K02925	RP-L3e, RPL3; large subunit ribosomal protein L3e	map03010 Ribosome	GO:0000027 ribosomal large subunit assembly; GO:0000184 nuclear-transcribed mRNA catabolic process, nonsense-mediated decay; GO:0000956 nuclear-transcribed mRNA catabolic process; GO:0006139 nucleobase-containing compound metabolic process; GO:0006401 RNA catabolic process; GO:0006402 mRNA catabolic process; GO:0006412 translation; GO:0006413 translational initiation; GO:0006518 peptide metabolic…	GO:0005622 intracellular; GO:0005623 cell; GO:0005634 nucleus; GO:0005730 nucleolus; GO:0005737 cytoplasm; GO:0005829 cytosol; GO:0031974 membrane-enclosed lumen; GO:0031981 nuclear lumen; GO:0032991 macromolecular complex; GO:0043226 organelle; GO:0043227 membrane-bounded organelle; GO:0043228 non-membrane-bounded organelle; GO:0043229 intracellular organelle; GO:0043231 intracellular membrane-b…	GO:0003735 structural constituent of ribosome; GO:0005198 structural molecule activity;			J	KOG0746	60S ribosomal protein L3 and related proteins
P61978		52	K	0.409	0.00460657	Down	Heterogeneous nuclear ribonucleoprotein K OS=Homo sapiens OX=9606 GN=HNRNPK PE=1 SV=1	HNRNPK	1	1.21561e-15	181.87	2	ILLQSK(1)NAGAVIGK	-3.9479	0.713	0.468	0.545	1.691	1.265	1.26	nucleus	K12886	HNRNPK; heterogeneous nuclear ribonucleoprotein K	map03040 Spliceosome; map05203 Viral carcinogenesis; map05206 MicroRNAs in cancer	GO:0000003 reproduction; GO:0000122 negative regulation of transcription from RNA polymerase II promoter; GO:0001541 ovarian follicle development; GO:0001558 regulation of cell growth; GO:0003006 developmental process involved in reproduction; GO:0006139 nucleobase-containing compound metabolic process; GO:0006351 transcription, DNA-templated; GO:0006355 regulation of transcription, DNA-templated…	GO:0000228 nuclear chromosome; GO:0000785 chromatin; GO:0000790 nuclear chromatin; GO:0005622 intracellular; GO:0005623 cell; GO:0005634 nucleus; GO:0005654 nucleoplasm; GO:0005681 spliceosomal complex; GO:0005694 chromosome; GO:0005737 cytoplasm; GO:0005739 mitochondrion; GO:0005829 cytosol; GO:0005938 cell cortex; GO:0010494 cytoplasmic stress granule; GO:0014069 postsynaptic density; GO:003042…	GO:0000976 transcription regulatory region sequence-specific DNA binding; GO:0000977 RNA polymerase II regulatory region sequence-specific DNA binding; GO:0000978 RNA polymerase II core promoter proximal region sequence-specific DNA binding; GO:0000981 RNA polymerase II transcription factor activity, sequence-specific DNA binding; GO:0000982 transcription factor activity, RNA polymerase II core p…	PF08067; PF00013	ROKNT (NUC014) domain; KH domain	K	KOG2192	PolyC-binding hnRNP-K protein HRB57A/hnRNP, contains KH domain
Q02218		860	K	0.407	0.00861902	Down	2-oxoglutarate dehydrogenase, mitochondrial OS=Homo sapiens OX=9606 GN=OGDH PE=1 SV=3	OGDH	1	0.000268658	120.65	3	KPLIIFTPK(1)SLLR	-6.7217	0.592	0.589		1.73	1.447	1.176	mitochondria	K00164	OGDH, sucA; 2-oxoglutarate dehydrogenase E1 component [EC:1.2.4.2]	map00020 Citrate cycle (TCA cycle); map01100 Metabolic pathways; map01200 Carbon metabolism	GO:0006082 organic acid metabolic process; GO:0006091 generation of precursor metabolites and energy; GO:0006099 tricarboxylic acid cycle; GO:0006101 citrate metabolic process; GO:0006103 2-oxoglutarate metabolic process; GO:0006104 succinyl-CoA metabolic process; GO:0006139 nucleobase-containing compound metabolic process; GO:0006163 purine nucleotide metabolic process; GO:0006464 cellular prote…	GO:0005622 intracellular; GO:0005623 cell; GO:0005634 nucleus; GO:0005737 cytoplasm; GO:0005739 mitochondrion; GO:0005740 mitochondrial envelope; GO:0005759 mitochondrial matrix; GO:0016020 membrane; GO:0031090 organelle membrane; GO:0031966 mitochondrial membrane; GO:0031967 organelle envelope; GO:0031974 membrane-enclosed lumen; GO:0031975 envelope; GO:0032991 macromolecular complex; GO:0043226…	GO:0003824 catalytic activity; GO:0004591 oxoglutarate dehydrogenase (succinyl-transferring) activity; GO:0005488 binding; GO:0005515 protein binding; GO:0016491 oxidoreductase activity; GO:0016620 oxidoreductase activity, acting on the aldehyde or oxo group of donors, NAD or NADP as acceptor; GO:0016624 oxidoreductase activity, acting on the aldehyde or oxo group of donors, disulfide as acceptor…	PF02779	Transketolase, pyrimidine binding domain	C	KOG0450	2-oxoglutarate dehydrogenase, E1 subunit
P60201		111	K	0.406	0.01331	Down	Myelin proteolipid protein OS=Homo sapiens OX=9606 GN=PLP1 PE=1 SV=2	PLP1	1	1.13318e-158	294.48	2	TTICGK(1)GLSATVTGGQK	-4.8271	0.825	0.588	0.454	1.732	1.697	1.164	plasma membrane	K17271	PLP1; myelin proteolipid protein		GO:0001676 long-chain fatty acid metabolic process; GO:0006082 organic acid metabolic process; GO:0006629 lipid metabolic process; GO:0006631 fatty acid metabolic process; GO:0006633 fatty acid biosynthetic process; GO:0006950 response to stress; GO:0006952 defense response; GO:0006954 inflammatory response; GO:0007154 cell communication; GO:0007165 signal transduction; GO:0007166 cell surface re…	GO:0005623 cell; GO:0005886 plasma membrane; GO:0005887 integral component of plasma membrane; GO:0016020 membrane; GO:0016021 integral component of membrane; GO:0031224 intrinsic component of membrane; GO:0031226 intrinsic component of plasma membrane; GO:0043209 myelin sheath; GO:0044425 membrane part; GO:0044459 plasma membrane part; GO:0044464 cell part; GO:0071944 cell periphery;	GO:0005198 structural molecule activity; GO:0005488 binding; GO:0005515 protein binding; GO:0019911 structural constituent of myelin sheath; GO:0042802 identical protein binding;			S	KOG4800	Neuronal membrane glycoprotein/Myelin proteolipid protein
Q14204		2966	K	0.404	0.00825903	Down	Cytoplasmic dynein 1 heavy chain 1 OS=Homo sapiens OX=9606 GN=DYNC1H1 PE=1 SV=5	DYNC1H1	1	7.38978e-05	81.48	2	K(1)YTGEDFDEDLR	-4.1385	0.776	0.757	0.633	2.275	1.27	1.818	cytoplasm	K10413	DYNC1H; dynein heavy chain 1, cytosolic	map04145 Phagosome; map04962 Vasopressin-regulated water reabsorption; map05132 Salmonella infection	GO:0000086 G2/M transition of mitotic cell cycle; GO:0000226 microtubule cytoskeleton organization; GO:0000278 mitotic cell cycle; GO:0001775 cell activation; GO:0002252 immune effector process; GO:0002263 cell activation involved in immune response; GO:0002274 myeloid leukocyte activation; GO:0002275 myeloid cell activation involved in immune response; GO:0002283 neutrophil activation involved i…	GO:0000323 lytic vacuole; GO:0005576 extracellular region; GO:0005622 intracellular; GO:0005623 cell; GO:0005737 cytoplasm; GO:0005764 lysosome; GO:0005766 primary lysosome; GO:0005773 vacuole; GO:0005775 vacuolar lumen; GO:0005813 centrosome; GO:0005815 microtubule organizing center; GO:0005829 cytosol; GO:0005856 cytoskeleton; GO:0005868 cytoplasmic dynein complex; GO:0005874 microtubule; GO:00…	GO:0005488 binding; GO:0005515 protein binding; GO:0045503 dynein light chain binding; GO:0045505 dynein intermediate chain binding; GO:0051959 dynein light intermediate chain binding;	PF12774; PF12775; PF12780; PF12777; PF12781; PF03028	Hydrolytic ATP binding site of dynein motor region D1; P-loop containing dynein motor region D3; P-loop containing dynein motor region D4; Microtubule-binding stalk of dynein motor; ATP-binding dynein motor region D5; Dynein heavy chain and region D6 of dynein motor	Z	KOG3595	Dyneins, heavy chain
Q53GQ0		72	K	0.404	0.0134559	Down	Very-long-chain 3-oxoacyl-CoA reductase OS=Homo sapiens OX=9606 GN=HSD17B12 PE=1 SV=2	HSD17B12	1	1.44603e-21	154.66	2	SYAEELAK(1)HGMK	-3.9311	0.605	0.533	0.549	1.869	0.93	1.377	cytoplasm	K10251	HSD17B12, KAR, IFA38; 17beta-estradiol 17-dehydrogenase / very-long-chain 3-oxoacyl-CoA reductase [EC:1.1.1.62 1.1.1.330]	map00062 Fatty acid elongation; map00140 Steroid hormone biosynthesis; map01040 Biosynthesis of unsaturated fatty acids; map01100 Metabolic pathways; map01212 Fatty acid metabolism	GO:0006139 nucleobase-containing compound metabolic process; GO:0006163 purine nucleotide metabolic process; GO:0006164 purine nucleotide biosynthetic process; GO:0006637 acyl-CoA metabolic process; GO:0006725 cellular aromatic compound metabolic process; GO:0006732 coenzyme metabolic process; GO:0006753 nucleoside phosphate metabolic process; GO:0006790 sulfur compound metabolic process; GO:0006…	GO:0005576 extracellular region; GO:0005622 intracellular; GO:0005623 cell; GO:0005737 cytoplasm; GO:0005783 endoplasmic reticulum; GO:0005789 endoplasmic reticulum membrane; GO:0012505 endomembrane system; GO:0016020 membrane; GO:0031012 extracellular matrix; GO:0031984 organelle subcompartment; GO:0042175 nuclear outer membrane-endoplasmic reticulum membrane network; GO:0043226 organelle; GO:00…	GO:0001968 fibronectin binding; GO:0003824 catalytic activity; GO:0003857 3-hydroxyacyl-CoA dehydrogenase activity; GO:0005488 binding; GO:0005515 protein binding; GO:0005518 collagen binding; GO:0005539 glycosaminoglycan binding; GO:0008201 heparin binding; GO:0016491 oxidoreductase activity; GO:0016509 long-chain-3-hydroxyacyl-CoA dehydrogenase activity; GO:0016614 oxidoreductase activity, acti…	PF00106	short chain dehydrogenase	Q	KOG1014	17 beta-hydroxysteroid dehydrogenase type 3, HSD17B3
P61586		162	K	0.401	0.0131434	Down	Transforming protein RhoA OS=Homo sapiens OX=9606 GN=RHOA PE=1 SV=1	RHOA	1	0.000145487	89.382	2	IGAFGYMECSAK(1)TK	-2.3321	0.809	0.513		1.554	1.618	1.775	cytoplasm	K04513	RHOA; Ras homolog gene family, member A	map04014 Ras signaling pathway; map04015 Rap1 signaling pathway; map04022 cGMP-PKG signaling pathway; map04024 cAMP signaling pathway; map04062 Chemokine signaling pathway; map04071 Sphingolipid signaling pathway; map04072 Phospholipase D signaling pathway; map04144 Endocytosis; map04150 mTOR signaling pathway; map04270 Vascular smooth muscle contraction; map04310 Wnt signaling pathway; map04350 …	GO:0000226 microtubule cytoskeleton organization; GO:0000278 mitotic cell cycle; GO:0000280 nuclear division; GO:0000281 mitotic cytokinesis; GO:0000910 cytokinesis; GO:0001501 skeletal system development; GO:0001503 ossification; GO:0001667 ameboidal-type cell migration; GO:0001738 morphogenesis of a polarized epithelium; GO:0001775 cell activation; GO:0001932 regulation of protein phosphorylati…	GO:0005622 intracellular; GO:0005623 cell; GO:0005737 cytoplasm; GO:0005768 endosome; GO:0005783 endoplasmic reticulum; GO:0005789 endoplasmic reticulum membrane; GO:0005829 cytosol; GO:0005886 plasma membrane; GO:0005911 cell-cell junction; GO:0005938 cell cortex; GO:0009898 cytoplasmic side of plasma membrane; GO:0012505 endomembrane system; GO:0012506 vesicle membrane; GO:0016020 membrane; GO:…	GO:0000166 nucleotide binding; GO:0001882 nucleoside binding; GO:0001883 purine nucleoside binding; GO:0003824 catalytic activity; GO:0003924 GTPase activity; GO:0005488 binding; GO:0005515 protein binding; GO:0005525 GTP binding; GO:0008092 cytoskeletal protein binding; GO:0016462 pyrophosphatase activity; GO:0016787 hydrolase activity; GO:0016817 hydrolase activity, acting on acid anhydrides; G…	PF00071	Ras family	U	KOG0393	Ras-related small GTPase, Rho type
P10909		222	K	0.394	0.0295643	Down	Clusterin OS=Homo sapiens OX=9606 GN=CLU PE=1 SV=1	CLU	1	0.00111341	111.61	3	RPHFFFPK(1)SR	-5.6462	0.701	0.395	0.508	1.936	0.91	1.23	extracellular	K17252	CLU; clusterin	map04610 Complement and coagulation cascades	GO:0000003 reproduction; GO:0000902 cell morphogenesis; GO:0001505 regulation of neurotransmitter levels; GO:0001774 microglial cell activation; GO:0001775 cell activation; GO:0001817 regulation of cytokine production; GO:0001819 positive regulation of cytokine production; GO:0001836 release of cytochrome c from mitochondria; GO:0001932 regulation of protein phosphorylation; GO:0001934 positive r…	GO:0005576 extracellular region; GO:0005615 extracellular space; GO:0005622 intracellular; GO:0005623 cell; GO:0005634 nucleus; GO:0005737 cytoplasm; GO:0005739 mitochondrion; GO:0005783 endoplasmic reticulum; GO:0005788 endoplasmic reticulum lumen; GO:0005794 Golgi apparatus; GO:0009986 cell surface; GO:0012505 endomembrane system; GO:0016234 inclusion body; GO:0016235 aggresome; GO:0030141 secr…	GO:0001540 beta-amyloid binding; GO:0005102 receptor binding; GO:0005488 binding; GO:0005515 protein binding; GO:0008092 cytoskeletal protein binding; GO:0019899 enzyme binding; GO:0031625 ubiquitin protein ligase binding; GO:0033218 amide binding; GO:0042277 peptide binding; GO:0044389 ubiquitin-like protein ligase binding; GO:0044877 macromolecular complex binding; GO:0046982 protein heterodime…
P43243		473	K	0.394	0.0189459	Down	Matrin-3 OS=Homo sapiens OX=9606 GN=MATR3 PE=1 SV=2	MATR3	1	0.00146092	113.7	2	VHLSQK(1)YK	-4.4169	0.827	0.644	0.441	1.948	1.139	1.761	nucleus	K13213	MATR3; matrin 3		GO:0002218 activation of innate immune response; GO:0002253 activation of immune response; GO:0002376 immune system process; GO:0002682 regulation of immune system process; GO:0002684 positive regulation of immune system process; GO:0003170 heart valve development; GO:0003205 cardiac chamber development; GO:0003231 cardiac ventricle development; GO:0003279 cardiac septum development; GO:0003281 v…	GO:0005622 intracellular; GO:0005623 cell; GO:0005634 nucleus; GO:0005635 nuclear envelope; GO:0005637 nuclear inner membrane; GO:0005737 cytoplasm; GO:0012505 endomembrane system; GO:0016020 membrane; GO:0016363 nuclear matrix; GO:0019866 organelle inner membrane; GO:0031090 organelle membrane; GO:0031965 nuclear membrane; GO:0031967 organelle envelope; GO:0031974 membrane-enclosed lumen; GO:003…	GO:0003676 nucleic acid binding; GO:0003723 RNA binding; GO:0005198 structural molecule activity; GO:0005488 binding; GO:0005515 protein binding; GO:0035198 miRNA binding; GO:0042802 identical protein binding; GO:0097159 organic cyclic compound binding; GO:1901363 heterocyclic compound binding;	PF13893	RNA recognition motif. (a.k.a. RRM, RBD, or RNP domain)
A2RRP1		1261	K	0.391	0.0220206	Down	Neuroblastoma-amplified sequence OS=Homo sapiens OX=9606 GN=NBAS PE=1 SV=2	NBAS	1	0.00017218	114.93	2	QSTK(1)LLGLAELLR	-2.9198	0.408		0.341	1.063	0.854		nucleus	K20473	NBAS; neuroblastoma-amplified sequence		GO:0000956 nuclear-transcribed mRNA catabolic process; GO:0006139 nucleobase-containing compound metabolic process; GO:0006401 RNA catabolic process; GO:0006402 mRNA catabolic process; GO:0006725 cellular aromatic compound metabolic process; GO:0006807 nitrogen compound metabolic process; GO:0006810 transport; GO:0006890 retrograde vesicle-mediated transport, Golgi to ER; GO:0008152 metabolic pro…	GO:0005622 intracellular; GO:0005623 cell; GO:0005737 cytoplasm; GO:0005783 endoplasmic reticulum; GO:0005829 cytosol; GO:0012505 endomembrane system; GO:0032991 macromolecular complex; GO:0043226 organelle; GO:0043227 membrane-bounded organelle; GO:0043229 intracellular organelle; GO:0043231 intracellular membrane-bounded organelle; GO:0044422 organelle part; GO:0044424 intracellular part; GO:00…	GO:0000149 SNARE binding; GO:0005488 binding; GO:0005515 protein binding;			S	KOG1797	Uncharacterized conserved protein (Neuroblastoma-amplified protein)
P26038		3	K	0.391	0.0124433	Down	Moesin OS=Homo sapiens OX=9606 GN=MSN PE=1 SV=3	MSN	1	0.0101761	91.783	2	PK(1)TISVR	-3.2062	0.35		0.344	1.001	0.991	0.67	cytoplasm	K05763	MSN; moesin	map04530 Tight junction; map04670 Leukocyte transendothelial migration; map04810 Regulation of actin cytoskeleton; map05162 Measles; map05205 Proteoglycans in cancer	GO:0001738 morphogenesis of a polarized epithelium; GO:0001771 immunological synapse formation; GO:0001775 cell activation; GO:0001885 endothelial cell development; GO:0002009 morphogenesis of an epithelium; GO:0002064 epithelial cell development; GO:0002376 immune system process; GO:0002682 regulation of immune system process; GO:0002685 regulation of leukocyte migration; GO:0003158 endothelium …	GO:0001931 uropod; GO:0005622 intracellular; GO:0005623 cell; GO:0005737 cytoplasm; GO:0005829 cytosol; GO:0005856 cytoskeleton; GO:0005886 plasma membrane; GO:0005902 microvillus; GO:0009898 cytoplasmic side of plasma membrane; GO:0009986 cell surface; GO:0012505 endomembrane system; GO:0012506 vesicle membrane; GO:0016020 membrane; GO:0016323 basolateral plasma membrane; GO:0016324 apical plasm…	GO:0003676 nucleic acid binding; GO:0003723 RNA binding; GO:0003725 double-stranded RNA binding; GO:0003779 actin binding; GO:0005102 receptor binding; GO:0005198 structural molecule activity; GO:0005200 structural constituent of cytoskeleton; GO:0005488 binding; GO:0005515 protein binding; GO:0008092 cytoskeletal protein binding; GO:0019899 enzyme binding; GO:0019900 kinase binding; GO:0019901 p…	PF09379; PF00373; PF09380	FERM N-terminal domain ; FERM central domain; FERM C-terminal PH-like domain	S	KOG3529	Radixin, moesin and related proteins of the ERM family
P27824		210	K	0.389	0.0331981	Down	Calnexin OS=Homo sapiens OX=9606 GN=CANX PE=1 SV=2	CANX	1	4.03999e-05	140.57	2	NPK(1)TGIYEEK	-3.8277	0.369		0.282	1.14	0.641	0.731	endoplasmic reticulum	K08054	CANX; calnexin	map04141 Protein processing in endoplasmic reticulum; map04145 Phagosome; map04612 Antigen processing and presentation; map04918 Thyroid hormone synthesis; map05166 Human T-cell leukemia virus 1 infection	GO:0002376 immune system process; GO:0002474 antigen processing and presentation of peptide antigen via MHC class I; GO:0002478 antigen processing and presentation of exogenous peptide antigen; GO:0002495 antigen processing and presentation of peptide antigen via MHC class II; GO:0002504 antigen processing and presentation of peptide or polysaccharide antigen via MHC class II; GO:0002790 peptide …	GO:0005622 intracellular; GO:0005623 cell; GO:0005737 cytoplasm; GO:0005783 endoplasmic reticulum; GO:0005788 endoplasmic reticulum lumen; GO:0005789 endoplasmic reticulum membrane; GO:0005790 smooth endoplasmic reticulum; GO:0005840 ribosome; GO:0012505 endomembrane system; GO:0016020 membrane; GO:0016021 integral component of membrane; GO:0030176 integral component of endoplasmic reticulum memb…	GO:0005102 receptor binding; GO:0005488 binding; GO:0005509 calcium ion binding; GO:0005515 protein binding; GO:0034185 apolipoprotein binding; GO:0035254 glutamate receptor binding; GO:0035255 ionotropic glutamate receptor binding; GO:0043167 ion binding; GO:0043169 cation binding; GO:0046872 metal ion binding; GO:0051082 unfolded protein binding;			U	KOG0675	Calnexin
Q08209		323	K	0.387	0.0316177	Down	Serine/threonine-protein phosphatase 2B catalytic subunit alpha isoform OS=Homo sapiens OX=9606 GN=PPP3CA PE=1 SV=1	PPP3CA	1	3.08677e-15	114.93	2	AAVLK(1)YENNVMNIR	-5.7491	0.826	0.633			2.091	1.675	cytoplasm	K04348	PPP3C, CNA; serine/threonine-protein phosphatase 2B catalytic subunit [EC:3.1.3.16]	map04010 MAPK signaling pathway; map04020 Calcium signaling pathway; map04022 cGMP-PKG signaling pathway; map04114 Oocyte meiosis; map04218 Cellular senescence; map04310 Wnt signaling pathway; map04360 Axon guidance; map04370 VEGF signaling pathway; map04380 Osteoclast differentiation; map04625 C-type lectin receptor signaling pathway; map04650 Natural killer cell mediated cytotoxicity; map04658 …	GO:0000082 G1/S transition of mitotic cell cycle; GO:0000278 mitotic cell cycle; GO:0001678 cellular glucose homeostasis; GO:0001775 cell activation; GO:0001975 response to amphetamine; GO:0002376 immune system process; GO:0002682 regulation of immune system process; GO:0002764 immune response-regulating signaling pathway; GO:0002768 immune response-regulating cell surface receptor signaling path…	GO:0005622 intracellular; GO:0005623 cell; GO:0005634 nucleus; GO:0005654 nucleoplasm; GO:0005737 cytoplasm; GO:0005739 mitochondrion; GO:0005829 cytosol; GO:0005955 calcineurin complex; GO:0008287 protein serine/threonine phosphatase complex; GO:0016020 membrane; GO:0030016 myofibril; GO:0030017 sarcomere; GO:0030018 Z disc; GO:0030425 dendrite; GO:0031674 I band; GO:0031974 membrane-enclosed lu…	GO:0003824 catalytic activity; GO:0004721 phosphoprotein phosphatase activity; GO:0004722 protein serine/threonine phosphatase activity; GO:0004723 calcium-dependent protein serine/threonine phosphatase activity; GO:0005488 binding; GO:0005509 calcium ion binding; GO:0005515 protein binding; GO:0005516 calmodulin binding; GO:0008144 drug binding; GO:0016018 cyclosporin A binding; GO:0016787 hydro…	PF00149	Calcineurin-like phosphoesterase	T	KOG0375	Serine-threonine phosphatase 2B, catalytic subunit
P52943		27	K	0.381	0.0355794	Down	Cysteine-rich protein 2 OS=Homo sapiens OX=9606 GN=CRIP2 PE=1 SV=1	CRIP2	1	0.00497848	65.156	2	DWHK(1)FCLK	-4.0574	0.732	0.629			2.087	1.489	nucleus				GO:0002376 immune system process; GO:0002520 immune system development; GO:0007275 multicellular organism development; GO:0008284 positive regulation of cell proliferation; GO:0030097 hemopoiesis; GO:0032501 multicellular organismal process; GO:0032502 developmental process; GO:0042127 regulation of cell proliferation; GO:0048513 animal organ development; GO:0048518 positive regulation of biologi…	GO:0005622 intracellular; GO:0005623 cell; GO:0005737 cytoplasm; GO:0005938 cell cortex; GO:0044424 intracellular part; GO:0044444 cytoplasmic part; GO:0044464 cell part; GO:0071944 cell periphery; GO:0099568 cytoplasmic region;	GO:0005488 binding; GO:0008270 zinc ion binding; GO:0043167 ion binding; GO:0043169 cation binding; GO:0046872 metal ion binding; GO:0046914 transition metal ion binding;	PF00412	LIM domain	TZ	KOG1700	Regulatory protein MLP and related LIM proteins
Q92522		47	K	0.377	0.0301117	Down	Histone H1.10 OS=Homo sapiens OX=9606 GN=H1-10 PE=1 SV=1	H1-10	1	4.337e-05	65.173	2	NQPGK(1)YSQLVVETIR	-4.6988	0.729	0.68	0.419	1.359	1.876		nucleus	K11275	H1_5; histone H1/5			GO:0005622 intracellular; GO:0005623 cell; GO:0005634 nucleus; GO:0005694 chromosome; GO:0005730 nucleolus; GO:0031974 membrane-enclosed lumen; GO:0031981 nuclear lumen; GO:0043226 organelle; GO:0043227 membrane-bounded organelle; GO:0043228 non-membrane-bounded organelle; GO:0043229 intracellular organelle; GO:0043231 intracellular membrane-bounded organelle; GO:0043232 intracellular non-membran…		PF00538	linker histone H1 and H5 family	B	KOG4012	Histone H1
P62979		6	K	0.374	0.0191952	Down	Ubiquitin-40S ribosomal protein S27a OS=Homo sapiens OX=9606 GN=RPS27A PE=1 SV=2	RPS27A	1	4.81904e-21	211.84	2	MQIFVK(1)TLTGK	-4.7802	0.423	0.595	0.472	1.947	1.131	0.908	extracellular	K02977	RP-S27Ae, RPS27A; small subunit ribosomal protein S27Ae	map03010 Ribosome	GO:0000122 negative regulation of transcription from RNA polymerase II promoter; GO:0000165 MAPK cascade; GO:0000184 nuclear-transcribed mRNA catabolic process, nonsense-mediated decay; GO:0000187 activation of MAPK activity; GO:0000209 protein polyubiquitination; GO:0000715 nucleotide-excision repair, DNA damage recognition; GO:0000731 DNA synthesis involved in DNA repair; GO:0000956 nuclear-tra…	GO:0005622 intracellular; GO:0005623 cell; GO:0005634 nucleus; GO:0005654 nucleoplasm; GO:0005737 cytoplasm; GO:0005739 mitochondrion; GO:0005740 mitochondrial envelope; GO:0005741 mitochondrial outer membrane; GO:0005768 endosome; GO:0005783 endoplasmic reticulum; GO:0005789 endoplasmic reticulum membrane; GO:0005829 cytosol; GO:0005840 ribosome; GO:0005886 plasma membrane; GO:0010008 endosome m…		PF00240; PF01599	Ubiquitin family; Ribosomal protein S27a	J	KOG0004	Ubiquitin/40S ribosomal protein S27a fusion
P07339		127	K	0.373	0.0392557	Down	Cathepsin D OS=Homo sapiens OX=9606 GN=CTSD PE=1 SV=1	CTSD	1	6.48093e-05	99.174	2	YNSDK(1)SSTYVK	-5.2892	0.452	0.578		1.809	0.917	1.411	extracellular	K01379	CTSD; cathepsin D [EC:3.4.23.5]	map04071 Sphingolipid signaling pathway; map04140 Autophagy - animal; map04142 Lysosome; map04210 Apoptosis; map04915 Estrogen signaling pathway; map05152 Tuberculosis	GO:0001775 cell activation; GO:0002252 immune effector process; GO:0002263 cell activation involved in immune response; GO:0002274 myeloid leukocyte activation; GO:0002275 myeloid cell activation involved in immune response; GO:0002283 neutrophil activation involved in immune response; GO:0002366 leukocyte activation involved in immune response; GO:0002376 immune system process; GO:0002443 leukoc…	GO:0000323 lytic vacuole; GO:0005576 extracellular region; GO:0005615 extracellular space; GO:0005622 intracellular; GO:0005623 cell; GO:0005737 cytoplasm; GO:0005764 lysosome; GO:0005773 vacuole; GO:0005775 vacuolar lumen; GO:0012505 endomembrane system; GO:0016020 membrane; GO:0030141 secretory granule; GO:0031410 cytoplasmic vesicle; GO:0031974 membrane-enclosed lumen; GO:0031982 vesicle; GO:0…	GO:0003824 catalytic activity; GO:0004175 endopeptidase activity; GO:0004190 aspartic-type endopeptidase activity; GO:0004197 cysteine-type endopeptidase activity; GO:0004252 serine-type endopeptidase activity; GO:0008233 peptidase activity; GO:0008234 cysteine-type peptidase activity; GO:0008236 serine-type peptidase activity; GO:0016787 hydrolase activity; GO:0017171 serine hydrolase activity; …			O	KOG1339	Aspartyl protease
P14625		161	K	0.372	0.0391766	Down	Endoplasmin OS=Homo sapiens OX=9606 GN=HSP90B1 PE=1 SV=1	HSP90B1	1	1.01366e-32	188.6	2	EELVK(1)NLGTIAK	-3.602	0.349		0.296	1.15	0.88	0.57	endoplasmic reticulum	K09487	HSP90B, TRA1; heat shock protein 90kDa beta	map04141 Protein processing in endoplasmic reticulum; map04151 PI3K-Akt signaling pathway; map04657 IL-17 signaling pathway; map04915 Estrogen signaling pathway; map04918 Thyroid hormone synthesis; map05200 Pathways in cancer; map05215 Prostate cancer; map05418 Fluid shear stress and atherosclerosis	GO:0001666 response to hypoxia; GO:0002218 activation of innate immune response; GO:0002221 pattern recognition receptor signaling pathway; GO:0002224 toll-like receptor signaling pathway; GO:0002253 activation of immune response; GO:0002376 immune system process; GO:0002682 regulation of immune system process; GO:0002684 positive regulation of immune system process; GO:0002757 immune response-ac…	GO:0005576 extracellular region; GO:0005622 intracellular; GO:0005623 cell; GO:0005737 cytoplasm; GO:0005783 endoplasmic reticulum; GO:0005788 endoplasmic reticulum lumen; GO:0005789 endoplasmic reticulum membrane; GO:0005829 cytosol; GO:0012505 endomembrane system; GO:0016020 membrane; GO:0030139 endocytic vesicle; GO:0030496 midbody; GO:0031410 cytoplasmic vesicle; GO:0031974 membrane-enclosed …	GO:0003676 nucleic acid binding; GO:0003723 RNA binding; GO:0005102 receptor binding; GO:0005488 binding; GO:0005509 calcium ion binding; GO:0005515 protein binding; GO:0019899 enzyme binding; GO:0019902 phosphatase binding; GO:0019903 protein phosphatase binding; GO:0043167 ion binding; GO:0043169 cation binding; GO:0046872 metal ion binding; GO:0050750 low-density lipoprotein particle receptor …	PF02518	Histidine kinase-, DNA gyrase B-, and HSP90-like ATPase	O	KOG0020	Endoplasmic reticulum glucose-regulated protein (GRP94/endoplasmin), HSP90 family
P42126		283	K	0.371	0.0435836	Down	Enoyl-CoA delta isomerase 1, mitochondrial OS=Homo sapiens OX=9606 GN=ECI1 PE=1 SV=1	ECI1	1	1.02508e-15	166.65	3	DADVQNFVSFISK(1)DSIQK	-4.3376	0.329	0.493	0.526	0.868	1.556		mitochondria	K13238	ECI1, DCI; Delta3-Delta2-enoyl-CoA isomerase [EC:5.3.3.8]	map00071 Fatty acid degradation	GO:0006082 organic acid metabolic process; GO:0006629 lipid metabolic process; GO:0006631 fatty acid metabolic process; GO:0006635 fatty acid beta-oxidation; GO:0008152 metabolic process; GO:0009056 catabolic process; GO:0009062 fatty acid catabolic process; GO:0009987 cellular process; GO:0016042 lipid catabolic process; GO:0016054 organic acid catabolic process; GO:0019395 fatty acid oxidation;…	GO:0005622 intracellular; GO:0005623 cell; GO:0005737 cytoplasm; GO:0005739 mitochondrion; GO:0005759 mitochondrial matrix; GO:0031974 membrane-enclosed lumen; GO:0043226 organelle; GO:0043227 membrane-bounded organelle; GO:0043229 intracellular organelle; GO:0043231 intracellular membrane-bounded organelle; GO:0043233 organelle lumen; GO:0044422 organelle part; GO:0044424 intracellular part; GO:…	GO:0003824 catalytic activity; GO:0004165 dodecenoyl-CoA delta-isomerase activity; GO:0004300 enoyl-CoA hydratase activity; GO:0005488 binding; GO:0005515 protein binding; GO:0016829 lyase activity; GO:0016835 carbon-oxygen lyase activity; GO:0016836 hydro-lyase activity; GO:0016853 isomerase activity; GO:0016860 intramolecular oxidoreductase activity; GO:0016863 intramolecular oxidoreductase act…	PF00378	Enoyl-CoA hydratase/isomerase family	I	KOG1683	Hydroxyacyl-CoA dehydrogenase/enoyl-CoA hydratase
P62826		71	K	0.37	0.0271881	Down	GTP-binding nuclear protein Ran OS=Homo sapiens OX=9606 GN=RAN PE=1 SV=3	RAN	1	7.46751e-25	183.7	2	FNVWDTAGQEK(1)FGGLR	-0.058299	0.729	0.512	0.625	2.08	2.013	0.945	cytoplasm	K07936	RAN; GTP-binding nuclear protein Ran	map03008 Ribosome biogenesis in eukaryotes; map03013 RNA transport; map05166 Human T-cell leukemia virus 1 infection	GO:0000003 reproduction; GO:0000054 ribosomal subunit export from nucleus; GO:0000055 ribosomal large subunit export from nucleus; GO:0000056 ribosomal small subunit export from nucleus; GO:0000060 protein import into nucleus, translocation; GO:0000070 mitotic sister chromatid segregation; GO:0000226 microtubule cytoskeleton organization; GO:0000278 mitotic cell cycle; GO:0000280 nuclear division…	GO:0001673 male germ cell nucleus; GO:0002177 manchette; GO:0005622 intracellular; GO:0005623 cell; GO:0005634 nucleus; GO:0005635 nuclear envelope; GO:0005643 nuclear pore; GO:0005654 nucleoplasm; GO:0005730 nucleolus; GO:0005737 cytoplasm; GO:0005768 endosome; GO:0005814 centriole; GO:0005815 microtubule organizing center; GO:0005829 cytosol; GO:0005856 cytoskeleton; GO:0005929 cilium; GO:00125…	GO:0000166 nucleotide binding; GO:0000287 magnesium ion binding; GO:0001882 nucleoside binding; GO:0001883 purine nucleoside binding; GO:0003682 chromatin binding; GO:0003712 transcription cofactor activity; GO:0003713 transcription coactivator activity; GO:0003824 catalytic activity; GO:0003924 GTPase activity; GO:0005102 receptor binding; GO:0005488 binding; GO:0005515 protein binding; GO:00055…	PF00071	Ras family	U	KOG0096	GTPase Ran/TC4/GSP1 (nuclear protein transport pathway), small G protein superfamily
Q01082		1981	K	0.37	0.0288789	Down	Spectrin beta chain, non-erythrocytic 1 OS=Homo sapiens OX=9606 GN=SPTBN1 PE=1 SV=2	SPTBN1	1	0.000122335	117.3	2	K(1)HYASEEIK	-5.9702	0.853	0.429	0.677	1.795		1.731	cytoplasm	K06115	SPTB; spectrin beta		GO:0000165 MAPK cascade; GO:0000278 mitotic cell cycle; GO:0000281 mitotic cytokinesis; GO:0000902 cell morphogenesis; GO:0000904 cell morphogenesis involved in differentiation; GO:0000910 cytokinesis; GO:0001817 regulation of cytokine production; GO:0001819 positive regulation of cytokine production; GO:0002791 regulation of peptide secretion; GO:0002793 positive regulation of peptide secretion;…	GO:0005622 intracellular; GO:0005623 cell; GO:0005634 nucleus; GO:0005730 nucleolus; GO:0005737 cytoplasm; GO:0005829 cytosol; GO:0005856 cytoskeleton; GO:0005886 plasma membrane; GO:0005938 cell cortex; GO:0008091 spectrin; GO:0014731 spectrin-associated cytoskeleton; GO:0015629 actin cytoskeleton; GO:0016020 membrane; GO:0030424 axon; GO:0030673 axolemma; GO:0030863 cortical cytoskeleton; GO:00…	GO:0003779 actin binding; GO:0005085 guanyl-nucleotide exchange factor activity; GO:0005088 Ras guanyl-nucleotide exchange factor activity; GO:0005198 structural molecule activity; GO:0005200 structural constituent of cytoskeleton; GO:0005488 binding; GO:0005515 protein binding; GO:0008092 cytoskeletal protein binding; GO:0017016 Ras GTPase binding; GO:0019899 enzyme binding; GO:0030506 ankyrin b…	PF00307; PF00435	Calponin homology (CH) domain; Spectrin repeat	Z	KOG0517	Beta-spectrin
P07900		283	K	0.366	0.00553349	Down	Heat shock protein HSP 90-alpha OS=Homo sapiens OX=9606 GN=HSP90AA1 PE=1 SV=5	HSP90AA1	1	1.33577e-14	183.57	2	EK(1)YIDQEELNK	-4.1913	0.958	0.546	0.579	2.147	1.772	1.765	cytoplasm	K04079	HSP90A, htpG; molecular chaperone HtpG	map04141 Protein processing in endoplasmic reticulum; map04151 PI3K-Akt signaling pathway; map04217 Necroptosis; map04612 Antigen processing and presentation; map04621 NOD-like receptor signaling pathway; map04657 IL-17 signaling pathway; map04659 Th17 cell differentiation; map04914 Progesterone-mediated oocyte maturation; map04915 Estrogen signaling pathway; map05200 Pathways in cancer; map05215…	GO:0000086 G2/M transition of mitotic cell cycle; GO:0000278 mitotic cell cycle; GO:0000723 telomere maintenance; GO:0000902 cell morphogenesis; GO:0000904 cell morphogenesis involved in differentiation; GO:0001505 regulation of neurotransmitter levels; GO:0001764 neuron migration; GO:0001775 cell activation; GO:0001932 regulation of protein phosphorylation; GO:0001934 positive regulation of prot…	GO:0000323 lytic vacuole; GO:0001726 ruffle; GO:0005576 extracellular region; GO:0005622 intracellular; GO:0005623 cell; GO:0005634 nucleus; GO:0005654 nucleoplasm; GO:0005737 cytoplasm; GO:0005764 lysosome; GO:0005765 lysosomal membrane; GO:0005773 vacuole; GO:0005774 vacuolar membrane; GO:0005775 vacuolar lumen; GO:0005829 cytosol; GO:0005886 plasma membrane; GO:0005903 brush border; GO:0005929…	GO:0000166 nucleotide binding; GO:0001882 nucleoside binding; GO:0001883 purine nucleoside binding; GO:0001884 pyrimidine nucleoside binding; GO:0002134 UTP binding; GO:0002135 CTP binding; GO:0003676 nucleic acid binding; GO:0003723 RNA binding; GO:0003729 mRNA binding; GO:0003824 catalytic activity; GO:0004672 protein kinase activity; GO:0004713 protein tyrosine kinase activity; GO:0005102 rece…	PF02518	Histidine kinase-, DNA gyrase B-, and HSP90-like ATPase	O	KOG0019	Molecular chaperone (HSP90 family)
P04075		342	K	0.363	0.0228227	Down	Fructose-bisphosphate aldolase A OS=Homo sapiens OX=9606 GN=ALDOA PE=1 SV=2	ALDOA	1	8.64934e-146	258.71	3	ALANSLACQGK(1)YTPSGQAGAAASESLFVSNHAY	-0.31827	1.126	0.721	0.709	3.408	2.056	1.568	cytoplasm	K01623	ALDO; fructose-bisphosphate aldolase, class I [EC:4.1.2.13]	map00010 Glycolysis / Gluconeogenesis; map00030 Pentose phosphate pathway; map00051 Fructose and mannose metabolism; map01100 Metabolic pathways; map01200 Carbon metabolism; map01230 Biosynthesis of amino acids; map04066 HIF-1 signaling pathway	GO:0000003 reproduction; GO:0001775 cell activation; GO:0002252 immune effector process; GO:0002263 cell activation involved in immune response; GO:0002274 myeloid leukocyte activation; GO:0002275 myeloid cell activation involved in immune response; GO:0002283 neutrophil activation involved in immune response; GO:0002366 leukocyte activation involved in immune response; GO:0002376 immune system p…	GO:0005576 extracellular region; GO:0005615 extracellular space; GO:0005622 intracellular; GO:0005623 cell; GO:0005737 cytoplasm; GO:0005829 cytosol; GO:0005856 cytoskeleton; GO:0012505 endomembrane system; GO:0015629 actin cytoskeleton; GO:0030016 myofibril; GO:0030017 sarcomere; GO:0030141 secretory granule; GO:0031091 platelet alpha granule; GO:0031093 platelet alpha granule lumen; GO:0031410 …	GO:0003779 actin binding; GO:0003824 catalytic activity; GO:0004332 fructose-bisphosphate aldolase activity; GO:0005488 binding; GO:0005515 protein binding; GO:0008092 cytoskeletal protein binding; GO:0015631 tubulin binding; GO:0016829 lyase activity; GO:0016830 carbon-carbon lyase activity; GO:0016832 aldehyde-lyase activity; GO:0030246 carbohydrate binding; GO:0036094 small molecule binding; G…	PF00274	Fructose-bisphosphate aldolase class-I	G	KOG1557	Fructose-biphosphate aldolase
P12277		223	K	0.362	0.0053655	Down	Creatine kinase B-type OS=Homo sapiens OX=9606 GN=CKB PE=1 SV=1	CKB	1	2.45062e-72	238.39	3	GIWHNDNK(1)TFLVWVNEEDHLR	1.1259	0.592	1.031	0.622	2.253	2.148	1.797	cytoplasm	K00933	E2.7.3.2; creatine kinase [EC:2.7.3.2]	map00330 Arginine and proline metabolism; map01100 Metabolic pathways	GO:0006082 organic acid metabolic process; GO:0006520 cellular amino acid metabolic process; GO:0006575 cellular modified amino acid metabolic process; GO:0006600 creatine metabolic process; GO:0006793 phosphorus metabolic process; GO:0006796 phosphate-containing compound metabolic process; GO:0006807 nitrogen compound metabolic process; GO:0006873 cellular ion homeostasis; GO:0007275 multicellul…	GO:0005576 extracellular region; GO:0005615 extracellular space; GO:0005622 intracellular; GO:0005623 cell; GO:0005634 nucleus; GO:0005737 cytoplasm; GO:0005739 mitochondrion; GO:0005829 cytosol; GO:0030425 dendrite; GO:0036477 somatodendritic compartment; GO:0042995 cell projection; GO:0043005 neuron projection; GO:0043025 neuronal cell body; GO:0043209 myelin sheath; GO:0043226 organelle; GO:00…	GO:0003824 catalytic activity; GO:0004111 creatine kinase activity; GO:0005488 binding; GO:0005515 protein binding; GO:0016301 kinase activity; GO:0016740 transferase activity; GO:0016772 transferase activity, transferring phosphorus-containing groups; GO:0016775 phosphotransferase activity, nitrogenous group as acceptor; GO:0019899 enzyme binding; GO:0031625 ubiquitin protein ligase binding; GO:…	PF02807; PF00217	ATP:guanido phosphotransferase, N-terminal domain; ATP:guanido phosphotransferase, C-terminal catalytic domain	C	KOG3581	Creatine kinases
Q99426		106	K	0.359	0.00852881	Down	Tubulin-folding cofactor B OS=Homo sapiens OX=9606 GN=TBCB PE=1 SV=2	TBCB	1	4.84081e-31	158.02	2	VEK(1)YTISQEAYDQR	-4.9547	0.648	0.486	0.668	1.954	1.127	1.933	extracellular	K17262	TBCB, CKAP1, ALF1; tubulin-specific chaperone B			GO:0005622 intracellular; GO:0005623 cell; GO:0005737 cytoplasm; GO:0005829 cytosol; GO:0005856 cytoskeleton; GO:0015630 microtubule cytoskeleton; GO:0043226 organelle; GO:0043228 non-membrane-bounded organelle; GO:0043229 intracellular organelle; GO:0043232 intracellular non-membrane-bounded organelle; GO:0044424 intracellular part; GO:0044444 cytoplasmic part; GO:0044464 cell part;		PF01302	CAP-Gly domain	O	KOG3206	Alpha-tubulin folding cofactor B
P43004		571	K	0.354	0.00749624	Down	Excitatory amino acid transporter 2 OS=Homo sapiens OX=9606 GN=SLC1A2 PE=1 SV=2	SLC1A2	1	4.73475e-30	168.69	2	SADCSVEEEPWK(1)R	-5.9099	0.547	0.798		1.67	2.044	1.99	plasma membrane	K05613	SLC1A2, EAAT2; solute carrier family 1 (glial high affinity glutamate transporter), member 2	map04721 Synaptic vesicle cycle; map04724 Glutamatergic synapse; map05014 Amyotrophic lateral sclerosis (ALS)	GO:0001101 response to acid chemical; GO:0001504 neurotransmitter uptake; GO:0001505 regulation of neurotransmitter levels; GO:0003333 amino acid transmembrane transport; GO:0006810 transport; GO:0006811 ion transport; GO:0006812 cation transport; GO:0006814 sodium ion transport; GO:0006820 anion transport; GO:0006835 dicarboxylic acid transport; GO:0006836 neurotransmitter transport; GO:0006855 …	GO:0005623 cell; GO:0005886 plasma membrane; GO:0005887 integral component of plasma membrane; GO:0009986 cell surface; GO:0016020 membrane; GO:0016021 integral component of membrane; GO:0030424 axon; GO:0030425 dendrite; GO:0030673 axolemma; GO:0031224 intrinsic component of membrane; GO:0031226 intrinsic component of plasma membrane; GO:0031252 cell leading edge; GO:0031253 cell projection memb…	GO:0005215 transporter activity; GO:0005283 sodium:amino acid symporter activity; GO:0005310 dicarboxylic acid transmembrane transporter activity; GO:0005313 L-glutamate transmembrane transporter activity; GO:0005314 high-affinity glutamate transmembrane transporter activity; GO:0005326 neurotransmitter transporter activity; GO:0005328 neurotransmitter:sodium symporter activity; GO:0005342 organi…			P	KOG3787	Glutamate/aspartate and neutral amino acid transporters
O60716		433	K	0.349	0.0215794	Down	Catenin delta-1 OS=Homo sapiens OX=9606 GN=CTNND1 PE=1 SV=1	CTNND1	1	4.42526e-09	95.345	3	EVHLGACGALK(1)NISFGR	-6.3948	0.407		0.509	1.168		1.457	nucleus	K05690	CTNND1; catenin (cadherin-associated protein), delta 1	map04015 Rap1 signaling pathway; map04520 Adherens junction; map04670 Leukocyte transendothelial migration	GO:0001655 urogenital system development; GO:0001738 morphogenesis of a polarized epithelium; GO:0001822 kidney development; GO:0001932 regulation of protein phosphorylation; GO:0001934 positive regulation of protein phosphorylation; GO:0002009 morphogenesis of an epithelium; GO:0006464 cellular protein modification process; GO:0006497 protein lipidation; GO:0006807 nitrogen compound metabolic pr…	GO:0005622 intracellular; GO:0005623 cell; GO:0005634 nucleus; GO:0005737 cytoplasm; GO:0005829 cytosol; GO:0005886 plasma membrane; GO:0005901 caveola; GO:0005911 cell-cell junction; GO:0005912 adherens junction; GO:0005913 cell-cell adherens junction; GO:0005915 zonula adherens; GO:0005923 bicellular tight junction; GO:0016020 membrane; GO:0016600 flotillin complex; GO:0030027 lamellipodium; GO…	GO:0003824 catalytic activity; GO:0005102 receptor binding; GO:0005488 binding; GO:0005515 protein binding; GO:0016409 palmitoyltransferase activity; GO:0016740 transferase activity; GO:0016746 transferase activity, transferring acyl groups; GO:0016747 transferase activity, transferring acyl groups other than amino-acyl groups; GO:0019899 enzyme binding; GO:0019900 kinase binding; GO:0019901 prot…			K	KOG1048	Neural adherens junction protein Plakophilin and related Armadillo repeat proteins
P13667		533	K	0.349	0.0072404	Down	Protein disulfide-isomerase A4 OS=Homo sapiens OX=9606 GN=PDIA4 PE=1 SV=2	PDIA4	1	3.09838e-06	95.345	2	VVVGK(1)TFDSIVMDPK	-1.0518	0.329		0.277	0.987	0.934	0.686	extracellular	K09582	PDIA4, ERP72; protein disulfide-isomerase A4 [EC:5.3.4.1]	map04141 Protein processing in endoplasmic reticulum; map04918 Thyroid hormone synthesis; map05110 Vibrio cholerae infection	GO:0002790 peptide secretion; GO:0006457 protein folding; GO:0006810 transport; GO:0006950 response to stress; GO:0008104 protein localization; GO:0008152 metabolic process; GO:0009306 protein secretion; GO:0009987 cellular process; GO:0015031 protein transport; GO:0015833 peptide transport; GO:0032940 secretion by cell; GO:0033036 macromolecule localization; GO:0033554 cellular response to stres…	GO:0005576 extracellular region; GO:0005615 extracellular space; GO:0005622 intracellular; GO:0005623 cell; GO:0005737 cytoplasm; GO:0005783 endoplasmic reticulum; GO:0005788 endoplasmic reticulum lumen; GO:0005790 smooth endoplasmic reticulum; GO:0009986 cell surface; GO:0012505 endomembrane system; GO:0031974 membrane-enclosed lumen; GO:0032991 macromolecular complex; GO:0034663 endoplasmic ret…	GO:0003756 protein disulfide isomerase activity; GO:0003824 catalytic activity; GO:0015036 disulfide oxidoreductase activity; GO:0015037 peptide disulfide oxidoreductase activity; GO:0016491 oxidoreductase activity; GO:0016667 oxidoreductase activity, acting on a sulfur group of donors; GO:0016853 isomerase activity; GO:0016860 intramolecular oxidoreductase activity; GO:0016864 intramolecular oxi…	PF00085; PF13848	Thioredoxin; Thioredoxin-like domain	O	KOG0190	Protein disulfide isomerase (prolyl 4-hydroxylase beta subunit)
Q13642		157	K	0.348	0.0115214	Down	Four and a half LIM domains protein 1 OS=Homo sapiens OX=9606 GN=FHL1 PE=1 SV=4	FHL1	1	4.41631e-06	96.313	3	GEDFYCVTCHETK(1)FAK	-4.2806	0.66	0.354	0.605	2.026	1.323	1.308	nucleus	K14365	FHL1, SLIM1; four and a half LIM domains protein 1	map04630 JAK-STAT signaling pathway	GO:0001558 regulation of cell growth; GO:0003254 regulation of membrane depolarization; GO:0007275 multicellular organism development; GO:0007346 regulation of mitotic cell cycle; GO:0007517 muscle organ development; GO:0009653 anatomical structure morphogenesis; GO:0009887 animal organ morphogenesis; GO:0010389 regulation of G2/M transition of mitotic cell cycle; GO:0010564 regulation of cell cy…	GO:0005622 intracellular; GO:0005623 cell; GO:0005634 nucleus; GO:0005737 cytoplasm; GO:0005829 cytosol; GO:0005886 plasma membrane; GO:0016020 membrane; GO:0043226 organelle; GO:0043227 membrane-bounded organelle; GO:0043229 intracellular organelle; GO:0043231 intracellular membrane-bounded organelle; GO:0044424 intracellular part; GO:0044444 cytoplasmic part; GO:0044464 cell part; GO:0071944 ce…	GO:0005488 binding; GO:0005515 protein binding; GO:0044325 ion channel binding;	PF00412	LIM domain	TZ	KOG1704	FOG: LIM domain
P23528		132	K	0.347	0.0332554	Down	Cofilin-1 OS=Homo sapiens OX=9606 GN=CFL1 PE=1 SV=3	CFL1	1	3.51034e-52	239.37	3	LTGIK(1)HELQANCYEEVKDR	-4.6939	0.862	0.534	0.455	2.735	1.444	1.154	mitochondria	K05765	CFL; cofilin	map04360 Axon guidance; map04666 Fc gamma R-mediated phagocytosis; map04810 Regulation of actin cytoskeleton; map05133 Pertussis; map05170 Human immunodeficiency virus 1 infection	GO:0006996 organelle organization; GO:0007010 cytoskeleton organization; GO:0007015 actin filament organization; GO:0007154 cell communication; GO:0007165 signal transduction; GO:0007166 cell surface receptor signaling pathway; GO:0007264 small GTPase mediated signal transduction; GO:0007265 Ras protein signal transduction; GO:0007266 Rho protein signal transduction; GO:0007275 multicellular orga…	GO:0005622 intracellular; GO:0005623 cell; GO:0005634 nucleus; GO:0005737 cytoplasm; GO:0005829 cytosol; GO:0030027 lamellipodium; GO:0031252 cell leading edge; GO:0042995 cell projection; GO:0043226 organelle; GO:0043227 membrane-bounded organelle; GO:0043229 intracellular organelle; GO:0043231 intracellular membrane-bounded organelle; GO:0044424 intracellular part; GO:0044444 cytoplasmic part; …	GO:0003779 actin binding; GO:0005488 binding; GO:0005515 protein binding; GO:0008092 cytoskeletal protein binding; GO:0044877 macromolecular complex binding; GO:0051015 actin filament binding;	PF00241	Cofilin/tropomyosin-type actin-binding protein	Z	KOG1735	Actin depolymerizing factor
Q6UX53		109	K	0.342	0.0393804	Down	Methyltransferase-like protein 7B OS=Homo sapiens OX=9606 GN=METTL7B PE=1 SV=2	METTL7B	1	1.34754e-05	132.39	2	FLTK(1)SMAENR	-3.7375	0.338		0.248	0.725		0.99	extracellular							PF08241	Methyltransferase domain	Q	KOG4300	Predicted methyltransferase
P22392		31	K	0.336	0.0103069	Down	Nucleoside diphosphate kinase B OS=Homo sapiens OX=9606 GN=NME2 PE=1 SV=1	NME2	1	0.0111573	70.67	2	FEQK(1)GFR	-5.7571	0.702	0.331	0.385	1.688	1.29	1.243	cytoplasm	K00940	ndk, NME; nucleoside-diphosphate kinase [EC:2.7.4.6]	map00230 Purine metabolism; map00240 Pyrimidine metabolism; map00983 Drug metabolism - other enzymes; map01100 Metabolic pathways	GO:0001101 response to acid chemical; GO:0001678 cellular glucose homeostasis; GO:0001775 cell activation; GO:0002252 immune effector process; GO:0002263 cell activation involved in immune response; GO:0002274 myeloid leukocyte activation; GO:0002275 myeloid cell activation involved in immune response; GO:0002283 neutrophil activation involved in immune response; GO:0002366 leukocyte activation i…	GO:0001726 ruffle; GO:0005576 extracellular region; GO:0005622 intracellular; GO:0005623 cell; GO:0005737 cytoplasm; GO:0005739 mitochondrion; GO:0005740 mitochondrial envelope; GO:0005829 cytosol; GO:0012505 endomembrane system; GO:0016020 membrane; GO:0030027 lamellipodium; GO:0030141 secretory granule; GO:0031090 organelle membrane; GO:0031252 cell leading edge; GO:0031410 cytoplasmic vesicle;…	GO:0003700 transcription factor activity, sequence-specific DNA binding; GO:0003824 catalytic activity; GO:0004550 nucleoside diphosphate kinase activity; GO:0004672 protein kinase activity; GO:0004674 protein serine/threonine kinase activity; GO:0005488 binding; GO:0005504 fatty acid binding; GO:0005515 protein binding; GO:0008144 drug binding; GO:0008289 lipid binding; GO:0016301 kinase activit…	PF00334	Nucleoside diphosphate kinase	F	KOG0888	Nucleoside diphosphate kinase
O00483		55	K	0.335	0.00408768	Down	Cytochrome c oxidase subunit NDUFA4 OS=Homo sapiens OX=9606 GN=NDUFA4 PE=1 SV=1	NDUFA4	1	1.20272e-06	110.91	2	NNPEPWNK(1)LGPNDQYK	-4.3209	0.822		0.654	2.248	2.486	1.873	mitochondria	K03948	NDUFA4; NADH dehydrogenase (ubiquinone) 1 alpha subcomplex subunit 4	map00190 Oxidative phosphorylation; map01100 Metabolic pathways; map04714 Thermogenesis; map04723 Retrograde endocannabinoid signaling; map04932 Non-alcoholic fatty liver disease (NAFLD); map05010 Alzheimer disease; map05012 Parkinson disease; map05016 Huntington disease	GO:0006091 generation of precursor metabolites and energy; GO:0006119 oxidative phosphorylation; GO:0006120 mitochondrial electron transport, NADH to ubiquinone; GO:0006139 nucleobase-containing compound metabolic process; GO:0006163 purine nucleotide metabolic process; GO:0006725 cellular aromatic compound metabolic process; GO:0006753 nucleoside phosphate metabolic process; GO:0006793 phosphoru…	GO:0005622 intracellular; GO:0005623 cell; GO:0005737 cytoplasm; GO:0005739 mitochondrion; GO:0005740 mitochondrial envelope; GO:0005743 mitochondrial inner membrane; GO:0005746 mitochondrial respiratory chain; GO:0005747 mitochondrial respiratory chain complex I; GO:0005751 mitochondrial respiratory chain complex IV; GO:0016020 membrane; GO:0019866 organelle inner membrane; GO:0030964 NADH dehyd…	GO:0003824 catalytic activity; GO:0003954 NADH dehydrogenase activity; GO:0005488 binding; GO:0008137 NADH dehydrogenase (ubiquinone) activity; GO:0016491 oxidoreductase activity; GO:0016651 oxidoreductase activity, acting on NAD(P)H; GO:0016655 oxidoreductase activity, acting on NAD(P)H, quinone or similar compound as acceptor; GO:0044877 macromolecular complex binding; GO:0050136 NADH dehydroge…
P23381		256	K	0.333	0.0173314	Down	Tryptophan--tRNA ligase, cytoplasmic OS=Homo sapiens OX=9606 GN=WARS1 PE=1 SV=2	WARS1	1	6.84786e-05	120.65	2	IQK(1)HVTFNQVK	-6.5749	0.434		0.537	1.935	1.115	1.32	cytoplasm	K01867	WARS, trpS; tryptophanyl-tRNA synthetase [EC:6.1.1.2]	map00970 Aminoacyl-tRNA biosynthesis	GO:0001932 regulation of protein phosphorylation; GO:0001933 negative regulation of protein phosphorylation; GO:0006082 organic acid metabolic process; GO:0006139 nucleobase-containing compound metabolic process; GO:0006399 tRNA metabolic process; GO:0006412 translation; GO:0006418 tRNA aminoacylation for protein translation; GO:0006436 tryptophanyl-tRNA aminoacylation; GO:0006469 negative regula…	GO:0005622 intracellular; GO:0005623 cell; GO:0005634 nucleus; GO:0005737 cytoplasm; GO:0005829 cytosol; GO:0032991 macromolecular complex; GO:0043226 organelle; GO:0043227 membrane-bounded organelle; GO:0043229 intracellular organelle; GO:0043231 intracellular membrane-bounded organelle; GO:0044424 intracellular part; GO:0044444 cytoplasmic part; GO:0044464 cell part;	GO:0003824 catalytic activity; GO:0004812 aminoacyl-tRNA ligase activity; GO:0004830 tryptophan-tRNA ligase activity; GO:0004857 enzyme inhibitor activity; GO:0005488 binding; GO:0005515 protein binding; GO:0016874 ligase activity; GO:0016875 ligase activity, forming carbon-oxygen bonds; GO:0019207 kinase regulator activity; GO:0019210 kinase inhibitor activity; GO:0019899 enzyme binding; GO:0019…	PF00458	WHEP-TRS domain	J	KOG2145	Cytoplasmic tryptophanyl-tRNA synthetase
P27824		458	K	0.331	0.045113	Down	Calnexin OS=Homo sapiens OX=9606 GN=CANX PE=1 SV=2	CANX	1	9.74359e-53	228.73	2	IVDDWANDGWGLK(1)K	-2.0038	0.333		0.224	1.222	0.723	0.576	endoplasmic reticulum	K08054	CANX; calnexin	map04141 Protein processing in endoplasmic reticulum; map04145 Phagosome; map04612 Antigen processing and presentation; map04918 Thyroid hormone synthesis; map05166 Human T-cell leukemia virus 1 infection	GO:0002376 immune system process; GO:0002474 antigen processing and presentation of peptide antigen via MHC class I; GO:0002478 antigen processing and presentation of exogenous peptide antigen; GO:0002495 antigen processing and presentation of peptide antigen via MHC class II; GO:0002504 antigen processing and presentation of peptide or polysaccharide antigen via MHC class II; GO:0002790 peptide …	GO:0005622 intracellular; GO:0005623 cell; GO:0005737 cytoplasm; GO:0005783 endoplasmic reticulum; GO:0005788 endoplasmic reticulum lumen; GO:0005789 endoplasmic reticulum membrane; GO:0005790 smooth endoplasmic reticulum; GO:0005840 ribosome; GO:0012505 endomembrane system; GO:0016020 membrane; GO:0016021 integral component of membrane; GO:0030176 integral component of endoplasmic reticulum memb…	GO:0005102 receptor binding; GO:0005488 binding; GO:0005509 calcium ion binding; GO:0005515 protein binding; GO:0034185 apolipoprotein binding; GO:0035254 glutamate receptor binding; GO:0035255 ionotropic glutamate receptor binding; GO:0043167 ion binding; GO:0043169 cation binding; GO:0046872 metal ion binding; GO:0051082 unfolded protein binding;			U	KOG0675	Calnexin
P50135		104	K	0.326	0.0232887	Down	Histamine N-methyltransferase OS=Homo sapiens OX=9606 GN=HNMT PE=1 SV=1	HNMT	1	1.03661e-05	128.57	2	ELVAK(1)TSNLENVK	-6.5447		0.258	0.343	1.264	0.815	0.69	cytoplasm	K00546	HNMT; histamine N-methyltransferase [EC:2.1.1.8]	map00340 Histidine metabolism; map01100 Metabolic pathways	GO:0001505 regulation of neurotransmitter levels; GO:0001692 histamine metabolic process; GO:0001695 histamine catabolic process; GO:0002347 response to tumor cell; GO:0006082 organic acid metabolic process; GO:0006520 cellular amino acid metabolic process; GO:0006547 histidine metabolic process; GO:0006548 histidine catabolic process; GO:0006576 cellular biogenic amine metabolic process; GO:0006…	GO:0005622 intracellular; GO:0005623 cell; GO:0005737 cytoplasm; GO:0005829 cytosol; GO:0042995 cell projection; GO:0043005 neuron projection; GO:0044424 intracellular part; GO:0044444 cytoplasmic part; GO:0044464 cell part; GO:0097458 neuron part;	GO:0003824 catalytic activity; GO:0008168 methyltransferase activity; GO:0008170 N-methyltransferase activity; GO:0008757 S-adenosylmethionine-dependent methyltransferase activity; GO:0016740 transferase activity; GO:0016741 transferase activity, transferring one-carbon groups; GO:0046539 histamine N-methyltransferase activity; GO:0098603 selenol Se-methyltransferase activity;	PF13489	Methyltransferase domain
P23284		165	K	0.323	0.0129412	Down	Peptidyl-prolyl cis-trans isomerase B OS=Homo sapiens OX=9606 GN=PPIB PE=1 SV=2	PPIB	1	9.51658e-08	136.06	2	TAWLDGK(1)HVVFGK	-0.73948	0.275		0.336	0.726	0.892	1.221	extracellular	K03768	PPIB, ppiB; peptidyl-prolyl cis-trans isomerase B (cyclophilin B) [EC:5.2.1.8]		GO:0000413 protein peptidyl-prolyl isomerization; GO:0001501 skeletal system development; GO:0006457 protein folding; GO:0006464 cellular protein modification process; GO:0006807 nitrogen compound metabolic process; GO:0006810 transport; GO:0007275 multicellular organism development; GO:0008152 metabolic process; GO:0009987 cellular process; GO:0018193 peptidyl-amino acid modification; GO:0018208…	GO:0005622 intracellular; GO:0005623 cell; GO:0005634 nucleus; GO:0005737 cytoplasm; GO:0005783 endoplasmic reticulum; GO:0005788 endoplasmic reticulum lumen; GO:0005790 smooth endoplasmic reticulum; GO:0012505 endomembrane system; GO:0031974 membrane-enclosed lumen; GO:0032991 macromolecular complex; GO:0034663 endoplasmic reticulum chaperone complex; GO:0043226 organelle; GO:0043227 membrane-bo…	GO:0003755 peptidyl-prolyl cis-trans isomerase activity; GO:0003824 catalytic activity; GO:0005488 binding; GO:0005515 protein binding; GO:0008144 drug binding; GO:0016018 cyclosporin A binding; GO:0016853 isomerase activity; GO:0016859 cis-trans isomerase activity; GO:0019899 enzyme binding; GO:0033218 amide binding; GO:0042277 peptide binding; GO:0044877 macromolecular complex binding; GO:00510…	PF00160	Cyclophilin type peptidyl-prolyl cis-trans isomerase/CLD	O	KOG0880	Peptidyl-prolyl cis-trans isomerase
Q9NR19		418	K	0.321	0.0461088	Down	Acetyl-coenzyme A synthetase, cytoplasmic OS=Homo sapiens OX=9606 GN=ACSS2 PE=1 SV=1	ACSS2	1	5.03341e-15	171.09	2	LLMK(1)FGDEPVTK	-4.0391	0.656	0.44	0.807	2.614	1.342		cytoplasm	K01895	ACSS1_2, acs; acetyl-CoA synthetase [EC:6.2.1.1]	map00010 Glycolysis / Gluconeogenesis; map00620 Pyruvate metabolism; map00630 Glyoxylate and dicarboxylate metabolism; map00640 Propanoate metabolism; map01100 Metabolic pathways; map01200 Carbon metabolism	GO:0006066 alcohol metabolic process; GO:0006067 ethanol metabolic process; GO:0006069 ethanol oxidation; GO:0006082 organic acid metabolic process; GO:0006083 acetate metabolic process; GO:0006084 acetyl-CoA metabolic process; GO:0006085 acetyl-CoA biosynthetic process; GO:0006091 generation of precursor metabolites and energy; GO:0006139 nucleobase-containing compound metabolic process; GO:0006…	GO:0005622 intracellular; GO:0005623 cell; GO:0005634 nucleus; GO:0005654 nucleoplasm; GO:0005737 cytoplasm; GO:0005739 mitochondrion; GO:0005759 mitochondrial matrix; GO:0005829 cytosol; GO:0031974 membrane-enclosed lumen; GO:0031981 nuclear lumen; GO:0043226 organelle; GO:0043227 membrane-bounded organelle; GO:0043229 intracellular organelle; GO:0043231 intracellular membrane-bounded organelle;…	GO:0000166 nucleotide binding; GO:0003824 catalytic activity; GO:0003987 acetate-CoA ligase activity; GO:0005488 binding; GO:0008144 drug binding; GO:0016208 AMP binding; GO:0016405 CoA-ligase activity; GO:0016874 ligase activity; GO:0016877 ligase activity, forming carbon-sulfur bonds; GO:0016878 acid-thiol ligase activity; GO:0017076 purine nucleotide binding; GO:0030554 adenyl nucleotide bindi…	PF13193	Domain of unknown function (DUF4009)	I	KOG1175	Acyl-CoA synthetase
P05026		216	K	0.317	0.0382281	Down	Sodium/potassium-transporting ATPase subunit beta-1 OS=Homo sapiens OX=9606 GN=ATP1B1 PE=1 SV=1	ATP1B1	1	9.9548e-08	130.99	2	YNPNVLPVQCTGK(1)R	-3.8605	0.386	0.62			1.576	1.6	plasma membrane	K01540	ATP1B, CD298; sodium/potassium-transporting ATPase subunit beta	map04022 cGMP-PKG signaling pathway; map04024 cAMP signaling pathway; map04260 Cardiac muscle contraction; map04261 Adrenergic signaling in cardiomyocytes; map04911 Insulin secretion; map04918 Thyroid hormone synthesis; map04919 Thyroid hormone signaling pathway; map04925 Aldosterone synthesis and secretion; map04960 Aldosterone-regulated sodium reabsorption; map04961 Endocrine and other factor-r…	GO:0001508 action potential; GO:0001666 response to hypoxia; GO:0002028 regulation of sodium ion transport; GO:0002376 immune system process; GO:0003008 system process; GO:0003012 muscle system process; GO:0003013 circulatory system process; GO:0003015 heart process; GO:0006139 nucleobase-containing compound metabolic process; GO:0006163 purine nucleotide metabolic process; GO:0006725 cellular ar…	GO:0005623 cell; GO:0005886 plasma membrane; GO:0005887 integral component of plasma membrane; GO:0005890 sodium:potassium-exchanging ATPase complex; GO:0005901 caveola; GO:0005911 cell-cell junction; GO:0014704 intercalated disc; GO:0016020 membrane; GO:0016021 integral component of membrane; GO:0016323 basolateral plasma membrane; GO:0016324 apical plasma membrane; GO:0030054 cell junction; GO:…	GO:0001671 ATPase activator activity; GO:0003824 catalytic activity; GO:0005215 transporter activity; GO:0005391 sodium:potassium-exchanging ATPase activity; GO:0005488 binding; GO:0005515 protein binding; GO:0008022 protein C-terminus binding; GO:0008047 enzyme activator activity; GO:0008324 cation transmembrane transporter activity; GO:0008556 potassium-transporting ATPase activity; GO:0015075 …			C	KOG3927	Na+/K+ ATPase, beta subunit
Q8TCT9		61	K	0.317	0.0240575	Down	Minor histocompatibility antigen H13 OS=Homo sapiens OX=9606 GN=HM13 PE=1 SV=1	HM13	1	8.49658e-05	104.49	2	GK(1)NASDMPETITSR	-5.2432	0.239		0.291	1.185	0.687	0.637	plasma membrane	K09595	HM13; minor histocompatibility antigen H13 [EC:3.4.23.-]		GO:0006508 proteolysis; GO:0006807 nitrogen compound metabolic process; GO:0006810 transport; GO:0006886 intracellular protein transport; GO:0006950 response to stress; GO:0008104 protein localization; GO:0008152 metabolic process; GO:0009056 catabolic process; GO:0009057 macromolecule catabolic process; GO:0009987 cellular process; GO:0010033 response to organic substance; GO:0010243 response to…	GO:0000323 lytic vacuole; GO:0005622 intracellular; GO:0005623 cell; GO:0005737 cytoplasm; GO:0005764 lysosome; GO:0005765 lysosomal membrane; GO:0005773 vacuole; GO:0005774 vacuolar membrane; GO:0005783 endoplasmic reticulum; GO:0005789 endoplasmic reticulum membrane; GO:0005791 rough endoplasmic reticulum; GO:0005798 Golgi-associated vesicle; GO:0009986 cell surface; GO:0012505 endomembrane sys…	GO:0003824 catalytic activity; GO:0004175 endopeptidase activity; GO:0004190 aspartic-type endopeptidase activity; GO:0005488 binding; GO:0005515 protein binding; GO:0008233 peptidase activity; GO:0016787 hydrolase activity; GO:0019899 enzyme binding; GO:0031625 ubiquitin protein ligase binding; GO:0042500 aspartic endopeptidase activity, intramembrane cleaving; GO:0042802 identical protein bindi…			U	KOG2443	Uncharacterized conserved protein
P08238		559	K	0.309	0.027258	Down	Heat shock protein HSP 90-beta OS=Homo sapiens OX=9606 GN=HSP90AB1 PE=1 SV=4	HSP90AB1	1	0.00191826	106.93	2	AK(1)FENLCK	-3.086	0.828	0.53	0.471	3.129	1.561	1.223	cytoplasm	K04079	HSP90A, htpG; molecular chaperone HtpG	map04141 Protein processing in endoplasmic reticulum; map04151 PI3K-Akt signaling pathway; map04217 Necroptosis; map04612 Antigen processing and presentation; map04621 NOD-like receptor signaling pathway; map04657 IL-17 signaling pathway; map04659 Th17 cell differentiation; map04914 Progesterone-mediated oocyte maturation; map04915 Estrogen signaling pathway; map05200 Pathways in cancer; map05215…				PF02518	Histidine kinase-, DNA gyrase B-, and HSP90-like ATPase	O	KOG0019	Molecular chaperone (HSP90 family)
P49327		2438	K	0.306	0.0311559	Down	Fatty acid synthase OS=Homo sapiens OX=9606 GN=FASN PE=1 SV=3	FASN	1	6.19041e-05	88.181	3	AK(1)YHGNVMLLR	-5.4108	0.675		0.464	1.663		2.065	cytoplasm	K00665	FASN; fatty acid synthase, animal type [EC:2.3.1.85]	map00061 Fatty acid biosynthesis; map01100 Metabolic pathways; map01212 Fatty acid metabolism; map04152 AMPK signaling pathway; map04910 Insulin signaling pathway	GO:0001885 endothelial cell development; GO:0002064 epithelial cell development; GO:0002376 immune system process; GO:0002520 immune system development; GO:0002521 leukocyte differentiation; GO:0002573 myeloid leukocyte differentiation; GO:0003158 endothelium development; GO:0006082 organic acid metabolic process; GO:0006084 acetyl-CoA metabolic process; GO:0006139 nucleobase-containing compound …	GO:0005622 intracellular; GO:0005623 cell; GO:0005737 cytoplasm; GO:0005794 Golgi apparatus; GO:0005829 cytosol; GO:0005886 plasma membrane; GO:0012505 endomembrane system; GO:0016020 membrane; GO:0042587 glycogen granule; GO:0043226 organelle; GO:0043227 membrane-bounded organelle; GO:0043229 intracellular organelle; GO:0043231 intracellular membrane-bounded organelle; GO:0044424 intracellular p…	GO:0000166 nucleotide binding; GO:0003824 catalytic activity; GO:0004312 fatty acid synthase activity; GO:0005488 binding; GO:0005515 protein binding; GO:0008144 drug binding; GO:0016740 transferase activity; GO:0016746 transferase activity, transferring acyl groups; GO:0016747 transferase activity, transferring acyl groups other than amino-acyl groups; GO:0036094 small molecule binding; GO:00428…	PF00109; PF02801; PF00698; PF08242; PF00550; PF00975	Beta-ketoacyl synthase, N-terminal domain; Beta-ketoacyl synthase, C-terminal domain; Acyl transferase domain; Methyltransferase domain; Phosphopantetheine attachment site; Thioesterase domain	I	KOG1202	Animal-type fatty acid synthase and related proteins
P14625		95	K	0.303	0.048169	Down	Endoplasmin OS=Homo sapiens OX=9606 GN=HSP90B1 PE=1 SV=1	HSP90B1	1	2.23114e-13	163.2	2	LIINSLYK(1)NK	-8.0736	0.538	0.207	0.373	2.041	0.889	0.757	endoplasmic reticulum	K09487	HSP90B, TRA1; heat shock protein 90kDa beta	map04141 Protein processing in endoplasmic reticulum; map04151 PI3K-Akt signaling pathway; map04657 IL-17 signaling pathway; map04915 Estrogen signaling pathway; map04918 Thyroid hormone synthesis; map05200 Pathways in cancer; map05215 Prostate cancer; map05418 Fluid shear stress and atherosclerosis	GO:0001666 response to hypoxia; GO:0002218 activation of innate immune response; GO:0002221 pattern recognition receptor signaling pathway; GO:0002224 toll-like receptor signaling pathway; GO:0002253 activation of immune response; GO:0002376 immune system process; GO:0002682 regulation of immune system process; GO:0002684 positive regulation of immune system process; GO:0002757 immune response-ac…	GO:0005576 extracellular region; GO:0005622 intracellular; GO:0005623 cell; GO:0005737 cytoplasm; GO:0005783 endoplasmic reticulum; GO:0005788 endoplasmic reticulum lumen; GO:0005789 endoplasmic reticulum membrane; GO:0005829 cytosol; GO:0012505 endomembrane system; GO:0016020 membrane; GO:0030139 endocytic vesicle; GO:0030496 midbody; GO:0031410 cytoplasmic vesicle; GO:0031974 membrane-enclosed …	GO:0003676 nucleic acid binding; GO:0003723 RNA binding; GO:0005102 receptor binding; GO:0005488 binding; GO:0005509 calcium ion binding; GO:0005515 protein binding; GO:0019899 enzyme binding; GO:0019902 phosphatase binding; GO:0019903 protein phosphatase binding; GO:0043167 ion binding; GO:0043169 cation binding; GO:0046872 metal ion binding; GO:0050750 low-density lipoprotein particle receptor …	PF02518	Histidine kinase-, DNA gyrase B-, and HSP90-like ATPase	O	KOG0020	Endoplasmic reticulum glucose-regulated protein (GRP94/endoplasmin), HSP90 family
P62937		31	K	0.303	0.0338607	Down	Peptidyl-prolyl cis-trans isomerase A OS=Homo sapiens OX=9606 GN=PPIA PE=1 SV=2	PPIA	1	0.000237559	127.94	2	VPK(1)TAENFR	-3.7496	0.892	0.508	0.621	2.895		1.549	cytoplasm	K03767	PPIA; peptidyl-prolyl cis-trans isomerase A (cyclophilin A) [EC:5.2.1.8]	map04217 Necroptosis	GO:0000413 protein peptidyl-prolyl isomerization; GO:0001775 cell activation; GO:0002252 immune effector process; GO:0002263 cell activation involved in immune response; GO:0002274 myeloid leukocyte activation; GO:0002275 myeloid cell activation involved in immune response; GO:0002283 neutrophil activation involved in immune response; GO:0002366 leukocyte activation involved in immune response; G…	GO:0005576 extracellular region; GO:0005622 intracellular; GO:0005623 cell; GO:0005634 nucleus; GO:0005737 cytoplasm; GO:0005829 cytosol; GO:0012505 endomembrane system; GO:0030141 secretory granule; GO:0030496 midbody; GO:0031410 cytoplasmic vesicle; GO:0031974 membrane-enclosed lumen; GO:0031982 vesicle; GO:0031983 vesicle lumen; GO:0032991 macromolecular complex; GO:0034774 secretory granule l…	GO:0003755 peptidyl-prolyl cis-trans isomerase activity; GO:0003824 catalytic activity; GO:0005488 binding; GO:0005515 protein binding; GO:0008144 drug binding; GO:0016018 cyclosporin A binding; GO:0016853 isomerase activity; GO:0016859 cis-trans isomerase activity; GO:0033218 amide binding; GO:0042277 peptide binding; GO:0046790 virion binding; GO:0051082 unfolded protein binding;	PF00160	Cyclophilin type peptidyl-prolyl cis-trans isomerase/CLD	O	KOG0865	Cyclophilin type peptidyl-prolyl cis-trans isomerase
Q02543		41	K	0.301	0.00271615	Down	60S ribosomal protein L18a OS=Homo sapiens OX=9606 GN=RPL18A PE=1 SV=2	RPL18A	1	0.000199379	81.799	2	IFAPNHVVAK(1)SR	-3.7583	0.361		0.408	1.456	1.059	1.321	nucleus	K02882	RP-L18Ae, RPL18A; large subunit ribosomal protein L18Ae	map03010 Ribosome	GO:0000184 nuclear-transcribed mRNA catabolic process, nonsense-mediated decay; GO:0000956 nuclear-transcribed mRNA catabolic process; GO:0002181 cytoplasmic translation; GO:0006139 nucleobase-containing compound metabolic process; GO:0006401 RNA catabolic process; GO:0006402 mRNA catabolic process; GO:0006412 translation; GO:0006413 translational initiation; GO:0006518 peptide metabolic process;…	GO:0005622 intracellular; GO:0005623 cell; GO:0005737 cytoplasm; GO:0005829 cytosol; GO:0005840 ribosome; GO:0005844 polysome; GO:0015934 large ribosomal subunit; GO:0022625 cytosolic large ribosomal subunit; GO:0022626 cytosolic ribosome; GO:0032991 macromolecular complex; GO:0042788 polysomal ribosome; GO:0043226 organelle; GO:0043228 non-membrane-bounded organelle; GO:0043229 intracellular org…	GO:0003676 nucleic acid binding; GO:0003723 RNA binding; GO:0003735 structural constituent of ribosome; GO:0005198 structural molecule activity; GO:0005488 binding; GO:0097159 organic cyclic compound binding; GO:1901363 heterocyclic compound binding;	PF01775	Ribosomal L18ae/LX protein domain	J	KOG0829	60S ribosomal protein L18A
Q9H8H3		109	K	0.298	0.02058	Down	Methyltransferase-like protein 7A OS=Homo sapiens OX=9606 GN=METTL7A PE=1 SV=1	METTL7A	1	1.32504e-13	150.53	2	FLIK(1)SIAENR	-6.2298	0.369	0.194	0.34	1.375	1.059	0.593	extracellular				GO:0001775 cell activation; GO:0002252 immune effector process; GO:0002263 cell activation involved in immune response; GO:0002274 myeloid leukocyte activation; GO:0002275 myeloid cell activation involved in immune response; GO:0002283 neutrophil activation involved in immune response; GO:0002366 leukocyte activation involved in immune response; GO:0002376 immune system process; GO:0002443 leukoc…	GO:0005576 extracellular region; GO:0005622 intracellular; GO:0005623 cell; GO:0005737 cytoplasm; GO:0005811 lipid particle; GO:0012505 endomembrane system; GO:0030141 secretory granule; GO:0031410 cytoplasmic vesicle; GO:0031974 membrane-enclosed lumen; GO:0031982 vesicle; GO:0043226 organelle; GO:0043227 membrane-bounded organelle; GO:0043228 non-membrane-bounded organelle; GO:0043229 intracell…		PF08241	Methyltransferase domain	Q	KOG4300	Predicted methyltransferase
P08708		59	K	0.297	0.037943	Down	40S ribosomal protein S17 OS=Homo sapiens OX=9606 GN=RPS17 PE=1 SV=2	RPS17	1	7.24758e-05	124.81	2	IAGYVTHLMK(1)R	-4.5131	0.372		0.269	1.543	0.678	1.016	cytoplasm	K02962	RP-S17e, RPS17; small subunit ribosomal protein S17e	map03010 Ribosome	GO:0000028 ribosomal small subunit assembly; GO:0000184 nuclear-transcribed mRNA catabolic process, nonsense-mediated decay; GO:0000956 nuclear-transcribed mRNA catabolic process; GO:0002262 myeloid cell homeostasis; GO:0002376 immune system process; GO:0006139 nucleobase-containing compound metabolic process; GO:0006364 rRNA processing; GO:0006396 RNA processing; GO:0006401 RNA catabolic process…	GO:0005622 intracellular; GO:0005623 cell; GO:0005634 nucleus; GO:0005654 nucleoplasm; GO:0005737 cytoplasm; GO:0005829 cytosol; GO:0005840 ribosome; GO:0015935 small ribosomal subunit; GO:0022626 cytosolic ribosome; GO:0022627 cytosolic small ribosomal subunit; GO:0031974 membrane-enclosed lumen; GO:0031981 nuclear lumen; GO:0032991 macromolecular complex; GO:0043226 organelle; GO:0043227 membra…	GO:0003735 structural constituent of ribosome; GO:0005198 structural molecule activity;			J	KOG0187	40S ribosomal protein S17
P43243		524	K	0.297	0.0161526	Down	Matrin-3 OS=Homo sapiens OX=9606 GN=MATR3 PE=1 SV=2	MATR3	1	0.00130506	100.75	2	IK(1)NYILMR	-3.636	0.605		0.436	1.255	2.198	1.807	nucleus	K13213	MATR3; matrin 3		GO:0002218 activation of innate immune response; GO:0002253 activation of immune response; GO:0002376 immune system process; GO:0002682 regulation of immune system process; GO:0002684 positive regulation of immune system process; GO:0003170 heart valve development; GO:0003205 cardiac chamber development; GO:0003231 cardiac ventricle development; GO:0003279 cardiac septum development; GO:0003281 v…	GO:0005622 intracellular; GO:0005623 cell; GO:0005634 nucleus; GO:0005635 nuclear envelope; GO:0005637 nuclear inner membrane; GO:0005737 cytoplasm; GO:0012505 endomembrane system; GO:0016020 membrane; GO:0016363 nuclear matrix; GO:0019866 organelle inner membrane; GO:0031090 organelle membrane; GO:0031965 nuclear membrane; GO:0031967 organelle envelope; GO:0031974 membrane-enclosed lumen; GO:003…	GO:0003676 nucleic acid binding; GO:0003723 RNA binding; GO:0005198 structural molecule activity; GO:0005488 binding; GO:0005515 protein binding; GO:0035198 miRNA binding; GO:0042802 identical protein binding; GO:0097159 organic cyclic compound binding; GO:1901363 heterocyclic compound binding;	PF13893	RNA recognition motif. (a.k.a. RRM, RBD, or RNP domain)
Q13813		2404	K	0.294	0.0308808	Down	Spectrin alpha chain, non-erythrocytic 1 OS=Homo sapiens OX=9606 GN=SPTAN1 PE=1 SV=3	SPTAN1	1	2.44029e-07	126.32	2	ETENVK(1)SSEEIESAFR	-8.1403	0.799	0.488		2.985	2.07	1.503	nucleus	K06114	SPTA; spectrin alpha	map04210 Apoptosis	GO:0000165 MAPK cascade; GO:0000902 cell morphogenesis; GO:0000904 cell morphogenesis involved in differentiation; GO:0001775 cell activation; GO:0002252 immune effector process; GO:0002263 cell activation involved in immune response; GO:0002274 myeloid leukocyte activation; GO:0002275 myeloid cell activation involved in immune response; GO:0002283 neutrophil activation involved in immune respons…	GO:0005576 extracellular region; GO:0005622 intracellular; GO:0005623 cell; GO:0005737 cytoplasm; GO:0005829 cytosol; GO:0005856 cytoskeleton; GO:0005938 cell cortex; GO:0008091 spectrin; GO:0012505 endomembrane system; GO:0015629 actin cytoskeleton; GO:0015630 microtubule cytoskeleton; GO:0016020 membrane; GO:0030141 secretory granule; GO:0030863 cortical cytoskeleton; GO:0030864 cortical actin …	GO:0003779 actin binding; GO:0005085 guanyl-nucleotide exchange factor activity; GO:0005088 Ras guanyl-nucleotide exchange factor activity; GO:0005198 structural molecule activity; GO:0005200 structural constituent of cytoskeleton; GO:0005488 binding; GO:0005515 protein binding; GO:0008092 cytoskeletal protein binding; GO:0017016 Ras GTPase binding; GO:0019899 enzyme binding; GO:0031267 small GTP…	PF00435; PF00018; PF13499; PF08726	Spectrin repeat; SH3 domain; EF-hand domain pair; Ca2+ insensitive EF hand	Z	KOG0040	Ca2+-binding actin-bundling protein (spectrin), alpha chain (EF-Hand protein superfamily)
Q96F07		320	K	0.294	0.0113676	Down	Cytoplasmic FMR1-interacting protein 2 OS=Homo sapiens OX=9606 GN=CYFIP2 PE=1 SV=2	CYFIP2	1	5.95803e-05	108.24	2	YIK(1)TSAHYEENK	-4.6833	1.024	1.117	1.367	4.935	3.008		cytoplasm	K05749	CYFIP; cytoplasmic FMR1 interacting protein	map03013 RNA transport; map04810 Regulation of actin cytoskeleton; map05130 Pathogenic Escherichia coli infection						S	KOG3534	p53 inducible protein PIR121
P12236		147	K	0.291	0.0288919	Down	ADP/ATP translocase 3 OS=Homo sapiens OX=9606 GN=SLC25A6 PE=1 SV=4	SLC25A6	1	1.55471e-07	157.77	2	LAADVGK(1)SGTER	-2.8609	0.656	0.586	0.268	2.323	1.841	1.017	cytoplasm	K05863	SLC25A4S, ANT; solute carrier family 25 (mitochondrial adenine nucleotide translocator), member 4/5/6/31	map04020 Calcium signaling pathway; map04022 cGMP-PKG signaling pathway; map04217 Necroptosis; map04218 Cellular senescence; map05012 Parkinson disease; map05016 Huntington disease; map05164 Influenza A; map05166 Human T-cell leukemia virus 1 infection	GO:0002791 regulation of peptide secretion; GO:0006605 protein targeting; GO:0006626 protein targeting to mitochondrion; GO:0006810 transport; GO:0006811 ion transport; GO:0006820 anion transport; GO:0006839 mitochondrial transport; GO:0006855 drug transmembrane transport; GO:0006862 nucleotide transport; GO:0006863 purine nucleobase transport; GO:0006886 intracellular protein transport; GO:00069…	GO:0005622 intracellular; GO:0005623 cell; GO:0005737 cytoplasm; GO:0005739 mitochondrion; GO:0005740 mitochondrial envelope; GO:0005743 mitochondrial inner membrane; GO:0005744 mitochondrial inner membrane presequence translocase complex; GO:0016020 membrane; GO:0016021 integral component of membrane; GO:0019866 organelle inner membrane; GO:0031090 organelle membrane; GO:0031224 intrinsic compon…	GO:0000295 adenine nucleotide transmembrane transporter activity; GO:0005215 transporter activity; GO:0005345 purine nucleobase transmembrane transporter activity; GO:0005346 purine ribonucleotide transmembrane transporter activity; GO:0005347 ATP transmembrane transporter activity; GO:0005471 ATP:ADP antiporter activity; GO:0008509 anion transmembrane transporter activity; GO:0008514 organic ani…			C	KOG0749	Mitochondrial ADP/ATP carrier proteins
Q12765		319	K	0.29	0.00215921	Down	Secernin-1 OS=Homo sapiens OX=9606 GN=SCRN1 PE=1 SV=2	SCRN1	1	9.24244e-09	77.431	2	LVPK(1)TQSPCFGDDDPAK	-5.4035	0.61	0.542		1.988	1.682	2.294	cytoplasm,nucleus	K14358	SCRN; secernin		GO:0006810 transport; GO:0006887 exocytosis; GO:0009987 cellular process; GO:0016192 vesicle-mediated transport; GO:0032940 secretion by cell; GO:0046903 secretion; GO:0051179 localization; GO:0051234 establishment of localization;	GO:0005622 intracellular; GO:0005623 cell; GO:0005634 nucleus; GO:0005635 nuclear envelope; GO:0005737 cytoplasm; GO:0012505 endomembrane system; GO:0016020 membrane; GO:0031090 organelle membrane; GO:0031965 nuclear membrane; GO:0031967 organelle envelope; GO:0031975 envelope; GO:0043226 organelle; GO:0043227 membrane-bounded organelle; GO:0043229 intracellular organelle; GO:0043231 intracellula…
Q15233		243	K	0.29	0.00378411	Down	Non-POU domain-containing octamer-binding protein OS=Homo sapiens OX=9606 GN=NONO PE=1 SV=4	NONO	1	0.00427119	65.156	2	LVIK(1)NQQFHK	-3.965	0.359		0.425	1.327	1.119	1.612	nucleus	K13214	NONO, NRB54; non-POU domain-containing octamer-binding protein		GO:0000375 RNA splicing, via transesterification reactions; GO:0000377 RNA splicing, via transesterification reactions with bulged adenosine as nucleophile; GO:0000398 mRNA splicing, via spliceosome; GO:0002218 activation of innate immune response; GO:0002253 activation of immune response; GO:0002376 immune system process; GO:0002682 regulation of immune system process; GO:0002684 positive regula…	GO:0005622 intracellular; GO:0005623 cell; GO:0005634 nucleus; GO:0005654 nucleoplasm; GO:0005667 transcription factor complex; GO:0005730 nucleolus; GO:0016363 nuclear matrix; GO:0016604 nuclear body; GO:0016607 nuclear speck; GO:0031974 membrane-enclosed lumen; GO:0031981 nuclear lumen; GO:0032991 macromolecular complex; GO:0034399 nuclear periphery; GO:0042382 paraspeckles; GO:0043226 organell…	GO:0000976 transcription regulatory region sequence-specific DNA binding; GO:0000977 RNA polymerase II regulatory region sequence-specific DNA binding; GO:0000978 RNA polymerase II core promoter proximal region sequence-specific DNA binding; GO:0000980 RNA polymerase II distal enhancer sequence-specific DNA binding; GO:0000981 RNA polymerase II transcription factor activity, sequence-specific DNA…	PF00076; PF08075	RNA recognition motif. (a.k.a. RRM, RBD, or RNP domain); NOPS (NUC059) domain	A	KOG0115	RNA-binding protein p54nrb (RRM superfamily)
P62701		53	K	0.287	0.00247841	Down	40S ribosomal protein S4, X isoform OS=Homo sapiens OX=9606 GN=RPS4X PE=1 SV=2	RPS4X	1	0.00125486	94.66	2	LK(1)YALTGDEVK	-5.4037	0.48		0.432	1.495	1.376	1.899	cytoplasm	K02987	RP-S4e, RPS4; small subunit ribosomal protein S4e	map03010 Ribosome	GO:0000184 nuclear-transcribed mRNA catabolic process, nonsense-mediated decay; GO:0000956 nuclear-transcribed mRNA catabolic process; GO:0006139 nucleobase-containing compound metabolic process; GO:0006401 RNA catabolic process; GO:0006402 mRNA catabolic process; GO:0006412 translation; GO:0006413 translational initiation; GO:0006417 regulation of translation; GO:0006518 peptide metabolic proces…	GO:0005622 intracellular; GO:0005623 cell; GO:0005634 nucleus; GO:0005654 nucleoplasm; GO:0005737 cytoplasm; GO:0005829 cytosol; GO:0005840 ribosome; GO:0005844 polysome; GO:0015935 small ribosomal subunit; GO:0022626 cytosolic ribosome; GO:0022627 cytosolic small ribosomal subunit; GO:0031974 membrane-enclosed lumen; GO:0031981 nuclear lumen; GO:0032991 macromolecular complex; GO:0035770 ribonuc…	GO:0003676 nucleic acid binding; GO:0003723 RNA binding; GO:0003735 structural constituent of ribosome; GO:0005198 structural molecule activity; GO:0005488 binding; GO:0097159 organic cyclic compound binding; GO:1901363 heterocyclic compound binding;	PF08071; PF01479	RS4NT (NUC023) domain; S4 domain	J	KOG0378	40S ribosomal protein S4
Q14204		1130	K	0.286	0.010418	Down	Cytoplasmic dynein 1 heavy chain 1 OS=Homo sapiens OX=9606 GN=DYNC1H1 PE=1 SV=5	DYNC1H1	1	1.29177e-10	72.075	3	EVLSK(1)FGQMLGSNMTEFHSQISK	-2.6531	0.579	0.56		2.241	1.739		cytoplasm	K10413	DYNC1H; dynein heavy chain 1, cytosolic	map04145 Phagosome; map04962 Vasopressin-regulated water reabsorption; map05132 Salmonella infection	GO:0000086 G2/M transition of mitotic cell cycle; GO:0000226 microtubule cytoskeleton organization; GO:0000278 mitotic cell cycle; GO:0001775 cell activation; GO:0002252 immune effector process; GO:0002263 cell activation involved in immune response; GO:0002274 myeloid leukocyte activation; GO:0002275 myeloid cell activation involved in immune response; GO:0002283 neutrophil activation involved i…	GO:0000323 lytic vacuole; GO:0005576 extracellular region; GO:0005622 intracellular; GO:0005623 cell; GO:0005737 cytoplasm; GO:0005764 lysosome; GO:0005766 primary lysosome; GO:0005773 vacuole; GO:0005775 vacuolar lumen; GO:0005813 centrosome; GO:0005815 microtubule organizing center; GO:0005829 cytosol; GO:0005856 cytoskeleton; GO:0005868 cytoplasmic dynein complex; GO:0005874 microtubule; GO:00…	GO:0005488 binding; GO:0005515 protein binding; GO:0045503 dynein light chain binding; GO:0045505 dynein intermediate chain binding; GO:0051959 dynein light intermediate chain binding;	PF12774; PF12775; PF12780; PF12777; PF12781; PF03028	Hydrolytic ATP binding site of dynein motor region D1; P-loop containing dynein motor region D3; P-loop containing dynein motor region D4; Microtubule-binding stalk of dynein motor; ATP-binding dynein motor region D5; Dynein heavy chain and region D6 of dynein motor	Z	KOG3595	Dyneins, heavy chain
P48643		284	K	0.282	0.000201783	Down	T-complex protein 1 subunit epsilon OS=Homo sapiens OX=9606 GN=CCT5 PE=1 SV=1	CCT5	1	2.95443e-29	175.64	2	EK(1)FEEMIQQIK	-4.0522		0.476	0.554	1.821	1.805	1.849	cytoplasm	K09497	CCT5; T-complex protein 1 subunit epsilon		GO:0000003 reproduction; GO:0006457 protein folding; GO:0006458 'de novo' protein folding; GO:0006810 transport; GO:0007338 single fertilization; GO:0007339 binding of sperm to zona pellucida; GO:0008037 cell recognition; GO:0009566 fertilization; GO:0009605 response to external stimulus; GO:0009607 response to biotic stimulus; GO:0009615 response to virus; GO:0009889 regulation of biosynthetic p…	GO:0002199 zona pellucida receptor complex; GO:0005622 intracellular; GO:0005623 cell; GO:0005634 nucleus; GO:0005730 nucleolus; GO:0005737 cytoplasm; GO:0005813 centrosome; GO:0005815 microtubule organizing center; GO:0005829 cytosol; GO:0005832 chaperonin-containing T-complex; GO:0005856 cytoskeleton; GO:0005874 microtubule; GO:0015630 microtubule cytoskeleton; GO:0031974 membrane-enclosed lume…	GO:0003676 nucleic acid binding; GO:0003723 RNA binding; GO:0003729 mRNA binding; GO:0003730 mRNA 3'-UTR binding; GO:0005488 binding; GO:0005515 protein binding; GO:0008092 cytoskeletal protein binding; GO:0015631 tubulin binding; GO:0031681 G-protein beta-subunit binding; GO:0044183 protein binding involved in protein folding; GO:0048027 mRNA 5'-UTR binding; GO:0048487 beta-tubulin binding; GO:0…			O	KOG0357	Chaperonin complex component, TCP-1 epsilon subunit (CCT5)
P05141		199	K	0.281	0.0102126	Down	ADP/ATP translocase 2 OS=Homo sapiens OX=9606 GN=SLC25A5 PE=1 SV=7	SLC25A5	1	1.73755e-15	106.58	2	AAYFGIYDTAK(1)GMLPDPK	-2.9528	0.332		0.332	1.577	1.069	0.9	cytoplasm	K05863	SLC25A4S, ANT; solute carrier family 25 (mitochondrial adenine nucleotide translocator), member 4/5/6/31	map04020 Calcium signaling pathway; map04022 cGMP-PKG signaling pathway; map04217 Necroptosis; map04218 Cellular senescence; map05012 Parkinson disease; map05016 Huntington disease; map05164 Influenza A; map05166 Human T-cell leukemia virus 1 infection	GO:0002791 regulation of peptide secretion; GO:0006810 transport; GO:0006811 ion transport; GO:0006820 anion transport; GO:0006839 mitochondrial transport; GO:0006855 drug transmembrane transport; GO:0006862 nucleotide transport; GO:0006863 purine nucleobase transport; GO:0006996 organelle organization; GO:0007005 mitochondrion organization; GO:0007006 mitochondrial membrane organization; GO:0008…	GO:0005622 intracellular; GO:0005623 cell; GO:0005737 cytoplasm; GO:0005739 mitochondrion; GO:0005740 mitochondrial envelope; GO:0005743 mitochondrial inner membrane; GO:0005759 mitochondrial matrix; GO:0005819 spindle; GO:0005856 cytoskeleton; GO:0005886 plasma membrane; GO:0005887 integral component of plasma membrane; GO:0009295 nucleoid; GO:0015630 microtubule cytoskeleton; GO:0016020 membran…	GO:0000295 adenine nucleotide transmembrane transporter activity; GO:0005215 transporter activity; GO:0005345 purine nucleobase transmembrane transporter activity; GO:0005346 purine ribonucleotide transmembrane transporter activity; GO:0005347 ATP transmembrane transporter activity; GO:0005471 ATP:ADP antiporter activity; GO:0005488 binding; GO:0005515 protein binding; GO:0008509 anion transmembr…			C	KOG0749	Mitochondrial ADP/ATP carrier proteins
P56134		54	K	0.28	0.0358529	Down	ATP synthase subunit f, mitochondrial OS=Homo sapiens OX=9606 GN=ATP5MF PE=1 SV=3	ATP5MF	1	9.09612e-05	142.36	2	YYNK(1)YINVK	-4.0648	0.557	0.602	0.331	2.978	1.374	0.963	cytoplasm	K02130	ATPeF0F, ATP5J2; F-type H+-transporting ATPase subunit f	map00190 Oxidative phosphorylation; map01100 Metabolic pathways; map04714 Thermogenesis	GO:0006091 generation of precursor metabolites and energy; GO:0006119 oxidative phosphorylation; GO:0006139 nucleobase-containing compound metabolic process; GO:0006163 purine nucleotide metabolic process; GO:0006164 purine nucleotide biosynthetic process; GO:0006725 cellular aromatic compound metabolic process; GO:0006753 nucleoside phosphate metabolic process; GO:0006754 ATP biosynthetic proces…	GO:0005622 intracellular; GO:0005623 cell; GO:0005737 cytoplasm; GO:0005739 mitochondrion; GO:0005740 mitochondrial envelope; GO:0005743 mitochondrial inner membrane; GO:0005753 mitochondrial proton-transporting ATP synthase complex; GO:0016020 membrane; GO:0016469 proton-transporting two-sector ATPase complex; GO:0019866 organelle inner membrane; GO:0031090 organelle membrane; GO:0031966 mitocho…	GO:0005215 transporter activity; GO:0022857 transmembrane transporter activity;			C	KOG4092	Mitochondrial F1F0-ATP synthase, subunit f
P11216		316	K	0.277	0.0248011	Down	Glycogen phosphorylase, brain form OS=Homo sapiens OX=9606 GN=PYGB PE=1 SV=5	PYGB	1	0.00530768	76.833	3	SSK(1)FGCRDPVR	-4.9643	0.546		0.716	2.626		1.928	cytoplasm	K00688	PYG, glgP; glycogen phosphorylase [EC:2.4.1.1]	map00500 Starch and sucrose metabolism; map01100 Metabolic pathways; map04217 Necroptosis; map04910 Insulin signaling pathway; map04922 Glucagon signaling pathway; map04931 Insulin resistance	GO:0000272 polysaccharide catabolic process; GO:0001775 cell activation; GO:0002252 immune effector process; GO:0002263 cell activation involved in immune response; GO:0002274 myeloid leukocyte activation; GO:0002275 myeloid cell activation involved in immune response; GO:0002283 neutrophil activation involved in immune response; GO:0002366 leukocyte activation involved in immune response; GO:000…	GO:0000323 lytic vacuole; GO:0005576 extracellular region; GO:0005622 intracellular; GO:0005623 cell; GO:0005737 cytoplasm; GO:0005764 lysosome; GO:0005766 primary lysosome; GO:0005773 vacuole; GO:0005775 vacuolar lumen; GO:0012505 endomembrane system; GO:0030141 secretory granule; GO:0030424 axon; GO:0031410 cytoplasmic vesicle; GO:0031974 membrane-enclosed lumen; GO:0031982 vesicle; GO:0031983 …	GO:0003824 catalytic activity; GO:0004645 phosphorylase activity; GO:0005488 binding; GO:0005515 protein binding; GO:0008144 drug binding; GO:0008184 glycogen phosphorylase activity; GO:0016740 transferase activity; GO:0016757 transferase activity, transferring glycosyl groups; GO:0016758 transferase activity, transferring hexosyl groups; GO:0019842 vitamin binding; GO:0030170 pyridoxal phosphate…			G	KOG2099	Glycogen phosphorylase
Q16555		480	K	0.276	0.00800522	Down	Dihydropyrimidinase-related protein 2 OS=Homo sapiens OX=9606 GN=DPYSL2 PE=1 SV=1	DPYSL2	1	3.7038e-08	155.57	2	KPFPDFVYK(1)R	-4.5549	0.767	0.609	0.333	2.475	2.027	1.694	cytoplasm,nucleus	K07528	DPYSL2, CRMP2; dihydropyrimidinase-like 2	map04360 Axon guidance	GO:0001558 regulation of cell growth; GO:0001975 response to amphetamine; GO:0006139 nucleobase-containing compound metabolic process; GO:0006725 cellular aromatic compound metabolic process; GO:0006807 nitrogen compound metabolic process; GO:0006810 transport; GO:0006897 endocytosis; GO:0006996 organelle organization; GO:0007010 cytoskeleton organization; GO:0007154 cell communication; GO:000716…	GO:0005622 intracellular; GO:0005623 cell; GO:0005737 cytoplasm; GO:0005829 cytosol; GO:0005886 plasma membrane; GO:0016020 membrane; GO:0030424 axon; GO:0030425 dendrite; GO:0030426 growth cone; GO:0030427 site of polarized growth; GO:0032991 macromolecular complex; GO:0033267 axon part; GO:0036477 somatodendritic compartment; GO:0042995 cell projection; GO:0043005 neuron projection; GO:0043025 …	GO:0003824 catalytic activity; GO:0004157 dihydropyrimidinase activity; GO:0005488 binding; GO:0005515 protein binding; GO:0016787 hydrolase activity; GO:0016810 hydrolase activity, acting on carbon-nitrogen (but not peptide) bonds; GO:0016812 hydrolase activity, acting on carbon-nitrogen (but not peptide) bonds, in cyclic amides; GO:0019899 enzyme binding; GO:0019900 kinase binding; GO:0019901 p…	PF01979	Amidohydrolase family	F	KOG2584	Dihydroorotase and related enzymes
Q9H9B4		72	K	0.273	0.00702124	Down	Sideroflexin-1 OS=Homo sapiens OX=9606 GN=SFXN1 PE=1 SV=4	SFXN1	1	3.30099e-06	63.766	3	AK(1)YIYDSAFHPDTGEK	-6.1237	0.596		0.519	2.614	1.922	1.593	cytoplasm	K23500	SFXN1_3; sideroflexin-1/3		GO:0000041 transition metal ion transport; GO:0002262 myeloid cell homeostasis; GO:0002376 immune system process; GO:0002520 immune system development; GO:0006810 transport; GO:0006811 ion transport; GO:0006812 cation transport; GO:0006826 iron ion transport; GO:0007275 multicellular organism development; GO:0009987 cellular process; GO:0030001 metal ion transport; GO:0030097 hemopoiesis; GO:0030…	GO:0005622 intracellular; GO:0005623 cell; GO:0005737 cytoplasm; GO:0005739 mitochondrion; GO:0005740 mitochondrial envelope; GO:0016020 membrane; GO:0031090 organelle membrane; GO:0031966 mitochondrial membrane; GO:0031967 organelle envelope; GO:0031975 envelope; GO:0043226 organelle; GO:0043227 membrane-bounded organelle; GO:0043229 intracellular organelle; GO:0043231 intracellular membrane-bou…				S	KOG3767	Sideroflexin
P62873		89	K	0.269	0.000746766	Down	Guanine nucleotide-binding protein G(I)/G(S)/G(T) subunit beta-1 OS=Homo sapiens OX=9606 GN=GNB1 PE=1 SV=3	GNB1	1	7.03952e-21	149.58	3	LIIWDSYTTNK(1)VHAIPLR	-5.8062	0.776	0.599	0.592	2.824	2.548	1.952	cytoplasm	K04536	GNB1; guanine nucleotide-binding protein G(I)/G(S)/G(T) subunit beta-1	map04014 Ras signaling pathway; map04062 Chemokine signaling pathway; map04151 PI3K-Akt signaling pathway; map04371 Apelin signaling pathway; map04713 Circadian entrainment; map04723 Retrograde endocannabinoid signaling; map04724 Glutamatergic synapse; map04725 Cholinergic synapse; map04726 Serotonergic synapse; map04727 GABAergic synapse; map04728 Dopaminergic synapse; map04740 Olfactory transdu…	GO:0001101 response to acid chemical; GO:0001654 eye development; GO:0001666 response to hypoxia; GO:0001775 cell activation; GO:0003008 system process; GO:0006457 protein folding; GO:0006873 cellular ion homeostasis; GO:0006874 cellular calcium ion homeostasis; GO:0006875 cellular metal ion homeostasis; GO:0006915 apoptotic process; GO:0006950 response to stress; GO:0007154 cell communication; G…	GO:0001750 photoreceptor outer segment; GO:0001917 photoreceptor inner segment; GO:0005622 intracellular; GO:0005623 cell; GO:0005737 cytoplasm; GO:0005829 cytosol; GO:0005834 heterotrimeric G-protein complex; GO:0005886 plasma membrane; GO:0005929 cilium; GO:0009898 cytoplasmic side of plasma membrane; GO:0016020 membrane; GO:0019897 extrinsic component of plasma membrane; GO:0019898 extrinsic c…	GO:0003824 catalytic activity; GO:0003924 GTPase activity; GO:0005488 binding; GO:0005515 protein binding; GO:0008081 phosphoric diester hydrolase activity; GO:0008092 cytoskeletal protein binding; GO:0016462 pyrophosphatase activity; GO:0016787 hydrolase activity; GO:0016788 hydrolase activity, acting on ester bonds; GO:0016817 hydrolase activity, acting on acid anhydrides; GO:0016818 hydrolase …			S	KOG0286	G-protein beta subunit
Q8WUM4		60	K	0.269	0.0442684	Down	Programmed cell death 6-interacting protein OS=Homo sapiens OX=9606 GN=PDCD6IP PE=1 SV=1	PDCD6IP	1	8.38436e-06	126.32	3	PLDK(1)HEGALETLLR	-6.1277	0.576		0.315	2.434	1.488	1.046	cytoplasm	K12200	PDCD6IP, ALIX, RIM20; programmed cell death 6-interacting protein	map04144 Endocytosis	GO:0000278 mitotic cell cycle; GO:0000281 mitotic cytokinesis; GO:0000910 cytokinesis; GO:0000912 assembly of actomyosin apparatus involved in cytokinesis; GO:0000915 actomyosin contractile ring assembly; GO:0000920 cell separation after cytokinesis; GO:0006508 proteolysis; GO:0006807 nitrogen compound metabolic process; GO:0006915 apoptotic process; GO:0006996 organelle organization; GO:0007010 …	GO:0001772 immunological synapse; GO:0005576 extracellular region; GO:0005615 extracellular space; GO:0005622 intracellular; GO:0005623 cell; GO:0005737 cytoplasm; GO:0005783 endoplasmic reticulum; GO:0005829 cytosol; GO:0005856 cytoskeleton; GO:0005886 plasma membrane; GO:0012505 endomembrane system; GO:0015629 actin cytoskeleton; GO:0016020 membrane; GO:0030496 midbody; GO:0031982 vesicle; GO:0…	GO:0001664 G-protein coupled receptor binding; GO:0005102 receptor binding; GO:0005488 binding; GO:0005515 protein binding; GO:0017124 SH3 domain binding; GO:0019904 protein domain specific binding; GO:0031871 proteinase activated receptor binding; GO:0042802 identical protein binding; GO:0042803 protein homodimerization activity; GO:0046983 protein dimerization activity; GO:0048306 calcium-depen…	PF03097; PF13949	BRO1-like domain; ALIX V-shaped domain binding to HIV	S	KOG2220	Predicted signal transduction protein
P07737		91	K	0.268	0.0323857	Down	Profilin-1 OS=Homo sapiens OX=9606 GN=PFN1 PE=1 SV=2	PFN1	1	3.03883e-33	177.74	2	TK(1)STGGAPTFNVTVTK	-4.2331	0.413	0.444	0.37	2.632	1.181	0.759	cytoplasm	K05759	PFN; profilin	map04013 MAPK signaling pathway - fly; map04015 Rap1 signaling pathway; map04810 Regulation of actin cytoskeleton; map05131 Shigellosis; map05132 Salmonella infection	GO:0001838 embryonic epithelial tube formation; GO:0001841 neural tube formation; GO:0001843 neural tube closure; GO:0002009 morphogenesis of an epithelium; GO:0006355 regulation of transcription, DNA-templated; GO:0006357 regulation of transcription from RNA polymerase II promoter; GO:0006996 organelle organization; GO:0007010 cytoskeleton organization; GO:0007015 actin filament organization; GO…	GO:0005576 extracellular region; GO:0005622 intracellular; GO:0005623 cell; GO:0005634 nucleus; GO:0005737 cytoplasm; GO:0005829 cytosol; GO:0005856 cytoskeleton; GO:0005938 cell cortex; GO:0042995 cell projection; GO:0043005 neuron projection; GO:0043226 organelle; GO:0043227 membrane-bounded organelle; GO:0043228 non-membrane-bounded organelle; GO:0043229 intracellular organelle; GO:0043231 int…	GO:0000166 nucleotide binding; GO:0000774 adenyl-nucleotide exchange factor activity; GO:0003779 actin binding; GO:0003785 actin monomer binding; GO:0005102 receptor binding; GO:0005488 binding; GO:0005515 protein binding; GO:0005543 phospholipid binding; GO:0005546 phosphatidylinositol-4,5-bisphosphate binding; GO:0008092 cytoskeletal protein binding; GO:0008289 lipid binding; GO:0017016 Ras GTP…	PF00235	Profilin	Z	KOG1755	Profilin
P46777		48	K	0.266	0.00454092	Down	60S ribosomal protein L5 OS=Homo sapiens OX=9606 GN=RPL5 PE=1 SV=3	RPL5	1	0.00606856	97.033	2	YNTPK(1)YR	-3.2542	0.434	0.311	0.461	2.052	1.419	1.062	nucleus	K02932	RP-L5e, RPL5; large subunit ribosomal protein L5e	map03010 Ribosome	GO:0000027 ribosomal large subunit assembly; GO:0000184 nuclear-transcribed mRNA catabolic process, nonsense-mediated decay; GO:0000956 nuclear-transcribed mRNA catabolic process; GO:0006139 nucleobase-containing compound metabolic process; GO:0006364 rRNA processing; GO:0006396 RNA processing; GO:0006401 RNA catabolic process; GO:0006402 mRNA catabolic process; GO:0006412 translation; GO:0006413…	GO:0005622 intracellular; GO:0005623 cell; GO:0005634 nucleus; GO:0005654 nucleoplasm; GO:0005730 nucleolus; GO:0005737 cytoplasm; GO:0005783 endoplasmic reticulum; GO:0005829 cytosol; GO:0012505 endomembrane system; GO:0031974 membrane-enclosed lumen; GO:0031981 nuclear lumen; GO:0032991 macromolecular complex; GO:0043226 organelle; GO:0043227 membrane-bounded organelle; GO:0043228 non-membrane-…	GO:0003676 nucleic acid binding; GO:0003723 RNA binding; GO:0003729 mRNA binding; GO:0003730 mRNA 3'-UTR binding; GO:0003735 structural constituent of ribosome; GO:0004857 enzyme inhibitor activity; GO:0005198 structural molecule activity; GO:0005488 binding; GO:0005515 protein binding; GO:0008097 5S rRNA binding; GO:0019843 rRNA binding; GO:0019899 enzyme binding; GO:0030234 enzyme regulator act…	PF14204	Ribosomal L18 C-terminal region	J	KOG0875	60S ribosomal protein L5
P07858		220	K	0.262	0.0331137	Down	Cathepsin B OS=Homo sapiens OX=9606 GN=CTSB PE=1 SV=3	CTSB	1	3.37055e-10	126.17	2	ICEPGYSPTYK(1)QDK	-4.8146	0.216	0.271		1.13	0.729		extracellular	K01363	CTSB; cathepsin B [EC:3.4.22.1]	map04140 Autophagy - animal; map04142 Lysosome; map04210 Apoptosis; map04612 Antigen processing and presentation; map04621 NOD-like receptor signaling pathway; map04924 Renin secretion	GO:0000003 reproduction; GO:0001775 cell activation; GO:0001890 placenta development; GO:0001893 maternal placenta development; GO:0002252 immune effector process; GO:0002263 cell activation involved in immune response; GO:0002274 myeloid leukocyte activation; GO:0002275 myeloid cell activation involved in immune response; GO:0002283 neutrophil activation involved in immune response; GO:0002366 l…	GO:0000323 lytic vacuole; GO:0005576 extracellular region; GO:0005615 extracellular space; GO:0005622 intracellular; GO:0005623 cell; GO:0005634 nucleus; GO:0005730 nucleolus; GO:0005737 cytoplasm; GO:0005739 mitochondrion; GO:0005764 lysosome; GO:0005768 endosome; GO:0005773 vacuole; GO:0005775 vacuolar lumen; GO:0005886 plasma membrane; GO:0009897 external side of plasma membrane; GO:0009986 ce…	GO:0003824 catalytic activity; GO:0004175 endopeptidase activity; GO:0004197 cysteine-type endopeptidase activity; GO:0004252 serine-type endopeptidase activity; GO:0005488 binding; GO:0005515 protein binding; GO:0005518 collagen binding; GO:0008233 peptidase activity; GO:0008234 cysteine-type peptidase activity; GO:0008236 serine-type peptidase activity; GO:0016787 hydrolase activity; GO:0017171…	PF00112	Papain family cysteine protease	O	KOG1543	Cysteine proteinase Cathepsin L
P42704		1347	K	0.262	0.0280654	Down	Leucine-rich PPR motif-containing protein, mitochondrial OS=Homo sapiens OX=9606 GN=LRPPRC PE=1 SV=3	LRPPRC	1	8.00855e-05	93.162	2	ALYEHLTAK(1)NTK	-4.0789	0.546		0.382	2.58	1.175	1.557	mitochondria	K17964	LRPPRC; leucine-rich PPR motif-containing protein, mitochondrial		GO:0000960 regulation of mitochondrial RNA catabolic process; GO:0000961 negative regulation of mitochondrial RNA catabolic process; GO:0006139 nucleobase-containing compound metabolic process; GO:0006417 regulation of translation; GO:0006725 cellular aromatic compound metabolic process; GO:0006807 nitrogen compound metabolic process; GO:0006810 transport; GO:0006928 movement of cell or subcellul…	GO:0000228 nuclear chromosome; GO:0000793 condensed chromosome; GO:0000794 condensed nuclear chromosome; GO:0005622 intracellular; GO:0005623 cell; GO:0005634 nucleus; GO:0005635 nuclear envelope; GO:0005637 nuclear inner membrane; GO:0005640 nuclear outer membrane; GO:0005654 nucleoplasm; GO:0005694 chromosome; GO:0005737 cytoplasm; GO:0005739 mitochondrion; GO:0005759 mitochondrial matrix; GO:0…	GO:0003676 nucleic acid binding; GO:0003677 DNA binding; GO:0003697 single-stranded DNA binding; GO:0003723 RNA binding; GO:0003824 catalytic activity; GO:0004518 nuclease activity; GO:0004519 endonuclease activity; GO:0005488 binding; GO:0005515 protein binding; GO:0008017 microtubule binding; GO:0008092 cytoskeletal protein binding; GO:0015631 tubulin binding; GO:0016787 hydrolase activity; GO:…			K	KOG4318	Bicoid mRNA stability factor
P49411		91	K	0.257	0.00914778	Down	Elongation factor Tu, mitochondrial OS=Homo sapiens OX=9606 GN=TUFM PE=1 SV=2	TUFM	1	2.18293e-40	225.1	2	K(1)YEEIDNAPEER	-3.6596	0.534	0.413	0.522	2.86	1.156	1.711	mitochondria	K02358	tuf, TUFM; elongation factor Tu		GO:0006412 translation; GO:0006414 translational elongation; GO:0006518 peptide metabolic process; GO:0006807 nitrogen compound metabolic process; GO:0008152 metabolic process; GO:0009058 biosynthetic process; GO:0009059 macromolecule biosynthetic process; GO:0009636 response to toxic substance; GO:0009987 cellular process; GO:0010033 response to organic substance; GO:0010467 gene expression; GO:…	GO:0005622 intracellular; GO:0005623 cell; GO:0005737 cytoplasm; GO:0005739 mitochondrion; GO:0005740 mitochondrial envelope; GO:0005743 mitochondrial inner membrane; GO:0005759 mitochondrial matrix; GO:0009295 nucleoid; GO:0016020 membrane; GO:0019866 organelle inner membrane; GO:0031090 organelle membrane; GO:0031966 mitochondrial membrane; GO:0031967 organelle envelope; GO:0031974 membrane-enc…	GO:0003676 nucleic acid binding; GO:0003723 RNA binding; GO:0003746 translation elongation factor activity; GO:0005488 binding; GO:0008135 translation factor activity, RNA binding; GO:0097159 organic cyclic compound binding; GO:1901363 heterocyclic compound binding;	PF00009; PF03144; PF03143	Elongation factor Tu GTP binding domain; Elongation factor Tu domain 2; Elongation factor Tu C-terminal domain	J	KOG0460	Mitochondrial translation elongation factor Tu
P04075		330	K	0.256	0.00924352	Down	Fructose-bisphosphate aldolase A OS=Homo sapiens OX=9606 GN=ALDOA PE=1 SV=2	ALDOA	1	4.97613e-05	123.5	2	AAQEEYVK(1)R	-4.3677	0.708	0.506	0.383	3.082	1.533	1.632	cytoplasm	K01623	ALDO; fructose-bisphosphate aldolase, class I [EC:4.1.2.13]	map00010 Glycolysis / Gluconeogenesis; map00030 Pentose phosphate pathway; map00051 Fructose and mannose metabolism; map01100 Metabolic pathways; map01200 Carbon metabolism; map01230 Biosynthesis of amino acids; map04066 HIF-1 signaling pathway	GO:0000003 reproduction; GO:0001775 cell activation; GO:0002252 immune effector process; GO:0002263 cell activation involved in immune response; GO:0002274 myeloid leukocyte activation; GO:0002275 myeloid cell activation involved in immune response; GO:0002283 neutrophil activation involved in immune response; GO:0002366 leukocyte activation involved in immune response; GO:0002376 immune system p…	GO:0005576 extracellular region; GO:0005615 extracellular space; GO:0005622 intracellular; GO:0005623 cell; GO:0005737 cytoplasm; GO:0005829 cytosol; GO:0005856 cytoskeleton; GO:0012505 endomembrane system; GO:0015629 actin cytoskeleton; GO:0030016 myofibril; GO:0030017 sarcomere; GO:0030141 secretory granule; GO:0031091 platelet alpha granule; GO:0031093 platelet alpha granule lumen; GO:0031410 …	GO:0003779 actin binding; GO:0003824 catalytic activity; GO:0004332 fructose-bisphosphate aldolase activity; GO:0005488 binding; GO:0005515 protein binding; GO:0008092 cytoskeletal protein binding; GO:0015631 tubulin binding; GO:0016829 lyase activity; GO:0016830 carbon-carbon lyase activity; GO:0016832 aldehyde-lyase activity; GO:0030246 carbohydrate binding; GO:0036094 small molecule binding; G…	PF00274	Fructose-bisphosphate aldolase class-I	G	KOG1557	Fructose-biphosphate aldolase
P14618		270	K	0.255	0.00541327	Down	Pyruvate kinase PKM OS=Homo sapiens OX=9606 GN=PKM PE=1 SV=4	PKM	1	2.21388e-21	159.12	2	IISK(1)IENHEGVR	-3.6668	0.541	0.55	0.324	1.93	1.276	2.333	cytoplasm	K00873	PK, pyk; pyruvate kinase [EC:2.7.1.40]	map00010 Glycolysis / Gluconeogenesis; map00230 Purine metabolism; map00620 Pyruvate metabolism; map01100 Metabolic pathways; map01200 Carbon metabolism; map01230 Biosynthesis of amino acids; map04922 Glucagon signaling pathway; map04930 Type II diabetes mellitus; map05165 Human papillomavirus infection; map05203 Viral carcinogenesis; map05230 Central carbon metabolism in cancer				PF02887	Pyruvate kinase, alpha/beta domain	F	KOG2323	Pyruvate kinase
P26641		147	K	0.252	0.0229736	Down	Elongation factor 1-gamma OS=Homo sapiens OX=9606 GN=EEF1G PE=1 SV=3	EEF1G	1	2.23711e-22	207.6	2	ILGLLDAYLK(1)TR	-0.88133	0.486	0.391	0.852	1.875	2.693		cytoplasm	K03233	EEF1G; elongation factor 1-gamma	map05134 Legionellosis	GO:0006412 translation; GO:0006414 translational elongation; GO:0006518 peptide metabolic process; GO:0006575 cellular modified amino acid metabolic process; GO:0006749 glutathione metabolic process; GO:0006790 sulfur compound metabolic process; GO:0006807 nitrogen compound metabolic process; GO:0008152 metabolic process; GO:0009058 biosynthetic process; GO:0009059 macromolecule biosynthetic proc…	GO:0005622 intracellular; GO:0005623 cell; GO:0005634 nucleus; GO:0005737 cytoplasm; GO:0005829 cytosol; GO:0043226 organelle; GO:0043227 membrane-bounded organelle; GO:0043229 intracellular organelle; GO:0043231 intracellular membrane-bounded organelle; GO:0044424 intracellular part; GO:0044444 cytoplasmic part; GO:0044464 cell part;	GO:0003676 nucleic acid binding; GO:0003723 RNA binding; GO:0003746 translation elongation factor activity; GO:0003824 catalytic activity; GO:0004364 glutathione transferase activity; GO:0005488 binding; GO:0008135 translation factor activity, RNA binding; GO:0016740 transferase activity; GO:0016765 transferase activity, transferring alkyl or aryl (other than methyl) groups; GO:0097159 organic cy…	PF02798; PF00043; PF00647	Glutathione S-transferase, N-terminal domain; Glutathione S-transferase, C-terminal domain; Elongation factor 1 gamma, conserved domain	J	KOG1627	Translation elongation factor EF-1 gamma
O14880		111	K	0.251	0.0303415	Down	Microsomal glutathione S-transferase 3 OS=Homo sapiens OX=9606 GN=MGST3 PE=1 SV=1	MGST3	1	4.69404e-23	160.62	2	VLYAYGYYTGEPSK(1)R	-2.7636	0.698	0.543	0.408	3.655	1.838	1.065	extracellular	K00799	GST, gst; glutathione S-transferase [EC:2.5.1.18]	map00480 Glutathione metabolism; map00980 Metabolism of xenobiotics by cytochrome P450; map00982 Drug metabolism - cytochrome P450; map00983 Drug metabolism - other enzymes; map01100 Metabolic pathways; map01524 Platinum drug resistance; map04212 Longevity regulating pathway - worm; map05200 Pathways in cancer; map05204 Chemical carcinogenesis; map05225 Hepatocellular carcinoma; map05418 Fluid sh…	GO:0006082 organic acid metabolic process; GO:0006629 lipid metabolic process; GO:0006690 icosanoid metabolic process; GO:0006691 leukotriene metabolic process; GO:0006790 sulfur compound metabolic process; GO:0006805 xenobiotic metabolic process; GO:0006807 nitrogen compound metabolic process; GO:0008152 metabolic process; GO:0009058 biosynthetic process; GO:0009410 response to xenobiotic stimul…	GO:0005622 intracellular; GO:0005623 cell; GO:0005634 nucleus; GO:0005635 nuclear envelope; GO:0005737 cytoplasm; GO:0005783 endoplasmic reticulum; GO:0005789 endoplasmic reticulum membrane; GO:0012505 endomembrane system; GO:0016020 membrane; GO:0031967 organelle envelope; GO:0031975 envelope; GO:0031984 organelle subcompartment; GO:0042175 nuclear outer membrane-endoplasmic reticulum membrane n…	GO:0003824 catalytic activity; GO:0004364 glutathione transferase activity; GO:0004464 leukotriene-C4 synthase activity; GO:0004601 peroxidase activity; GO:0004602 glutathione peroxidase activity; GO:0016209 antioxidant activity; GO:0016491 oxidoreductase activity; GO:0016684 oxidoreductase activity, acting on peroxide as acceptor; GO:0016740 transferase activity; GO:0016765 transferase activity,…
P27824		127	K	0.243	0.0225698	Down	Calnexin OS=Homo sapiens OX=9606 GN=CANX PE=1 SV=2	CANX	1	0.000231988	107.08	3	AK(1)HHAISAK	-2.5346	0.252		0.178	1.015	1.099	0.539	endoplasmic reticulum	K08054	CANX; calnexin	map04141 Protein processing in endoplasmic reticulum; map04145 Phagosome; map04612 Antigen processing and presentation; map04918 Thyroid hormone synthesis; map05166 Human T-cell leukemia virus 1 infection	GO:0002376 immune system process; GO:0002474 antigen processing and presentation of peptide antigen via MHC class I; GO:0002478 antigen processing and presentation of exogenous peptide antigen; GO:0002495 antigen processing and presentation of peptide antigen via MHC class II; GO:0002504 antigen processing and presentation of peptide or polysaccharide antigen via MHC class II; GO:0002790 peptide …	GO:0005622 intracellular; GO:0005623 cell; GO:0005737 cytoplasm; GO:0005783 endoplasmic reticulum; GO:0005788 endoplasmic reticulum lumen; GO:0005789 endoplasmic reticulum membrane; GO:0005790 smooth endoplasmic reticulum; GO:0005840 ribosome; GO:0012505 endomembrane system; GO:0016020 membrane; GO:0016021 integral component of membrane; GO:0030176 integral component of endoplasmic reticulum memb…	GO:0005102 receptor binding; GO:0005488 binding; GO:0005509 calcium ion binding; GO:0005515 protein binding; GO:0034185 apolipoprotein binding; GO:0035254 glutamate receptor binding; GO:0035255 ionotropic glutamate receptor binding; GO:0043167 ion binding; GO:0043169 cation binding; GO:0046872 metal ion binding; GO:0051082 unfolded protein binding;			U	KOG0675	Calnexin
P07900		185	K	0.242	0.00357787	Down	Heat shock protein HSP 90-alpha OS=Homo sapiens OX=9606 GN=HSP90AA1 PE=1 SV=5	HSP90AA1	1	0.00194946	83.358	2	GTK(1)VILHLK	-5.1043	0.58		0.436	1.945	1.811	2.533	cytoplasm	K04079	HSP90A, htpG; molecular chaperone HtpG	map04141 Protein processing in endoplasmic reticulum; map04151 PI3K-Akt signaling pathway; map04217 Necroptosis; map04612 Antigen processing and presentation; map04621 NOD-like receptor signaling pathway; map04657 IL-17 signaling pathway; map04659 Th17 cell differentiation; map04914 Progesterone-mediated oocyte maturation; map04915 Estrogen signaling pathway; map05200 Pathways in cancer; map05215…	GO:0000086 G2/M transition of mitotic cell cycle; GO:0000278 mitotic cell cycle; GO:0000723 telomere maintenance; GO:0000902 cell morphogenesis; GO:0000904 cell morphogenesis involved in differentiation; GO:0001505 regulation of neurotransmitter levels; GO:0001764 neuron migration; GO:0001775 cell activation; GO:0001932 regulation of protein phosphorylation; GO:0001934 positive regulation of prot…	GO:0000323 lytic vacuole; GO:0001726 ruffle; GO:0005576 extracellular region; GO:0005622 intracellular; GO:0005623 cell; GO:0005634 nucleus; GO:0005654 nucleoplasm; GO:0005737 cytoplasm; GO:0005764 lysosome; GO:0005765 lysosomal membrane; GO:0005773 vacuole; GO:0005774 vacuolar membrane; GO:0005775 vacuolar lumen; GO:0005829 cytosol; GO:0005886 plasma membrane; GO:0005903 brush border; GO:0005929…	GO:0000166 nucleotide binding; GO:0001882 nucleoside binding; GO:0001883 purine nucleoside binding; GO:0001884 pyrimidine nucleoside binding; GO:0002134 UTP binding; GO:0002135 CTP binding; GO:0003676 nucleic acid binding; GO:0003723 RNA binding; GO:0003729 mRNA binding; GO:0003824 catalytic activity; GO:0004672 protein kinase activity; GO:0004713 protein tyrosine kinase activity; GO:0005102 rece…	PF02518	Histidine kinase-, DNA gyrase B-, and HSP90-like ATPase	O	KOG0019	Molecular chaperone (HSP90 family)
Q00325		99	K	0.242	0.00390852	Down	Phosphate carrier protein, mitochondrial OS=Homo sapiens OX=9606 GN=SLC25A3 PE=1 SV=2	SLC25A3	1	0.000182943	108.3	2	MQVDPQK(1)YK	-5.5068	0.512	0.424	0.471	2.863	1.553	1.406	nucleus	K15102	SLC25A3, PHC, PIC; solute carrier family 25 (mitochondrial phosphate transporter), member 3		GO:0006810 transport; GO:0006811 ion transport; GO:0006812 cation transport; GO:0006839 mitochondrial transport; GO:0015672 monovalent inorganic cation transport; GO:0034220 ion transmembrane transport; GO:0051179 localization; GO:0051234 establishment of localization; GO:0055085 transmembrane transport; GO:0098655 cation transmembrane transport; GO:0098660 inorganic ion transmembrane transport; …	GO:0005622 intracellular; GO:0005623 cell; GO:0005737 cytoplasm; GO:0005739 mitochondrion; GO:0005740 mitochondrial envelope; GO:0005743 mitochondrial inner membrane; GO:0005886 plasma membrane; GO:0005887 integral component of plasma membrane; GO:0016020 membrane; GO:0016021 integral component of membrane; GO:0019866 organelle inner membrane; GO:0031090 organelle membrane; GO:0031224 intrinsic c…	GO:0005215 transporter activity; GO:0005488 binding; GO:0008324 cation transmembrane transporter activity; GO:0015075 ion transmembrane transporter activity; GO:0015077 monovalent inorganic cation transmembrane transporter activity; GO:0015078 hydrogen ion transmembrane transporter activity; GO:0015291 secondary active transmembrane transporter activity; GO:0015293 symporter activity; GO:0015294 …			C	KOG0767	Mitochondrial phosphate carrier protein
P02689		59	K	0.241	0.00544961	Down	Myelin P2 protein OS=Homo sapiens OX=9606 GN=PMP2 PE=1 SV=3	PMP2	1	3.94042e-15	181.87	2	TESTFK(1)NTEISFK	-1.4302		0.208	0.257		0.96	0.969	cytoplasm				GO:0009987 cellular process; GO:0016043 cellular component organization; GO:0061024 membrane organization; GO:0071840 cellular component organization or biogenesis;		GO:0005488 binding; GO:0005496 steroid binding; GO:0005504 fatty acid binding; GO:0008289 lipid binding; GO:0015485 cholesterol binding; GO:0031406 carboxylic acid binding; GO:0032934 sterol binding; GO:0033293 monocarboxylic acid binding; GO:0036094 small molecule binding; GO:0043167 ion binding; GO:0043168 anion binding; GO:0043177 organic acid binding; GO:0043178 alcohol binding; GO:0097159 or…	PF00061	Lipocalin / cytosolic fatty-acid binding protein family	C	KOG4015	Fatty acid-binding protein FABP
Q00325		304	K	0.241	0.0395479	Down	Phosphate carrier protein, mitochondrial OS=Homo sapiens OX=9606 GN=SLC25A3 PE=1 SV=2	SLC25A3	1	4.59556e-06	133.98	2	GSSASLVLK(1)R	-4.8845	0.57	0.372	0.56	3.323	2.069	0.833	nucleus	K15102	SLC25A3, PHC, PIC; solute carrier family 25 (mitochondrial phosphate transporter), member 3		GO:0006810 transport; GO:0006811 ion transport; GO:0006812 cation transport; GO:0006839 mitochondrial transport; GO:0015672 monovalent inorganic cation transport; GO:0034220 ion transmembrane transport; GO:0051179 localization; GO:0051234 establishment of localization; GO:0055085 transmembrane transport; GO:0098655 cation transmembrane transport; GO:0098660 inorganic ion transmembrane transport; …	GO:0005622 intracellular; GO:0005623 cell; GO:0005737 cytoplasm; GO:0005739 mitochondrion; GO:0005740 mitochondrial envelope; GO:0005743 mitochondrial inner membrane; GO:0005886 plasma membrane; GO:0005887 integral component of plasma membrane; GO:0016020 membrane; GO:0016021 integral component of membrane; GO:0019866 organelle inner membrane; GO:0031090 organelle membrane; GO:0031224 intrinsic c…	GO:0005215 transporter activity; GO:0005488 binding; GO:0008324 cation transmembrane transporter activity; GO:0015075 ion transmembrane transporter activity; GO:0015077 monovalent inorganic cation transmembrane transporter activity; GO:0015078 hydrogen ion transmembrane transporter activity; GO:0015291 secondary active transmembrane transporter activity; GO:0015293 symporter activity; GO:0015294 …			C	KOG0767	Mitochondrial phosphate carrier protein
P35080		91	K	0.24	0.000433488	Down	Profilin-2 OS=Homo sapiens OX=9606 GN=PFN2 PE=1 SV=3	PFN2	1	1.23453e-32	191.98	2	TK(1)SQGGEPTYNVAVGR	-5.095	0.669	0.495	0.6	2.118	2.953	2.293	extracellular	K05759	PFN; profilin	map04013 MAPK signaling pathway - fly; map04015 Rap1 signaling pathway; map04810 Regulation of actin cytoskeleton; map05131 Shigellosis; map05132 Salmonella infection	GO:0001505 regulation of neurotransmitter levels; GO:0001932 regulation of protein phosphorylation; GO:0001934 positive regulation of protein phosphorylation; GO:0008064 regulation of actin polymerization or depolymerization; GO:0009893 positive regulation of metabolic process; GO:0009987 cellular process; GO:0010562 positive regulation of phosphorus metabolic process; GO:0010604 positive regulat…	GO:0005622 intracellular; GO:0005623 cell; GO:0005737 cytoplasm; GO:0005829 cytosol; GO:0005856 cytoskeleton; GO:0030424 axon; GO:0033267 axon part; GO:0042995 cell projection; GO:0043005 neuron projection; GO:0043195 terminal bouton; GO:0043226 organelle; GO:0043228 non-membrane-bounded organelle; GO:0043229 intracellular organelle; GO:0043232 intracellular non-membrane-bounded organelle; GO:004…	GO:0003779 actin binding; GO:0003785 actin monomer binding; GO:0003824 catalytic activity; GO:0005488 binding; GO:0005515 protein binding; GO:0005543 phospholipid binding; GO:0005546 phosphatidylinositol-4,5-bisphosphate binding; GO:0008092 cytoskeletal protein binding; GO:0008289 lipid binding; GO:0016462 pyrophosphatase activity; GO:0016787 hydrolase activity; GO:0016817 hydrolase activity, act…	PF00235	Profilin	Z	KOG1755	Profilin
Q02543		76	K	0.237	0.00241799	Down	60S ribosomal protein L18a OS=Homo sapiens OX=9606 GN=RPL18A PE=1 SV=2	RPL18A	1	0.000511483	94.806	2	VK(1)NFGIWLR	-8.9032	0.419		0.339	1.896	1.351	1.543	nucleus	K02882	RP-L18Ae, RPL18A; large subunit ribosomal protein L18Ae	map03010 Ribosome	GO:0000184 nuclear-transcribed mRNA catabolic process, nonsense-mediated decay; GO:0000956 nuclear-transcribed mRNA catabolic process; GO:0002181 cytoplasmic translation; GO:0006139 nucleobase-containing compound metabolic process; GO:0006401 RNA catabolic process; GO:0006402 mRNA catabolic process; GO:0006412 translation; GO:0006413 translational initiation; GO:0006518 peptide metabolic process;…	GO:0005622 intracellular; GO:0005623 cell; GO:0005737 cytoplasm; GO:0005829 cytosol; GO:0005840 ribosome; GO:0005844 polysome; GO:0015934 large ribosomal subunit; GO:0022625 cytosolic large ribosomal subunit; GO:0022626 cytosolic ribosome; GO:0032991 macromolecular complex; GO:0042788 polysomal ribosome; GO:0043226 organelle; GO:0043228 non-membrane-bounded organelle; GO:0043229 intracellular org…	GO:0003676 nucleic acid binding; GO:0003723 RNA binding; GO:0003735 structural constituent of ribosome; GO:0005198 structural molecule activity; GO:0005488 binding; GO:0097159 organic cyclic compound binding; GO:1901363 heterocyclic compound binding;	PF01775	Ribosomal L18ae/LX protein domain	J	KOG0829	60S ribosomal protein L18A
P31948		373	K	0.229	0.0222922	Down	Stress-induced-phosphoprotein 1 OS=Homo sapiens OX=9606 GN=STIP1 PE=1 SV=1	STIP1	1	0.000208694	85.081	2	GNECFQK(1)GDYPQAMK	-4.7268	0.528	0.519	0.165	2.488	1.476	1.331	cytoplasm	K09553	STIP1; stress-induced-phosphoprotein 1	map05020 Prion diseases		GO:0005622 intracellular; GO:0005623 cell; GO:0005634 nucleus; GO:0005737 cytoplasm; GO:0005794 Golgi apparatus; GO:0005829 cytosol; GO:0012505 endomembrane system; GO:0032991 macromolecular complex; GO:0043209 myelin sheath; GO:0043226 organelle; GO:0043227 membrane-bounded organelle; GO:0043229 intracellular organelle; GO:0043231 intracellular membrane-bounded organelle; GO:0044424 intracellula…	GO:0005488 binding; GO:0005515 protein binding; GO:0008022 protein C-terminus binding; GO:0030544 Hsp70 protein binding; GO:0031072 heat shock protein binding; GO:0051087 chaperone binding; GO:0051879 Hsp90 protein binding;			O	KOG0548	Molecular co-chaperone STI1
P62937		49	K	0.221	0.00653701	Down	Peptidyl-prolyl cis-trans isomerase A OS=Homo sapiens OX=9606 GN=PPIA PE=1 SV=2	PPIA	1	3.48244e-15	187.1	2	GFGYK(1)GSCFHR	-4.3665	0.605	0.427	0.377	1.681	1.46	3.225	cytoplasm	K03767	PPIA; peptidyl-prolyl cis-trans isomerase A (cyclophilin A) [EC:5.2.1.8]	map04217 Necroptosis	GO:0000413 protein peptidyl-prolyl isomerization; GO:0001775 cell activation; GO:0002252 immune effector process; GO:0002263 cell activation involved in immune response; GO:0002274 myeloid leukocyte activation; GO:0002275 myeloid cell activation involved in immune response; GO:0002283 neutrophil activation involved in immune response; GO:0002366 leukocyte activation involved in immune response; G…	GO:0005576 extracellular region; GO:0005622 intracellular; GO:0005623 cell; GO:0005634 nucleus; GO:0005737 cytoplasm; GO:0005829 cytosol; GO:0012505 endomembrane system; GO:0030141 secretory granule; GO:0030496 midbody; GO:0031410 cytoplasmic vesicle; GO:0031974 membrane-enclosed lumen; GO:0031982 vesicle; GO:0031983 vesicle lumen; GO:0032991 macromolecular complex; GO:0034774 secretory granule l…	GO:0003755 peptidyl-prolyl cis-trans isomerase activity; GO:0003824 catalytic activity; GO:0005488 binding; GO:0005515 protein binding; GO:0008144 drug binding; GO:0016018 cyclosporin A binding; GO:0016853 isomerase activity; GO:0016859 cis-trans isomerase activity; GO:0033218 amide binding; GO:0042277 peptide binding; GO:0046790 virion binding; GO:0051082 unfolded protein binding;	PF00160	Cyclophilin type peptidyl-prolyl cis-trans isomerase/CLD	O	KOG0865	Cyclophilin type peptidyl-prolyl cis-trans isomerase
P14625		168	K	0.218	0.0355353	Down	Endoplasmin OS=Homo sapiens OX=9606 GN=HSP90B1 PE=1 SV=1	HSP90B1	1	2.36205e-69	252.02	2	NLGTIAK(1)SGTSEFLNK	-1.4325	0.358	0.251	0.267	2.319	1.17	0.534	endoplasmic reticulum	K09487	HSP90B, TRA1; heat shock protein 90kDa beta	map04141 Protein processing in endoplasmic reticulum; map04151 PI3K-Akt signaling pathway; map04657 IL-17 signaling pathway; map04915 Estrogen signaling pathway; map04918 Thyroid hormone synthesis; map05200 Pathways in cancer; map05215 Prostate cancer; map05418 Fluid shear stress and atherosclerosis	GO:0001666 response to hypoxia; GO:0002218 activation of innate immune response; GO:0002221 pattern recognition receptor signaling pathway; GO:0002224 toll-like receptor signaling pathway; GO:0002253 activation of immune response; GO:0002376 immune system process; GO:0002682 regulation of immune system process; GO:0002684 positive regulation of immune system process; GO:0002757 immune response-ac…	GO:0005576 extracellular region; GO:0005622 intracellular; GO:0005623 cell; GO:0005737 cytoplasm; GO:0005783 endoplasmic reticulum; GO:0005788 endoplasmic reticulum lumen; GO:0005789 endoplasmic reticulum membrane; GO:0005829 cytosol; GO:0012505 endomembrane system; GO:0016020 membrane; GO:0030139 endocytic vesicle; GO:0030496 midbody; GO:0031410 cytoplasmic vesicle; GO:0031974 membrane-enclosed …	GO:0003676 nucleic acid binding; GO:0003723 RNA binding; GO:0005102 receptor binding; GO:0005488 binding; GO:0005509 calcium ion binding; GO:0005515 protein binding; GO:0019899 enzyme binding; GO:0019902 phosphatase binding; GO:0019903 protein phosphatase binding; GO:0043167 ion binding; GO:0043169 cation binding; GO:0046872 metal ion binding; GO:0050750 low-density lipoprotein particle receptor …	PF02518	Histidine kinase-, DNA gyrase B-, and HSP90-like ATPase	O	KOG0020	Endoplasmic reticulum glucose-regulated protein (GRP94/endoplasmin), HSP90 family
Q9NT62		185	K	0.218	0.0203714	Down	Ubiquitin-like-conjugating enzyme ATG3 OS=Homo sapiens OX=9606 GN=ATG3 PE=1 SV=1	ATG3	1	4.57852e-16	139.94	2	AK(1)TDAGGEDAILQTR	-6.3767	0.475		0.317	1.254	1.516	2.674	cytoplasm	K08343	ATG3; ubiquitin-like-conjugating enzyme ATG3	map04136 Autophagy - other; map04140 Autophagy - animal; map05167 Kaposi sarcoma-associated herpesvirus infection	GO:0000045 autophagosome assembly; GO:0000422 mitophagy; GO:0006464 cellular protein modification process; GO:0006605 protein targeting; GO:0006612 protein targeting to membrane; GO:0006807 nitrogen compound metabolic process; GO:0006810 transport; GO:0006886 intracellular protein transport; GO:0006914 autophagy; GO:0006915 apoptotic process; GO:0006996 organelle organization; GO:0007005 mitochon…	GO:0000151 ubiquitin ligase complex; GO:0000153 cytoplasmic ubiquitin ligase complex; GO:0005622 intracellular; GO:0005623 cell; GO:0005737 cytoplasm; GO:0005829 cytosol; GO:0032991 macromolecular complex; GO:0044424 intracellular part; GO:0044444 cytoplasmic part; GO:0044464 cell part; GO:1902494 catalytic complex; GO:1990234 transferase complex;	GO:0003824 catalytic activity; GO:0005488 binding; GO:0005515 protein binding; GO:0016740 transferase activity; GO:0019776 Atg8 ligase activity; GO:0019777 Atg12 transferase activity; GO:0019787 ubiquitin-like protein transferase activity; GO:0019899 enzyme binding;	PF03986; PF03987; PF10381	Autophagocytosis associated protein (Atg3), N-terminal domain ; Autophagocytosis associated protein, active-site domain ; Autophagocytosis associated protein C-terminal	U	KOG2981	Protein involved in autophagocytosis during starvation
P07900		112	K	0.217	0.0235457	Down	Heat shock protein HSP 90-alpha OS=Homo sapiens OX=9606 GN=HSP90AA1 PE=1 SV=5	HSP90AA1	1	8.65796e-33	160.07	2	ADLINNLGTIAK(1)SGTK	-6.0572	0.693	0.358	0.567	4.384	1.456	1.617	cytoplasm	K04079	HSP90A, htpG; molecular chaperone HtpG	map04141 Protein processing in endoplasmic reticulum; map04151 PI3K-Akt signaling pathway; map04217 Necroptosis; map04612 Antigen processing and presentation; map04621 NOD-like receptor signaling pathway; map04657 IL-17 signaling pathway; map04659 Th17 cell differentiation; map04914 Progesterone-mediated oocyte maturation; map04915 Estrogen signaling pathway; map05200 Pathways in cancer; map05215…	GO:0000086 G2/M transition of mitotic cell cycle; GO:0000278 mitotic cell cycle; GO:0000723 telomere maintenance; GO:0000902 cell morphogenesis; GO:0000904 cell morphogenesis involved in differentiation; GO:0001505 regulation of neurotransmitter levels; GO:0001764 neuron migration; GO:0001775 cell activation; GO:0001932 regulation of protein phosphorylation; GO:0001934 positive regulation of prot…	GO:0000323 lytic vacuole; GO:0001726 ruffle; GO:0005576 extracellular region; GO:0005622 intracellular; GO:0005623 cell; GO:0005634 nucleus; GO:0005654 nucleoplasm; GO:0005737 cytoplasm; GO:0005764 lysosome; GO:0005765 lysosomal membrane; GO:0005773 vacuole; GO:0005774 vacuolar membrane; GO:0005775 vacuolar lumen; GO:0005829 cytosol; GO:0005886 plasma membrane; GO:0005903 brush border; GO:0005929…	GO:0000166 nucleotide binding; GO:0001882 nucleoside binding; GO:0001883 purine nucleoside binding; GO:0001884 pyrimidine nucleoside binding; GO:0002134 UTP binding; GO:0002135 CTP binding; GO:0003676 nucleic acid binding; GO:0003723 RNA binding; GO:0003729 mRNA binding; GO:0003824 catalytic activity; GO:0004672 protein kinase activity; GO:0004713 protein tyrosine kinase activity; GO:0005102 rece…	PF02518	Histidine kinase-, DNA gyrase B-, and HSP90-like ATPase	O	KOG0019	Molecular chaperone (HSP90 family)
Q16555		258	K	0.216	0.0348183	Down	Dihydropyrimidinase-related protein 2 OS=Homo sapiens OX=9606 GN=DPYSL2 PE=1 SV=1	DPYSL2	1	5.83983e-53	225.89	2	VMSK(1)SSAEVIAQAR	-5.4553	0.806	0.251		2.835	1.958	2.547	cytoplasm,nucleus	K07528	DPYSL2, CRMP2; dihydropyrimidinase-like 2	map04360 Axon guidance	GO:0001558 regulation of cell growth; GO:0001975 response to amphetamine; GO:0006139 nucleobase-containing compound metabolic process; GO:0006725 cellular aromatic compound metabolic process; GO:0006807 nitrogen compound metabolic process; GO:0006810 transport; GO:0006897 endocytosis; GO:0006996 organelle organization; GO:0007010 cytoskeleton organization; GO:0007154 cell communication; GO:000716…	GO:0005622 intracellular; GO:0005623 cell; GO:0005737 cytoplasm; GO:0005829 cytosol; GO:0005886 plasma membrane; GO:0016020 membrane; GO:0030424 axon; GO:0030425 dendrite; GO:0030426 growth cone; GO:0030427 site of polarized growth; GO:0032991 macromolecular complex; GO:0033267 axon part; GO:0036477 somatodendritic compartment; GO:0042995 cell projection; GO:0043005 neuron projection; GO:0043025 …	GO:0003824 catalytic activity; GO:0004157 dihydropyrimidinase activity; GO:0005488 binding; GO:0005515 protein binding; GO:0016787 hydrolase activity; GO:0016810 hydrolase activity, acting on carbon-nitrogen (but not peptide) bonds; GO:0016812 hydrolase activity, acting on carbon-nitrogen (but not peptide) bonds, in cyclic amides; GO:0019899 enzyme binding; GO:0019900 kinase binding; GO:0019901 p…	PF01979	Amidohydrolase family	F	KOG2584	Dihydroorotase and related enzymes
P43003		191	K	0.197	0.0156291	Down	Excitatory amino acid transporter 1 OS=Homo sapiens OX=9606 GN=SLC1A3 PE=1 SV=1	SLC1A3	1	0.000423684	118.06	2	QFK(1)TNYEK	-3.7779	0.4	0.367		2.735	1.91	1.183	plasma membrane	K05614	SLC1A3, EAAT1; solute carrier family 1 (glial high affinity glutamate transporter), member 3	map04721 Synaptic vesicle cycle; map04724 Glutamatergic synapse	GO:0000902 cell morphogenesis; GO:0000904 cell morphogenesis involved in differentiation; GO:0001101 response to acid chemical; GO:0001504 neurotransmitter uptake; GO:0001505 regulation of neurotransmitter levels; GO:0003008 system process; GO:0003333 amino acid transmembrane transport; GO:0006082 organic acid metabolic process; GO:0006091 generation of precursor metabolites and energy; GO:000652…	GO:0005622 intracellular; GO:0005623 cell; GO:0005737 cytoplasm; GO:0005739 mitochondrion; GO:0005740 mitochondrial envelope; GO:0005743 mitochondrial inner membrane; GO:0005886 plasma membrane; GO:0005887 integral component of plasma membrane; GO:0009986 cell surface; GO:0016020 membrane; GO:0016021 integral component of membrane; GO:0016323 basolateral plasma membrane; GO:0019866 organelle inne…	GO:0005215 transporter activity; GO:0005283 sodium:amino acid symporter activity; GO:0005310 dicarboxylic acid transmembrane transporter activity; GO:0005313 L-glutamate transmembrane transporter activity; GO:0005314 high-affinity glutamate transmembrane transporter activity; GO:0005326 neurotransmitter transporter activity; GO:0005328 neurotransmitter:sodium symporter activity; GO:0005342 organi…			P	KOG3787	Glutamate/aspartate and neutral amino acid transporters
Q12765		332	K	0.187	0.0180708	Down	Secernin-1 OS=Homo sapiens OX=9606 GN=SCRN1 PE=1 SV=2	SCRN1	1	9.98066e-05	100.69	2	TQSPCFGDDDPAK(1)K	-3.6659	0.566	0.328	0.394	1.239	1.539	4.127	cytoplasm,nucleus	K14358	SCRN; secernin		GO:0006810 transport; GO:0006887 exocytosis; GO:0009987 cellular process; GO:0016192 vesicle-mediated transport; GO:0032940 secretion by cell; GO:0046903 secretion; GO:0051179 localization; GO:0051234 establishment of localization;	GO:0005622 intracellular; GO:0005623 cell; GO:0005634 nucleus; GO:0005635 nuclear envelope; GO:0005737 cytoplasm; GO:0012505 endomembrane system; GO:0016020 membrane; GO:0031090 organelle membrane; GO:0031965 nuclear membrane; GO:0031967 organelle envelope; GO:0031975 envelope; GO:0043226 organelle; GO:0043227 membrane-bounded organelle; GO:0043229 intracellular organelle; GO:0043231 intracellula…
P68363		112	K	0.182	0.0392123	Down	Tubulin alpha-1B chain OS=Homo sapiens OX=9606 GN=TUBA1B PE=1 SV=1	TUBA1B	1	1.00472e-07	172.92	3	GHYTIGK(1)EIIDLVLDR	-8.2739	0.228	0.455		1.653	1.017	2.968	cytoskeleton	K07374	TUBA; tubulin alpha	map04145 Phagosome; map04210 Apoptosis; map04530 Tight junction; map04540 Gap junction; map05130 Pathogenic Escherichia coli infection	GO:0000226 microtubule cytoskeleton organization; GO:0006810 transport; GO:0006996 organelle organization; GO:0007010 cytoskeleton organization; GO:0007017 microtubule-based process; GO:0009987 cellular process; GO:0010033 response to organic substance; GO:0016043 cellular component organization; GO:0030705 cytoskeleton-dependent intracellular transport; GO:0034097 response to cytokine; GO:004222…	GO:0005622 intracellular; GO:0005623 cell; GO:0005737 cytoplasm; GO:0005829 cytosol; GO:0005856 cytoskeleton; GO:0005874 microtubule; GO:0005881 cytoplasmic microtubule; GO:0015630 microtubule cytoskeleton; GO:0043209 myelin sheath; GO:0043226 organelle; GO:0043228 non-membrane-bounded organelle; GO:0043229 intracellular organelle; GO:0043232 intracellular non-membrane-bounded organelle; GO:00444…	GO:0003676 nucleic acid binding; GO:0003723 RNA binding; GO:0003725 double-stranded RNA binding; GO:0005198 structural molecule activity; GO:0005200 structural constituent of cytoskeleton; GO:0005488 binding; GO:0005515 protein binding; GO:0019899 enzyme binding; GO:0031625 ubiquitin protein ligase binding; GO:0044389 ubiquitin-like protein ligase binding; GO:0097159 organic cyclic compound bindi…	PF00091; PF03953	Tubulin/FtsZ family, GTPase domain; Tubulin C-terminal domain	Z	KOG1376	Alpha tubulin
P50395		418	K	0.179	0.0233118	Down	Rab GDP dissociation inhibitor beta OS=Homo sapiens OX=9606 GN=GDI2 PE=1 SV=2	GDI2	1	1.4887e-64	191.49	3	TYDATTHFETTCDDIK(1)NIYK	-5.8302	0.531	0.355	0.471	4.643	1.795	1.122	endoplasmic reticulum	K17255	GDI1_2; Rab GDP dissociation inhibitor		GO:0001775 cell activation; GO:0002252 immune effector process; GO:0002263 cell activation involved in immune response; GO:0002274 myeloid leukocyte activation; GO:0002275 myeloid cell activation involved in immune response; GO:0002283 neutrophil activation involved in immune response; GO:0002366 leukocyte activation involved in immune response; GO:0002376 immune system process; GO:0002443 leukoc…	GO:0000323 lytic vacuole; GO:0005576 extracellular region; GO:0005622 intracellular; GO:0005623 cell; GO:0005737 cytoplasm; GO:0005764 lysosome; GO:0005766 primary lysosome; GO:0005773 vacuole; GO:0005775 vacuolar lumen; GO:0005794 Golgi apparatus; GO:0005829 cytosol; GO:0012505 endomembrane system; GO:0016020 membrane; GO:0030141 secretory granule; GO:0031410 cytoplasmic vesicle; GO:0031974 memb…	GO:0005092 GDP-dissociation inhibitor activity; GO:0005093 Rab GDP-dissociation inhibitor activity; GO:0005096 GTPase activator activity; GO:0005488 binding; GO:0005515 protein binding; GO:0008047 enzyme activator activity; GO:0019899 enzyme binding; GO:0030234 enzyme regulator activity; GO:0030695 GTPase regulator activity; GO:0031267 small GTPase binding; GO:0051020 GTPase binding; GO:0060589 n…			O	KOG1439	RAB proteins geranylgeranyltransferase component A (RAB escort protein)
Q9NZN3		220	K	0.174	0.0388381	Down	EH domain-containing protein 3 OS=Homo sapiens OX=9606 GN=EHD3 PE=1 SV=2	EHD3	1	3.38925e-17	119.79	2	VVLNK(1)ADQIETQQLMR	-7.5843	0.731	0.511	0.803	7.304	3.103	1.341	cytoplasm	K12476	EHD3; EH domain-containing protein 3	map04144 Endocytosis	GO:0001881 receptor recycling; GO:0006810 transport; GO:0006892 post-Golgi vesicle-mediated transport; GO:0006896 Golgi to vacuole transport; GO:0006937 regulation of muscle contraction; GO:0006942 regulation of striated muscle contraction; GO:0006950 response to stress; GO:0006996 organelle organization; GO:0007034 vacuolar transport; GO:0007041 lysosomal transport; GO:0007596 blood coagulation;…	GO:0005622 intracellular; GO:0005623 cell; GO:0005634 nucleus; GO:0005737 cytoplasm; GO:0005768 endosome; GO:0005886 plasma membrane; GO:0005929 cilium; GO:0010008 endosome membrane; GO:0012505 endomembrane system; GO:0016020 membrane; GO:0020016 ciliary pocket; GO:0020018 ciliary pocket membrane; GO:0030139 endocytic vesicle; GO:0031090 organelle membrane; GO:0031253 cell projection membrane; GO…	GO:0003676 nucleic acid binding; GO:0005488 binding; GO:0097159 organic cyclic compound binding; GO:1901363 heterocyclic compound binding;	PF00350	Dynamin family	U	KOG1954	Endocytosis/signaling protein EHD1
P30153		542	K	0.165	0.0320196	Down	Serine/threonine-protein phosphatase 2A 65 kDa regulatory subunit A alpha isoform OS=Homo sapiens OX=9606 GN=PPP2R1A PE=1 SV=4	PPP2R1A	1	0.00621146	62.969	2	FNVAK(1)SLQK	-3.9071		0.424	0.468	4.259	2.55	1.3	cytoplasm	K03456	PPP2R1; serine/threonine-protein phosphatase 2A regulatory subunit A	map03015 mRNA surveillance pathway; map04071 Sphingolipid signaling pathway; map04114 Oocyte meiosis; map04151 PI3K-Akt signaling pathway; map04152 AMPK signaling pathway; map04261 Adrenergic signaling in cardiomyocytes; map04350 TGF-beta signaling pathway; map04390 Hippo signaling pathway; map04391 Hippo signaling pathway - fly; map04530 Tight junction; map04728 Dopaminergic synapse; map04730 Lo…	GO:0000003 reproduction; GO:0000070 mitotic sister chromatid segregation; GO:0000086 G2/M transition of mitotic cell cycle; GO:0000184 nuclear-transcribed mRNA catabolic process, nonsense-mediated decay; GO:0000188 inactivation of MAPK activity; GO:0000212 meiotic spindle organization; GO:0000226 microtubule cytoskeleton organization; GO:0000278 mitotic cell cycle; GO:0000280 nuclear division; GO…	GO:0000159 protein phosphatase type 2A complex; GO:0000775 chromosome, centromeric region; GO:0005622 intracellular; GO:0005623 cell; GO:0005634 nucleus; GO:0005694 chromosome; GO:0005737 cytoplasm; GO:0005739 mitochondrion; GO:0005829 cytosol; GO:0005856 cytoskeleton; GO:0008287 protein serine/threonine phosphatase complex; GO:0015630 microtubule cytoskeleton; GO:0016020 membrane; GO:0032991 mac…	GO:0003823 antigen binding; GO:0003824 catalytic activity; GO:0004721 phosphoprotein phosphatase activity; GO:0004722 protein serine/threonine phosphatase activity; GO:0005488 binding; GO:0005515 protein binding; GO:0016787 hydrolase activity; GO:0016788 hydrolase activity, acting on ester bonds; GO:0016791 phosphatase activity; GO:0019208 phosphatase regulator activity; GO:0019888 protein phosph…			T	KOG0211	Protein phosphatase 2A regulatory subunit A and related proteins
P51674		250	K	0.165	0.00369168	Down	Neuronal membrane glycoprotein M6-a OS=Homo sapiens OX=9606 GN=GPM6A PE=1 SV=2	GPM6A	1	0.000423684	125.98	2	MQK(1)YEDIK	-4.5081	0.492	0.206	0.504	2.373	2.081	2.832	plasma membrane				GO:0000902 cell morphogenesis; GO:0001654 eye development; GO:0001764 neuron migration; GO:0003407 neural retina development; GO:0006810 transport; GO:0006811 ion transport; GO:0006812 cation transport; GO:0006816 calcium ion transport; GO:0006928 movement of cell or subcellular component; GO:0007275 multicellular organism development; GO:0007399 nervous system development; GO:0007416 synapse ass…	GO:0005623 cell; GO:0005886 plasma membrane; GO:0016020 membrane; GO:0030175 filopodium; GO:0030424 axon; GO:0030425 dendrite; GO:0030426 growth cone; GO:0030427 site of polarized growth; GO:0033267 axon part; GO:0036477 somatodendritic compartment; GO:0042995 cell projection; GO:0043005 neuron projection; GO:0043025 neuronal cell body; GO:0043197 dendritic spine; GO:0044295 axonal growth cone; G…	GO:0005215 transporter activity; GO:0005216 ion channel activity; GO:0005261 cation channel activity; GO:0005262 calcium channel activity; GO:0008324 cation transmembrane transporter activity; GO:0015075 ion transmembrane transporter activity; GO:0015085 calcium ion transmembrane transporter activity; GO:0015267 channel activity; GO:0015318 inorganic solute uptake transmembrane transporter activi…			S	KOG4800	Neuronal membrane glycoprotein/Myelin proteolipid protein
P06733		343	K	0.164	0.000283192	Down	Alpha-enolase OS=Homo sapiens OX=9606 GN=ENO1 PE=1 SV=2	ENO1	1	3.07736e-73	260.75	3	SCNCLLLK(1)VNQIGSVTESLQACK	0.11362	0.345	0.305	0.354	1.848	2.226		cytoplasm	K01689	ENO, eno; enolase [EC:4.2.1.11]	map00010 Glycolysis / Gluconeogenesis; map01100 Metabolic pathways; map01200 Carbon metabolism; map01230 Biosynthesis of amino acids; map03018 RNA degradation; map04066 HIF-1 signaling pathway	GO:0000122 negative regulation of transcription from RNA polymerase II promoter; GO:0001558 regulation of cell growth; GO:0005975 carbohydrate metabolic process; GO:0005996 monosaccharide metabolic process; GO:0006006 glucose metabolic process; GO:0006007 glucose catabolic process; GO:0006082 organic acid metabolic process; GO:0006090 pyruvate metabolic process; GO:0006091 generation of precursor…	GO:0000015 phosphopyruvate hydratase complex; GO:0005622 intracellular; GO:0005623 cell; GO:0005634 nucleus; GO:0005737 cytoplasm; GO:0005829 cytosol; GO:0005886 plasma membrane; GO:0005938 cell cortex; GO:0009986 cell surface; GO:0016020 membrane; GO:0032991 macromolecular complex; GO:0043226 organelle; GO:0043227 membrane-bounded organelle; GO:0043229 intracellular organelle; GO:0043231 intrace…	GO:0000976 transcription regulatory region sequence-specific DNA binding; GO:0000977 RNA polymerase II regulatory region sequence-specific DNA binding; GO:0000981 RNA polymerase II transcription factor activity, sequence-specific DNA binding; GO:0000982 transcription factor activity, RNA polymerase II core promoter proximal region sequence-specific binding; GO:0001012 RNA polymerase II regulatory…	PF03952; PF00113	Enolase, N-terminal domain; Enolase, C-terminal TIM barrel domain	G	KOG2670	Enolase
P61586		104	K	0.157	0.0459742	Down	Transforming protein RhoA OS=Homo sapiens OX=9606 GN=RHOA PE=1 SV=1	RHOA	1	2.84611e-12	111.98	3	WTPEVK(1)HFCPNVPIILVGNK	-7.8123		0.243	0.576	2.643	2.581		cytoplasm	K04513	RHOA; Ras homolog gene family, member A	map04014 Ras signaling pathway; map04015 Rap1 signaling pathway; map04022 cGMP-PKG signaling pathway; map04024 cAMP signaling pathway; map04062 Chemokine signaling pathway; map04071 Sphingolipid signaling pathway; map04072 Phospholipase D signaling pathway; map04144 Endocytosis; map04150 mTOR signaling pathway; map04270 Vascular smooth muscle contraction; map04310 Wnt signaling pathway; map04350 …	GO:0000226 microtubule cytoskeleton organization; GO:0000278 mitotic cell cycle; GO:0000280 nuclear division; GO:0000281 mitotic cytokinesis; GO:0000910 cytokinesis; GO:0001501 skeletal system development; GO:0001503 ossification; GO:0001667 ameboidal-type cell migration; GO:0001738 morphogenesis of a polarized epithelium; GO:0001775 cell activation; GO:0001932 regulation of protein phosphorylati…	GO:0005622 intracellular; GO:0005623 cell; GO:0005737 cytoplasm; GO:0005768 endosome; GO:0005783 endoplasmic reticulum; GO:0005789 endoplasmic reticulum membrane; GO:0005829 cytosol; GO:0005886 plasma membrane; GO:0005911 cell-cell junction; GO:0005938 cell cortex; GO:0009898 cytoplasmic side of plasma membrane; GO:0012505 endomembrane system; GO:0012506 vesicle membrane; GO:0016020 membrane; GO:…	GO:0000166 nucleotide binding; GO:0001882 nucleoside binding; GO:0001883 purine nucleoside binding; GO:0003824 catalytic activity; GO:0003924 GTPase activity; GO:0005488 binding; GO:0005515 protein binding; GO:0005525 GTP binding; GO:0008092 cytoskeletal protein binding; GO:0016462 pyrophosphatase activity; GO:0016787 hydrolase activity; GO:0016817 hydrolase activity, acting on acid anhydrides; G…	PF00071	Ras family	U	KOG0393	Ras-related small GTPase, Rho type
Q14195		258	K	0.151	0.00124669	Down	Dihydropyrimidinase-related protein 3 OS=Homo sapiens OX=9606 GN=DPYSL3 PE=1 SV=1	DPYSL3	1	6.54456e-32	174.05	2	VMSK(1)SAADLISQAR	-2.9127	0.377	0.2	0.205	1.927	1.357	1.893	cytoplasm				GO:0006950 response to stress; GO:0006996 organelle organization; GO:0007010 cytoskeleton organization; GO:0007015 actin filament organization; GO:0007275 multicellular organism development; GO:0007399 nervous system development; GO:0009611 response to wounding; GO:0009987 cellular process; GO:0010033 response to organic substance; GO:0010720 positive regulation of cell development; GO:0010721 ne…	GO:0005576 extracellular region; GO:0005615 extracellular space; GO:0005622 intracellular; GO:0005623 cell; GO:0005737 cytoplasm; GO:0005829 cytosol; GO:0005856 cytoskeleton; GO:0005884 actin filament; GO:0015629 actin cytoskeleton; GO:0030027 lamellipodium; GO:0030424 axon; GO:0030426 growth cone; GO:0030427 site of polarized growth; GO:0031252 cell leading edge; GO:0031941 filamentous actin; GO…	GO:0005488 binding; GO:0005515 protein binding; GO:0005539 glycosaminoglycan binding; GO:0008092 cytoskeletal protein binding; GO:0017124 SH3 domain binding; GO:0019904 protein domain specific binding; GO:0031005 filamin binding; GO:0035374 chondroitin sulfate binding; GO:0043167 ion binding; GO:0043168 anion binding; GO:0051219 phosphoprotein binding; GO:0097367 carbohydrate derivative binding; …	PF01979	Amidohydrolase family	F	KOG2584	Dihydroorotase and related enzymes
P48066		617	K	0.143	0.00149874	Down	Sodium- and chloride-dependent GABA transporter 3 OS=Homo sapiens OX=9606 GN=SLC6A11 PE=2 SV=1	SLC6A11	1	6.54995e-10	158.59	2	LK(1)SDGTIAAITEK	-3.1911	0.13		0.117		0.817	0.91	plasma membrane	K05044	SLC6A11, GAT3; solute carrier family 6 (neurotransmitter transporter, GABA) member 11	map04721 Synaptic vesicle cycle; map04727 GABAergic synapse	GO:0003333 amino acid transmembrane transport; GO:0006810 transport; GO:0006811 ion transport; GO:0006812 cation transport; GO:0006814 sodium ion transport; GO:0006820 anion transport; GO:0006836 neurotransmitter transport; GO:0006865 amino acid transport; GO:0007275 multicellular organism development; GO:0007399 nervous system development; GO:0007417 central nervous system development; GO:000742…	GO:0005622 intracellular; GO:0005623 cell; GO:0005737 cytoplasm; GO:0005886 plasma membrane; GO:0005887 integral component of plasma membrane; GO:0016020 membrane; GO:0016021 integral component of membrane; GO:0031224 intrinsic component of membrane; GO:0031226 intrinsic component of plasma membrane; GO:0042995 cell projection; GO:0044424 intracellular part; GO:0044425 membrane part; GO:0044459 p…	GO:0005215 transporter activity; GO:0005283 sodium:amino acid symporter activity; GO:0005326 neurotransmitter transporter activity; GO:0005328 neurotransmitter:sodium symporter activity; GO:0005332 gamma-aminobutyric acid:sodium symporter activity; GO:0005342 organic acid transmembrane transporter activity; GO:0005343 organic acid:sodium symporter activity; GO:0005416 cation:amino acid symporter …			P	KOG3660	Sodium-neurotransmitter symporter
P62805		78	K	0.141	0.0489057	Down	Histone H4 OS=Homo sapiens OX=9606 GN=H4C1 PE=1 SV=2	H4C1	1	8.94281e-124	242.92	2	DAVTYTEHAK(1)R	-5.0883	0.286	0.288	0.247	3.225	2.15	0.453	nucleus									B	KOG3467	Histone H4
P27348		122	K	0.139	0.0376276	Down	14-3-3 protein theta OS=Homo sapiens OX=9606 GN=YWHAQ PE=1 SV=1	YWHAQ	1	0.0133969	85.813	2	MK(1)GDYFR	-3.49	0.532	0.405		4.512	2.207		cytoplasm	K16197	YWHAB_Q_Z; 14-3-3 protein beta/theta/zeta	map04013 MAPK signaling pathway - fly; map04110 Cell cycle; map04114 Oocyte meiosis; map04151 PI3K-Akt signaling pathway; map04212 Longevity regulating pathway - worm; map04390 Hippo signaling pathway; map04391 Hippo signaling pathway - fly; map05160 Hepatitis C; map05161 Hepatitis B; map05203 Viral carcinogenesis	GO:0006355 regulation of transcription, DNA-templated; GO:0006810 transport; GO:0006839 mitochondrial transport; GO:0006996 organelle organization; GO:0007005 mitochondrion organization; GO:0007006 mitochondrial membrane organization; GO:0009889 regulation of biosynthetic process; GO:0009890 negative regulation of biosynthetic process; GO:0009892 negative regulation of metabolic process; GO:00099…	GO:0005622 intracellular; GO:0005623 cell; GO:0005737 cytoplasm; GO:0005829 cytosol; GO:0032991 macromolecular complex; GO:0044424 intracellular part; GO:0044444 cytoplasmic part; GO:0044464 cell part;	GO:0005488 binding; GO:0005515 protein binding; GO:0042802 identical protein binding; GO:0047485 protein N-terminus binding;	PF00244	14-3-3 protein	O	KOG0841	Multifunctional chaperone (14-3-3 family)
P23368		24	K	0.137	0.00587471	Down	NAD-dependent malic enzyme, mitochondrial OS=Homo sapiens OX=9606 GN=ME2 PE=1 SV=1	ME2	1	9.87161e-05	121.8	2	EK(1)GK(1)PLMLNPR	-5.9099	0.189	0.176	0.154	1.693	0.836		mitochondria	K00027	ME2, sfcA, maeA; malate dehydrogenase (oxaloacetate-decarboxylating) [EC:1.1.1.38]	map00620 Pyruvate metabolism; map01200 Carbon metabolism	GO:0006082 organic acid metabolic process; GO:0006090 pyruvate metabolic process; GO:0006091 generation of precursor metabolites and energy; GO:0006099 tricarboxylic acid cycle; GO:0006101 citrate metabolic process; GO:0006108 malate metabolic process; GO:0006140 regulation of nucleotide metabolic process; GO:0008152 metabolic process; GO:0009060 aerobic respiration; GO:0009987 cellular process; …	GO:0005622 intracellular; GO:0005623 cell; GO:0005737 cytoplasm; GO:0005739 mitochondrion; GO:0005759 mitochondrial matrix; GO:0031974 membrane-enclosed lumen; GO:0043226 organelle; GO:0043227 membrane-bounded organelle; GO:0043229 intracellular organelle; GO:0043231 intracellular membrane-bounded organelle; GO:0043233 organelle lumen; GO:0044422 organelle part; GO:0044424 intracellular part; GO:…	GO:0003824 catalytic activity; GO:0004470 malic enzyme activity; GO:0004471 malate dehydrogenase (decarboxylating) (NAD+) activity; GO:0004473 malate dehydrogenase (decarboxylating) (NADP+) activity; GO:0009055 electron carrier activity; GO:0016491 oxidoreductase activity; GO:0016614 oxidoreductase activity, acting on CH-OH group of donors; GO:0016615 malate dehydrogenase activity; GO:0016616 oxi…	PF00390; PF03949	Malic enzyme, N-terminal domain; Malic enzyme, NAD binding domain	C	KOG1257	NADP+-dependent malic enzyme
Q9Y6R1		934	K	0.121	0.04274	Down	Electrogenic sodium bicarbonate cotransporter 1 OS=Homo sapiens OX=9606 GN=SLC4A4 PE=1 SV=1	SLC4A4	1	2.73002e-07	106.11	3	LLLMPLK(1)HQPDFIYLR	-7.363		0.13	0.288	1.938	2.589	0.676	plasma membrane	K13575	SLC4A4, NBC1; solute carrier family 4 (sodium bicarbonate cotransporter), member 4	map04964 Proximal tubule bicarbonate reclamation; map04972 Pancreatic secretion; map04976 Bile secretion	GO:0006810 transport; GO:0006811 ion transport; GO:0006812 cation transport; GO:0006814 sodium ion transport; GO:0006820 anion transport; GO:0006873 cellular ion homeostasis; GO:0006885 regulation of pH; GO:0009987 cellular process; GO:0015672 monovalent inorganic cation transport; GO:0015701 bicarbonate transport; GO:0015711 organic anion transport; GO:0019725 cellular homeostasis; GO:0030001 me…	GO:0005623 cell; GO:0005886 plasma membrane; GO:0005887 integral component of plasma membrane; GO:0016020 membrane; GO:0016021 integral component of membrane; GO:0016323 basolateral plasma membrane; GO:0031224 intrinsic component of membrane; GO:0031226 intrinsic component of plasma membrane; GO:0044425 membrane part; GO:0044459 plasma membrane part; GO:0044464 cell part; GO:0071944 cell peripher…	GO:0005215 transporter activity; GO:0008324 cation transmembrane transporter activity; GO:0008509 anion transmembrane transporter activity; GO:0008510 sodium:bicarbonate symporter activity; GO:0008514 organic anion transmembrane transporter activity; GO:0015075 ion transmembrane transporter activity; GO:0015077 monovalent inorganic cation transmembrane transporter activity; GO:0015081 sodium ion …	PF07565	Band 3 cytoplasmic domain	P	KOG1172	Na+-independent Cl/HCO3 exchanger AE1 and related transporters (SLC4 family)
P50993		375	K	0.12	0.0348249	Down	Sodium/potassium-transporting ATPase subunit alpha-2 OS=Homo sapiens OX=9606 GN=ATP1A2 PE=1 SV=1	ATP1A2	1	7.22753e-119	240.14	3	NLEAVETLGSTSTICSDK(1)TGTLTQNR	-2.1175	0.514		0.237		3.625	2.641	plasma membrane	K01539	ATP1A; sodium/potassium-transporting ATPase subunit alpha [EC:7.2.2.13]	map04022 cGMP-PKG signaling pathway; map04024 cAMP signaling pathway; map04260 Cardiac muscle contraction; map04261 Adrenergic signaling in cardiomyocytes; map04911 Insulin secretion; map04918 Thyroid hormone synthesis; map04919 Thyroid hormone signaling pathway; map04925 Aldosterone synthesis and secretion; map04960 Aldosterone-regulated sodium reabsorption; map04961 Endocrine and other factor-r…	GO:0001504 neurotransmitter uptake; GO:0001505 regulation of neurotransmitter levels; GO:0001508 action potential; GO:0002026 regulation of the force of heart contraction; GO:0002028 regulation of sodium ion transport; GO:0002036 regulation of L-glutamate transport; GO:0002087 regulation of respiratory gaseous exchange by neurological system process; GO:0003008 system process; GO:0003012 muscle s…	GO:0005622 intracellular; GO:0005623 cell; GO:0005737 cytoplasm; GO:0005768 endosome; GO:0005886 plasma membrane; GO:0005887 integral component of plasma membrane; GO:0005890 sodium:potassium-exchanging ATPase complex; GO:0005901 caveola; GO:0005911 cell-cell junction; GO:0012505 endomembrane system; GO:0014704 intercalated disc; GO:0016020 membrane; GO:0016021 integral component of membrane; GO:…	GO:0000166 nucleotide binding; GO:0003824 catalytic activity; GO:0005215 transporter activity; GO:0005391 sodium:potassium-exchanging ATPase activity; GO:0005488 binding; GO:0005496 steroid binding; GO:0005515 protein binding; GO:0005524 ATP binding; GO:0008144 drug binding; GO:0008289 lipid binding; GO:0008324 cation transmembrane transporter activity; GO:0008556 potassium-transporting ATPase ac…	PF00690	Cation transporter/ATPase, N-terminus	P	KOG0203	Na+/K+ ATPase, alpha subunit
P50993		770	K	0.119	0.0315237	Down	Sodium/potassium-transporting ATPase subunit alpha-2 OS=Homo sapiens OX=9606 GN=ATP1A2 PE=1 SV=1	ATP1A2	1	0.00529901	82.716	2	LIFDNLK(1)K	-8.1987		0.299	0.396	3.067	4.486	1.183	plasma membrane	K01539	ATP1A; sodium/potassium-transporting ATPase subunit alpha [EC:7.2.2.13]	map04022 cGMP-PKG signaling pathway; map04024 cAMP signaling pathway; map04260 Cardiac muscle contraction; map04261 Adrenergic signaling in cardiomyocytes; map04911 Insulin secretion; map04918 Thyroid hormone synthesis; map04919 Thyroid hormone signaling pathway; map04925 Aldosterone synthesis and secretion; map04960 Aldosterone-regulated sodium reabsorption; map04961 Endocrine and other factor-r…	GO:0001504 neurotransmitter uptake; GO:0001505 regulation of neurotransmitter levels; GO:0001508 action potential; GO:0002026 regulation of the force of heart contraction; GO:0002028 regulation of sodium ion transport; GO:0002036 regulation of L-glutamate transport; GO:0002087 regulation of respiratory gaseous exchange by neurological system process; GO:0003008 system process; GO:0003012 muscle s…	GO:0005622 intracellular; GO:0005623 cell; GO:0005737 cytoplasm; GO:0005768 endosome; GO:0005886 plasma membrane; GO:0005887 integral component of plasma membrane; GO:0005890 sodium:potassium-exchanging ATPase complex; GO:0005901 caveola; GO:0005911 cell-cell junction; GO:0012505 endomembrane system; GO:0014704 intercalated disc; GO:0016020 membrane; GO:0016021 integral component of membrane; GO:…	GO:0000166 nucleotide binding; GO:0003824 catalytic activity; GO:0005215 transporter activity; GO:0005391 sodium:potassium-exchanging ATPase activity; GO:0005488 binding; GO:0005496 steroid binding; GO:0005515 protein binding; GO:0005524 ATP binding; GO:0008144 drug binding; GO:0008289 lipid binding; GO:0008324 cation transmembrane transporter activity; GO:0008556 potassium-transporting ATPase ac…	PF00690	Cation transporter/ATPase, N-terminus	P	KOG0203	Na+/K+ ATPase, alpha subunit
Q96IX5		16	K	0.114	0.0202128	Down	ATP synthase membrane subunit DAPIT, mitochondrial OS=Homo sapiens OX=9606 GN=ATP5MD PE=1 SV=1	ATP5MD	1	1.07162e-32	221.63	2	AGPESDAQYQFTGIK(1)K	-2.8541	0.485	0.503	0.539	8.224	3.745	1.386	cytoplasm	K18194	USMG5, DAPIT; up-regulated during skeletal muscle growth protein 5			GO:0005622 intracellular; GO:0005623 cell; GO:0005737 cytoplasm; GO:0005739 mitochondrion; GO:0005740 mitochondrial envelope; GO:0005743 mitochondrial inner membrane; GO:0005753 mitochondrial proton-transporting ATP synthase complex; GO:0016020 membrane; GO:0016469 proton-transporting two-sector ATPase complex; GO:0019866 organelle inner membrane; GO:0031090 organelle membrane; GO:0031966 mitocho…
P10412		75	K	0.11	0.0159879	Down	Histone H1.4 OS=Homo sapiens OX=9606 GN=H1-4 PE=1 SV=2	H1-4	1	4.57327e-11	140.57	2	ALAAAGYDVEK(1)NNSR	-3.928	0.534	0.415	0.326	5.707	2.034		nucleus	K11275	H1_5; histone H1/5		GO:0000122 negative regulation of transcription from RNA polymerase II promoter; GO:0006323 DNA packaging; GO:0006325 chromatin organization; GO:0006333 chromatin assembly or disassembly; GO:0006355 regulation of transcription, DNA-templated; GO:0006357 regulation of transcription from RNA polymerase II promoter; GO:0006464 cellular protein modification process; GO:0006479 protein methylation; GO…	GO:0000228 nuclear chromosome; GO:0000785 chromatin; GO:0000790 nuclear chromatin; GO:0000791 euchromatin; GO:0005622 intracellular; GO:0005623 cell; GO:0005634 nucleus; GO:0005694 chromosome; GO:0005719 nuclear euchromatin; GO:0031974 membrane-enclosed lumen; GO:0031981 nuclear lumen; GO:0035327 transcriptionally active chromatin; GO:0043226 organelle; GO:0043227 membrane-bounded organelle; GO:0…	GO:0003676 nucleic acid binding; GO:0003677 DNA binding; GO:0003682 chromatin binding; GO:0005488 binding; GO:0031490 chromatin DNA binding; GO:0097159 organic cyclic compound binding; GO:1901363 heterocyclic compound binding;	PF00538	linker histone H1 and H5 family	B	KOG4012	Histone H1
Q02878		192	K	0.053	0.0126531	Down	60S ribosomal protein L6 OS=Homo sapiens OX=9606 GN=RPL6 PE=1 SV=3	RPL6	1	1.08172e-14	175.54	2	THQK(1)FVIATSTK	-4.9452	0.179	0.032	0.055	2.079	2.424	0.53	cytoplasm	K02934	RP-L6e, RPL6; large subunit ribosomal protein L6e	map03010 Ribosome	GO:0000027 ribosomal large subunit assembly; GO:0000184 nuclear-transcribed mRNA catabolic process, nonsense-mediated decay; GO:0000956 nuclear-transcribed mRNA catabolic process; GO:0002181 cytoplasmic translation; GO:0006139 nucleobase-containing compound metabolic process; GO:0006355 regulation of transcription, DNA-templated; GO:0006401 RNA catabolic process; GO:0006402 mRNA catabolic process…	GO:0005622 intracellular; GO:0005623 cell; GO:0005634 nucleus; GO:0005737 cytoplasm; GO:0005829 cytosol; GO:0005840 ribosome; GO:0005844 polysome; GO:0015934 large ribosomal subunit; GO:0022625 cytosolic large ribosomal subunit; GO:0022626 cytosolic ribosome; GO:0032991 macromolecular complex; GO:0035770 ribonucleoprotein granule; GO:0036464 cytoplasmic ribonucleoprotein granule; GO:0042788 polys…	GO:0003676 nucleic acid binding; GO:0003677 DNA binding; GO:0003735 structural constituent of ribosome; GO:0005198 structural molecule activity; GO:0005488 binding; GO:0097159 organic cyclic compound binding; GO:1901363 heterocyclic compound binding;	PF03868	Ribosomal protein L6, N-terminal domain	J	KOG1694	60s ribosomal protein L6
