# Supplementary material for: Acetylation Profiles in the Metabolic Process of Glioma-Associated Seizures
Source: Front Neurol. 2021 Oct 1;12:713293. doi: 10.3389/fneur.2021.713293 (PMC8519730; doi:10.3389/fneur.2021.713293)
Supplement: Supplementary file 2 [file Table_2.XLSX]

## Sheet: Regulated Classification
GO Terms Level 1	GO Terms Level 2	Number of proteins
Biological Process	cellular process	149
Biological Process	biological regulation	117
Biological Process	metabolic process	108
Biological Process	response to stimulus	94
Biological Process	localization	92
Biological Process	cellular component organization or biogenesis	77
Biological Process	multicellular organismal process	73
Biological Process	developmental process	69
Biological Process	immune system process	47
Biological Process	signaling	47
Biological Process	multi-organism process	26
Biological Process	other	43
Cellular Component	cell	160
Cellular Component	organelle	135
Cellular Component	membrane	86
Cellular Component	membrane-enclosed lumen	80
Cellular Component	macromolecular complex	71
Cellular Component	extracellular region	36
Cellular Component	synapse	22
Cellular Component	supramolecular complex	13
Cellular Component	other	12
Molecular Function	binding	124
Molecular Function	catalytic activity	79
Molecular Function	structural molecule activity	18
Molecular Function	transporter activity	18
Molecular Function	molecular function regulator	18
Molecular Function	other	7

## Sheet: Regulated list
Category	Protein accession	Position	Amino acid	CA1/CA2 Ratio	CA1/CA2 P value	Regulated Type	Protein description	Gene name	Localization probability	PEP	Score	Charge	Modified sequence	Mass error [ppm]	CA1_1	CA1_2	CA1_3	CA2_1	CA2_2	CA2_3
antioxidant activity	P78417	152	K	2.382	0.0211852	Up	Glutathione S-transferase omega-1 OS=Homo sapiens OX=9606 GN=GSTO1 PE=1 SV=2	GSTO1	1	1.32289e-78	228.06	2	EFTK(1)LEEVLTNK	-14.465	1.458	1.869			0.679	0.718
antioxidant activity	O14880	111	K	0.251	0.0303415	Down	Microsomal glutathione S-transferase 3 OS=Homo sapiens OX=9606 GN=MGST3 PE=1 SV=1	MGST3	1	4.69404e-23	160.62	2	VLYAYGYYTGEPSK(1)R	-2.7636	0.698	0.543	0.408	3.655	1.838	1.065
antioxidant activity	P32119	196	K	0.425	0.0184677	Down	Peroxiredoxin-2 OS=Homo sapiens OX=9606 GN=PRDX2 PE=1 SV=5	PRDX2	1	0.00602041	109.11	2	EYFSK(1)HN	-5.6187	0.809	0.665	0.632	2.256	1.569	1.128
behavior	P50993	375	K	0.12	0.0348249	Down	Sodium/potassium-transporting ATPase subunit alpha-2 OS=Homo sapiens OX=9606 GN=ATP1A2 PE=1 SV=1	ATP1A2	1	7.22753e-119	240.14	3	NLEAVETLGSTSTICSDK(1)TGTLTQNR	-2.1175	0.514		0.237		3.625	2.641
behavior	P50993	770	K	0.119	0.0315237	Down	Sodium/potassium-transporting ATPase subunit alpha-2 OS=Homo sapiens OX=9606 GN=ATP1A2 PE=1 SV=1	ATP1A2	1	0.00529901	82.716	2	LIFDNLK(1)K	-8.1987		0.299	0.396	3.067	4.486	1.183
behavior	P06744	73	K	0.647	0.0147481	Down	Glucose-6-phosphate isomerase OS=Homo sapiens OX=9606 GN=GPI PE=1 SV=4	GPI	1	0.00468232	83.623	2	MLVDLAK(1)SR	-4.1472	0.909	0.82		1.38	1.187	1.443
behavior	P09543	73	K	0.494	0.0465249	Down	2',3'-cyclic-nucleotide 3'-phosphodiesterase OS=Homo sapiens OX=9606 GN=CNP PE=1 SV=2	CNP	1	0.00555669	109.11	2	VIVDK(1)YRDGTK	-6.1837	0.869	0.458	0.44	1.143	0.936	1.498
behavior	P09543	164	K	0.441	0.0136626	Down	2',3'-cyclic-nucleotide 3'-phosphodiesterase OS=Homo sapiens OX=9606 GN=CNP PE=1 SV=2	CNP	1	1.21173e-21	184.43	2	EK(1)NQWQLSADDLK	-2.7819	0.846	0.749	0.779	1.894	1.221	2.269
behavior	P28482	270	K	0.525	0.0423994	Down	Mitogen-activated protein kinase 1 OS=Homo sapiens OX=9606 GN=MAPK1 PE=1 SV=3	MAPK1	1	6.06964e-05	119.07	2	NYLLSLPHK(1)NK	-4.3111	0.84	0.967	0.802	2.364	1.304	1.303
behavior	P28482	138	K	0.498	0.00378019	Down	Mitogen-activated protein kinase 1 OS=Homo sapiens OX=9606 GN=MAPK1 PE=1 SV=3	MAPK1	1	7.2177e-05	134.2	3	GLK(1)YIHSANVLHR	-6.1004	0.848	0.808	0.66	1.363	1.471	1.815
behavior	P43004	571	K	0.354	0.00749624	Down	Excitatory amino acid transporter 2 OS=Homo sapiens OX=9606 GN=SLC1A2 PE=1 SV=2	SLC1A2	1	4.73475e-30	168.69	2	SADCSVEEEPWK(1)R	-5.9099	0.547	0.798		1.67	2.044	1.99
behavior	O60262	30	K	2.735	0.00845762	Up	Guanine nucleotide-binding protein G(I)/G(S)/G(O) subunit gamma-7 OS=Homo sapiens OX=9606 GN=GNG7 PE=1 SV=1	GNG7	1	2.73049e-15	162.16	3	VSK(1)AASDLMSYCEQHAR	-2.1126	1.151	1.626		0.435	0.541	0.547
behavior	P07108	77	K	0.56	0.0221177	Down	Acyl-CoA-binding protein OS=Homo sapiens OX=9606 GN=DBI PE=1 SV=2	DBI	1	1.25428e-28	195.3	2	AYINK(1)VEELK	-4.4457	0.508	0.762	0.884	1.28	1.242	1.321
behavior	P02671	89	K	0.46	0.0324963	Down	Fibrinogen alpha chain OS=Homo sapiens OX=9606 GN=FGA PE=1 SV=2	FGA	1	5.14799e-07	141.29	2	LK(1)NSLFEYQK	-2.0135	0.462		0.363	1.053	0.97	0.667
behavior	P43003	191	K	0.197	0.0156291	Down	Excitatory amino acid transporter 1 OS=Homo sapiens OX=9606 GN=SLC1A3 PE=1 SV=1	SLC1A3	1	0.000423684	118.06	2	QFK(1)TNYEK	-3.7779	0.4	0.367		2.735	1.91	1.183
binding	Q13263	213	K	0.425	0.013857	Down	Transcription intermediary factor 1-beta OS=Homo sapiens OX=9606 GN=TRIM28 PE=1 SV=5	TRIM28	1	8.34449e-32	117.33	4	TVYCNVHK(1)HEPLVLFCESCDTLTCR	-2.8079	0.397		0.402	1.034	0.845
binding	A2RRP1	1261	K	0.391	0.0220206	Down	Neuroblastoma-amplified sequence OS=Homo sapiens OX=9606 GN=NBAS PE=1 SV=2	NBAS	1	0.00017218	114.93	2	QSTK(1)LLGLAELLR	-2.9198	0.408		0.341	1.063	0.854
binding	P46777	48	K	0.266	0.00454092	Down	60S ribosomal protein L5 OS=Homo sapiens OX=9606 GN=RPL5 PE=1 SV=3	RPL5	1	0.00606856	97.033	2	YNTPK(1)YR	-3.2542	0.434	0.311	0.461	2.052	1.419	1.062
binding	P27824	458	K	0.331	0.045113	Down	Calnexin OS=Homo sapiens OX=9606 GN=CANX PE=1 SV=2	CANX	1	9.74359e-53	228.73	2	IVDDWANDGWGLK(1)K	-2.0038	0.333		0.224	1.222	0.723	0.576
binding	Q14204	2966	K	0.404	0.00825903	Down	Cytoplasmic dynein 1 heavy chain 1 OS=Homo sapiens OX=9606 GN=DYNC1H1 PE=1 SV=5	DYNC1H1	1	7.38978e-05	81.48	2	K(1)YTGEDFDEDLR	-4.1385	0.776	0.757	0.633	2.275	1.27	1.818
binding	P43003	191	K	0.197	0.0156291	Down	Excitatory amino acid transporter 1 OS=Homo sapiens OX=9606 GN=SLC1A3 PE=1 SV=1	SLC1A3	1	0.000423684	118.06	2	QFK(1)TNYEK	-3.7779	0.4	0.367		2.735	1.91	1.183
binding	P31150	269	K	0.482	0.0108641	Down	Rab GDP dissociation inhibitor alpha OS=Homo sapiens OX=9606 GN=GDI1 PE=1 SV=2	GDI1	1	0.000416748	101.48	2	VVGVK(1)SEGEVAR	-6.025	1.021	0.854	1.147	2.681	1.825	1.76
binding	Q02878	210	K	0.58	0.0134394	Down	60S ribosomal protein L6 OS=Homo sapiens OX=9606 GN=RPL6 PE=1 SV=3	RPL6	1	0.000517379	71.896	2	IPK(1)HLTDAYFK	-3.8543	0.636		0.583	1.1	1.002
binding	Q14204	1130	K	0.286	0.010418	Down	Cytoplasmic dynein 1 heavy chain 1 OS=Homo sapiens OX=9606 GN=DYNC1H1 PE=1 SV=5	DYNC1H1	1	1.29177e-10	72.075	3	EVLSK(1)FGQMLGSNMTEFHSQISK	-2.6531	0.579	0.56		2.241	1.739
binding	P55084	188	K	0.45	0.0283764	Down	Trifunctional enzyme subunit beta, mitochondrial OS=Homo sapiens OX=9606 GN=HADHB PE=1 SV=3	HADHB	1	0.00474654	79.809	2	LMLDLNK(1)AK	-5.8915		0.453	0.399	1.061	0.833
binding	P05141	199	K	0.281	0.0102126	Down	ADP/ATP translocase 2 OS=Homo sapiens OX=9606 GN=SLC25A5 PE=1 SV=7	SLC25A5	1	1.73755e-15	106.58	2	AAYFGIYDTAK(1)GMLPDPK	-2.9528	0.332		0.332	1.577	1.069	0.9
binding	P61586	162	K	0.401	0.0131434	Down	Transforming protein RhoA OS=Homo sapiens OX=9606 GN=RHOA PE=1 SV=1	RHOA	1	0.000145487	89.382	2	IGAFGYMECSAK(1)TK	-2.3321	0.809	0.513		1.554	1.618	1.775
binding	P48066	617	K	0.143	0.00149874	Down	Sodium- and chloride-dependent GABA transporter 3 OS=Homo sapiens OX=9606 GN=SLC6A11 PE=2 SV=1	SLC6A11	1	6.54995e-10	158.59	2	LK(1)SDGTIAAITEK	-3.1911	0.13		0.117		0.817	0.91
binding	P27824	210	K	0.389	0.0331981	Down	Calnexin OS=Homo sapiens OX=9606 GN=CANX PE=1 SV=2	CANX	1	4.03999e-05	140.57	2	NPK(1)TGIYEEK	-3.8277	0.369		0.282	1.14	0.641	0.731
binding	P27824	127	K	0.243	0.0225698	Down	Calnexin OS=Homo sapiens OX=9606 GN=CANX PE=1 SV=2	CANX	1	0.000231988	107.08	3	AK(1)HHAISAK	-2.5346	0.252		0.178	1.015	1.099	0.539
binding	P61981	142	K	0.528	0.0189912	Down	14-3-3 protein gamma OS=Homo sapiens OX=9606 GN=YWHAG PE=1 SV=2	YWHAG	1	2.51329e-06	154.81	2	YLAEVATGEK(1)R	-4.7078	0.977	0.844		2.065	1.502	1.606
binding	Q02878	192	K	0.053	0.0126531	Down	60S ribosomal protein L6 OS=Homo sapiens OX=9606 GN=RPL6 PE=1 SV=3	RPL6	1	1.08172e-14	175.54	2	THQK(1)FVIATSTK	-4.9452	0.179	0.032	0.055	2.079	2.424	0.53
binding	P61586	104	K	0.157	0.0459742	Down	Transforming protein RhoA OS=Homo sapiens OX=9606 GN=RHOA PE=1 SV=1	RHOA	1	2.84611e-12	111.98	3	WTPEVK(1)HFCPNVPIILVGNK	-7.8123		0.243	0.576	2.643	2.581
binding	P07108	77	K	0.56	0.0221177	Down	Acyl-CoA-binding protein OS=Homo sapiens OX=9606 GN=DBI PE=1 SV=2	DBI	1	1.25428e-28	195.3	2	AYINK(1)VEELK	-4.4457	0.508	0.762	0.884	1.28	1.242	1.321
binding	A4D126	66	K	5.526	0.00164708	Up	D-ribitol-5-phosphate cytidylyltransferase OS=Homo sapiens OX=9606 GN=CRPPA PE=1 SV=2	CRPPA	1	1.94783e-05	85.081	2	MGVPTPK(1)QFCPILER	1.1568		2.36	2.061		0.406	0.394
binding	P15311	143	K	0.539	0.0373548	Down	Ezrin OS=Homo sapiens OX=9606 GN=EZR PE=1 SV=4	EZR	1	0.000804396	69.276	3	EVHK(1)SGYLSSER	-5.7877		0.993	0.793	1.744	1.571
binding	P30101	218	K	0.418	0.025017	Down	Protein disulfide-isomerase A3 OS=Homo sapiens OX=9606 GN=PDIA3 PE=1 SV=4	PDIA3	1	6.45462e-24	166.65	2	FEDK(1)TVAYTEQK	-4.0681	0.387		0.31	1.041	0.833	0.629
binding	P62873	89	K	0.269	0.000746766	Down	Guanine nucleotide-binding protein G(I)/G(S)/G(T) subunit beta-1 OS=Homo sapiens OX=9606 GN=GNB1 PE=1 SV=3	GNB1	1	7.03952e-21	149.58	3	LIIWDSYTTNK(1)VHAIPLR	-5.8062	0.776	0.599	0.592	2.824	2.548	1.952
binding	Q13813	2047	K	0.524	0.0174965	Down	Spectrin alpha chain, non-erythrocytic 1 OS=Homo sapiens OX=9606 GN=SPTAN1 PE=1 SV=3	SPTAN1	1	6.0152e-15	166.71	2	DQLLAAK(1)HVQSK	-4.3882	0.91	0.907	0.7	1.982	1.232	1.587
binding	Q9NZN3	220	K	0.174	0.0388381	Down	EH domain-containing protein 3 OS=Homo sapiens OX=9606 GN=EHD3 PE=1 SV=2	EHD3	1	3.38925e-17	119.79	2	VVLNK(1)ADQIETQQLMR	-7.5843	0.731	0.511	0.803	7.304	3.103	1.341
binding	Q13813	2404	K	0.294	0.0308808	Down	Spectrin alpha chain, non-erythrocytic 1 OS=Homo sapiens OX=9606 GN=SPTAN1 PE=1 SV=3	SPTAN1	1	2.44029e-07	126.32	2	ETENVK(1)SSEEIESAFR	-8.1403	0.799	0.488		2.985	2.07	1.503
binding	P29144	708	K	0.529	0.0457133	Down	Tripeptidyl-peptidase 2 OS=Homo sapiens OX=9606 GN=TPP2 PE=1 SV=4	TPP2	1	1.106e-07	102.57	2	SHEFYK(1)FCSLPEK	-3.5212	0.624	0.949	0.652	1.577		1.225
binding	P17600	311	K	2.96	0.00317518	Up	Synapsin-1 OS=Homo sapiens OX=9606 GN=SYN1 PE=1 SV=3	SYN1	1	5.09302e-155	238.93	2	TYATAEPFIDAK(1)YDVR	-2.466	0.803	0.766			0.28	0.25
binding	Q13554	69	K	0.425	0.0145479	Down	Calcium/calmodulin-dependent protein kinase type II subunit beta OS=Homo sapiens OX=9606 GN=CAMK2B PE=1 SV=3	CAMK2B	1	0.000355844	94.806	3	LLK(1)HSNIVR	-4.3855	0.941	0.622		1.638	1.979	1.899
binding	P26641	147	K	0.252	0.0229736	Down	Elongation factor 1-gamma OS=Homo sapiens OX=9606 GN=EEF1G PE=1 SV=3	EEF1G	1	2.23711e-22	207.6	2	ILGLLDAYLK(1)TR	-0.88133	0.486	0.391	0.852	1.875	2.693
binding	P22392	31	K	0.336	0.0103069	Down	Nucleoside diphosphate kinase B OS=Homo sapiens OX=9606 GN=NME2 PE=1 SV=1	NME2	1	0.0111573	70.67	2	FEQK(1)GFR	-5.7571	0.702	0.331	0.385	1.688	1.29	1.243
binding	P07900	185	K	0.242	0.00357787	Down	Heat shock protein HSP 90-alpha OS=Homo sapiens OX=9606 GN=HSP90AA1 PE=1 SV=5	HSP90AA1	1	0.00194946	83.358	2	GTK(1)VILHLK	-5.1043	0.58		0.436	1.945	1.811	2.533
binding	P10909	222	K	0.394	0.0295643	Down	Clusterin OS=Homo sapiens OX=9606 GN=CLU PE=1 SV=1	CLU	1	0.00111341	111.61	3	RPHFFFPK(1)SR	-5.6462	0.701	0.395	0.508	1.936	0.91	1.23
binding	P61981	120	K	0.45	0.0235354	Down	14-3-3 protein gamma OS=Homo sapiens OX=9606 GN=YWHAG PE=1 SV=2	YWHAG	1	2.97402e-67	200.82	2	NCSETQYESK(1)VFYLK	-4.2515	0.891	0.928	0.714	2.56	1.787	1.285
binding	P49411	91	K	0.257	0.00914778	Down	Elongation factor Tu, mitochondrial OS=Homo sapiens OX=9606 GN=TUFM PE=1 SV=2	TUFM	1	2.18293e-40	225.1	2	K(1)YEEIDNAPEER	-3.6596	0.534	0.413	0.522	2.86	1.156	1.711
binding	O00483	55	K	0.335	0.00408768	Down	Cytochrome c oxidase subunit NDUFA4 OS=Homo sapiens OX=9606 GN=NDUFA4 PE=1 SV=1	NDUFA4	1	1.20272e-06	110.91	2	NNPEPWNK(1)LGPNDQYK	-4.3209	0.822		0.654	2.248	2.486	1.873
binding	O00154	286	K	1.78	0.00349615	Up	Cytosolic acyl coenzyme A thioester hydrolase OS=Homo sapiens OX=9606 GN=ACOT7 PE=1 SV=3	ACOT7	1	1.65454e-05	133.76	2	K(1)GCVITISGR	-4.8969	1.907	1.407	1.562	0.891	0.893	0.956
binding	P62701	53	K	0.287	0.00247841	Down	40S ribosomal protein S4, X isoform OS=Homo sapiens OX=9606 GN=RPS4X PE=1 SV=2	RPS4X	1	0.00125486	94.66	2	LK(1)YALTGDEVK	-5.4037	0.48		0.432	1.495	1.376	1.899
binding	Q08209	323	K	0.387	0.0316177	Down	Serine/threonine-protein phosphatase 2B catalytic subunit alpha isoform OS=Homo sapiens OX=9606 GN=PPP3CA PE=1 SV=1	PPP3CA	1	3.08677e-15	114.93	2	AAVLK(1)YENNVMNIR	-5.7491	0.826	0.633			2.091	1.675
binding	Q9Y3D6	46	K	0.502	0.0404727	Down	Mitochondrial fission 1 protein OS=Homo sapiens OX=9606 GN=FIS1 PE=1 SV=2	FIS1	1	0.00565859	72.038	2	SK(1)YNDDIR	-2.0276	0.812	0.9	0.63	1.845	1.263
binding	Q14C86	270	K	2.203	0.00411761	Up	GTPase-activating protein and VPS9 domain-containing protein 1 OS=Homo sapiens OX=9606 GN=GAPVD1 PE=1 SV=2	GAPVD1	1	5.06903e-28	149.02	3	FIGYLK(1)QNTYCFPHSLR	-5.2105	0.871	1.051	1.144	0.433	0.394	0.565
binding	Q14204	371	K	0.478	0.0268925	Down	Cytoplasmic dynein 1 heavy chain 1 OS=Homo sapiens OX=9606 GN=DYNC1H1 PE=1 SV=5	DYNC1H1	1	0.00332579	82.716	2	NTK(1)YPIQR	-7.1203	0.813	0.845	0.683	2.314	1.343	1.245
binding	Q15233	243	K	0.29	0.00378411	Down	Non-POU domain-containing octamer-binding protein OS=Homo sapiens OX=9606 GN=NONO PE=1 SV=4	NONO	1	0.00427119	65.156	2	LVIK(1)NQQFHK	-3.965	0.359		0.425	1.327	1.119	1.612
binding	P28482	270	K	0.525	0.0423994	Down	Mitogen-activated protein kinase 1 OS=Homo sapiens OX=9606 GN=MAPK1 PE=1 SV=3	MAPK1	1	6.06964e-05	119.07	2	NYLLSLPHK(1)NK	-4.3111	0.84	0.967	0.802	2.364	1.304	1.303
binding	P48643	284	K	0.282	0.000201783	Down	T-complex protein 1 subunit epsilon OS=Homo sapiens OX=9606 GN=CCT5 PE=1 SV=1	CCT5	1	2.95443e-29	175.64	2	EK(1)FEEMIQQIK	-4.0522		0.476	0.554	1.821	1.805	1.849
binding	Q71UI9	12	K	4.154	0.0255971	Up	Histone H2A.V OS=Homo sapiens OX=9606 GN=H2AZ2 PE=1 SV=3	H2AZ2	1	2.95936e-10	140.01	2	AGK(1)DSGK(1)AK(1)AK	-2.6485	1.578	2.119	0.92	0.423	0.318
binding	Q71UI9	8	K	6.066	0.0246018	Up	Histone H2A.V OS=Homo sapiens OX=9606 GN=H2AZ2 PE=1 SV=3	H2AZ2	1	2.95936e-10	140.01	2	AGK(1)DSGK(1)AK(1)AK	-2.6485	1.851	2.374	1.101	0.452	0.34	0.086
binding	P23284	165	K	0.323	0.0129412	Down	Peptidyl-prolyl cis-trans isomerase B OS=Homo sapiens OX=9606 GN=PPIB PE=1 SV=2	PPIB	1	9.51658e-08	136.06	2	TAWLDGK(1)HVVFGK	-0.73948	0.275		0.336	0.726	0.892	1.221
binding	P07737	105	K	0.504	0.0438885	Down	Profilin-1 OS=Homo sapiens OX=9606 GN=PFN1 PE=1 SV=2	PFN1	1	9.81234e-119	257.55	2	STGGAPTFNVTVTK(1)TDK	-3.9395	0.613	0.7	0.66	1.913	0.972	1.033
binding	Q02218	860	K	0.407	0.00861902	Down	2-oxoglutarate dehydrogenase, mitochondrial OS=Homo sapiens OX=9606 GN=OGDH PE=1 SV=3	OGDH	1	0.000268658	120.65	3	KPLIIFTPK(1)SLLR	-6.7217	0.592	0.589		1.73	1.447	1.176
binding	Q71UI9	5	K	6.066	0.0246018	Up	Histone H2A.V OS=Homo sapiens OX=9606 GN=H2AZ2 PE=1 SV=3	H2AZ2	1	2.95936e-10	140.01	2	AGGK(1)AGK(1)DSGK(1)AK(1)AK	-3.5073	1.851	2.374	1.101	0.452	0.34	0.086
binding	P26038	143	K	0.416	0.0168252	Down	Moesin OS=Homo sapiens OX=9606 GN=MSN PE=1 SV=3	MSN	1	7.94857e-10	117.21	2	EVHK(1)SGYLAGDK	-4.8605	0.384		0.375	0.959	0.687	1.088
binding	P07737	91	K	0.268	0.0323857	Down	Profilin-1 OS=Homo sapiens OX=9606 GN=PFN1 PE=1 SV=2	PFN1	1	3.03883e-33	177.74	2	TK(1)STGGAPTFNVTVTK	-4.2331	0.413	0.444	0.37	2.632	1.181	0.759
binding	P23381	256	K	0.333	0.0173314	Down	Tryptophan--tRNA ligase, cytoplasmic OS=Homo sapiens OX=9606 GN=WARS1 PE=1 SV=2	WARS1	1	6.84786e-05	120.65	2	IQK(1)HVTFNQVK	-6.5749	0.434		0.537	1.935	1.115	1.32
binding	P26038	3	K	0.391	0.0124433	Down	Moesin OS=Homo sapiens OX=9606 GN=MSN PE=1 SV=3	MSN	1	0.0101761	91.783	2	PK(1)TISVR	-3.2062	0.35		0.344	1.001	0.991	0.67
binding	P61978	52	K	0.409	0.00460657	Down	Heterogeneous nuclear ribonucleoprotein K OS=Homo sapiens OX=9606 GN=HNRNPK PE=1 SV=1	HNRNPK	1	1.21561e-15	181.87	2	ILLQSK(1)NAGAVIGK	-3.9479	0.713	0.468	0.545	1.691	1.265	1.26
binding	P50993	770	K	0.119	0.0315237	Down	Sodium/potassium-transporting ATPase subunit alpha-2 OS=Homo sapiens OX=9606 GN=ATP1A2 PE=1 SV=1	ATP1A2	1	0.00529901	82.716	2	LIFDNLK(1)K	-8.1987		0.299	0.396	3.067	4.486	1.183
binding	P50993	375	K	0.12	0.0348249	Down	Sodium/potassium-transporting ATPase subunit alpha-2 OS=Homo sapiens OX=9606 GN=ATP1A2 PE=1 SV=1	ATP1A2	1	7.22753e-119	240.14	3	NLEAVETLGSTSTICSDK(1)TGTLTQNR	-2.1175	0.514		0.237		3.625	2.641
binding	P61247	94	K	0.487	0.0253772	Down	40S ribosomal protein S3a OS=Homo sapiens OX=9606 GN=RPS3A PE=1 SV=2	RPS3A	1	9.19658e-16	122.94	3	LITEDVQGK(1)NCLTNFHGMDLTR	-1.4067	0.467		0.558	1.133		0.973
binding	P48735	280	K	2.44	0.0403706	Up	Isocitrate dehydrogenase [NADP], mitochondrial OS=Homo sapiens OX=9606 GN=IDH2 PE=1 SV=2	IDH2	1	4.29696e-09	172.51	3	TDFDK(1)NK(1)IWYEHR	-6.3297	0.692	0.96			0.366	0.311
binding	P07900	112	K	0.217	0.0235457	Down	Heat shock protein HSP 90-alpha OS=Homo sapiens OX=9606 GN=HSP90AA1 PE=1 SV=5	HSP90AA1	1	8.65796e-33	160.07	2	ADLINNLGTIAK(1)SGTK	-6.0572	0.693	0.358	0.567	4.384	1.456	1.617
binding	P07900	632	K	0.413	0.0322075	Down	Heat shock protein HSP 90-alpha OS=Homo sapiens OX=9606 GN=HSP90AA1 PE=1 SV=5	HSP90AA1	1	1.27501e-18	124.62	3	K(1)HLEINPDHSIIETLR	-7.1392	0.896	0.508	0.564	2.055	1.694	1.021
binding	P07900	283	K	0.366	0.00553349	Down	Heat shock protein HSP 90-alpha OS=Homo sapiens OX=9606 GN=HSP90AA1 PE=1 SV=5	HSP90AA1	1	1.33577e-14	183.57	2	EK(1)YIDQEELNK	-4.1913	0.958	0.546	0.579	2.147	1.772	1.765
binding	P50990	307	K	0.43	0.0445288	Down	T-complex protein 1 subunit theta OS=Homo sapiens OX=9606 GN=CCT8 PE=1 SV=4	CCT8	1	2.10013e-09	121.86	3	VADMALHYANK(1)YNIMLVR	-5.1258	0.907	0.603	0.702	2.151	1.279
binding	P35080	91	K	0.24	0.000433488	Down	Profilin-2 OS=Homo sapiens OX=9606 GN=PFN2 PE=1 SV=3	PFN2	1	1.23453e-32	191.98	2	TK(1)SQGGEPTYNVAVGR	-5.095	0.669	0.495	0.6	2.118	2.953	2.293
binding	Q02543	41	K	0.301	0.00271615	Down	60S ribosomal protein L18a OS=Homo sapiens OX=9606 GN=RPL18A PE=1 SV=2	RPL18A	1	0.000199379	81.799	2	IFAPNHVVAK(1)SR	-3.7583	0.361		0.408	1.456	1.059	1.321
binding	Q02543	76	K	0.237	0.00241799	Down	60S ribosomal protein L18a OS=Homo sapiens OX=9606 GN=RPL18A PE=1 SV=2	RPL18A	1	0.000511483	94.806	2	VK(1)NFGIWLR	-8.9032	0.419		0.339	1.896	1.351	1.543
binding	Q6NUK1	437	K	2.487	0.0126958	Up	Calcium-binding mitochondrial carrier protein SCaMC-1 OS=Homo sapiens OX=9606 GN=SLC25A24 PE=1 SV=2	SLC25A24	1	5.13371e-07	101.82	2	IISK(1)EGIPGLYR	-5.7188	1.318	1.728		0.666	0.681	0.49
binding	P26599	410	K	0.479	0.0180978	Down	Polypyrimidine tract-binding protein 1 OS=Homo sapiens OX=9606 GN=PTBP1 PE=1 SV=1	PTBP1	1	3.75799e-05	99.34	3	ITLSK(1)HQNVQLPR	-7.7153	0.455	0.401	0.437	1.186	0.877	0.638
binding	Q8WUM4	60	K	0.269	0.0442684	Down	Programmed cell death 6-interacting protein OS=Homo sapiens OX=9606 GN=PDCD6IP PE=1 SV=1	PDCD6IP	1	8.38436e-06	126.32	3	PLDK(1)HEGALETLLR	-6.1277	0.576		0.315	2.434	1.488	1.046
binding	Q13642	157	K	0.348	0.0115214	Down	Four and a half LIM domains protein 1 OS=Homo sapiens OX=9606 GN=FHL1 PE=1 SV=4	FHL1	1	4.41631e-06	96.313	3	GEDFYCVTCHETK(1)FAK	-4.2806	0.66	0.354	0.605	2.026	1.323	1.308
binding	P62826	23	K	0.433	0.0494701	Down	GTP-binding nuclear protein Ran OS=Homo sapiens OX=9606 GN=RAN PE=1 SV=3	RAN	1	1.31972e-06	91.939	2	LVLVGDGGTGK(1)TTFVK	-2.016	0.764		0.441	1.693	1.415	1.068
binding	P62826	71	K	0.37	0.0271881	Down	GTP-binding nuclear protein Ran OS=Homo sapiens OX=9606 GN=RAN PE=1 SV=3	RAN	1	7.46751e-25	183.7	2	FNVWDTAGQEK(1)FGGLR	-0.058299	0.729	0.512	0.625	2.08	2.013	0.945
binding	P62826	134	K	0.421	0.0316485	Down	GTP-binding nuclear protein Ran OS=Homo sapiens OX=9606 GN=RAN PE=1 SV=3	RAN	1	1.46303e-08	125.5	2	AK(1)SIVFHR	-4.9267	0.86	0.547	0.614	2.276	1.454	1.07
binding	P09543	73	K	0.494	0.0465249	Down	2',3'-cyclic-nucleotide 3'-phosphodiesterase OS=Homo sapiens OX=9606 GN=CNP PE=1 SV=2	CNP	1	0.00555669	109.11	2	VIVDK(1)YRDGTK	-6.1837	0.869	0.458	0.44	1.143	0.936	1.498
binding	Q16623	83	K	2.903	0.000650654	Up	Syntaxin-1A OS=Homo sapiens OX=9606 GN=STX1A PE=1 SV=1	STX1A	1	1.93176e-95	214.14	2	TKEELEELMSDIK(1)K	0.55892	1.043	0.989			0.348	0.352
binding	P09543	164	K	0.441	0.0136626	Down	2',3'-cyclic-nucleotide 3'-phosphodiesterase OS=Homo sapiens OX=9606 GN=CNP PE=1 SV=2	CNP	1	1.21173e-21	184.43	2	EK(1)NQWQLSADDLK	-2.7819	0.846	0.749	0.779	1.894	1.221	2.269
binding	P49189	316	K	11.126	0.00362433	Up	4-trimethylaminobutyraldehyde dehydrogenase OS=Homo sapiens OX=9606 GN=ALDH9A1 PE=1 SV=3	ALDH9A1	1	0.000373039	112.73	2	IK(1)IGDPLLEDTR	-5.6626	1.234	1.546	1.025	0.077		0.151
binding	P14136	95	K	3.134	0.0427201	Up	Glial fibrillary acidic protein OS=Homo sapiens OX=9606 GN=GFAP PE=1 SV=1	GFAP	1	1.14079e-46	265.89	3	FLEQQNK(1)ALAAELNQLR	-7.235	1.581	1.838	1.085	0.867	0.358	0.212
binding	Q01082	593	K	0.662	0.00691065	Down	Spectrin beta chain, non-erythrocytic 1 OS=Homo sapiens OX=9606 GN=SPTBN1 PE=1 SV=2	SPTBN1	1	2.04964e-41	141.09	3	GVNASAQK(1)FATDGEGYKPCDPQVIR	-6.0159	0.867	1.089	0.856	1.456	1.35	1.44
binding	P30153	542	K	0.165	0.0320196	Down	Serine/threonine-protein phosphatase 2A 65 kDa regulatory subunit A alpha isoform OS=Homo sapiens OX=9606 GN=PPP2R1A PE=1 SV=4	PPP2R1A	1	0.00621146	62.969	2	FNVAK(1)SLQK	-3.9071		0.424	0.468	4.259	2.55	1.3
binding	P63241	68	K	0.437	0.0199255	Down	Eukaryotic translation initiation factor 5A-1 OS=Homo sapiens OX=9606 GN=EIF5A PE=1 SV=2	EIF5A	1	7.90301e-16	122.13	3	K(1)YEDICPSTHNMDVPNIK	-7.5553	0.675	0.723	0.526	1.956	1.011	1.439
binding	P60201	111	K	0.406	0.01331	Down	Myelin proteolipid protein OS=Homo sapiens OX=9606 GN=PLP1 PE=1 SV=2	PLP1	1	1.13318e-158	294.48	2	TTICGK(1)GLSATVTGGQK	-4.8271	0.825	0.588	0.454	1.732	1.697	1.164
binding	Q01082	1478	K	0.46	0.043851	Down	Spectrin beta chain, non-erythrocytic 1 OS=Homo sapiens OX=9606 GN=SPTBN1 PE=1 SV=2	SPTBN1	1	0.00223725	100.84	2	K(1)HNLLASK	-4.6646	1.147	0.572	0.786	2.511	1.467	1.466
binding	Q01082	1981	K	0.37	0.0288789	Down	Spectrin beta chain, non-erythrocytic 1 OS=Homo sapiens OX=9606 GN=SPTBN1 PE=1 SV=2	SPTBN1	1	0.000122335	117.3	2	K(1)HYASEEIK	-5.9702	0.853	0.429	0.677	1.795		1.731
binding	Q92777	243	K	1.549	0.0220034	Up	Synapsin-2 OS=Homo sapiens OX=9606 GN=SYN2 PE=2 SV=4	SYN2	1	1.26564e-77	273.94	3	TLGGEK(1)FPLIEQTYYPNHK	-6.559	1.012	1.054			0.709	0.625
binding	Q93050	288	K	1.542	0.0413809	Up	V-type proton ATPase 116 kDa subunit a isoform 1 OS=Homo sapiens OX=9606 GN=ATP6V0A1 PE=1 SV=3	ATP6V0A1	1	0.000171134	133.98	2	VLQAAAK(1)NIR	-3.4237	0.78	1.001		0.532	0.547	0.654
binding	P26368	462	K	0.578	0.0463443	Down	Splicing factor U2AF 65 kDa subunit OS=Homo sapiens OX=9606 GN=U2AF2 PE=1 SV=4	U2AF2	1	2.12717e-05	140.57	3	VVVTK(1)YCDPDSYHR	-3.8711	0.939	0.654	0.851	1.587		1.233
binding	P23284	116	K	0.442	0.0263751	Down	Peptidyl-prolyl cis-trans isomerase B OS=Homo sapiens OX=9606 GN=PPIB PE=1 SV=2	PPIB	1	5.93043e-15	130.99	2	GDGTGGK(1)SIYGER	-6.3254	0.467		0.39	1.258	0.855	0.796
binding	P28482	138	K	0.498	0.00378019	Down	Mitogen-activated protein kinase 1 OS=Homo sapiens OX=9606 GN=MAPK1 PE=1 SV=3	MAPK1	1	7.2177e-05	134.2	3	GLK(1)YIHSANVLHR	-6.1004	0.848	0.808	0.66	1.363	1.471	1.815
binding	Q14195	258	K	0.151	0.00124669	Down	Dihydropyrimidinase-related protein 3 OS=Homo sapiens OX=9606 GN=DPYSL3 PE=1 SV=1	DPYSL3	1	6.54456e-32	174.05	2	VMSK(1)SAADLISQAR	-2.9127	0.377	0.2	0.205	1.927	1.357	1.893
binding	P10909	340	K	0.508	0.0194405	Down	Clusterin OS=Homo sapiens OX=9606 GN=CLU PE=1 SV=1	CLU	1	0.00884752	117.39	2	K(1)YNELLK	-3.5157	0.569	0.74	0.449	1.375	1.147	0.939
binding	P32119	196	K	0.425	0.0184677	Down	Peroxiredoxin-2 OS=Homo sapiens OX=9606 GN=PRDX2 PE=1 SV=5	PRDX2	1	0.00602041	109.11	2	EYFSK(1)HN	-5.6187	0.809	0.665	0.632	2.256	1.569	1.128
binding	O60749	234	K	0.488	0.0286455	Down	Sorting nexin-2 OS=Homo sapiens OX=9606 GN=SNX2 PE=1 SV=2	SNX2	1	0.0016613	101.48	2	EDSSSTEFVEK(1)R	-4.5952	0.56	0.685	0.538	1.667	0.866	1.117
binding	P05023	444	K	0.417	0.0245482	Down	Sodium/potassium-transporting ATPase subunit alpha-1 OS=Homo sapiens OX=9606 GN=ATP1A1 PE=1 SV=1	ATP1A1	1	4.24505e-42	195.09	2	AVFQANQENLPILK(1)R	-0.6024	0.999	0.751	0.806	2.507		1.584
binding	P62937	49	K	0.221	0.00653701	Down	Peptidyl-prolyl cis-trans isomerase A OS=Homo sapiens OX=9606 GN=PPIA PE=1 SV=2	PPIA	1	3.48244e-15	187.1	2	GFGYK(1)GSCFHR	-4.3665	0.605	0.427	0.377	1.681	1.46	3.225
binding	P62937	31	K	0.303	0.0338607	Down	Peptidyl-prolyl cis-trans isomerase A OS=Homo sapiens OX=9606 GN=PPIA PE=1 SV=2	PPIA	1	0.000237559	127.94	2	VPK(1)TAENFR	-3.7496	0.892	0.508	0.621	2.895		1.549
binding	P20020	590	K	0.515	0.0374273	Down	Plasma membrane calcium-transporting ATPase 1 OS=Homo sapiens OX=9606 GN=ATP2B1 PE=1 SV=4	ATP2B1	1	5.85933e-06	160.62	2	SMSTVLK(1)NSDGSYR	-3.3704	0.922	0.755		1.488		1.771
binding	P13804	164	K	0.615	0.0360479	Down	Electron transfer flavoprotein subunit alpha, mitochondrial OS=Homo sapiens OX=9606 GN=ETFA PE=1 SV=1	ETFA	1	0.0058329	100.75	2	VK(1)VFSVR	-5.236	0.977	0.719	0.771	1.45	1.224
binding	P27348	122	K	0.139	0.0376276	Down	14-3-3 protein theta OS=Homo sapiens OX=9606 GN=YWHAQ PE=1 SV=1	YWHAQ	1	0.0133969	85.813	2	MK(1)GDYFR	-3.49	0.532	0.405		4.512	2.207
binding	Q00796	134	K	0.472	0.040157	Down	Sorbitol dehydrogenase OS=Homo sapiens OX=9606 GN=SORD PE=1 SV=4	SORD	1	0.000253785	83.358	2	FYK(1)HNAAFCYK	-3.4141	0.537	0.776	0.464	1.555	0.827	1.383
binding	O75044	470	K	0.488	0.0421297	Down	SLIT-ROBO Rho GTPase-activating protein 2 OS=Homo sapiens OX=9606 GN=SRGAP2 PE=1 SV=3	SRGAP2	1	0.000462707	111.61	3	LQAK(1)HDLLQK	-3.5346	0.545	0.887	0.717	1.684		1.252
binding	P43243	524	K	0.297	0.0161526	Down	Matrin-3 OS=Homo sapiens OX=9606 GN=MATR3 PE=1 SV=2	MATR3	1	0.00130506	100.75	2	IK(1)NYILMR	-3.636	0.605		0.436	1.255	2.198	1.807
binding	P20020	64	K	0.56	0.00760658	Down	Plasma membrane calcium-transporting ATPase 1 OS=Homo sapiens OX=9606 GN=ATP2B1 PE=1 SV=4	ATP2B1	1	4.18742e-72	212.5	2	LK(1)TSPNEGLSGNPADLER	-5.9593	0.923	0.901		1.484	1.858	1.548
binding	Q9NT62	185	K	0.218	0.0203714	Down	Ubiquitin-like-conjugating enzyme ATG3 OS=Homo sapiens OX=9606 GN=ATG3 PE=1 SV=1	ATG3	1	4.57852e-16	139.94	2	AK(1)TDAGGEDAILQTR	-6.3767	0.475		0.317	1.254	1.516	2.674
binding	P55786	336	K	0.641	0.0398262	Down	Puromycin-sensitive aminopeptidase OS=Homo sapiens OX=9606 GN=NPEPPS PE=1 SV=2	NPEPPS	1	5.48239e-07	92.747	2	ETALLIDPK(1)NSCSSSR	-3.0735	1.133	0.804	0.849	1.72	1.428	1.201
binding	P53004	269	K	1.615	0.0469529	Up	Biliverdin reductase A OS=Homo sapiens OX=9606 GN=BLVRA PE=1 SV=2	BLVRA	1	2.01569e-06	141.88	2	LLGQFSEK(1)ELAAEK(1)K	-1.6164	1.454	1.104	1.355	0.598	1.018	0.807
binding	P00918	171	K	0.539	0.038486	Down	Carbonic anhydrase 2 OS=Homo sapiens OX=9606 GN=CA2 PE=1 SV=2	CA2	1	1.83781e-21	154.94	2	GK(1)SADFTNFDPR	-4.4621	0.712		0.534	1.074	0.988	1.407
binding	P68871	96	K	3.358	0.0279466	Up	Hemoglobin subunit beta OS=Homo sapiens OX=9606 GN=HBB PE=1 SV=2	HBB	1	4.23028e-152	234.91	3	GTFATLSELHCDK(1)LHVDPENFR	-0.93642	1.119	2.332	1.299		0.478	0.465
binding	Q9NZ45	55	K	1.987	0.0388696	Up	CDGSH iron-sulfur domain-containing protein 1 OS=Homo sapiens OX=9606 GN=CISD1 PE=1 SV=1	CISD1	1	2.68308e-26	168.69	3	DNPK(1)IVHAFDMEDLGDK(1)AVYCR	-5.2717	1.853	1.323		0.977	0.763	0.658
binding	P04075	330	K	0.256	0.00924352	Down	Fructose-bisphosphate aldolase A OS=Homo sapiens OX=9606 GN=ALDOA PE=1 SV=2	ALDOA	1	4.97613e-05	123.5	2	AAQEEYVK(1)R	-4.3677	0.708	0.506	0.383	3.082	1.533	1.632
binding	P04075	342	K	0.363	0.0228227	Down	Fructose-bisphosphate aldolase A OS=Homo sapiens OX=9606 GN=ALDOA PE=1 SV=2	ALDOA	1	8.64934e-146	258.71	3	ALANSLACQGK(1)YTPSGQAGAAASESLFVSNHAY	-0.31827	1.126	0.721	0.709	3.408	2.056	1.568
binding	P04075	147	K	1.546	0.00205765	Up	Fructose-bisphosphate aldolase A OS=Homo sapiens OX=9606 GN=ALDOA PE=1 SV=2	ALDOA	1	3.93774e-70	237.92	2	KDGADFAK(1)WR	-3.7312	1.338	1.225	1.371	0.884	0.764	0.896
binding	P13611	3182	K	0.541	0.0195551	Down	Versican core protein OS=Homo sapiens OX=9606 GN=VCAN PE=1 SV=3	VCAN	1	3.14359e-15	196.32	2	FQGQCYK(1)YFAHR	-1.993	0.618	0.595			1.215	1.026
binding	Q16698	244	K	2.108	0.0124483	Up	2,4-dienoyl-CoA reductase, mitochondrial OS=Homo sapiens OX=9606 GN=DECR1 PE=1 SV=1	DECR1	1	3.18532e-05	129.69	2	FNVIQPGPIK(1)TK	-4.5824	1.432	1.536	0.909	0.579	0.623	0.637
binding	P43243	473	K	0.394	0.0189459	Down	Matrin-3 OS=Homo sapiens OX=9606 GN=MATR3 PE=1 SV=2	MATR3	1	0.00146092	113.7	2	VHLSQK(1)YK	-4.4169	0.827	0.644	0.441	1.948	1.139	1.761
binding	P31948	373	K	0.229	0.0222922	Down	Stress-induced-phosphoprotein 1 OS=Homo sapiens OX=9606 GN=STIP1 PE=1 SV=1	STIP1	1	0.000208694	85.081	2	GNECFQK(1)GDYPQAMK	-4.7268	0.528	0.519	0.165	2.488	1.476	1.331
binding	P42126	283	K	0.371	0.0435836	Down	Enoyl-CoA delta isomerase 1, mitochondrial OS=Homo sapiens OX=9606 GN=ECI1 PE=1 SV=1	ECI1	1	1.02508e-15	166.65	3	DADVQNFVSFISK(1)DSIQK	-4.3376	0.329	0.493	0.526	0.868	1.556
binding	P11216	316	K	0.277	0.0248011	Down	Glycogen phosphorylase, brain form OS=Homo sapiens OX=9606 GN=PYGB PE=1 SV=5	PYGB	1	0.00530768	76.833	3	SSK(1)FGCRDPVR	-4.9643	0.546		0.716	2.626		1.928
binding	P23528	132	K	0.347	0.0332554	Down	Cofilin-1 OS=Homo sapiens OX=9606 GN=CFL1 PE=1 SV=3	CFL1	1	3.51034e-52	239.37	3	LTGIK(1)HELQANCYEEVKDR	-4.6939	0.862	0.534	0.455	2.735	1.444	1.154
binding	P50395	418	K	0.179	0.0233118	Down	Rab GDP dissociation inhibitor beta OS=Homo sapiens OX=9606 GN=GDI2 PE=1 SV=2	GDI2	1	1.4887e-64	191.49	3	TYDATTHFETTCDDIK(1)NIYK	-5.8302	0.531	0.355	0.471	4.643	1.795	1.122
binding	P12277	223	K	0.362	0.0053655	Down	Creatine kinase B-type OS=Homo sapiens OX=9606 GN=CKB PE=1 SV=1	CKB	1	2.45062e-72	238.39	3	GIWHNDNK(1)TFLVWVNEEDHLR	1.1259	0.592	1.031	0.622	2.253	2.148	1.797
binding	P40939	531	K	4.057	0.0472537	Up	Trifunctional enzyme subunit alpha, mitochondrial OS=Homo sapiens OX=9606 GN=HADHA PE=1 SV=2	HADHA	1	7.46213e-15	157.54	2	TSK(1)DTSASAVAVGLK(1)QGK	-4.8676	0.601	1.668		0.324	0.251	0.264
binding	P49327	2438	K	0.306	0.0311559	Down	Fatty acid synthase OS=Homo sapiens OX=9606 GN=FASN PE=1 SV=3	FASN	1	6.19041e-05	88.181	3	AK(1)YHGNVMLLR	-5.4108	0.675		0.464	1.663		2.065
binding	P52943	27	K	0.381	0.0355794	Down	Cysteine-rich protein 2 OS=Homo sapiens OX=9606 GN=CRIP2 PE=1 SV=1	CRIP2	1	0.00497848	65.156	2	DWHK(1)FCLK	-4.0574	0.732	0.629			2.087	1.489
binding	P06744	73	K	0.647	0.0147481	Down	Glucose-6-phosphate isomerase OS=Homo sapiens OX=9606 GN=GPI PE=1 SV=4	GPI	1	0.00468232	83.623	2	MLVDLAK(1)SR	-4.1472	0.909	0.82		1.38	1.187	1.443
binding	Q8TCT9	61	K	0.317	0.0240575	Down	Minor histocompatibility antigen H13 OS=Homo sapiens OX=9606 GN=HM13 PE=1 SV=1	HM13	1	8.49658e-05	104.49	2	GK(1)NASDMPETITSR	-5.2432	0.239		0.291	1.185	0.687	0.637
binding	P09972	153	K	2.756	0.00403543	Up	Fructose-bisphosphate aldolase C OS=Homo sapiens OX=9606 GN=ALDOC PE=1 SV=2	ALDOC	1	0.00123071	105.81	2	CVLK(1)ISER	-5.1645	2.269	1.451	1.332	0.594	0.63	0.609
binding	P10412	75	K	0.11	0.0159879	Down	Histone H1.4 OS=Homo sapiens OX=9606 GN=H1-4 PE=1 SV=2	H1-4	1	4.57327e-11	140.57	2	ALAAAGYDVEK(1)NNSR	-3.928	0.534	0.415	0.326	5.707	2.034
binding	P82933	287	K	2.277	0.0445208	Up	28S ribosomal protein S9, mitochondrial OS=Homo sapiens OX=9606 GN=MRPS9 PE=1 SV=2	MRPS9	1	5.14937e-05	110.44	2	AEAIVYK(1)HGSGR	-5.2308	1.4	1.28	0.917	0.657		0.396
binding	P01023	531	K	0.519	0.0301496	Down	Alpha-2-macroglobulin OS=Homo sapiens OX=9606 GN=A2M PE=1 SV=3	A2M	1	1.29027e-09	102.57	3	GHFSISIPVK(1)SDIAPVAR	-7.201	0.664	0.617	0.499	1.419	1.217	0.796
binding	P40925	107	K	1.551	0.0172186	Up	Malate dehydrogenase, cytoplasmic OS=Homo sapiens OX=9606 GN=MDH1 PE=1 SV=4	MDH1	1	0.0412539	58.687	2	ANVK(1)IFK	-5.5445	1.102	1.226			0.768	0.733
binding	Q53GQ0	72	K	0.404	0.0134559	Down	Very-long-chain 3-oxoacyl-CoA reductase OS=Homo sapiens OX=9606 GN=HSD17B12 PE=1 SV=2	HSD17B12	1	1.44603e-21	154.66	2	SYAEELAK(1)HGMK	-3.9311	0.605	0.533	0.549	1.869	0.93	1.377
binding	P06733	343	K	0.164	0.000283192	Down	Alpha-enolase OS=Homo sapiens OX=9606 GN=ENO1 PE=1 SV=2	ENO1	1	3.07736e-73	260.75	3	SCNCLLLK(1)VNQIGSVTESLQACK	0.11362	0.345	0.305	0.354	1.848	2.226
binding	P05026	216	K	0.317	0.0382281	Down	Sodium/potassium-transporting ATPase subunit beta-1 OS=Homo sapiens OX=9606 GN=ATP1B1 PE=1 SV=1	ATP1B1	1	9.9548e-08	130.99	2	YNPNVLPVQCTGK(1)R	-3.8605	0.386	0.62			1.576	1.6
binding	P07814	497	K	0.457	0.0237414	Down	Bifunctional glutamate/proline--tRNA ligase OS=Homo sapiens OX=9606 GN=EPRS1 PE=1 SV=5	EPRS1	1	0.0109729	75.915	2	IWAFNK(1)K	-9.4156	0.804	0.583	0.561	1.883	1.001	1.382
binding	P31948	317	K	0.542	0.044388	Down	Stress-induced-phosphoprotein 1 OS=Homo sapiens OX=9606 GN=STIP1 PE=1 SV=1	STIP1	1	5.30131e-05	90.142	3	YK(1)DAIHFYNK	-3.1091	0.769	0.838	0.698	1.956	1.015	1.278
binding	P09972	230	K	1.669	0.0313747	Up	Fructose-bisphosphate aldolase C OS=Homo sapiens OX=9606 GN=ALDOC PE=1 SV=2	ALDOC	1	1.58821e-119	248.34	4	ALSDHHVYLEGTLLK(1)PNMVTPGHACPIK	-4.1789	0.731	1.222	0.919	0.577	0.598	0.546
binding	O95573	547	K	0.499	0.00425054	Down	Long-chain-fatty-acid--CoA ligase 3 OS=Homo sapiens OX=9606 GN=ACSL3 PE=1 SV=3	ACSL3	1	8.81969e-05	82.437	2	TK(1)ADFFEDENGQR	-3.6986	0.523		0.505	1.017	1.155	0.916
binding	P68363	112	K	0.182	0.0392123	Down	Tubulin alpha-1B chain OS=Homo sapiens OX=9606 GN=TUBA1B PE=1 SV=1	TUBA1B	1	1.00472e-07	172.92	3	GHYTIGK(1)EIIDLVLDR	-8.2739	0.228	0.455		1.653	1.017	2.968
binding	P50990	466	K	0.438	0.0425533	Down	T-complex protein 1 subunit theta OS=Homo sapiens OX=9606 GN=CCT8 PE=1 SV=4	CCT8	1	5.71796e-07	103.23	3	ANEVISK(1)LYAVHQEGNK	-6.0587	0.986	0.748	0.654	2.25	1.385
binding	P14625	168	K	0.218	0.0355353	Down	Endoplasmin OS=Homo sapiens OX=9606 GN=HSP90B1 PE=1 SV=1	HSP90B1	1	2.36205e-69	252.02	2	NLGTIAK(1)SGTSEFLNK	-1.4325	0.358	0.251	0.267	2.319	1.17	0.534
binding	P14625	95	K	0.303	0.048169	Down	Endoplasmin OS=Homo sapiens OX=9606 GN=HSP90B1 PE=1 SV=1	HSP90B1	1	2.23114e-13	163.2	2	LIINSLYK(1)NK	-8.0736	0.538	0.207	0.373	2.041	0.889	0.757
binding	P40121	115	K	0.546	0.0477309	Down	Macrophage-capping protein OS=Homo sapiens OX=9606 GN=CAPG PE=1 SV=2	CAPG	1	3.33182e-16	147.02	3	GLK(1)YQEGGVESAFHK	-4.7048	0.514		0.5	1.019	0.69	1.075
binding	O75131	52	K	0.437	0.042157	Down	Copine-3 OS=Homo sapiens OX=9606 GN=CPNE3 PE=1 SV=1	CPNE3	1	0.00320388	69.276	2	IK(1)NCLNPQFSK	-5.6366	0.543	0.577	0.336	1.275	0.945
binding	Q16555	258	K	0.216	0.0348183	Down	Dihydropyrimidinase-related protein 2 OS=Homo sapiens OX=9606 GN=DPYSL2 PE=1 SV=1	DPYSL2	1	5.83983e-53	225.89	2	VMSK(1)SSAEVIAQAR	-5.4553	0.806	0.251		2.835	1.958	2.547
binding	P14625	161	K	0.372	0.0391766	Down	Endoplasmin OS=Homo sapiens OX=9606 GN=HSP90B1 PE=1 SV=1	HSP90B1	1	1.01366e-32	188.6	2	EELVK(1)NLGTIAK	-3.602	0.349		0.296	1.15	0.88	0.57
binding	Q13576	1081	K	0.444	0.0302779	Down	Ras GTPase-activating-like protein IQGAP2 OS=Homo sapiens OX=9606 GN=IQGAP2 PE=1 SV=4	IQGAP2	1	0.00243955	74.269	2	VLK(1)NSIHEK	-3.7035	0.378		0.314	0.866	0.694
binding	Q9Y2T3	61	K	1.946	0.0376382	Up	Guanine deaminase OS=Homo sapiens OX=9606 GN=GDA PE=1 SV=1	GDA	1	8.22132e-09	143.39	2	EWCFK(1)PCEIR	-5.6342		1.817	1.99		0.855	1.101
binding	Q16555	480	K	0.276	0.00800522	Down	Dihydropyrimidinase-related protein 2 OS=Homo sapiens OX=9606 GN=DPYSL2 PE=1 SV=1	DPYSL2	1	3.7038e-08	155.57	2	KPFPDFVYK(1)R	-4.5549	0.767	0.609	0.333	2.475	2.027	1.694
binding	Q9NR19	418	K	0.321	0.0461088	Down	Acetyl-coenzyme A synthetase, cytoplasmic OS=Homo sapiens OX=9606 GN=ACSS2 PE=1 SV=1	ACSS2	1	5.03341e-15	171.09	2	LLMK(1)FGDEPVTK	-4.0391	0.656	0.44	0.807	2.614	1.342
binding	Q00325	99	K	0.242	0.00390852	Down	Phosphate carrier protein, mitochondrial OS=Homo sapiens OX=9606 GN=SLC25A3 PE=1 SV=2	SLC25A3	1	0.000182943	108.3	2	MQVDPQK(1)YK	-5.5068	0.512	0.424	0.471	2.863	1.553	1.406
binding	P42704	1347	K	0.262	0.0280654	Down	Leucine-rich PPR motif-containing protein, mitochondrial OS=Homo sapiens OX=9606 GN=LRPPRC PE=1 SV=3	LRPPRC	1	8.00855e-05	93.162	2	ALYEHLTAK(1)NTK	-4.0789	0.546		0.382	2.58	1.175	1.557
binding	P09429	30	K	0.468	0.00316491	Down	High mobility group protein B1 OS=Homo sapiens OX=9606 GN=HMGB1 PE=1 SV=3	HMGB1	1	5.26639e-05	95.656	3	K(1)HPDASVNFSEFSK	-4.6644	0.567	0.509	0.492		1.217	1.017
binding	P61266	82	K	1.641	0.0396732	Up	Syntaxin-1B OS=Homo sapiens OX=9606 GN=STX1B PE=1 SV=1	STX1B	1	6.92985e-52	216.53	3	TKQELEDLTADIK(1)K	-7.2244	1.159	0.948			0.646	0.638
binding	P00491	95	K	0.616	0.000682171	Down	Purine nucleoside phosphorylase OS=Homo sapiens OX=9606 GN=PNP PE=1 SV=2	PNP	1	2.61259e-36	219.16	3	FHMYEGYPLWK(1)VTFPVR	-6.8494	0.724	0.769	0.789	1.231	1.237
binding	P02689	59	K	0.241	0.00544961	Down	Myelin P2 protein OS=Homo sapiens OX=9606 GN=PMP2 PE=1 SV=3	PMP2	1	3.94042e-15	181.87	2	TESTFK(1)NTEISFK	-1.4302		0.208	0.257		0.96	0.969
binding	O60716	433	K	0.349	0.0215794	Down	Catenin delta-1 OS=Homo sapiens OX=9606 GN=CTNND1 PE=1 SV=1	CTNND1	1	4.42526e-09	95.345	3	EVHLGACGALK(1)NISFGR	-6.3948	0.407		0.509	1.168		1.457
binding	P07858	220	K	0.262	0.0331137	Down	Cathepsin B OS=Homo sapiens OX=9606 GN=CTSB PE=1 SV=3	CTSB	1	3.37055e-10	126.17	2	ICEPGYSPTYK(1)QDK	-4.8146	0.216	0.271		1.13	0.729
binding	Q00325	304	K	0.241	0.0395479	Down	Phosphate carrier protein, mitochondrial OS=Homo sapiens OX=9606 GN=SLC25A3 PE=1 SV=2	SLC25A3	1	4.59556e-06	133.98	2	GSSASLVLK(1)R	-4.8845	0.57	0.372	0.56	3.323	2.069	0.833
binding	Q01469	40	K	3.203	0.0120906	Up	Fatty acid-binding protein 5 OS=Homo sapiens OX=9606 GN=FABP5 PE=1 SV=3	FABP5	1	2.17577e-08	89.359	2	MGAMAK(1)PDCIITCDGK	0.34668	1.572	2.504		0.725	0.531	0.653
biological adhesion	O60716	433	K	0.349	0.0215794	Down	Catenin delta-1 OS=Homo sapiens OX=9606 GN=CTNND1 PE=1 SV=1	CTNND1	1	4.42526e-09	95.345	3	EVHLGACGALK(1)NISFGR	-6.3948	0.407		0.509	1.168		1.457
biological adhesion	P26038	3	K	0.391	0.0124433	Down	Moesin OS=Homo sapiens OX=9606 GN=MSN PE=1 SV=3	MSN	1	0.0101761	91.783	2	PK(1)TISVR	-3.2062	0.35		0.344	1.001	0.991	0.67
biological adhesion	O75044	470	K	0.488	0.0421297	Down	SLIT-ROBO Rho GTPase-activating protein 2 OS=Homo sapiens OX=9606 GN=SRGAP2 PE=1 SV=3	SRGAP2	1	0.000462707	111.61	3	LQAK(1)HDLLQK	-3.5346	0.545	0.887	0.717	1.684		1.252
biological adhesion	P15311	143	K	0.539	0.0373548	Down	Ezrin OS=Homo sapiens OX=9606 GN=EZR PE=1 SV=4	EZR	1	0.000804396	69.276	3	EVHK(1)SGYLSSER	-5.7877		0.993	0.793	1.744	1.571
biological adhesion	P26038	143	K	0.416	0.0168252	Down	Moesin OS=Homo sapiens OX=9606 GN=MSN PE=1 SV=3	MSN	1	7.94857e-10	117.21	2	EVHK(1)SGYLAGDK	-4.8605	0.384		0.375	0.959	0.687	1.088
biological adhesion	P02671	89	K	0.46	0.0324963	Down	Fibrinogen alpha chain OS=Homo sapiens OX=9606 GN=FGA PE=1 SV=2	FGA	1	5.14799e-07	141.29	2	LK(1)NSLFEYQK	-2.0135	0.462		0.363	1.053	0.97	0.667
biological adhesion	P22392	31	K	0.336	0.0103069	Down	Nucleoside diphosphate kinase B OS=Homo sapiens OX=9606 GN=NME2 PE=1 SV=1	NME2	1	0.0111573	70.67	2	FEQK(1)GFR	-5.7571	0.702	0.331	0.385	1.688	1.29	1.243
biological adhesion	P13611	3182	K	0.541	0.0195551	Down	Versican core protein OS=Homo sapiens OX=9606 GN=VCAN PE=1 SV=3	VCAN	1	3.14359e-15	196.32	2	FQGQCYK(1)YFAHR	-1.993	0.618	0.595			1.215	1.026
biological regulation	P62937	49	K	0.221	0.00653701	Down	Peptidyl-prolyl cis-trans isomerase A OS=Homo sapiens OX=9606 GN=PPIA PE=1 SV=2	PPIA	1	3.48244e-15	187.1	2	GFGYK(1)GSCFHR	-4.3665	0.605	0.427	0.377	1.681	1.46	3.225
biological regulation	P62937	31	K	0.303	0.0338607	Down	Peptidyl-prolyl cis-trans isomerase A OS=Homo sapiens OX=9606 GN=PPIA PE=1 SV=2	PPIA	1	0.000237559	127.94	2	VPK(1)TAENFR	-3.7496	0.892	0.508	0.621	2.895		1.549
biological regulation	P27348	122	K	0.139	0.0376276	Down	14-3-3 protein theta OS=Homo sapiens OX=9606 GN=YWHAQ PE=1 SV=1	YWHAQ	1	0.0133969	85.813	2	MK(1)GDYFR	-3.49	0.532	0.405		4.512	2.207
biological regulation	P23528	132	K	0.347	0.0332554	Down	Cofilin-1 OS=Homo sapiens OX=9606 GN=CFL1 PE=1 SV=3	CFL1	1	3.51034e-52	239.37	3	LTGIK(1)HELQANCYEEVKDR	-4.6939	0.862	0.534	0.455	2.735	1.444	1.154
biological regulation	P49327	2438	K	0.306	0.0311559	Down	Fatty acid synthase OS=Homo sapiens OX=9606 GN=FASN PE=1 SV=3	FASN	1	6.19041e-05	88.181	3	AK(1)YHGNVMLLR	-5.4108	0.675		0.464	1.663		2.065
biological regulation	P31150	269	K	0.482	0.0108641	Down	Rab GDP dissociation inhibitor alpha OS=Homo sapiens OX=9606 GN=GDI1 PE=1 SV=2	GDI1	1	0.000416748	101.48	2	VVGVK(1)SEGEVAR	-6.025	1.021	0.854	1.147	2.681	1.825	1.76
biological regulation	P06744	73	K	0.647	0.0147481	Down	Glucose-6-phosphate isomerase OS=Homo sapiens OX=9606 GN=GPI PE=1 SV=4	GPI	1	0.00468232	83.623	2	MLVDLAK(1)SR	-4.1472	0.909	0.82		1.38	1.187	1.443
biological regulation	O60262	30	K	2.735	0.00845762	Up	Guanine nucleotide-binding protein G(I)/G(S)/G(O) subunit gamma-7 OS=Homo sapiens OX=9606 GN=GNG7 PE=1 SV=1	GNG7	1	2.73049e-15	162.16	3	VSK(1)AASDLMSYCEQHAR	-2.1126	1.151	1.626		0.435	0.541	0.547
biological regulation	P26368	462	K	0.578	0.0463443	Down	Splicing factor U2AF 65 kDa subunit OS=Homo sapiens OX=9606 GN=U2AF2 PE=1 SV=4	U2AF2	1	2.12717e-05	140.57	3	VVVTK(1)YCDPDSYHR	-3.8711	0.939	0.654	0.851	1.587		1.233
biological regulation	P27824	458	K	0.331	0.045113	Down	Calnexin OS=Homo sapiens OX=9606 GN=CANX PE=1 SV=2	CANX	1	9.74359e-53	228.73	2	IVDDWANDGWGLK(1)K	-2.0038	0.333		0.224	1.222	0.723	0.576
biological regulation	Q71UI9	8	K	6.066	0.0246018	Up	Histone H2A.V OS=Homo sapiens OX=9606 GN=H2AZ2 PE=1 SV=3	H2AZ2	1	2.95936e-10	140.01	2	AGK(1)DSGK(1)AK(1)AK	-2.6485	1.851	2.374	1.101	0.452	0.34	0.086
biological regulation	P27824	210	K	0.389	0.0331981	Down	Calnexin OS=Homo sapiens OX=9606 GN=CANX PE=1 SV=2	CANX	1	4.03999e-05	140.57	2	NPK(1)TGIYEEK	-3.8277	0.369		0.282	1.14	0.641	0.731
biological regulation	P32119	196	K	0.425	0.0184677	Down	Peroxiredoxin-2 OS=Homo sapiens OX=9606 GN=PRDX2 PE=1 SV=5	PRDX2	1	0.00602041	109.11	2	EYFSK(1)HN	-5.6187	0.809	0.665	0.632	2.256	1.569	1.128
biological regulation	P46777	48	K	0.266	0.00454092	Down	60S ribosomal protein L5 OS=Homo sapiens OX=9606 GN=RPL5 PE=1 SV=3	RPL5	1	0.00606856	97.033	2	YNTPK(1)YR	-3.2542	0.434	0.311	0.461	2.052	1.419	1.062
biological regulation	P23381	256	K	0.333	0.0173314	Down	Tryptophan--tRNA ligase, cytoplasmic OS=Homo sapiens OX=9606 GN=WARS1 PE=1 SV=2	WARS1	1	6.84786e-05	120.65	2	IQK(1)HVTFNQVK	-6.5749	0.434		0.537	1.935	1.115	1.32
biological regulation	P61978	52	K	0.409	0.00460657	Down	Heterogeneous nuclear ribonucleoprotein K OS=Homo sapiens OX=9606 GN=HNRNPK PE=1 SV=1	HNRNPK	1	1.21561e-15	181.87	2	ILLQSK(1)NAGAVIGK	-3.9479	0.713	0.468	0.545	1.691	1.265	1.26
biological regulation	P50993	770	K	0.119	0.0315237	Down	Sodium/potassium-transporting ATPase subunit alpha-2 OS=Homo sapiens OX=9606 GN=ATP1A2 PE=1 SV=1	ATP1A2	1	0.00529901	82.716	2	LIFDNLK(1)K	-8.1987		0.299	0.396	3.067	4.486	1.183
biological regulation	P50993	375	K	0.12	0.0348249	Down	Sodium/potassium-transporting ATPase subunit alpha-2 OS=Homo sapiens OX=9606 GN=ATP1A2 PE=1 SV=1	ATP1A2	1	7.22753e-119	240.14	3	NLEAVETLGSTSTICSDK(1)TGTLTQNR	-2.1175	0.514		0.237		3.625	2.641
biological regulation	P27824	127	K	0.243	0.0225698	Down	Calnexin OS=Homo sapiens OX=9606 GN=CANX PE=1 SV=2	CANX	1	0.000231988	107.08	3	AK(1)HHAISAK	-2.5346	0.252		0.178	1.015	1.099	0.539
biological regulation	P07814	497	K	0.457	0.0237414	Down	Bifunctional glutamate/proline--tRNA ligase OS=Homo sapiens OX=9606 GN=EPRS1 PE=1 SV=5	EPRS1	1	0.0109729	75.915	2	IWAFNK(1)K	-9.4156	0.804	0.583	0.561	1.883	1.001	1.382
biological regulation	Q14C86	270	K	2.203	0.00411761	Up	GTPase-activating protein and VPS9 domain-containing protein 1 OS=Homo sapiens OX=9606 GN=GAPVD1 PE=1 SV=2	GAPVD1	1	5.06903e-28	149.02	3	FIGYLK(1)QNTYCFPHSLR	-5.2105	0.871	1.051	1.144	0.433	0.394	0.565
biological regulation	Q71UI9	12	K	4.154	0.0255971	Up	Histone H2A.V OS=Homo sapiens OX=9606 GN=H2AZ2 PE=1 SV=3	H2AZ2	1	2.95936e-10	140.01	2	AGK(1)DSGK(1)AK(1)AK	-2.6485	1.578	2.119	0.92	0.423	0.318
biological regulation	Q13813	2404	K	0.294	0.0308808	Down	Spectrin alpha chain, non-erythrocytic 1 OS=Homo sapiens OX=9606 GN=SPTAN1 PE=1 SV=3	SPTAN1	1	2.44029e-07	126.32	2	ETENVK(1)SSEEIESAFR	-8.1403	0.799	0.488		2.985	2.07	1.503
biological regulation	Q13813	2047	K	0.524	0.0174965	Down	Spectrin alpha chain, non-erythrocytic 1 OS=Homo sapiens OX=9606 GN=SPTAN1 PE=1 SV=3	SPTAN1	1	6.0152e-15	166.71	2	DQLLAAK(1)HVQSK	-4.3882	0.91	0.907	0.7	1.982	1.232	1.587
biological regulation	O15260	22	K	0.419	0.0225506	Down	Surfeit locus protein 4 OS=Homo sapiens OX=9606 GN=SURF4 PE=1 SV=3	SURF4	1	6.02999e-06	145.75	2	VTK(1)QYLPHVAR	-4.7141	0.34		0.429	1.178	0.825	0.75
biological regulation	P20020	64	K	0.56	0.00760658	Down	Plasma membrane calcium-transporting ATPase 1 OS=Homo sapiens OX=9606 GN=ATP2B1 PE=1 SV=4	ATP2B1	1	4.18742e-72	212.5	2	LK(1)TSPNEGLSGNPADLER	-5.9593	0.923	0.901		1.484	1.858	1.548
biological regulation	Q01082	593	K	0.662	0.00691065	Down	Spectrin beta chain, non-erythrocytic 1 OS=Homo sapiens OX=9606 GN=SPTBN1 PE=1 SV=2	SPTBN1	1	2.04964e-41	141.09	3	GVNASAQK(1)FATDGEGYKPCDPQVIR	-6.0159	0.867	1.089	0.856	1.456	1.35	1.44
biological regulation	Q71UI9	5	K	6.066	0.0246018	Up	Histone H2A.V OS=Homo sapiens OX=9606 GN=H2AZ2 PE=1 SV=3	H2AZ2	1	2.95936e-10	140.01	2	AGGK(1)AGK(1)DSGK(1)AK(1)AK	-3.5073	1.851	2.374	1.101	0.452	0.34	0.086
biological regulation	P52943	27	K	0.381	0.0355794	Down	Cysteine-rich protein 2 OS=Homo sapiens OX=9606 GN=CRIP2 PE=1 SV=1	CRIP2	1	0.00497848	65.156	2	DWHK(1)FCLK	-4.0574	0.732	0.629			2.087	1.489
biological regulation	Q01082	1478	K	0.46	0.043851	Down	Spectrin beta chain, non-erythrocytic 1 OS=Homo sapiens OX=9606 GN=SPTBN1 PE=1 SV=2	SPTBN1	1	0.00223725	100.84	2	K(1)HNLLASK	-4.6646	1.147	0.572	0.786	2.511	1.467	1.466
biological regulation	Q14195	258	K	0.151	0.00124669	Down	Dihydropyrimidinase-related protein 3 OS=Homo sapiens OX=9606 GN=DPYSL3 PE=1 SV=1	DPYSL3	1	6.54456e-32	174.05	2	VMSK(1)SAADLISQAR	-2.9127	0.377	0.2	0.205	1.927	1.357	1.893
biological regulation	Q9H9B4	72	K	0.273	0.00702124	Down	Sideroflexin-1 OS=Homo sapiens OX=9606 GN=SFXN1 PE=1 SV=4	SFXN1	1	3.30099e-06	63.766	3	AK(1)YIYDSAFHPDTGEK	-6.1237	0.596		0.519	2.614	1.922	1.593
biological regulation	Q14204	2966	K	0.404	0.00825903	Down	Cytoplasmic dynein 1 heavy chain 1 OS=Homo sapiens OX=9606 GN=DYNC1H1 PE=1 SV=5	DYNC1H1	1	7.38978e-05	81.48	2	K(1)YTGEDFDEDLR	-4.1385	0.776	0.757	0.633	2.275	1.27	1.818
biological regulation	Q14204	371	K	0.478	0.0268925	Down	Cytoplasmic dynein 1 heavy chain 1 OS=Homo sapiens OX=9606 GN=DYNC1H1 PE=1 SV=5	DYNC1H1	1	0.00332579	82.716	2	NTK(1)YPIQR	-7.1203	0.813	0.845	0.683	2.314	1.343	1.245
biological regulation	P07900	112	K	0.217	0.0235457	Down	Heat shock protein HSP 90-alpha OS=Homo sapiens OX=9606 GN=HSP90AA1 PE=1 SV=5	HSP90AA1	1	8.65796e-33	160.07	2	ADLINNLGTIAK(1)SGTK	-6.0572	0.693	0.358	0.567	4.384	1.456	1.617
biological regulation	Q15233	243	K	0.29	0.00378411	Down	Non-POU domain-containing octamer-binding protein OS=Homo sapiens OX=9606 GN=NONO PE=1 SV=4	NONO	1	0.00427119	65.156	2	LVIK(1)NQQFHK	-3.965	0.359		0.425	1.327	1.119	1.612
biological regulation	P68871	96	K	3.358	0.0279466	Up	Hemoglobin subunit beta OS=Homo sapiens OX=9606 GN=HBB PE=1 SV=2	HBB	1	4.23028e-152	234.91	3	GTFATLSELHCDK(1)LHVDPENFR	-0.93642	1.119	2.332	1.299		0.478	0.465
biological regulation	P43243	473	K	0.394	0.0189459	Down	Matrin-3 OS=Homo sapiens OX=9606 GN=MATR3 PE=1 SV=2	MATR3	1	0.00146092	113.7	2	VHLSQK(1)YK	-4.4169	0.827	0.644	0.441	1.948	1.139	1.761
biological regulation	P07900	632	K	0.413	0.0322075	Down	Heat shock protein HSP 90-alpha OS=Homo sapiens OX=9606 GN=HSP90AA1 PE=1 SV=5	HSP90AA1	1	1.27501e-18	124.62	3	K(1)HLEINPDHSIIETLR	-7.1392	0.896	0.508	0.564	2.055	1.694	1.021
biological regulation	P07900	283	K	0.366	0.00553349	Down	Heat shock protein HSP 90-alpha OS=Homo sapiens OX=9606 GN=HSP90AA1 PE=1 SV=5	HSP90AA1	1	1.33577e-14	183.57	2	EK(1)YIDQEELNK	-4.1913	0.958	0.546	0.579	2.147	1.772	1.765
biological regulation	O75131	52	K	0.437	0.042157	Down	Copine-3 OS=Homo sapiens OX=9606 GN=CPNE3 PE=1 SV=1	CPNE3	1	0.00320388	69.276	2	IK(1)NCLNPQFSK	-5.6366	0.543	0.577	0.336	1.275	0.945
biological regulation	Q13576	1081	K	0.444	0.0302779	Down	Ras GTPase-activating-like protein IQGAP2 OS=Homo sapiens OX=9606 GN=IQGAP2 PE=1 SV=4	IQGAP2	1	0.00243955	74.269	2	VLK(1)NSIHEK	-3.7035	0.378		0.314	0.866	0.694
biological regulation	P00918	171	K	0.539	0.038486	Down	Carbonic anhydrase 2 OS=Homo sapiens OX=9606 GN=CA2 PE=1 SV=2	CA2	1	1.83781e-21	154.94	2	GK(1)SADFTNFDPR	-4.4621	0.712		0.534	1.074	0.988	1.407
biological regulation	P39023	115	K	0.409	0.00093229	Down	60S ribosomal protein L3 OS=Homo sapiens OX=9606 GN=RPL3 PE=1 SV=2	RPL3	1	0.000197368	69.641	2	TVFAEHISDECK(1)R	-4.3764	0.436		0.46	1.09	1.102
biological regulation	P17600	311	K	2.96	0.00317518	Up	Synapsin-1 OS=Homo sapiens OX=9606 GN=SYN1 PE=1 SV=3	SYN1	1	5.09302e-155	238.93	2	TYATAEPFIDAK(1)YDVR	-2.466	0.803	0.766			0.28	0.25
biological regulation	Q01469	40	K	3.203	0.0120906	Up	Fatty acid-binding protein 5 OS=Homo sapiens OX=9606 GN=FABP5 PE=1 SV=3	FABP5	1	2.17577e-08	89.359	2	MGAMAK(1)PDCIITCDGK	0.34668	1.572	2.504		0.725	0.531	0.653
biological regulation	P43243	524	K	0.297	0.0161526	Down	Matrin-3 OS=Homo sapiens OX=9606 GN=MATR3 PE=1 SV=2	MATR3	1	0.00130506	100.75	2	IK(1)NYILMR	-3.636	0.605		0.436	1.255	2.198	1.807
biological regulation	P30101	218	K	0.418	0.025017	Down	Protein disulfide-isomerase A3 OS=Homo sapiens OX=9606 GN=PDIA3 PE=1 SV=4	PDIA3	1	6.45462e-24	166.65	2	FEDK(1)TVAYTEQK	-4.0681	0.387		0.31	1.041	0.833	0.629
biological regulation	Q16623	83	K	2.903	0.000650654	Up	Syntaxin-1A OS=Homo sapiens OX=9606 GN=STX1A PE=1 SV=1	STX1A	1	1.93176e-95	214.14	2	TKEELEELMSDIK(1)K	0.55892	1.043	0.989			0.348	0.352
biological regulation	Q13263	213	K	0.425	0.013857	Down	Transcription intermediary factor 1-beta OS=Homo sapiens OX=9606 GN=TRIM28 PE=1 SV=5	TRIM28	1	8.34449e-32	117.33	4	TVYCNVHK(1)HEPLVLFCESCDTLTCR	-2.8079	0.397		0.402	1.034	0.845
biological regulation	P07900	185	K	0.242	0.00357787	Down	Heat shock protein HSP 90-alpha OS=Homo sapiens OX=9606 GN=HSP90AA1 PE=1 SV=5	HSP90AA1	1	0.00194946	83.358	2	GTK(1)VILHLK	-5.1043	0.58		0.436	1.945	1.811	2.533
biological regulation	Q9Y2T3	61	K	1.946	0.0376382	Up	Guanine deaminase OS=Homo sapiens OX=9606 GN=GDA PE=1 SV=1	GDA	1	8.22132e-09	143.39	2	EWCFK(1)PCEIR	-5.6342		1.817	1.99		0.855	1.101
biological regulation	P02671	89	K	0.46	0.0324963	Down	Fibrinogen alpha chain OS=Homo sapiens OX=9606 GN=FGA PE=1 SV=2	FGA	1	5.14799e-07	141.29	2	LK(1)NSLFEYQK	-2.0135	0.462		0.363	1.053	0.97	0.667
biological regulation	P62979	6	K	0.374	0.0191952	Down	Ubiquitin-40S ribosomal protein S27a OS=Homo sapiens OX=9606 GN=RPS27A PE=1 SV=2	RPS27A	1	4.81904e-21	211.84	2	MQIFVK(1)TLTGK	-4.7802	0.423	0.595	0.472	1.947	1.131	0.908
biological regulation	Q6NUK1	437	K	2.487	0.0126958	Up	Calcium-binding mitochondrial carrier protein SCaMC-1 OS=Homo sapiens OX=9606 GN=SLC25A24 PE=1 SV=2	SLC25A24	1	5.13371e-07	101.82	2	IISK(1)EGIPGLYR	-5.7188	1.318	1.728		0.666	0.681	0.49
biological regulation	P63241	68	K	0.437	0.0199255	Down	Eukaryotic translation initiation factor 5A-1 OS=Homo sapiens OX=9606 GN=EIF5A PE=1 SV=2	EIF5A	1	7.90301e-16	122.13	3	K(1)YEDICPSTHNMDVPNIK	-7.5553	0.675	0.723	0.526	1.956	1.011	1.439
biological regulation	P14136	95	K	3.134	0.0427201	Up	Glial fibrillary acidic protein OS=Homo sapiens OX=9606 GN=GFAP PE=1 SV=1	GFAP	1	1.14079e-46	265.89	3	FLEQQNK(1)ALAAELNQLR	-7.235	1.581	1.838	1.085	0.867	0.358	0.212
biological regulation	P42704	1347	K	0.262	0.0280654	Down	Leucine-rich PPR motif-containing protein, mitochondrial OS=Homo sapiens OX=9606 GN=LRPPRC PE=1 SV=3	LRPPRC	1	8.00855e-05	93.162	2	ALYEHLTAK(1)NTK	-4.0789	0.546		0.382	2.58	1.175	1.557
biological regulation	P05026	216	K	0.317	0.0382281	Down	Sodium/potassium-transporting ATPase subunit beta-1 OS=Homo sapiens OX=9606 GN=ATP1B1 PE=1 SV=1	ATP1B1	1	9.9548e-08	130.99	2	YNPNVLPVQCTGK(1)R	-3.8605	0.386	0.62			1.576	1.6
biological regulation	P62826	134	K	0.421	0.0316485	Down	GTP-binding nuclear protein Ran OS=Homo sapiens OX=9606 GN=RAN PE=1 SV=3	RAN	1	1.46303e-08	125.5	2	AK(1)SIVFHR	-4.9267	0.86	0.547	0.614	2.276	1.454	1.07
biological regulation	P62826	71	K	0.37	0.0271881	Down	GTP-binding nuclear protein Ran OS=Homo sapiens OX=9606 GN=RAN PE=1 SV=3	RAN	1	7.46751e-25	183.7	2	FNVWDTAGQEK(1)FGGLR	-0.058299	0.729	0.512	0.625	2.08	2.013	0.945
biological regulation	Q14204	1130	K	0.286	0.010418	Down	Cytoplasmic dynein 1 heavy chain 1 OS=Homo sapiens OX=9606 GN=DYNC1H1 PE=1 SV=5	DYNC1H1	1	1.29177e-10	72.075	3	EVLSK(1)FGQMLGSNMTEFHSQISK	-2.6531	0.579	0.56		2.241	1.739
biological regulation	P62826	23	K	0.433	0.0494701	Down	GTP-binding nuclear protein Ran OS=Homo sapiens OX=9606 GN=RAN PE=1 SV=3	RAN	1	1.31972e-06	91.939	2	LVLVGDGGTGK(1)TTFVK	-2.016	0.764		0.441	1.693	1.415	1.068
biological regulation	P26599	410	K	0.479	0.0180978	Down	Polypyrimidine tract-binding protein 1 OS=Homo sapiens OX=9606 GN=PTBP1 PE=1 SV=1	PTBP1	1	3.75799e-05	99.34	3	ITLSK(1)HQNVQLPR	-7.7153	0.455	0.401	0.437	1.186	0.877	0.638
biological regulation	P48735	280	K	2.44	0.0403706	Up	Isocitrate dehydrogenase [NADP], mitochondrial OS=Homo sapiens OX=9606 GN=IDH2 PE=1 SV=2	IDH2	1	4.29696e-09	172.51	3	TDFDK(1)NK(1)IWYEHR	-6.3297	0.692	0.96			0.366	0.311
biological regulation	P40121	115	K	0.546	0.0477309	Down	Macrophage-capping protein OS=Homo sapiens OX=9606 GN=CAPG PE=1 SV=2	CAPG	1	3.33182e-16	147.02	3	GLK(1)YQEGGVESAFHK	-4.7048	0.514		0.5	1.019	0.69	1.075
biological regulation	P35080	91	K	0.24	0.000433488	Down	Profilin-2 OS=Homo sapiens OX=9606 GN=PFN2 PE=1 SV=3	PFN2	1	1.23453e-32	191.98	2	TK(1)SQGGEPTYNVAVGR	-5.095	0.669	0.495	0.6	2.118	2.953	2.293
biological regulation	P00491	95	K	0.616	0.000682171	Down	Purine nucleoside phosphorylase OS=Homo sapiens OX=9606 GN=PNP PE=1 SV=2	PNP	1	2.61259e-36	219.16	3	FHMYEGYPLWK(1)VTFPVR	-6.8494	0.724	0.769	0.789	1.231	1.237
biological regulation	P78417	152	K	2.382	0.0211852	Up	Glutathione S-transferase omega-1 OS=Homo sapiens OX=9606 GN=GSTO1 PE=1 SV=2	GSTO1	1	1.32289e-78	228.06	2	EFTK(1)LEEVLTNK	-14.465	1.458	1.869			0.679	0.718
biological regulation	Q93050	288	K	1.542	0.0413809	Up	V-type proton ATPase 116 kDa subunit a isoform 1 OS=Homo sapiens OX=9606 GN=ATP6V0A1 PE=1 SV=3	ATP6V0A1	1	0.000171134	133.98	2	VLQAAAK(1)NIR	-3.4237	0.78	1.001		0.532	0.547	0.654
biological regulation	Q13554	69	K	0.425	0.0145479	Down	Calcium/calmodulin-dependent protein kinase type II subunit beta OS=Homo sapiens OX=9606 GN=CAMK2B PE=1 SV=3	CAMK2B	1	0.000355844	94.806	3	LLK(1)HSNIVR	-4.3855	0.941	0.622		1.638	1.979	1.899
biological regulation	Q9NT62	185	K	0.218	0.0203714	Down	Ubiquitin-like-conjugating enzyme ATG3 OS=Homo sapiens OX=9606 GN=ATG3 PE=1 SV=1	ATG3	1	4.57852e-16	139.94	2	AK(1)TDAGGEDAILQTR	-6.3767	0.475		0.317	1.254	1.516	2.674
biological regulation	Q01082	1981	K	0.37	0.0288789	Down	Spectrin beta chain, non-erythrocytic 1 OS=Homo sapiens OX=9606 GN=SPTBN1 PE=1 SV=2	SPTBN1	1	0.000122335	117.3	2	K(1)HYASEEIK	-5.9702	0.853	0.429	0.677	1.795		1.731
biological regulation	Q9Y3D6	46	K	0.502	0.0404727	Down	Mitochondrial fission 1 protein OS=Homo sapiens OX=9606 GN=FIS1 PE=1 SV=2	FIS1	1	0.00565859	72.038	2	SK(1)YNDDIR	-2.0276	0.812	0.9	0.63	1.845	1.263
biological regulation	P20020	590	K	0.515	0.0374273	Down	Plasma membrane calcium-transporting ATPase 1 OS=Homo sapiens OX=9606 GN=ATP2B1 PE=1 SV=4	ATP2B1	1	5.85933e-06	160.62	2	SMSTVLK(1)NSDGSYR	-3.3704	0.922	0.755		1.488		1.771
biological regulation	P50990	307	K	0.43	0.0445288	Down	T-complex protein 1 subunit theta OS=Homo sapiens OX=9606 GN=CCT8 PE=1 SV=4	CCT8	1	2.10013e-09	121.86	3	VADMALHYANK(1)YNIMLVR	-5.1258	0.907	0.603	0.702	2.151	1.279
biological regulation	O60716	433	K	0.349	0.0215794	Down	Catenin delta-1 OS=Homo sapiens OX=9606 GN=CTNND1 PE=1 SV=1	CTNND1	1	4.42526e-09	95.345	3	EVHLGACGALK(1)NISFGR	-6.3948	0.407		0.509	1.168		1.457
biological regulation	Q16854	60	K	2.565	0.0082355	Up	Deoxyguanosine kinase, mitochondrial OS=Homo sapiens OX=9606 GN=DGUOK PE=1 SV=2	DGUOK	1	3.98525e-103	219.76	3	LLTK(1)TYPEWHVATEPVATWQNIQAAGTQK	0.81477	1.126	1.329		0.468		0.489
biological regulation	P23284	116	K	0.442	0.0263751	Down	Peptidyl-prolyl cis-trans isomerase B OS=Homo sapiens OX=9606 GN=PPIB PE=1 SV=2	PPIB	1	5.93043e-15	130.99	2	GDGTGGK(1)SIYGER	-6.3254	0.467		0.39	1.258	0.855	0.796
biological regulation	P05023	444	K	0.417	0.0245482	Down	Sodium/potassium-transporting ATPase subunit alpha-1 OS=Homo sapiens OX=9606 GN=ATP1A1 PE=1 SV=1	ATP1A1	1	4.24505e-42	195.09	2	AVFQANQENLPILK(1)R	-0.6024	0.999	0.751	0.806	2.507		1.584
biological regulation	P14625	95	K	0.303	0.048169	Down	Endoplasmin OS=Homo sapiens OX=9606 GN=HSP90B1 PE=1 SV=1	HSP90B1	1	2.23114e-13	163.2	2	LIINSLYK(1)NK	-8.0736	0.538	0.207	0.373	2.041	0.889	0.757
biological regulation	P14625	168	K	0.218	0.0355353	Down	Endoplasmin OS=Homo sapiens OX=9606 GN=HSP90B1 PE=1 SV=1	HSP90B1	1	2.36205e-69	252.02	2	NLGTIAK(1)SGTSEFLNK	-1.4325	0.358	0.251	0.267	2.319	1.17	0.534
biological regulation	P43003	191	K	0.197	0.0156291	Down	Excitatory amino acid transporter 1 OS=Homo sapiens OX=9606 GN=SLC1A3 PE=1 SV=1	SLC1A3	1	0.000423684	118.06	2	QFK(1)TNYEK	-3.7779	0.4	0.367		2.735	1.91	1.183
biological regulation	P23284	165	K	0.323	0.0129412	Down	Peptidyl-prolyl cis-trans isomerase B OS=Homo sapiens OX=9606 GN=PPIB PE=1 SV=2	PPIB	1	9.51658e-08	136.06	2	TAWLDGK(1)HVVFGK	-0.73948	0.275		0.336	0.726	0.892	1.221
biological regulation	P04075	147	K	1.546	0.00205765	Up	Fructose-bisphosphate aldolase A OS=Homo sapiens OX=9606 GN=ALDOA PE=1 SV=2	ALDOA	1	3.93774e-70	237.92	2	KDGADFAK(1)WR	-3.7312	1.338	1.225	1.371	0.884	0.764	0.896
biological regulation	P04075	342	K	0.363	0.0228227	Down	Fructose-bisphosphate aldolase A OS=Homo sapiens OX=9606 GN=ALDOA PE=1 SV=2	ALDOA	1	8.64934e-146	258.71	3	ALANSLACQGK(1)YTPSGQAGAAASESLFVSNHAY	-0.31827	1.126	0.721	0.709	3.408	2.056	1.568
biological regulation	P04075	330	K	0.256	0.00924352	Down	Fructose-bisphosphate aldolase A OS=Homo sapiens OX=9606 GN=ALDOA PE=1 SV=2	ALDOA	1	4.97613e-05	123.5	2	AAQEEYVK(1)R	-4.3677	0.708	0.506	0.383	3.082	1.533	1.632
biological regulation	P05141	199	K	0.281	0.0102126	Down	ADP/ATP translocase 2 OS=Homo sapiens OX=9606 GN=SLC25A5 PE=1 SV=7	SLC25A5	1	1.73755e-15	106.58	2	AAYFGIYDTAK(1)GMLPDPK	-2.9528	0.332		0.332	1.577	1.069	0.9
biological regulation	Q53GQ0	72	K	0.404	0.0134559	Down	Very-long-chain 3-oxoacyl-CoA reductase OS=Homo sapiens OX=9606 GN=HSD17B12 PE=1 SV=2	HSD17B12	1	1.44603e-21	154.66	2	SYAEELAK(1)HGMK	-3.9311	0.605	0.533	0.549	1.869	0.93	1.377
biological regulation	P14625	161	K	0.372	0.0391766	Down	Endoplasmin OS=Homo sapiens OX=9606 GN=HSP90B1 PE=1 SV=1	HSP90B1	1	1.01366e-32	188.6	2	EELVK(1)NLGTIAK	-3.602	0.349		0.296	1.15	0.88	0.57
biological regulation	P61586	162	K	0.401	0.0131434	Down	Transforming protein RhoA OS=Homo sapiens OX=9606 GN=RHOA PE=1 SV=1	RHOA	1	0.000145487	89.382	2	IGAFGYMECSAK(1)TK	-2.3321	0.809	0.513		1.554	1.618	1.775
biological regulation	P07737	105	K	0.504	0.0438885	Down	Profilin-1 OS=Homo sapiens OX=9606 GN=PFN1 PE=1 SV=2	PFN1	1	9.81234e-119	257.55	2	STGGAPTFNVTVTK(1)TDK	-3.9395	0.613	0.7	0.66	1.913	0.972	1.033
biological regulation	Q9Y6R1	934	K	0.121	0.04274	Down	Electrogenic sodium bicarbonate cotransporter 1 OS=Homo sapiens OX=9606 GN=SLC4A4 PE=1 SV=1	SLC4A4	1	2.73002e-07	106.11	3	LLLMPLK(1)HQPDFIYLR	-7.363		0.13	0.288	1.938	2.589	0.676
biological regulation	P07737	91	K	0.268	0.0323857	Down	Profilin-1 OS=Homo sapiens OX=9606 GN=PFN1 PE=1 SV=2	PFN1	1	3.03883e-33	177.74	2	TK(1)STGGAPTFNVTVTK	-4.2331	0.413	0.444	0.37	2.632	1.181	0.759
biological regulation	Q02878	192	K	0.053	0.0126531	Down	60S ribosomal protein L6 OS=Homo sapiens OX=9606 GN=RPL6 PE=1 SV=3	RPL6	1	1.08172e-14	175.54	2	THQK(1)FVIATSTK	-4.9452	0.179	0.032	0.055	2.079	2.424	0.53
biological regulation	P61586	104	K	0.157	0.0459742	Down	Transforming protein RhoA OS=Homo sapiens OX=9606 GN=RHOA PE=1 SV=1	RHOA	1	2.84611e-12	111.98	3	WTPEVK(1)HFCPNVPIILVGNK	-7.8123		0.243	0.576	2.643	2.581
biological regulation	P43004	571	K	0.354	0.00749624	Down	Excitatory amino acid transporter 2 OS=Homo sapiens OX=9606 GN=SLC1A2 PE=1 SV=2	SLC1A2	1	4.73475e-30	168.69	2	SADCSVEEEPWK(1)R	-5.9099	0.547	0.798		1.67	2.044	1.99
biological regulation	P06733	343	K	0.164	0.000283192	Down	Alpha-enolase OS=Homo sapiens OX=9606 GN=ENO1 PE=1 SV=2	ENO1	1	3.07736e-73	260.75	3	SCNCLLLK(1)VNQIGSVTESLQACK	0.11362	0.345	0.305	0.354	1.848	2.226
biological regulation	P28482	270	K	0.525	0.0423994	Down	Mitogen-activated protein kinase 1 OS=Homo sapiens OX=9606 GN=MAPK1 PE=1 SV=3	MAPK1	1	6.06964e-05	119.07	2	NYLLSLPHK(1)NK	-4.3111	0.84	0.967	0.802	2.364	1.304	1.303
biological regulation	A2RRP1	1261	K	0.391	0.0220206	Down	Neuroblastoma-amplified sequence OS=Homo sapiens OX=9606 GN=NBAS PE=1 SV=2	NBAS	1	0.00017218	114.93	2	QSTK(1)LLGLAELLR	-2.9198	0.408		0.341	1.063	0.854
biological regulation	P09429	30	K	0.468	0.00316491	Down	High mobility group protein B1 OS=Homo sapiens OX=9606 GN=HMGB1 PE=1 SV=3	HMGB1	1	5.26639e-05	95.656	3	K(1)HPDASVNFSEFSK	-4.6644	0.567	0.509	0.492		1.217	1.017
biological regulation	P22392	31	K	0.336	0.0103069	Down	Nucleoside diphosphate kinase B OS=Homo sapiens OX=9606 GN=NME2 PE=1 SV=1	NME2	1	0.0111573	70.67	2	FEQK(1)GFR	-5.7571	0.702	0.331	0.385	1.688	1.29	1.243
biological regulation	P10909	340	K	0.508	0.0194405	Down	Clusterin OS=Homo sapiens OX=9606 GN=CLU PE=1 SV=1	CLU	1	0.00884752	117.39	2	K(1)YNELLK	-3.5157	0.569	0.74	0.449	1.375	1.147	0.939
biological regulation	P10909	222	K	0.394	0.0295643	Down	Clusterin OS=Homo sapiens OX=9606 GN=CLU PE=1 SV=1	CLU	1	0.00111341	111.61	3	RPHFFFPK(1)SR	-5.6462	0.701	0.395	0.508	1.936	0.91	1.23
biological regulation	P50135	104	K	0.326	0.0232887	Down	Histamine N-methyltransferase OS=Homo sapiens OX=9606 GN=HNMT PE=1 SV=1	HNMT	1	1.03661e-05	128.57	2	ELVAK(1)TSNLENVK	-6.5447		0.258	0.343	1.264	0.815	0.69
biological regulation	O95573	547	K	0.499	0.00425054	Down	Long-chain-fatty-acid--CoA ligase 3 OS=Homo sapiens OX=9606 GN=ACSL3 PE=1 SV=3	ACSL3	1	8.81969e-05	82.437	2	TK(1)ADFFEDENGQR	-3.6986	0.523		0.505	1.017	1.155	0.916
biological regulation	P07858	220	K	0.262	0.0331137	Down	Cathepsin B OS=Homo sapiens OX=9606 GN=CTSB PE=1 SV=3	CTSB	1	3.37055e-10	126.17	2	ICEPGYSPTYK(1)QDK	-4.8146	0.216	0.271		1.13	0.729
biological regulation	Q9NZ45	55	K	1.987	0.0388696	Up	CDGSH iron-sulfur domain-containing protein 1 OS=Homo sapiens OX=9606 GN=CISD1 PE=1 SV=1	CISD1	1	2.68308e-26	168.69	3	DNPK(1)IVHAFDMEDLGDK(1)AVYCR	-5.2717	1.853	1.323		0.977	0.763	0.658
biological regulation	P62701	53	K	0.287	0.00247841	Down	40S ribosomal protein S4, X isoform OS=Homo sapiens OX=9606 GN=RPS4X PE=1 SV=2	RPS4X	1	0.00125486	94.66	2	LK(1)YALTGDEVK	-5.4037	0.48		0.432	1.495	1.376	1.899
biological regulation	Q16555	480	K	0.276	0.00800522	Down	Dihydropyrimidinase-related protein 2 OS=Homo sapiens OX=9606 GN=DPYSL2 PE=1 SV=1	DPYSL2	1	3.7038e-08	155.57	2	KPFPDFVYK(1)R	-4.5549	0.767	0.609	0.333	2.475	2.027	1.694
biological regulation	Q16555	258	K	0.216	0.0348183	Down	Dihydropyrimidinase-related protein 2 OS=Homo sapiens OX=9606 GN=DPYSL2 PE=1 SV=1	DPYSL2	1	5.83983e-53	225.89	2	VMSK(1)SSAEVIAQAR	-5.4553	0.806	0.251		2.835	1.958	2.547
biological regulation	Q13642	157	K	0.348	0.0115214	Down	Four and a half LIM domains protein 1 OS=Homo sapiens OX=9606 GN=FHL1 PE=1 SV=4	FHL1	1	4.41631e-06	96.313	3	GEDFYCVTCHETK(1)FAK	-4.2806	0.66	0.354	0.605	2.026	1.323	1.308
biological regulation	Q8WUM4	60	K	0.269	0.0442684	Down	Programmed cell death 6-interacting protein OS=Homo sapiens OX=9606 GN=PDCD6IP PE=1 SV=1	PDCD6IP	1	8.38436e-06	126.32	3	PLDK(1)HEGALETLLR	-6.1277	0.576		0.315	2.434	1.488	1.046
biological regulation	P61266	82	K	1.641	0.0396732	Up	Syntaxin-1B OS=Homo sapiens OX=9606 GN=STX1B PE=1 SV=1	STX1B	1	6.92985e-52	216.53	3	TKQELEDLTADIK(1)K	-7.2244	1.159	0.948			0.646	0.638
biological regulation	P69891	83	K	2.276	0.017997	Up	Hemoglobin subunit gamma-1 OS=Homo sapiens OX=9606 GN=HBG1 PE=1 SV=2	HBG1	1	7.86106e-144	308.98	3	HLDDLK(1)GTFAQLSELHCDK	-5.5082	2.661	1.8	2.126	1.322	0.699	0.873
biological regulation	P08708	59	K	0.297	0.037943	Down	40S ribosomal protein S17 OS=Homo sapiens OX=9606 GN=RPS17 PE=1 SV=2	RPS17	1	7.24758e-05	124.81	2	IAGYVTHLMK(1)R	-4.5131	0.372		0.269	1.543	0.678	1.016
biological regulation	Q08209	323	K	0.387	0.0316177	Down	Serine/threonine-protein phosphatase 2B catalytic subunit alpha isoform OS=Homo sapiens OX=9606 GN=PPP3CA PE=1 SV=1	PPP3CA	1	3.08677e-15	114.93	2	AAVLK(1)YENNVMNIR	-5.7491	0.826	0.633			2.091	1.675
biological regulation	P60201	111	K	0.406	0.01331	Down	Myelin proteolipid protein OS=Homo sapiens OX=9606 GN=PLP1 PE=1 SV=2	PLP1	1	1.13318e-158	294.48	2	TTICGK(1)GLSATVTGGQK	-4.8271	0.825	0.588	0.454	1.732	1.697	1.164
biological regulation	P15311	143	K	0.539	0.0373548	Down	Ezrin OS=Homo sapiens OX=9606 GN=EZR PE=1 SV=4	EZR	1	0.000804396	69.276	3	EVHK(1)SGYLSSER	-5.7877		0.993	0.793	1.744	1.571
biological regulation	P28482	138	K	0.498	0.00378019	Down	Mitogen-activated protein kinase 1 OS=Homo sapiens OX=9606 GN=MAPK1 PE=1 SV=3	MAPK1	1	7.2177e-05	134.2	3	GLK(1)YIHSANVLHR	-6.1004	0.848	0.808	0.66	1.363	1.471	1.815
biological regulation	Q02878	210	K	0.58	0.0134394	Down	60S ribosomal protein L6 OS=Homo sapiens OX=9606 GN=RPL6 PE=1 SV=3	RPL6	1	0.000517379	71.896	2	IPK(1)HLTDAYFK	-3.8543	0.636		0.583	1.1	1.002
biological regulation	P30153	542	K	0.165	0.0320196	Down	Serine/threonine-protein phosphatase 2A 65 kDa regulatory subunit A alpha isoform OS=Homo sapiens OX=9606 GN=PPP2R1A PE=1 SV=4	PPP2R1A	1	0.00621146	62.969	2	FNVAK(1)SLQK	-3.9071		0.424	0.468	4.259	2.55	1.3
biological regulation	P61247	94	K	0.487	0.0253772	Down	40S ribosomal protein S3a OS=Homo sapiens OX=9606 GN=RPS3A PE=1 SV=2	RPS3A	1	9.19658e-16	122.94	3	LITEDVQGK(1)NCLTNFHGMDLTR	-1.4067	0.467		0.558	1.133		0.973
biological regulation	O75044	470	K	0.488	0.0421297	Down	SLIT-ROBO Rho GTPase-activating protein 2 OS=Homo sapiens OX=9606 GN=SRGAP2 PE=1 SV=3	SRGAP2	1	0.000462707	111.61	3	LQAK(1)HDLLQK	-3.5346	0.545	0.887	0.717	1.684		1.252
biological regulation	P50395	418	K	0.179	0.0233118	Down	Rab GDP dissociation inhibitor beta OS=Homo sapiens OX=9606 GN=GDI2 PE=1 SV=2	GDI2	1	1.4887e-64	191.49	3	TYDATTHFETTCDDIK(1)NIYK	-5.8302	0.531	0.355	0.471	4.643	1.795	1.122
biological regulation	P13611	3182	K	0.541	0.0195551	Down	Versican core protein OS=Homo sapiens OX=9606 GN=VCAN PE=1 SV=3	VCAN	1	3.14359e-15	196.32	2	FQGQCYK(1)YFAHR	-1.993	0.618	0.595			1.215	1.026
biological regulation	Q92777	243	K	1.549	0.0220034	Up	Synapsin-2 OS=Homo sapiens OX=9606 GN=SYN2 PE=2 SV=4	SYN2	1	1.26564e-77	273.94	3	TLGGEK(1)FPLIEQTYYPNHK	-6.559	1.012	1.054			0.709	0.625
biological regulation	P62873	89	K	0.269	0.000746766	Down	Guanine nucleotide-binding protein G(I)/G(S)/G(T) subunit beta-1 OS=Homo sapiens OX=9606 GN=GNB1 PE=1 SV=3	GNB1	1	7.03952e-21	149.58	3	LIIWDSYTTNK(1)VHAIPLR	-5.8062	0.776	0.599	0.592	2.824	2.548	1.952
biological regulation	P48643	284	K	0.282	0.000201783	Down	T-complex protein 1 subunit epsilon OS=Homo sapiens OX=9606 GN=CCT5 PE=1 SV=1	CCT5	1	2.95443e-29	175.64	2	EK(1)FEEMIQQIK	-4.0522		0.476	0.554	1.821	1.805	1.849
biological regulation	P13667	533	K	0.349	0.0072404	Down	Protein disulfide-isomerase A4 OS=Homo sapiens OX=9606 GN=PDIA4 PE=1 SV=2	PDIA4	1	3.09838e-06	95.345	2	VVVGK(1)TFDSIVMDPK	-1.0518	0.329		0.277	0.987	0.934	0.686
biological regulation	P49189	316	K	11.126	0.00362433	Up	4-trimethylaminobutyraldehyde dehydrogenase OS=Homo sapiens OX=9606 GN=ALDH9A1 PE=1 SV=3	ALDH9A1	1	0.000373039	112.73	2	IK(1)IGDPLLEDTR	-5.6626	1.234	1.546	1.025	0.077		0.151
biological regulation	Q9NZN3	220	K	0.174	0.0388381	Down	EH domain-containing protein 3 OS=Homo sapiens OX=9606 GN=EHD3 PE=1 SV=2	EHD3	1	3.38925e-17	119.79	2	VVLNK(1)ADQIETQQLMR	-7.5843	0.731	0.511	0.803	7.304	3.103	1.341
biological regulation	P23368	24	K	0.137	0.00587471	Down	NAD-dependent malic enzyme, mitochondrial OS=Homo sapiens OX=9606 GN=ME2 PE=1 SV=1	ME2	1	9.87161e-05	121.8	2	EK(1)GK(1)PLMLNPR	-5.9099	0.189	0.176	0.154	1.693	0.836
biological regulation	P01023	531	K	0.519	0.0301496	Down	Alpha-2-macroglobulin OS=Homo sapiens OX=9606 GN=A2M PE=1 SV=3	A2M	1	1.29027e-09	102.57	3	GHFSISIPVK(1)SDIAPVAR	-7.201	0.664	0.617	0.499	1.419	1.217	0.796
biological regulation	P51674	250	K	0.165	0.00369168	Down	Neuronal membrane glycoprotein M6-a OS=Homo sapiens OX=9606 GN=GPM6A PE=1 SV=2	GPM6A	1	0.000423684	125.98	2	MQK(1)YEDIK	-4.5081	0.492	0.206	0.504	2.373	2.081	2.832
biological regulation	P07108	77	K	0.56	0.0221177	Down	Acyl-CoA-binding protein OS=Homo sapiens OX=9606 GN=DBI PE=1 SV=2	DBI	1	1.25428e-28	195.3	2	AYINK(1)VEELK	-4.4457	0.508	0.762	0.884	1.28	1.242	1.321
biological regulation	Q9H2U2	261	K	1.573	0.04134	Up	Inorganic pyrophosphatase 2, mitochondrial OS=Homo sapiens OX=9606 GN=PPA2 PE=1 SV=2	PPA2	1	0.00209174	104.39	2	NK(1)AFALEVIK	-8.5101	0.962	1.288		0.654	0.789	0.702
biological regulation	P50990	466	K	0.438	0.0425533	Down	T-complex protein 1 subunit theta OS=Homo sapiens OX=9606 GN=CCT8 PE=1 SV=4	CCT8	1	5.71796e-07	103.23	3	ANEVISK(1)LYAVHQEGNK	-6.0587	0.986	0.748	0.654	2.25	1.385
biological regulation	P61981	120	K	0.45	0.0235354	Down	14-3-3 protein gamma OS=Homo sapiens OX=9606 GN=YWHAG PE=1 SV=2	YWHAG	1	2.97402e-67	200.82	2	NCSETQYESK(1)VFYLK	-4.2515	0.891	0.928	0.714	2.56	1.787	1.285
biological regulation	P61981	142	K	0.528	0.0189912	Down	14-3-3 protein gamma OS=Homo sapiens OX=9606 GN=YWHAG PE=1 SV=2	YWHAG	1	2.51329e-06	154.81	2	YLAEVATGEK(1)R	-4.7078	0.977	0.844		2.065	1.502	1.606
biological regulation	P12277	223	K	0.362	0.0053655	Down	Creatine kinase B-type OS=Homo sapiens OX=9606 GN=CKB PE=1 SV=1	CKB	1	2.45062e-72	238.39	3	GIWHNDNK(1)TFLVWVNEEDHLR	1.1259	0.592	1.031	0.622	2.253	2.148	1.797
biological regulation	Q9NZU5	331	K	0.609	0.0215767	Down	LIM and cysteine-rich domains protein 1 OS=Homo sapiens OX=9606 GN=LMCD1 PE=1 SV=1	LMCD1	1	1.92512e-06	123.99	3	K(1)HFVCEGCEQLLSGR	-5.0619	0.486		0.444	0.697	0.893	0.7
biological regulation	P09543	164	K	0.441	0.0136626	Down	2',3'-cyclic-nucleotide 3'-phosphodiesterase OS=Homo sapiens OX=9606 GN=CNP PE=1 SV=2	CNP	1	1.21173e-21	184.43	2	EK(1)NQWQLSADDLK	-2.7819	0.846	0.749	0.779	1.894	1.221	2.269
biological regulation	P09543	73	K	0.494	0.0465249	Down	2',3'-cyclic-nucleotide 3'-phosphodiesterase OS=Homo sapiens OX=9606 GN=CNP PE=1 SV=2	CNP	1	0.00555669	109.11	2	VIVDK(1)YRDGTK	-6.1837	0.869	0.458	0.44	1.143	0.936	1.498
biological regulation	Q02543	76	K	0.237	0.00241799	Down	60S ribosomal protein L18a OS=Homo sapiens OX=9606 GN=RPL18A PE=1 SV=2	RPL18A	1	0.000511483	94.806	2	VK(1)NFGIWLR	-8.9032	0.419		0.339	1.896	1.351	1.543
biological regulation	P12236	147	K	0.291	0.0288919	Down	ADP/ATP translocase 3 OS=Homo sapiens OX=9606 GN=SLC25A6 PE=1 SV=4	SLC25A6	1	1.55471e-07	157.77	2	LAADVGK(1)SGTER	-2.8609	0.656	0.586	0.268	2.323	1.841	1.017
biological regulation	P26038	3	K	0.391	0.0124433	Down	Moesin OS=Homo sapiens OX=9606 GN=MSN PE=1 SV=3	MSN	1	0.0101761	91.783	2	PK(1)TISVR	-3.2062	0.35		0.344	1.001	0.991	0.67
biological regulation	Q02543	41	K	0.301	0.00271615	Down	60S ribosomal protein L18a OS=Homo sapiens OX=9606 GN=RPL18A PE=1 SV=2	RPL18A	1	0.000199379	81.799	2	IFAPNHVVAK(1)SR	-3.7583	0.361		0.408	1.456	1.059	1.321
biological regulation	P35613	227	K	0.583	0.016966	Down	Basigin OS=Homo sapiens OX=9606 GN=BSG PE=1 SV=2	BSG	1	2.96586e-09	99.909	3	AVK(1)SSEHINEGETAMLVCK	-4.0844	0.671	0.925	0.641	1.438	1.103	1.293
biological regulation	P10412	75	K	0.11	0.0159879	Down	Histone H1.4 OS=Homo sapiens OX=9606 GN=H1-4 PE=1 SV=2	H1-4	1	4.57327e-11	140.57	2	ALAAAGYDVEK(1)NNSR	-3.928	0.534	0.415	0.326	5.707	2.034
biological regulation	P26038	143	K	0.416	0.0168252	Down	Moesin OS=Homo sapiens OX=9606 GN=MSN PE=1 SV=3	MSN	1	7.94857e-10	117.21	2	EVHK(1)SGYLAGDK	-4.8605	0.384		0.375	0.959	0.687	1.088
catalytic activity	P09429	30	K	0.468	0.00316491	Down	High mobility group protein B1 OS=Homo sapiens OX=9606 GN=HMGB1 PE=1 SV=3	HMGB1	1	5.26639e-05	95.656	3	K(1)HPDASVNFSEFSK	-4.6644	0.567	0.509	0.492		1.217	1.017
catalytic activity	P52888	249	K	2.593	0.0260554	Up	Thimet oligopeptidase OS=Homo sapiens OX=9606 GN=THOP1 PE=1 SV=2	THOP1	1	8.42607e-05	118.91	2	CK(1)EENCAILK	-4.5637	1.484	1.144	1.063		0.351	0.598
catalytic activity	P11216	316	K	0.277	0.0248011	Down	Glycogen phosphorylase, brain form OS=Homo sapiens OX=9606 GN=PYGB PE=1 SV=5	PYGB	1	0.00530768	76.833	3	SSK(1)FGCRDPVR	-4.9643	0.546		0.716	2.626		1.928
catalytic activity	O95573	547	K	0.499	0.00425054	Down	Long-chain-fatty-acid--CoA ligase 3 OS=Homo sapiens OX=9606 GN=ACSL3 PE=1 SV=3	ACSL3	1	8.81969e-05	82.437	2	TK(1)ADFFEDENGQR	-3.6986	0.523		0.505	1.017	1.155	0.916
catalytic activity	O75131	52	K	0.437	0.042157	Down	Copine-3 OS=Homo sapiens OX=9606 GN=CPNE3 PE=1 SV=1	CPNE3	1	0.00320388	69.276	2	IK(1)NCLNPQFSK	-5.6366	0.543	0.577	0.336	1.275	0.945
catalytic activity	Q16698	244	K	2.108	0.0124483	Up	2,4-dienoyl-CoA reductase, mitochondrial OS=Homo sapiens OX=9606 GN=DECR1 PE=1 SV=1	DECR1	1	3.18532e-05	129.69	2	FNVIQPGPIK(1)TK	-4.5824	1.432	1.536	0.909	0.579	0.623	0.637
catalytic activity	O60716	433	K	0.349	0.0215794	Down	Catenin delta-1 OS=Homo sapiens OX=9606 GN=CTNND1 PE=1 SV=1	CTNND1	1	4.42526e-09	95.345	3	EVHLGACGALK(1)NISFGR	-6.3948	0.407		0.509	1.168		1.457
catalytic activity	P31040	616	K	1.651	0.00471606	Up	Succinate dehydrogenase [ubiquinone] flavoprotein subunit, mitochondrial OS=Homo sapiens OX=9606 GN=SDHA PE=1 SV=2	SDHA	1	0.000380935	119.07	2	K(1)PFEEHWR	-3.2961	0.86	0.948		0.572	0.502	0.569
catalytic activity	Q8N3C0	572	K	0.566	0.0480896	Down	Activating signal cointegrator 1 complex subunit 3 OS=Homo sapiens OX=9606 GN=ASCC3 PE=1 SV=3	ASCC3	1	1.25028e-96	207.12	2	ELTGDMQLSK(1)SEILR	-1.0687	0.57		0.464	0.841	0.986
catalytic activity	O75891	865	K	4.595	0.000697403	Up	Cytosolic 10-formyltetrahydrofolate dehydrogenase OS=Homo sapiens OX=9606 GN=ALDH1L1 PE=1 SV=2	ALDH1L1	1	5.83057e-36	173.35	3	LQAGTVFVNTYNK(1)TDVAAPFGGFK	-1.5126	1.574	1.918	1.546	0.339	0.392
catalytic activity	P00491	95	K	0.616	0.000682171	Down	Purine nucleoside phosphorylase OS=Homo sapiens OX=9606 GN=PNP PE=1 SV=2	PNP	1	2.61259e-36	219.16	3	FHMYEGYPLWK(1)VTFPVR	-6.8494	0.724	0.769	0.789	1.231	1.237
catalytic activity	P42704	1347	K	0.262	0.0280654	Down	Leucine-rich PPR motif-containing protein, mitochondrial OS=Homo sapiens OX=9606 GN=LRPPRC PE=1 SV=3	LRPPRC	1	8.00855e-05	93.162	2	ALYEHLTAK(1)NTK	-4.0789	0.546		0.382	2.58	1.175	1.557
catalytic activity	P12277	223	K	0.362	0.0053655	Down	Creatine kinase B-type OS=Homo sapiens OX=9606 GN=CKB PE=1 SV=1	CKB	1	2.45062e-72	238.39	3	GIWHNDNK(1)TFLVWVNEEDHLR	1.1259	0.592	1.031	0.622	2.253	2.148	1.797
catalytic activity	Q16555	258	K	0.216	0.0348183	Down	Dihydropyrimidinase-related protein 2 OS=Homo sapiens OX=9606 GN=DPYSL2 PE=1 SV=1	DPYSL2	1	5.83983e-53	225.89	2	VMSK(1)SSAEVIAQAR	-5.4553	0.806	0.251		2.835	1.958	2.547
catalytic activity	Q16555	480	K	0.276	0.00800522	Down	Dihydropyrimidinase-related protein 2 OS=Homo sapiens OX=9606 GN=DPYSL2 PE=1 SV=1	DPYSL2	1	3.7038e-08	155.57	2	KPFPDFVYK(1)R	-4.5549	0.767	0.609	0.333	2.475	2.027	1.694
catalytic activity	O95139	59	K	1.77	0.00265554	Up	NADH dehydrogenase [ubiquinone] 1 beta subcomplex subunit 6 OS=Homo sapiens OX=9606 GN=NDUFB6 PE=1 SV=3	NDUFB6	1	0.00584568	69.905	2	K(1)MVHGVYK(1)K	-5.4646	0.816	0.772		0.453		0.444
catalytic activity	Q9Y2T3	61	K	1.946	0.0376382	Up	Guanine deaminase OS=Homo sapiens OX=9606 GN=GDA PE=1 SV=1	GDA	1	8.22132e-09	143.39	2	EWCFK(1)PCEIR	-5.6342		1.817	1.99		0.855	1.101
catalytic activity	P07858	220	K	0.262	0.0331137	Down	Cathepsin B OS=Homo sapiens OX=9606 GN=CTSB PE=1 SV=3	CTSB	1	3.37055e-10	126.17	2	ICEPGYSPTYK(1)QDK	-4.8146	0.216	0.271		1.13	0.729
catalytic activity	P42126	283	K	0.371	0.0435836	Down	Enoyl-CoA delta isomerase 1, mitochondrial OS=Homo sapiens OX=9606 GN=ECI1 PE=1 SV=1	ECI1	1	1.02508e-15	166.65	3	DADVQNFVSFISK(1)DSIQK	-4.3376	0.329	0.493	0.526	0.868	1.556
catalytic activity	P55084	188	K	0.45	0.0283764	Down	Trifunctional enzyme subunit beta, mitochondrial OS=Homo sapiens OX=9606 GN=HADHB PE=1 SV=3	HADHB	1	0.00474654	79.809	2	LMLDLNK(1)AK	-5.8915		0.453	0.399	1.061	0.833
catalytic activity	P06733	343	K	0.164	0.000283192	Down	Alpha-enolase OS=Homo sapiens OX=9606 GN=ENO1 PE=1 SV=2	ENO1	1	3.07736e-73	260.75	3	SCNCLLLK(1)VNQIGSVTESLQACK	0.11362	0.345	0.305	0.354	1.848	2.226
catalytic activity	P20020	64	K	0.56	0.00760658	Down	Plasma membrane calcium-transporting ATPase 1 OS=Homo sapiens OX=9606 GN=ATP2B1 PE=1 SV=4	ATP2B1	1	4.18742e-72	212.5	2	LK(1)TSPNEGLSGNPADLER	-5.9593	0.923	0.901		1.484	1.858	1.548
catalytic activity	P06744	73	K	0.647	0.0147481	Down	Glucose-6-phosphate isomerase OS=Homo sapiens OX=9606 GN=GPI PE=1 SV=4	GPI	1	0.00468232	83.623	2	MLVDLAK(1)SR	-4.1472	0.909	0.82		1.38	1.187	1.443
catalytic activity	P07814	497	K	0.457	0.0237414	Down	Bifunctional glutamate/proline--tRNA ligase OS=Homo sapiens OX=9606 GN=EPRS1 PE=1 SV=5	EPRS1	1	0.0109729	75.915	2	IWAFNK(1)K	-9.4156	0.804	0.583	0.561	1.883	1.001	1.382
catalytic activity	Q53GQ0	72	K	0.404	0.0134559	Down	Very-long-chain 3-oxoacyl-CoA reductase OS=Homo sapiens OX=9606 GN=HSD17B12 PE=1 SV=2	HSD17B12	1	1.44603e-21	154.66	2	SYAEELAK(1)HGMK	-3.9311	0.605	0.533	0.549	1.869	0.93	1.377
catalytic activity	Q9NT62	185	K	0.218	0.0203714	Down	Ubiquitin-like-conjugating enzyme ATG3 OS=Homo sapiens OX=9606 GN=ATG3 PE=1 SV=1	ATG3	1	4.57852e-16	139.94	2	AK(1)TDAGGEDAILQTR	-6.3767	0.475		0.317	1.254	1.516	2.674
catalytic activity	P40925	107	K	1.551	0.0172186	Up	Malate dehydrogenase, cytoplasmic OS=Homo sapiens OX=9606 GN=MDH1 PE=1 SV=4	MDH1	1	0.0412539	58.687	2	ANVK(1)IFK	-5.5445	1.102	1.226			0.768	0.733
catalytic activity	P13667	533	K	0.349	0.0072404	Down	Protein disulfide-isomerase A4 OS=Homo sapiens OX=9606 GN=PDIA4 PE=1 SV=2	PDIA4	1	3.09838e-06	95.345	2	VVVGK(1)TFDSIVMDPK	-1.0518	0.329		0.277	0.987	0.934	0.686
catalytic activity	P62937	49	K	0.221	0.00653701	Down	Peptidyl-prolyl cis-trans isomerase A OS=Homo sapiens OX=9606 GN=PPIA PE=1 SV=2	PPIA	1	3.48244e-15	187.1	2	GFGYK(1)GSCFHR	-4.3665	0.605	0.427	0.377	1.681	1.46	3.225
catalytic activity	P78417	152	K	2.382	0.0211852	Up	Glutathione S-transferase omega-1 OS=Homo sapiens OX=9606 GN=GSTO1 PE=1 SV=2	GSTO1	1	1.32289e-78	228.06	2	EFTK(1)LEEVLTNK	-14.465	1.458	1.869			0.679	0.718
catalytic activity	P62937	31	K	0.303	0.0338607	Down	Peptidyl-prolyl cis-trans isomerase A OS=Homo sapiens OX=9606 GN=PPIA PE=1 SV=2	PPIA	1	0.000237559	127.94	2	VPK(1)TAENFR	-3.7496	0.892	0.508	0.621	2.895		1.549
catalytic activity	P13804	164	K	0.615	0.0360479	Down	Electron transfer flavoprotein subunit alpha, mitochondrial OS=Homo sapiens OX=9606 GN=ETFA PE=1 SV=1	ETFA	1	0.0058329	100.75	2	VK(1)VFSVR	-5.236	0.977	0.719	0.771	1.45	1.224
catalytic activity	P05023	444	K	0.417	0.0245482	Down	Sodium/potassium-transporting ATPase subunit alpha-1 OS=Homo sapiens OX=9606 GN=ATP1A1 PE=1 SV=1	ATP1A1	1	4.24505e-42	195.09	2	AVFQANQENLPILK(1)R	-0.6024	0.999	0.751	0.806	2.507		1.584
catalytic activity	Q16854	60	K	2.565	0.0082355	Up	Deoxyguanosine kinase, mitochondrial OS=Homo sapiens OX=9606 GN=DGUOK PE=1 SV=2	DGUOK	1	3.98525e-103	219.76	3	LLTK(1)TYPEWHVATEPVATWQNIQAAGTQK	0.81477	1.126	1.329		0.468		0.489
catalytic activity	Q00796	134	K	0.472	0.040157	Down	Sorbitol dehydrogenase OS=Homo sapiens OX=9606 GN=SORD PE=1 SV=4	SORD	1	0.000253785	83.358	2	FYK(1)HNAAFCYK	-3.4141	0.537	0.776	0.464	1.555	0.827	1.383
catalytic activity	Q8TCT9	61	K	0.317	0.0240575	Down	Minor histocompatibility antigen H13 OS=Homo sapiens OX=9606 GN=HM13 PE=1 SV=1	HM13	1	8.49658e-05	104.49	2	GK(1)NASDMPETITSR	-5.2432	0.239		0.291	1.185	0.687	0.637
catalytic activity	Q9UKU7	213	K	2.077	1.47228e-05	Up	Isobutyryl-CoA dehydrogenase, mitochondrial OS=Homo sapiens OX=9606 GN=ACAD8 PE=1 SV=1	ACAD8	1	5.40244e-06	94.119	2	TGGPGPK(1)GISCIVVEK	-5.9141	1.322	1.318		0.634	0.637
catalytic activity	P09972	230	K	1.669	0.0313747	Up	Fructose-bisphosphate aldolase C OS=Homo sapiens OX=9606 GN=ALDOC PE=1 SV=2	ALDOC	1	1.58821e-119	248.34	4	ALSDHHVYLEGTLLK(1)PNMVTPGHACPIK	-4.1789	0.731	1.222	0.919	0.577	0.598	0.546
catalytic activity	P00505	73	K	2.467	0.00280773	Up	Aspartate aminotransferase, mitochondrial OS=Homo sapiens OX=9606 GN=GOT2 PE=1 SV=3	GOT2	1	7.58284e-05	133.07	2	DDNGK(1)PYVLPSVR	-2.7643	1.043	0.997			0.431	0.396
catalytic activity	P20020	590	K	0.515	0.0374273	Down	Plasma membrane calcium-transporting ATPase 1 OS=Homo sapiens OX=9606 GN=ATP2B1 PE=1 SV=4	ATP2B1	1	5.85933e-06	160.62	2	SMSTVLK(1)NSDGSYR	-3.3704	0.922	0.755		1.488		1.771
catalytic activity	P09972	153	K	2.756	0.00403543	Up	Fructose-bisphosphate aldolase C OS=Homo sapiens OX=9606 GN=ALDOC PE=1 SV=2	ALDOC	1	0.00123071	105.81	2	CVLK(1)ISER	-5.1645	2.269	1.451	1.332	0.594	0.63	0.609
catalytic activity	P55786	336	K	0.641	0.0398262	Down	Puromycin-sensitive aminopeptidase OS=Homo sapiens OX=9606 GN=NPEPPS PE=1 SV=2	NPEPPS	1	5.48239e-07	92.747	2	ETALLIDPK(1)NSCSSSR	-3.0735	1.133	0.804	0.849	1.72	1.428	1.201
catalytic activity	P49327	2438	K	0.306	0.0311559	Down	Fatty acid synthase OS=Homo sapiens OX=9606 GN=FASN PE=1 SV=3	FASN	1	6.19041e-05	88.181	3	AK(1)YHGNVMLLR	-5.4108	0.675		0.464	1.663		2.065
catalytic activity	P40939	531	K	4.057	0.0472537	Up	Trifunctional enzyme subunit alpha, mitochondrial OS=Homo sapiens OX=9606 GN=HADHA PE=1 SV=2	HADHA	1	7.46213e-15	157.54	2	TSK(1)DTSASAVAVGLK(1)QGK	-4.8676	0.601	1.668		0.324	0.251	0.264
catalytic activity	P53004	269	K	1.615	0.0469529	Up	Biliverdin reductase A OS=Homo sapiens OX=9606 GN=BLVRA PE=1 SV=2	BLVRA	1	2.01569e-06	141.88	2	LLGQFSEK(1)ELAAEK(1)K	-1.6164	1.454	1.104	1.355	0.598	1.018	0.807
catalytic activity	P00918	171	K	0.539	0.038486	Down	Carbonic anhydrase 2 OS=Homo sapiens OX=9606 GN=CA2 PE=1 SV=2	CA2	1	1.83781e-21	154.94	2	GK(1)SADFTNFDPR	-4.4621	0.712		0.534	1.074	0.988	1.407
catalytic activity	P05026	216	K	0.317	0.0382281	Down	Sodium/potassium-transporting ATPase subunit beta-1 OS=Homo sapiens OX=9606 GN=ATP1B1 PE=1 SV=1	ATP1B1	1	9.9548e-08	130.99	2	YNPNVLPVQCTGK(1)R	-3.8605	0.386	0.62			1.576	1.6
catalytic activity	P04075	330	K	0.256	0.00924352	Down	Fructose-bisphosphate aldolase A OS=Homo sapiens OX=9606 GN=ALDOA PE=1 SV=2	ALDOA	1	4.97613e-05	123.5	2	AAQEEYVK(1)R	-4.3677	0.708	0.506	0.383	3.082	1.533	1.632
catalytic activity	P04075	342	K	0.363	0.0228227	Down	Fructose-bisphosphate aldolase A OS=Homo sapiens OX=9606 GN=ALDOA PE=1 SV=2	ALDOA	1	8.64934e-146	258.71	3	ALANSLACQGK(1)YTPSGQAGAAASESLFVSNHAY	-0.31827	1.126	0.721	0.709	3.408	2.056	1.568
catalytic activity	P04075	147	K	1.546	0.00205765	Up	Fructose-bisphosphate aldolase A OS=Homo sapiens OX=9606 GN=ALDOA PE=1 SV=2	ALDOA	1	3.93774e-70	237.92	2	KDGADFAK(1)WR	-3.7312	1.338	1.225	1.371	0.884	0.764	0.896
catalytic activity	P31040	538	K	2.059	0.0390304	Up	Succinate dehydrogenase [ubiquinone] flavoprotein subunit, mitochondrial OS=Homo sapiens OX=9606 GN=SDHA PE=1 SV=2	SDHA	1	2.84129e-41	188.88	2	VGSVLQEGCGK(1)ISK	-5.6696	1.702	1.191		0.863	0.676	0.569
catalytic activity	Q9NR19	418	K	0.321	0.0461088	Down	Acetyl-coenzyme A synthetase, cytoplasmic OS=Homo sapiens OX=9606 GN=ACSS2 PE=1 SV=1	ACSS2	1	5.03341e-15	171.09	2	LLMK(1)FGDEPVTK	-4.0391	0.656	0.44	0.807	2.614	1.342
catalytic activity	P50990	466	K	0.438	0.0425533	Down	T-complex protein 1 subunit theta OS=Homo sapiens OX=9606 GN=CCT8 PE=1 SV=4	CCT8	1	5.71796e-07	103.23	3	ANEVISK(1)LYAVHQEGNK	-6.0587	0.986	0.748	0.654	2.25	1.385
catalytic activity	P07339	127	K	0.373	0.0392557	Down	Cathepsin D OS=Homo sapiens OX=9606 GN=CTSD PE=1 SV=1	CTSD	1	6.48093e-05	99.174	2	YNSDK(1)SSTYVK	-5.2892	0.452	0.578		1.809	0.917	1.411
catalytic activity	Q13263	213	K	0.425	0.013857	Down	Transcription intermediary factor 1-beta OS=Homo sapiens OX=9606 GN=TRIM28 PE=1 SV=5	TRIM28	1	8.34449e-32	117.33	4	TVYCNVHK(1)HEPLVLFCESCDTLTCR	-2.8079	0.397		0.402	1.034	0.845
catalytic activity	P30153	542	K	0.165	0.0320196	Down	Serine/threonine-protein phosphatase 2A 65 kDa regulatory subunit A alpha isoform OS=Homo sapiens OX=9606 GN=PPP2R1A PE=1 SV=4	PPP2R1A	1	0.00621146	62.969	2	FNVAK(1)SLQK	-3.9071		0.424	0.468	4.259	2.55	1.3
catalytic activity	P61586	162	K	0.401	0.0131434	Down	Transforming protein RhoA OS=Homo sapiens OX=9606 GN=RHOA PE=1 SV=1	RHOA	1	0.000145487	89.382	2	IGAFGYMECSAK(1)TK	-2.3321	0.809	0.513		1.554	1.618	1.775
catalytic activity	P61586	104	K	0.157	0.0459742	Down	Transforming protein RhoA OS=Homo sapiens OX=9606 GN=RHOA PE=1 SV=1	RHOA	1	2.84611e-12	111.98	3	WTPEVK(1)HFCPNVPIILVGNK	-7.8123		0.243	0.576	2.643	2.581
catalytic activity	P23284	165	K	0.323	0.0129412	Down	Peptidyl-prolyl cis-trans isomerase B OS=Homo sapiens OX=9606 GN=PPIB PE=1 SV=2	PPIB	1	9.51658e-08	136.06	2	TAWLDGK(1)HVVFGK	-0.73948	0.275		0.336	0.726	0.892	1.221
catalytic activity	P23284	116	K	0.442	0.0263751	Down	Peptidyl-prolyl cis-trans isomerase B OS=Homo sapiens OX=9606 GN=PPIB PE=1 SV=2	PPIB	1	5.93043e-15	130.99	2	GDGTGGK(1)SIYGER	-6.3254	0.467		0.39	1.258	0.855	0.796
catalytic activity	Q08209	323	K	0.387	0.0316177	Down	Serine/threonine-protein phosphatase 2B catalytic subunit alpha isoform OS=Homo sapiens OX=9606 GN=PPP3CA PE=1 SV=1	PPP3CA	1	3.08677e-15	114.93	2	AAVLK(1)YENNVMNIR	-5.7491	0.826	0.633			2.091	1.675
catalytic activity	P48735	280	K	2.44	0.0403706	Up	Isocitrate dehydrogenase [NADP], mitochondrial OS=Homo sapiens OX=9606 GN=IDH2 PE=1 SV=2	IDH2	1	4.29696e-09	172.51	3	TDFDK(1)NK(1)IWYEHR	-6.3297	0.692	0.96			0.366	0.311
catalytic activity	P28482	138	K	0.498	0.00378019	Down	Mitogen-activated protein kinase 1 OS=Homo sapiens OX=9606 GN=MAPK1 PE=1 SV=3	MAPK1	1	7.2177e-05	134.2	3	GLK(1)YIHSANVLHR	-6.1004	0.848	0.808	0.66	1.363	1.471	1.815
catalytic activity	P22314	528	K	0.458	0.0291959	Down	Ubiquitin-like modifier-activating enzyme 1 OS=Homo sapiens OX=9606 GN=UBA1 PE=1 SV=3	UBA1	1	6.29396e-05	104.39	2	LK(1)SDTAAAAVR	-5.0943	0.677	0.769	0.488	0.972	1.403	1.844
catalytic activity	P28482	270	K	0.525	0.0423994	Down	Mitogen-activated protein kinase 1 OS=Homo sapiens OX=9606 GN=MAPK1 PE=1 SV=3	MAPK1	1	6.06964e-05	119.07	2	NYLLSLPHK(1)NK	-4.3111	0.84	0.967	0.802	2.364	1.304	1.303
catalytic activity	P32119	196	K	0.425	0.0184677	Down	Peroxiredoxin-2 OS=Homo sapiens OX=9606 GN=PRDX2 PE=1 SV=5	PRDX2	1	0.00602041	109.11	2	EYFSK(1)HN	-5.6187	0.809	0.665	0.632	2.256	1.569	1.128
catalytic activity	P62826	23	K	0.433	0.0494701	Down	GTP-binding nuclear protein Ran OS=Homo sapiens OX=9606 GN=RAN PE=1 SV=3	RAN	1	1.31972e-06	91.939	2	LVLVGDGGTGK(1)TTFVK	-2.016	0.764		0.441	1.693	1.415	1.068
catalytic activity	P62826	71	K	0.37	0.0271881	Down	GTP-binding nuclear protein Ran OS=Homo sapiens OX=9606 GN=RAN PE=1 SV=3	RAN	1	7.46751e-25	183.7	2	FNVWDTAGQEK(1)FGGLR	-0.058299	0.729	0.512	0.625	2.08	2.013	0.945
catalytic activity	P62826	134	K	0.421	0.0316485	Down	GTP-binding nuclear protein Ran OS=Homo sapiens OX=9606 GN=RAN PE=1 SV=3	RAN	1	1.46303e-08	125.5	2	AK(1)SIVFHR	-4.9267	0.86	0.547	0.614	2.276	1.454	1.07
catalytic activity	P26599	410	K	0.479	0.0180978	Down	Polypyrimidine tract-binding protein 1 OS=Homo sapiens OX=9606 GN=PTBP1 PE=1 SV=1	PTBP1	1	3.75799e-05	99.34	3	ITLSK(1)HQNVQLPR	-7.7153	0.455	0.401	0.437	1.186	0.877	0.638
catalytic activity	P09543	73	K	0.494	0.0465249	Down	2',3'-cyclic-nucleotide 3'-phosphodiesterase OS=Homo sapiens OX=9606 GN=CNP PE=1 SV=2	CNP	1	0.00555669	109.11	2	VIVDK(1)YRDGTK	-6.1837	0.869	0.458	0.44	1.143	0.936	1.498
catalytic activity	P09543	164	K	0.441	0.0136626	Down	2',3'-cyclic-nucleotide 3'-phosphodiesterase OS=Homo sapiens OX=9606 GN=CNP PE=1 SV=2	CNP	1	1.21173e-21	184.43	2	EK(1)NQWQLSADDLK	-2.7819	0.846	0.749	0.779	1.894	1.221	2.269
catalytic activity	P49189	316	K	11.126	0.00362433	Up	4-trimethylaminobutyraldehyde dehydrogenase OS=Homo sapiens OX=9606 GN=ALDH9A1 PE=1 SV=3	ALDH9A1	1	0.000373039	112.73	2	IK(1)IGDPLLEDTR	-5.6626	1.234	1.546	1.025	0.077		0.151
catalytic activity	Q9H2U2	261	K	1.573	0.04134	Up	Inorganic pyrophosphatase 2, mitochondrial OS=Homo sapiens OX=9606 GN=PPA2 PE=1 SV=2	PPA2	1	0.00209174	104.39	2	NK(1)AFALEVIK	-8.5101	0.962	1.288		0.654	0.789	0.702
catalytic activity	Q93050	288	K	1.542	0.0413809	Up	V-type proton ATPase 116 kDa subunit a isoform 1 OS=Homo sapiens OX=9606 GN=ATP6V0A1 PE=1 SV=3	ATP6V0A1	1	0.000171134	133.98	2	VLQAAAK(1)NIR	-3.4237	0.78	1.001		0.532	0.547	0.654
catalytic activity	A4D126	66	K	5.526	0.00164708	Up	D-ribitol-5-phosphate cytidylyltransferase OS=Homo sapiens OX=9606 GN=CRPPA PE=1 SV=2	CRPPA	1	1.94783e-05	85.081	2	MGVPTPK(1)QFCPILER	1.1568		2.36	2.061		0.406	0.394
catalytic activity	P26641	147	K	0.252	0.0229736	Down	Elongation factor 1-gamma OS=Homo sapiens OX=9606 GN=EEF1G PE=1 SV=3	EEF1G	1	2.23711e-22	207.6	2	ILGLLDAYLK(1)TR	-0.88133	0.486	0.391	0.852	1.875	2.693
catalytic activity	P29144	708	K	0.529	0.0457133	Down	Tripeptidyl-peptidase 2 OS=Homo sapiens OX=9606 GN=TPP2 PE=1 SV=4	TPP2	1	1.106e-07	102.57	2	SHEFYK(1)FCSLPEK	-3.5212	0.624	0.949	0.652	1.577		1.225
catalytic activity	P07900	112	K	0.217	0.0235457	Down	Heat shock protein HSP 90-alpha OS=Homo sapiens OX=9606 GN=HSP90AA1 PE=1 SV=5	HSP90AA1	1	8.65796e-33	160.07	2	ADLINNLGTIAK(1)SGTK	-6.0572	0.693	0.358	0.567	4.384	1.456	1.617
catalytic activity	P62873	89	K	0.269	0.000746766	Down	Guanine nucleotide-binding protein G(I)/G(S)/G(T) subunit beta-1 OS=Homo sapiens OX=9606 GN=GNB1 PE=1 SV=3	GNB1	1	7.03952e-21	149.58	3	LIIWDSYTTNK(1)VHAIPLR	-5.8062	0.776	0.599	0.592	2.824	2.548	1.952
catalytic activity	P50990	307	K	0.43	0.0445288	Down	T-complex protein 1 subunit theta OS=Homo sapiens OX=9606 GN=CCT8 PE=1 SV=4	CCT8	1	2.10013e-09	121.86	3	VADMALHYANK(1)YNIMLVR	-5.1258	0.907	0.603	0.702	2.151	1.279
catalytic activity	O00154	286	K	1.78	0.00349615	Up	Cytosolic acyl coenzyme A thioester hydrolase OS=Homo sapiens OX=9606 GN=ACOT7 PE=1 SV=3	ACOT7	1	1.65454e-05	133.76	2	K(1)GCVITISGR	-4.8969	1.907	1.407	1.562	0.891	0.893	0.956
catalytic activity	P07900	632	K	0.413	0.0322075	Down	Heat shock protein HSP 90-alpha OS=Homo sapiens OX=9606 GN=HSP90AA1 PE=1 SV=5	HSP90AA1	1	1.27501e-18	124.62	3	K(1)HLEINPDHSIIETLR	-7.1392	0.896	0.508	0.564	2.055	1.694	1.021
catalytic activity	P50993	770	K	0.119	0.0315237	Down	Sodium/potassium-transporting ATPase subunit alpha-2 OS=Homo sapiens OX=9606 GN=ATP1A2 PE=1 SV=1	ATP1A2	1	0.00529901	82.716	2	LIFDNLK(1)K	-8.1987		0.299	0.396	3.067	4.486	1.183
catalytic activity	P07900	283	K	0.366	0.00553349	Down	Heat shock protein HSP 90-alpha OS=Homo sapiens OX=9606 GN=HSP90AA1 PE=1 SV=5	HSP90AA1	1	1.33577e-14	183.57	2	EK(1)YIDQEELNK	-4.1913	0.958	0.546	0.579	2.147	1.772	1.765
catalytic activity	P07900	185	K	0.242	0.00357787	Down	Heat shock protein HSP 90-alpha OS=Homo sapiens OX=9606 GN=HSP90AA1 PE=1 SV=5	HSP90AA1	1	0.00194946	83.358	2	GTK(1)VILHLK	-5.1043	0.58		0.436	1.945	1.811	2.533
catalytic activity	P30101	218	K	0.418	0.025017	Down	Protein disulfide-isomerase A3 OS=Homo sapiens OX=9606 GN=PDIA3 PE=1 SV=4	PDIA3	1	6.45462e-24	166.65	2	FEDK(1)TVAYTEQK	-4.0681	0.387		0.31	1.041	0.833	0.629
catalytic activity	O14880	111	K	0.251	0.0303415	Down	Microsomal glutathione S-transferase 3 OS=Homo sapiens OX=9606 GN=MGST3 PE=1 SV=1	MGST3	1	4.69404e-23	160.62	2	VLYAYGYYTGEPSK(1)R	-2.7636	0.698	0.543	0.408	3.655	1.838	1.065
catalytic activity	P23368	24	K	0.137	0.00587471	Down	NAD-dependent malic enzyme, mitochondrial OS=Homo sapiens OX=9606 GN=ME2 PE=1 SV=1	ME2	1	9.87161e-05	121.8	2	EK(1)GK(1)PLMLNPR	-5.9099	0.189	0.176	0.154	1.693	0.836
catalytic activity	P50135	104	K	0.326	0.0232887	Down	Histamine N-methyltransferase OS=Homo sapiens OX=9606 GN=HNMT PE=1 SV=1	HNMT	1	1.03661e-05	128.57	2	ELVAK(1)TSNLENVK	-6.5447		0.258	0.343	1.264	0.815	0.69
catalytic activity	P22392	31	K	0.336	0.0103069	Down	Nucleoside diphosphate kinase B OS=Homo sapiens OX=9606 GN=NME2 PE=1 SV=1	NME2	1	0.0111573	70.67	2	FEQK(1)GFR	-5.7571	0.702	0.331	0.385	1.688	1.29	1.243
catalytic activity	P50993	375	K	0.12	0.0348249	Down	Sodium/potassium-transporting ATPase subunit alpha-2 OS=Homo sapiens OX=9606 GN=ATP1A2 PE=1 SV=1	ATP1A2	1	7.22753e-119	240.14	3	NLEAVETLGSTSTICSDK(1)TGTLTQNR	-2.1175	0.514		0.237		3.625	2.641
catalytic activity	Q02218	860	K	0.407	0.00861902	Down	2-oxoglutarate dehydrogenase, mitochondrial OS=Homo sapiens OX=9606 GN=OGDH PE=1 SV=3	OGDH	1	0.000268658	120.65	3	KPLIIFTPK(1)SLLR	-6.7217	0.592	0.589		1.73	1.447	1.176
catalytic activity	O00483	55	K	0.335	0.00408768	Down	Cytochrome c oxidase subunit NDUFA4 OS=Homo sapiens OX=9606 GN=NDUFA4 PE=1 SV=1	NDUFA4	1	1.20272e-06	110.91	2	NNPEPWNK(1)LGPNDQYK	-4.3209	0.822		0.654	2.248	2.486	1.873
catalytic activity	P23381	256	K	0.333	0.0173314	Down	Tryptophan--tRNA ligase, cytoplasmic OS=Homo sapiens OX=9606 GN=WARS1 PE=1 SV=2	WARS1	1	6.84786e-05	120.65	2	IQK(1)HVTFNQVK	-6.5749	0.434		0.537	1.935	1.115	1.32
catalytic activity	Q13554	69	K	0.425	0.0145479	Down	Calcium/calmodulin-dependent protein kinase type II subunit beta OS=Homo sapiens OX=9606 GN=CAMK2B PE=1 SV=3	CAMK2B	1	0.000355844	94.806	3	LLK(1)HSNIVR	-4.3855	0.941	0.622		1.638	1.979	1.899
catalytic activity	P35080	91	K	0.24	0.000433488	Down	Profilin-2 OS=Homo sapiens OX=9606 GN=PFN2 PE=1 SV=3	PFN2	1	1.23453e-32	191.98	2	TK(1)SQGGEPTYNVAVGR	-5.095	0.669	0.495	0.6	2.118	2.953	2.293
cell	P09972	153	K	2.756	0.00403543	Up	Fructose-bisphosphate aldolase C OS=Homo sapiens OX=9606 GN=ALDOC PE=1 SV=2	ALDOC	1	0.00123071	105.81	2	CVLK(1)ISER	-5.1645	2.269	1.451	1.332	0.594	0.63	0.609
cell	P82933	287	K	2.277	0.0445208	Up	28S ribosomal protein S9, mitochondrial OS=Homo sapiens OX=9606 GN=MRPS9 PE=1 SV=2	MRPS9	1	5.14937e-05	110.44	2	AEAIVYK(1)HGSGR	-5.2308	1.4	1.28	0.917	0.657		0.396
cell	P09972	230	K	1.669	0.0313747	Up	Fructose-bisphosphate aldolase C OS=Homo sapiens OX=9606 GN=ALDOC PE=1 SV=2	ALDOC	1	1.58821e-119	248.34	4	ALSDHHVYLEGTLLK(1)PNMVTPGHACPIK	-4.1789	0.731	1.222	0.919	0.577	0.598	0.546
cell	P48735	280	K	2.44	0.0403706	Up	Isocitrate dehydrogenase [NADP], mitochondrial OS=Homo sapiens OX=9606 GN=IDH2 PE=1 SV=2	IDH2	1	4.29696e-09	172.51	3	TDFDK(1)NK(1)IWYEHR	-6.3297	0.692	0.96			0.366	0.311
cell	P35080	91	K	0.24	0.000433488	Down	Profilin-2 OS=Homo sapiens OX=9606 GN=PFN2 PE=1 SV=3	PFN2	1	1.23453e-32	191.98	2	TK(1)SQGGEPTYNVAVGR	-5.095	0.669	0.495	0.6	2.118	2.953	2.293
cell	P26038	3	K	0.391	0.0124433	Down	Moesin OS=Homo sapiens OX=9606 GN=MSN PE=1 SV=3	MSN	1	0.0101761	91.783	2	PK(1)TISVR	-3.2062	0.35		0.344	1.001	0.991	0.67
cell	P55786	336	K	0.641	0.0398262	Down	Puromycin-sensitive aminopeptidase OS=Homo sapiens OX=9606 GN=NPEPPS PE=1 SV=2	NPEPPS	1	5.48239e-07	92.747	2	ETALLIDPK(1)NSCSSSR	-3.0735	1.133	0.804	0.849	1.72	1.428	1.201
cell	P51674	250	K	0.165	0.00369168	Down	Neuronal membrane glycoprotein M6-a OS=Homo sapiens OX=9606 GN=GPM6A PE=1 SV=2	GPM6A	1	0.000423684	125.98	2	MQK(1)YEDIK	-4.5081	0.492	0.206	0.504	2.373	2.081	2.832
cell	P63241	68	K	0.437	0.0199255	Down	Eukaryotic translation initiation factor 5A-1 OS=Homo sapiens OX=9606 GN=EIF5A PE=1 SV=2	EIF5A	1	7.90301e-16	122.13	3	K(1)YEDICPSTHNMDVPNIK	-7.5553	0.675	0.723	0.526	1.956	1.011	1.439
cell	P62873	89	K	0.269	0.000746766	Down	Guanine nucleotide-binding protein G(I)/G(S)/G(T) subunit beta-1 OS=Homo sapiens OX=9606 GN=GNB1 PE=1 SV=3	GNB1	1	7.03952e-21	149.58	3	LIIWDSYTTNK(1)VHAIPLR	-5.8062	0.776	0.599	0.592	2.824	2.548	1.952
cell	P26038	143	K	0.416	0.0168252	Down	Moesin OS=Homo sapiens OX=9606 GN=MSN PE=1 SV=3	MSN	1	7.94857e-10	117.21	2	EVHK(1)SGYLAGDK	-4.8605	0.384		0.375	0.959	0.687	1.088
cell	P27824	458	K	0.331	0.045113	Down	Calnexin OS=Homo sapiens OX=9606 GN=CANX PE=1 SV=2	CANX	1	9.74359e-53	228.73	2	IVDDWANDGWGLK(1)K	-2.0038	0.333		0.224	1.222	0.723	0.576
cell	P27824	210	K	0.389	0.0331981	Down	Calnexin OS=Homo sapiens OX=9606 GN=CANX PE=1 SV=2	CANX	1	4.03999e-05	140.57	2	NPK(1)TGIYEEK	-3.8277	0.369		0.282	1.14	0.641	0.731
cell	P07814	497	K	0.457	0.0237414	Down	Bifunctional glutamate/proline--tRNA ligase OS=Homo sapiens OX=9606 GN=EPRS1 PE=1 SV=5	EPRS1	1	0.0109729	75.915	2	IWAFNK(1)K	-9.4156	0.804	0.583	0.561	1.883	1.001	1.382
cell	P27824	127	K	0.243	0.0225698	Down	Calnexin OS=Homo sapiens OX=9606 GN=CANX PE=1 SV=2	CANX	1	0.000231988	107.08	3	AK(1)HHAISAK	-2.5346	0.252		0.178	1.015	1.099	0.539
cell	P49327	2438	K	0.306	0.0311559	Down	Fatty acid synthase OS=Homo sapiens OX=9606 GN=FASN PE=1 SV=3	FASN	1	6.19041e-05	88.181	3	AK(1)YHGNVMLLR	-5.4108	0.675		0.464	1.663		2.065
cell	P61247	94	K	0.487	0.0253772	Down	40S ribosomal protein S3a OS=Homo sapiens OX=9606 GN=RPS3A PE=1 SV=2	RPS3A	1	9.19658e-16	122.94	3	LITEDVQGK(1)NCLTNFHGMDLTR	-1.4067	0.467		0.558	1.133		0.973
cell	P49189	316	K	11.126	0.00362433	Up	4-trimethylaminobutyraldehyde dehydrogenase OS=Homo sapiens OX=9606 GN=ALDH9A1 PE=1 SV=3	ALDH9A1	1	0.000373039	112.73	2	IK(1)IGDPLLEDTR	-5.6626	1.234	1.546	1.025	0.077		0.151
cell	P27348	122	K	0.139	0.0376276	Down	14-3-3 protein theta OS=Homo sapiens OX=9606 GN=YWHAQ PE=1 SV=1	YWHAQ	1	0.0133969	85.813	2	MK(1)GDYFR	-3.49	0.532	0.405		4.512	2.207
cell	P32119	196	K	0.425	0.0184677	Down	Peroxiredoxin-2 OS=Homo sapiens OX=9606 GN=PRDX2 PE=1 SV=5	PRDX2	1	0.00602041	109.11	2	EYFSK(1)HN	-5.6187	0.809	0.665	0.632	2.256	1.569	1.128
cell	P07900	185	K	0.242	0.00357787	Down	Heat shock protein HSP 90-alpha OS=Homo sapiens OX=9606 GN=HSP90AA1 PE=1 SV=5	HSP90AA1	1	0.00194946	83.358	2	GTK(1)VILHLK	-5.1043	0.58		0.436	1.945	1.811	2.533
cell	P30101	218	K	0.418	0.025017	Down	Protein disulfide-isomerase A3 OS=Homo sapiens OX=9606 GN=PDIA3 PE=1 SV=4	PDIA3	1	6.45462e-24	166.65	2	FEDK(1)TVAYTEQK	-4.0681	0.387		0.31	1.041	0.833	0.629
cell	P08708	59	K	0.297	0.037943	Down	40S ribosomal protein S17 OS=Homo sapiens OX=9606 GN=RPS17 PE=1 SV=2	RPS17	1	7.24758e-05	124.81	2	IAGYVTHLMK(1)R	-4.5131	0.372		0.269	1.543	0.678	1.016
cell	Q9UKU7	213	K	2.077	1.47228e-05	Up	Isobutyryl-CoA dehydrogenase, mitochondrial OS=Homo sapiens OX=9606 GN=ACAD8 PE=1 SV=1	ACAD8	1	5.40244e-06	94.119	2	TGGPGPK(1)GISCIVVEK	-5.9141	1.322	1.318		0.634	0.637
cell	Q9NZU5	331	K	0.609	0.0215767	Down	LIM and cysteine-rich domains protein 1 OS=Homo sapiens OX=9606 GN=LMCD1 PE=1 SV=1	LMCD1	1	1.92512e-06	123.99	3	K(1)HFVCEGCEQLLSGR	-5.0619	0.486		0.444	0.697	0.893	0.7
cell	P40121	115	K	0.546	0.0477309	Down	Macrophage-capping protein OS=Homo sapiens OX=9606 GN=CAPG PE=1 SV=2	CAPG	1	3.33182e-16	147.02	3	GLK(1)YQEGGVESAFHK	-4.7048	0.514		0.5	1.019	0.69	1.075
cell	P61266	82	K	1.641	0.0396732	Up	Syntaxin-1B OS=Homo sapiens OX=9606 GN=STX1B PE=1 SV=1	STX1B	1	6.92985e-52	216.53	3	TKQELEDLTADIK(1)K	-7.2244	1.159	0.948			0.646	0.638
cell	Q08209	323	K	0.387	0.0316177	Down	Serine/threonine-protein phosphatase 2B catalytic subunit alpha isoform OS=Homo sapiens OX=9606 GN=PPP3CA PE=1 SV=1	PPP3CA	1	3.08677e-15	114.93	2	AAVLK(1)YENNVMNIR	-5.7491	0.826	0.633			2.091	1.675
cell	P22392	31	K	0.336	0.0103069	Down	Nucleoside diphosphate kinase B OS=Homo sapiens OX=9606 GN=NME2 PE=1 SV=1	NME2	1	0.0111573	70.67	2	FEQK(1)GFR	-5.7571	0.702	0.331	0.385	1.688	1.29	1.243
cell	P61981	142	K	0.528	0.0189912	Down	14-3-3 protein gamma OS=Homo sapiens OX=9606 GN=YWHAG PE=1 SV=2	YWHAG	1	2.51329e-06	154.81	2	YLAEVATGEK(1)R	-4.7078	0.977	0.844		2.065	1.502	1.606
cell	P56134	54	K	0.28	0.0358529	Down	ATP synthase subunit f, mitochondrial OS=Homo sapiens OX=9606 GN=ATP5MF PE=1 SV=3	ATP5MF	1	9.09612e-05	142.36	2	YYNK(1)YINVK	-4.0648	0.557	0.602	0.331	2.978	1.374	0.963
cell	P46777	48	K	0.266	0.00454092	Down	60S ribosomal protein L5 OS=Homo sapiens OX=9606 GN=RPL5 PE=1 SV=3	RPL5	1	0.00606856	97.033	2	YNTPK(1)YR	-3.2542	0.434	0.311	0.461	2.052	1.419	1.062
cell	P50135	104	K	0.326	0.0232887	Down	Histamine N-methyltransferase OS=Homo sapiens OX=9606 GN=HNMT PE=1 SV=1	HNMT	1	1.03661e-05	128.57	2	ELVAK(1)TSNLENVK	-6.5447		0.258	0.343	1.264	0.815	0.69
cell	P52888	249	K	2.593	0.0260554	Up	Thimet oligopeptidase OS=Homo sapiens OX=9606 GN=THOP1 PE=1 SV=2	THOP1	1	8.42607e-05	118.91	2	CK(1)EENCAILK	-4.5637	1.484	1.144	1.063		0.351	0.598
cell	P09429	30	K	0.468	0.00316491	Down	High mobility group protein B1 OS=Homo sapiens OX=9606 GN=HMGB1 PE=1 SV=3	HMGB1	1	5.26639e-05	95.656	3	K(1)HPDASVNFSEFSK	-4.6644	0.567	0.509	0.492		1.217	1.017
cell	P61981	120	K	0.45	0.0235354	Down	14-3-3 protein gamma OS=Homo sapiens OX=9606 GN=YWHAG PE=1 SV=2	YWHAG	1	2.97402e-67	200.82	2	NCSETQYESK(1)VFYLK	-4.2515	0.891	0.928	0.714	2.56	1.787	1.285
cell	P55084	188	K	0.45	0.0283764	Down	Trifunctional enzyme subunit beta, mitochondrial OS=Homo sapiens OX=9606 GN=HADHB PE=1 SV=3	HADHB	1	0.00474654	79.809	2	LMLDLNK(1)AK	-5.8915		0.453	0.399	1.061	0.833
cell	P53004	269	K	1.615	0.0469529	Up	Biliverdin reductase A OS=Homo sapiens OX=9606 GN=BLVRA PE=1 SV=2	BLVRA	1	2.01569e-06	141.88	2	LLGQFSEK(1)ELAAEK(1)K	-1.6164	1.454	1.104	1.355	0.598	1.018	0.807
cell	P31150	269	K	0.482	0.0108641	Down	Rab GDP dissociation inhibitor alpha OS=Homo sapiens OX=9606 GN=GDI1 PE=1 SV=2	GDI1	1	0.000416748	101.48	2	VVGVK(1)SEGEVAR	-6.025	1.021	0.854	1.147	2.681	1.825	1.76
cell	P07900	283	K	0.366	0.00553349	Down	Heat shock protein HSP 90-alpha OS=Homo sapiens OX=9606 GN=HSP90AA1 PE=1 SV=5	HSP90AA1	1	1.33577e-14	183.57	2	EK(1)YIDQEELNK	-4.1913	0.958	0.546	0.579	2.147	1.772	1.765
cell	P07900	632	K	0.413	0.0322075	Down	Heat shock protein HSP 90-alpha OS=Homo sapiens OX=9606 GN=HSP90AA1 PE=1 SV=5	HSP90AA1	1	1.27501e-18	124.62	3	K(1)HLEINPDHSIIETLR	-7.1392	0.896	0.508	0.564	2.055	1.694	1.021
cell	P61586	104	K	0.157	0.0459742	Down	Transforming protein RhoA OS=Homo sapiens OX=9606 GN=RHOA PE=1 SV=1	RHOA	1	2.84611e-12	111.98	3	WTPEVK(1)HFCPNVPIILVGNK	-7.8123		0.243	0.576	2.643	2.581
cell	P42704	1347	K	0.262	0.0280654	Down	Leucine-rich PPR motif-containing protein, mitochondrial OS=Homo sapiens OX=9606 GN=LRPPRC PE=1 SV=3	LRPPRC	1	8.00855e-05	93.162	2	ALYEHLTAK(1)NTK	-4.0789	0.546		0.382	2.58	1.175	1.557
cell	Q9NZN3	220	K	0.174	0.0388381	Down	EH domain-containing protein 3 OS=Homo sapiens OX=9606 GN=EHD3 PE=1 SV=2	EHD3	1	3.38925e-17	119.79	2	VVLNK(1)ADQIETQQLMR	-7.5843	0.731	0.511	0.803	7.304	3.103	1.341
cell	P43243	473	K	0.394	0.0189459	Down	Matrin-3 OS=Homo sapiens OX=9606 GN=MATR3 PE=1 SV=2	MATR3	1	0.00146092	113.7	2	VHLSQK(1)YK	-4.4169	0.827	0.644	0.441	1.948	1.139	1.761
cell	P78417	152	K	2.382	0.0211852	Up	Glutathione S-transferase omega-1 OS=Homo sapiens OX=9606 GN=GSTO1 PE=1 SV=2	GSTO1	1	1.32289e-78	228.06	2	EFTK(1)LEEVLTNK	-14.465	1.458	1.869			0.679	0.718
cell	P07900	112	K	0.217	0.0235457	Down	Heat shock protein HSP 90-alpha OS=Homo sapiens OX=9606 GN=HSP90AA1 PE=1 SV=5	HSP90AA1	1	8.65796e-33	160.07	2	ADLINNLGTIAK(1)SGTK	-6.0572	0.693	0.358	0.567	4.384	1.456	1.617
cell	P14625	161	K	0.372	0.0391766	Down	Endoplasmin OS=Homo sapiens OX=9606 GN=HSP90B1 PE=1 SV=1	HSP90B1	1	1.01366e-32	188.6	2	EELVK(1)NLGTIAK	-3.602	0.349		0.296	1.15	0.88	0.57
cell	P14625	168	K	0.218	0.0355353	Down	Endoplasmin OS=Homo sapiens OX=9606 GN=HSP90B1 PE=1 SV=1	HSP90B1	1	2.36205e-69	252.02	2	NLGTIAK(1)SGTSEFLNK	-1.4325	0.358	0.251	0.267	2.319	1.17	0.534
cell	P14625	95	K	0.303	0.048169	Down	Endoplasmin OS=Homo sapiens OX=9606 GN=HSP90B1 PE=1 SV=1	HSP90B1	1	2.23114e-13	163.2	2	LIINSLYK(1)NK	-8.0736	0.538	0.207	0.373	2.041	0.889	0.757
cell	P68363	112	K	0.182	0.0392123	Down	Tubulin alpha-1B chain OS=Homo sapiens OX=9606 GN=TUBA1B PE=1 SV=1	TUBA1B	1	1.00472e-07	172.92	3	GHYTIGK(1)EIIDLVLDR	-8.2739	0.228	0.455		1.653	1.017	2.968
cell	P43243	524	K	0.297	0.0161526	Down	Matrin-3 OS=Homo sapiens OX=9606 GN=MATR3 PE=1 SV=2	MATR3	1	0.00130506	100.75	2	IK(1)NYILMR	-3.636	0.605		0.436	1.255	2.198	1.807
cell	P49411	91	K	0.257	0.00914778	Down	Elongation factor Tu, mitochondrial OS=Homo sapiens OX=9606 GN=TUFM PE=1 SV=2	TUFM	1	2.18293e-40	225.1	2	K(1)YEEIDNAPEER	-3.6596	0.534	0.413	0.522	2.86	1.156	1.711
cell	P60201	111	K	0.406	0.01331	Down	Myelin proteolipid protein OS=Homo sapiens OX=9606 GN=PLP1 PE=1 SV=2	PLP1	1	1.13318e-158	294.48	2	TTICGK(1)GLSATVTGGQK	-4.8271	0.825	0.588	0.454	1.732	1.697	1.164
cell	P61586	162	K	0.401	0.0131434	Down	Transforming protein RhoA OS=Homo sapiens OX=9606 GN=RHOA PE=1 SV=1	RHOA	1	0.000145487	89.382	2	IGAFGYMECSAK(1)TK	-2.3321	0.809	0.513		1.554	1.618	1.775
cell	P17600	311	K	2.96	0.00317518	Up	Synapsin-1 OS=Homo sapiens OX=9606 GN=SYN1 PE=1 SV=3	SYN1	1	5.09302e-155	238.93	2	TYATAEPFIDAK(1)YDVR	-2.466	0.803	0.766			0.28	0.25
cell	P07339	127	K	0.373	0.0392557	Down	Cathepsin D OS=Homo sapiens OX=9606 GN=CTSD PE=1 SV=1	CTSD	1	6.48093e-05	99.174	2	YNSDK(1)SSTYVK	-5.2892	0.452	0.578		1.809	0.917	1.411
cell	P23284	165	K	0.323	0.0129412	Down	Peptidyl-prolyl cis-trans isomerase B OS=Homo sapiens OX=9606 GN=PPIB PE=1 SV=2	PPIB	1	9.51658e-08	136.06	2	TAWLDGK(1)HVVFGK	-0.73948	0.275		0.336	0.726	0.892	1.221
cell	Q9Y6R1	934	K	0.121	0.04274	Down	Electrogenic sodium bicarbonate cotransporter 1 OS=Homo sapiens OX=9606 GN=SLC4A4 PE=1 SV=1	SLC4A4	1	2.73002e-07	106.11	3	LLLMPLK(1)HQPDFIYLR	-7.363		0.13	0.288	1.938	2.589	0.676
cell	P30153	542	K	0.165	0.0320196	Down	Serine/threonine-protein phosphatase 2A 65 kDa regulatory subunit A alpha isoform OS=Homo sapiens OX=9606 GN=PPP2R1A PE=1 SV=4	PPP2R1A	1	0.00621146	62.969	2	FNVAK(1)SLQK	-3.9071		0.424	0.468	4.259	2.55	1.3
cell	Q02878	210	K	0.58	0.0134394	Down	60S ribosomal protein L6 OS=Homo sapiens OX=9606 GN=RPL6 PE=1 SV=3	RPL6	1	0.000517379	71.896	2	IPK(1)HLTDAYFK	-3.8543	0.636		0.583	1.1	1.002
cell	Q02878	192	K	0.053	0.0126531	Down	60S ribosomal protein L6 OS=Homo sapiens OX=9606 GN=RPL6 PE=1 SV=3	RPL6	1	1.08172e-14	175.54	2	THQK(1)FVIATSTK	-4.9452	0.179	0.032	0.055	2.079	2.424	0.53
cell	P23284	116	K	0.442	0.0263751	Down	Peptidyl-prolyl cis-trans isomerase B OS=Homo sapiens OX=9606 GN=PPIB PE=1 SV=2	PPIB	1	5.93043e-15	130.99	2	GDGTGGK(1)SIYGER	-6.3254	0.467		0.39	1.258	0.855	0.796
cell	P48066	617	K	0.143	0.00149874	Down	Sodium- and chloride-dependent GABA transporter 3 OS=Homo sapiens OX=9606 GN=SLC6A11 PE=2 SV=1	SLC6A11	1	6.54995e-10	158.59	2	LK(1)SDGTIAAITEK	-3.1911	0.13		0.117		0.817	0.91
cell	P09543	73	K	0.494	0.0465249	Down	2',3'-cyclic-nucleotide 3'-phosphodiesterase OS=Homo sapiens OX=9606 GN=CNP PE=1 SV=2	CNP	1	0.00555669	109.11	2	VIVDK(1)YRDGTK	-6.1837	0.869	0.458	0.44	1.143	0.936	1.498
cell	P43003	191	K	0.197	0.0156291	Down	Excitatory amino acid transporter 1 OS=Homo sapiens OX=9606 GN=SLC1A3 PE=1 SV=1	SLC1A3	1	0.000423684	118.06	2	QFK(1)TNYEK	-3.7779	0.4	0.367		2.735	1.91	1.183
cell	P28482	270	K	0.525	0.0423994	Down	Mitogen-activated protein kinase 1 OS=Homo sapiens OX=9606 GN=MAPK1 PE=1 SV=3	MAPK1	1	6.06964e-05	119.07	2	NYLLSLPHK(1)NK	-4.3111	0.84	0.967	0.802	2.364	1.304	1.303
cell	P28482	138	K	0.498	0.00378019	Down	Mitogen-activated protein kinase 1 OS=Homo sapiens OX=9606 GN=MAPK1 PE=1 SV=3	MAPK1	1	7.2177e-05	134.2	3	GLK(1)YIHSANVLHR	-6.1004	0.848	0.808	0.66	1.363	1.471	1.815
cell	P43004	571	K	0.354	0.00749624	Down	Excitatory amino acid transporter 2 OS=Homo sapiens OX=9606 GN=SLC1A2 PE=1 SV=2	SLC1A2	1	4.73475e-30	168.69	2	SADCSVEEEPWK(1)R	-5.9099	0.547	0.798		1.67	2.044	1.99
cell	A2RRP1	1261	K	0.391	0.0220206	Down	Neuroblastoma-amplified sequence OS=Homo sapiens OX=9606 GN=NBAS PE=1 SV=2	NBAS	1	0.00017218	114.93	2	QSTK(1)LLGLAELLR	-2.9198	0.408		0.341	1.063	0.854
cell	P22314	528	K	0.458	0.0291959	Down	Ubiquitin-like modifier-activating enzyme 1 OS=Homo sapiens OX=9606 GN=UBA1 PE=1 SV=3	UBA1	1	6.29396e-05	104.39	2	LK(1)SDTAAAAVR	-5.0943	0.677	0.769	0.488	0.972	1.403	1.844
cell	A4D126	66	K	5.526	0.00164708	Up	D-ribitol-5-phosphate cytidylyltransferase OS=Homo sapiens OX=9606 GN=CRPPA PE=1 SV=2	CRPPA	1	1.94783e-05	85.081	2	MGVPTPK(1)QFCPILER	1.1568		2.36	2.061		0.406	0.394
cell	O00154	286	K	1.78	0.00349615	Up	Cytosolic acyl coenzyme A thioester hydrolase OS=Homo sapiens OX=9606 GN=ACOT7 PE=1 SV=3	ACOT7	1	1.65454e-05	133.76	2	K(1)GCVITISGR	-4.8969	1.907	1.407	1.562	0.891	0.893	0.956
cell	Q8WUM4	60	K	0.269	0.0442684	Down	Programmed cell death 6-interacting protein OS=Homo sapiens OX=9606 GN=PDCD6IP PE=1 SV=1	PDCD6IP	1	8.38436e-06	126.32	3	PLDK(1)HEGALETLLR	-6.1277	0.576		0.315	2.434	1.488	1.046
cell	P09543	164	K	0.441	0.0136626	Down	2',3'-cyclic-nucleotide 3'-phosphodiesterase OS=Homo sapiens OX=9606 GN=CNP PE=1 SV=2	CNP	1	1.21173e-21	184.43	2	EK(1)NQWQLSADDLK	-2.7819	0.846	0.749	0.779	1.894	1.221	2.269
cell	P35613	227	K	0.583	0.016966	Down	Basigin OS=Homo sapiens OX=9606 GN=BSG PE=1 SV=2	BSG	1	2.96586e-09	99.909	3	AVK(1)SSEHINEGETAMLVCK	-4.0844	0.671	0.925	0.641	1.438	1.103	1.293
cell	P07737	105	K	0.504	0.0438885	Down	Profilin-1 OS=Homo sapiens OX=9606 GN=PFN1 PE=1 SV=2	PFN1	1	9.81234e-119	257.55	2	STGGAPTFNVTVTK(1)TDK	-3.9395	0.613	0.7	0.66	1.913	0.972	1.033
cell	P50993	770	K	0.119	0.0315237	Down	Sodium/potassium-transporting ATPase subunit alpha-2 OS=Homo sapiens OX=9606 GN=ATP1A2 PE=1 SV=1	ATP1A2	1	0.00529901	82.716	2	LIFDNLK(1)K	-8.1987		0.299	0.396	3.067	4.486	1.183
cell	P23381	256	K	0.333	0.0173314	Down	Tryptophan--tRNA ligase, cytoplasmic OS=Homo sapiens OX=9606 GN=WARS1 PE=1 SV=2	WARS1	1	6.84786e-05	120.65	2	IQK(1)HVTFNQVK	-6.5749	0.434		0.537	1.935	1.115	1.32
cell	Q71UI9	5	K	6.066	0.0246018	Up	Histone H2A.V OS=Homo sapiens OX=9606 GN=H2AZ2 PE=1 SV=3	H2AZ2	1	2.95936e-10	140.01	2	AGGK(1)AGK(1)DSGK(1)AK(1)AK	-3.5073	1.851	2.374	1.101	0.452	0.34	0.086
cell	Q71UI9	8	K	6.066	0.0246018	Up	Histone H2A.V OS=Homo sapiens OX=9606 GN=H2AZ2 PE=1 SV=3	H2AZ2	1	2.95936e-10	140.01	2	AGK(1)DSGK(1)AK(1)AK	-2.6485	1.851	2.374	1.101	0.452	0.34	0.086
cell	Q71UI9	12	K	4.154	0.0255971	Up	Histone H2A.V OS=Homo sapiens OX=9606 GN=H2AZ2 PE=1 SV=3	H2AZ2	1	2.95936e-10	140.01	2	AGK(1)DSGK(1)AK(1)AK	-2.6485	1.578	2.119	0.92	0.423	0.318
cell	Q02543	41	K	0.301	0.00271615	Down	60S ribosomal protein L18a OS=Homo sapiens OX=9606 GN=RPL18A PE=1 SV=2	RPL18A	1	0.000199379	81.799	2	IFAPNHVVAK(1)SR	-3.7583	0.361		0.408	1.456	1.059	1.321
cell	Q02543	76	K	0.237	0.00241799	Down	60S ribosomal protein L18a OS=Homo sapiens OX=9606 GN=RPL18A PE=1 SV=2	RPL18A	1	0.000511483	94.806	2	VK(1)NFGIWLR	-8.9032	0.419		0.339	1.896	1.351	1.543
cell	P50990	307	K	0.43	0.0445288	Down	T-complex protein 1 subunit theta OS=Homo sapiens OX=9606 GN=CCT8 PE=1 SV=4	CCT8	1	2.10013e-09	121.86	3	VADMALHYANK(1)YNIMLVR	-5.1258	0.907	0.603	0.702	2.151	1.279
cell	P50990	466	K	0.438	0.0425533	Down	T-complex protein 1 subunit theta OS=Homo sapiens OX=9606 GN=CCT8 PE=1 SV=4	CCT8	1	5.71796e-07	103.23	3	ANEVISK(1)LYAVHQEGNK	-6.0587	0.986	0.748	0.654	2.25	1.385
cell	Q9Y3D6	46	K	0.502	0.0404727	Down	Mitochondrial fission 1 protein OS=Homo sapiens OX=9606 GN=FIS1 PE=1 SV=2	FIS1	1	0.00565859	72.038	2	SK(1)YNDDIR	-2.0276	0.812	0.9	0.63	1.845	1.263
cell	P23368	24	K	0.137	0.00587471	Down	NAD-dependent malic enzyme, mitochondrial OS=Homo sapiens OX=9606 GN=ME2 PE=1 SV=1	ME2	1	9.87161e-05	121.8	2	EK(1)GK(1)PLMLNPR	-5.9099	0.189	0.176	0.154	1.693	0.836
cell	P50395	418	K	0.179	0.0233118	Down	Rab GDP dissociation inhibitor beta OS=Homo sapiens OX=9606 GN=GDI2 PE=1 SV=2	GDI2	1	1.4887e-64	191.49	3	TYDATTHFETTCDDIK(1)NIYK	-5.8302	0.531	0.355	0.471	4.643	1.795	1.122
cell	P07108	77	K	0.56	0.0221177	Down	Acyl-CoA-binding protein OS=Homo sapiens OX=9606 GN=DBI PE=1 SV=2	DBI	1	1.25428e-28	195.3	2	AYINK(1)VEELK	-4.4457	0.508	0.762	0.884	1.28	1.242	1.321
cell	Q99426	106	K	0.359	0.00852881	Down	Tubulin-folding cofactor B OS=Homo sapiens OX=9606 GN=TBCB PE=1 SV=2	TBCB	1	4.84081e-31	158.02	2	VEK(1)YTISQEAYDQR	-4.9547	0.648	0.486	0.668	1.954	1.127	1.933
cell	P48643	284	K	0.282	0.000201783	Down	T-complex protein 1 subunit epsilon OS=Homo sapiens OX=9606 GN=CCT5 PE=1 SV=1	CCT5	1	2.95443e-29	175.64	2	EK(1)FEEMIQQIK	-4.0522		0.476	0.554	1.821	1.805	1.849
cell	P07737	91	K	0.268	0.0323857	Down	Profilin-1 OS=Homo sapiens OX=9606 GN=PFN1 PE=1 SV=2	PFN1	1	3.03883e-33	177.74	2	TK(1)STGGAPTFNVTVTK	-4.2331	0.413	0.444	0.37	2.632	1.181	0.759
cell	Q92777	243	K	1.549	0.0220034	Up	Synapsin-2 OS=Homo sapiens OX=9606 GN=SYN2 PE=2 SV=4	SYN2	1	1.26564e-77	273.94	3	TLGGEK(1)FPLIEQTYYPNHK	-6.559	1.012	1.054			0.709	0.625
cell	P69891	83	K	2.276	0.017997	Up	Hemoglobin subunit gamma-1 OS=Homo sapiens OX=9606 GN=HBG1 PE=1 SV=2	HBG1	1	7.86106e-144	308.98	3	HLDDLK(1)GTFAQLSELHCDK	-5.5082	2.661	1.8	2.126	1.322	0.699	0.873
cell	O00483	55	K	0.335	0.00408768	Down	Cytochrome c oxidase subunit NDUFA4 OS=Homo sapiens OX=9606 GN=NDUFA4 PE=1 SV=1	NDUFA4	1	1.20272e-06	110.91	2	NNPEPWNK(1)LGPNDQYK	-4.3209	0.822		0.654	2.248	2.486	1.873
cell	P62701	53	K	0.287	0.00247841	Down	40S ribosomal protein S4, X isoform OS=Homo sapiens OX=9606 GN=RPS4X PE=1 SV=2	RPS4X	1	0.00125486	94.66	2	LK(1)YALTGDEVK	-5.4037	0.48		0.432	1.495	1.376	1.899
cell	Q13642	157	K	0.348	0.0115214	Down	Four and a half LIM domains protein 1 OS=Homo sapiens OX=9606 GN=FHL1 PE=1 SV=4	FHL1	1	4.41631e-06	96.313	3	GEDFYCVTCHETK(1)FAK	-4.2806	0.66	0.354	0.605	2.026	1.323	1.308
cell	Q16854	60	K	2.565	0.0082355	Up	Deoxyguanosine kinase, mitochondrial OS=Homo sapiens OX=9606 GN=DGUOK PE=1 SV=2	DGUOK	1	3.98525e-103	219.76	3	LLTK(1)TYPEWHVATEPVATWQNIQAAGTQK	0.81477	1.126	1.329		0.468		0.489
cell	P04075	147	K	1.546	0.00205765	Up	Fructose-bisphosphate aldolase A OS=Homo sapiens OX=9606 GN=ALDOA PE=1 SV=2	ALDOA	1	3.93774e-70	237.92	2	KDGADFAK(1)WR	-3.7312	1.338	1.225	1.371	0.884	0.764	0.896
cell	P04075	342	K	0.363	0.0228227	Down	Fructose-bisphosphate aldolase A OS=Homo sapiens OX=9606 GN=ALDOA PE=1 SV=2	ALDOA	1	8.64934e-146	258.71	3	ALANSLACQGK(1)YTPSGQAGAAASESLFVSNHAY	-0.31827	1.126	0.721	0.709	3.408	2.056	1.568
cell	P04075	330	K	0.256	0.00924352	Down	Fructose-bisphosphate aldolase A OS=Homo sapiens OX=9606 GN=ALDOA PE=1 SV=2	ALDOA	1	4.97613e-05	123.5	2	AAQEEYVK(1)R	-4.3677	0.708	0.506	0.383	3.082	1.533	1.632
cell	P05023	444	K	0.417	0.0245482	Down	Sodium/potassium-transporting ATPase subunit alpha-1 OS=Homo sapiens OX=9606 GN=ATP1A1 PE=1 SV=1	ATP1A1	1	4.24505e-42	195.09	2	AVFQANQENLPILK(1)R	-0.6024	0.999	0.751	0.806	2.507		1.584
cell	O75044	470	K	0.488	0.0421297	Down	SLIT-ROBO Rho GTPase-activating protein 2 OS=Homo sapiens OX=9606 GN=SRGAP2 PE=1 SV=3	SRGAP2	1	0.000462707	111.61	3	LQAK(1)HDLLQK	-3.5346	0.545	0.887	0.717	1.684		1.252
cell	P13804	164	K	0.615	0.0360479	Down	Electron transfer flavoprotein subunit alpha, mitochondrial OS=Homo sapiens OX=9606 GN=ETFA PE=1 SV=1	ETFA	1	0.0058329	100.75	2	VK(1)VFSVR	-5.236	0.977	0.719	0.771	1.45	1.224
cell	Q53GQ0	72	K	0.404	0.0134559	Down	Very-long-chain 3-oxoacyl-CoA reductase OS=Homo sapiens OX=9606 GN=HSD17B12 PE=1 SV=2	HSD17B12	1	1.44603e-21	154.66	2	SYAEELAK(1)HGMK	-3.9311	0.605	0.533	0.549	1.869	0.93	1.377
cell	P06733	343	K	0.164	0.000283192	Down	Alpha-enolase OS=Homo sapiens OX=9606 GN=ENO1 PE=1 SV=2	ENO1	1	3.07736e-73	260.75	3	SCNCLLLK(1)VNQIGSVTESLQACK	0.11362	0.345	0.305	0.354	1.848	2.226
cell	P10412	75	K	0.11	0.0159879	Down	Histone H1.4 OS=Homo sapiens OX=9606 GN=H1-4 PE=1 SV=2	H1-4	1	4.57327e-11	140.57	2	ALAAAGYDVEK(1)NNSR	-3.928	0.534	0.415	0.326	5.707	2.034
cell	Q92522	47	K	0.377	0.0301117	Down	Histone H1.10 OS=Homo sapiens OX=9606 GN=H1-10 PE=1 SV=1	H1-10	1	4.337e-05	65.173	2	NQPGK(1)YSQLVVETIR	-4.6988	0.729	0.68	0.419	1.359	1.876
cell	Q8N3C0	572	K	0.566	0.0480896	Down	Activating signal cointegrator 1 complex subunit 3 OS=Homo sapiens OX=9606 GN=ASCC3 PE=1 SV=3	ASCC3	1	1.25028e-96	207.12	2	ELTGDMQLSK(1)SEILR	-1.0687	0.57		0.464	0.841	0.986
cell	Q96IX5	16	K	0.114	0.0202128	Down	ATP synthase membrane subunit DAPIT, mitochondrial OS=Homo sapiens OX=9606 GN=ATP5MD PE=1 SV=1	ATP5MD	1	1.07162e-32	221.63	2	AGPESDAQYQFTGIK(1)K	-2.8541	0.485	0.503	0.539	8.224	3.745	1.386
cell	P01023	531	K	0.519	0.0301496	Down	Alpha-2-macroglobulin OS=Homo sapiens OX=9606 GN=A2M PE=1 SV=3	A2M	1	1.29027e-09	102.57	3	GHFSISIPVK(1)SDIAPVAR	-7.201	0.664	0.617	0.499	1.419	1.217	0.796
cell	P13667	533	K	0.349	0.0072404	Down	Protein disulfide-isomerase A4 OS=Homo sapiens OX=9606 GN=PDIA4 PE=1 SV=2	PDIA4	1	3.09838e-06	95.345	2	VVVGK(1)TFDSIVMDPK	-1.0518	0.329		0.277	0.987	0.934	0.686
cell	P12277	223	K	0.362	0.0053655	Down	Creatine kinase B-type OS=Homo sapiens OX=9606 GN=CKB PE=1 SV=1	CKB	1	2.45062e-72	238.39	3	GIWHNDNK(1)TFLVWVNEEDHLR	1.1259	0.592	1.031	0.622	2.253	2.148	1.797
cell	P13611	3182	K	0.541	0.0195551	Down	Versican core protein OS=Homo sapiens OX=9606 GN=VCAN PE=1 SV=3	VCAN	1	3.14359e-15	196.32	2	FQGQCYK(1)YFAHR	-1.993	0.618	0.595			1.215	1.026
cell	P00505	73	K	2.467	0.00280773	Up	Aspartate aminotransferase, mitochondrial OS=Homo sapiens OX=9606 GN=GOT2 PE=1 SV=3	GOT2	1	7.58284e-05	133.07	2	DDNGK(1)PYVLPSVR	-2.7643	1.043	0.997			0.431	0.396
cell	P50993	375	K	0.12	0.0348249	Down	Sodium/potassium-transporting ATPase subunit alpha-2 OS=Homo sapiens OX=9606 GN=ATP1A2 PE=1 SV=1	ATP1A2	1	7.22753e-119	240.14	3	NLEAVETLGSTSTICSDK(1)TGTLTQNR	-2.1175	0.514		0.237		3.625	2.641
cell	P31948	317	K	0.542	0.044388	Down	Stress-induced-phosphoprotein 1 OS=Homo sapiens OX=9606 GN=STIP1 PE=1 SV=1	STIP1	1	5.30131e-05	90.142	3	YK(1)DAIHFYNK	-3.1091	0.769	0.838	0.698	1.956	1.015	1.278
cell	O94819	472	K	0.542	0.0116831	Down	Kelch repeat and BTB domain-containing protein 11 OS=Homo sapiens OX=9606 GN=KBTBD11 PE=1 SV=1	KBTBD11	1	0.0324185	70.67	2	LLK(1)YDPR	-3.8293	0.688	0.771			1.392	1.298
cell	O14880	111	K	0.251	0.0303415	Down	Microsomal glutathione S-transferase 3 OS=Homo sapiens OX=9606 GN=MGST3 PE=1 SV=1	MGST3	1	4.69404e-23	160.62	2	VLYAYGYYTGEPSK(1)R	-2.7636	0.698	0.543	0.408	3.655	1.838	1.065
cell	P05141	199	K	0.281	0.0102126	Down	ADP/ATP translocase 2 OS=Homo sapiens OX=9606 GN=SLC25A5 PE=1 SV=7	SLC25A5	1	1.73755e-15	106.58	2	AAYFGIYDTAK(1)GMLPDPK	-2.9528	0.332		0.332	1.577	1.069	0.9
cell	P10909	222	K	0.394	0.0295643	Down	Clusterin OS=Homo sapiens OX=9606 GN=CLU PE=1 SV=1	CLU	1	0.00111341	111.61	3	RPHFFFPK(1)SR	-5.6462	0.701	0.395	0.508	1.936	0.91	1.23
cell	P10909	340	K	0.508	0.0194405	Down	Clusterin OS=Homo sapiens OX=9606 GN=CLU PE=1 SV=1	CLU	1	0.00884752	117.39	2	K(1)YNELLK	-3.5157	0.569	0.74	0.449	1.375	1.147	0.939
cell	Q16555	258	K	0.216	0.0348183	Down	Dihydropyrimidinase-related protein 2 OS=Homo sapiens OX=9606 GN=DPYSL2 PE=1 SV=1	DPYSL2	1	5.83983e-53	225.89	2	VMSK(1)SSAEVIAQAR	-5.4553	0.806	0.251		2.835	1.958	2.547
cell	Q16555	480	K	0.276	0.00800522	Down	Dihydropyrimidinase-related protein 2 OS=Homo sapiens OX=9606 GN=DPYSL2 PE=1 SV=1	DPYSL2	1	3.7038e-08	155.57	2	KPFPDFVYK(1)R	-4.5549	0.767	0.609	0.333	2.475	2.027	1.694
cell	O60716	433	K	0.349	0.0215794	Down	Catenin delta-1 OS=Homo sapiens OX=9606 GN=CTNND1 PE=1 SV=1	CTNND1	1	4.42526e-09	95.345	3	EVHLGACGALK(1)NISFGR	-6.3948	0.407		0.509	1.168		1.457
cell	Q00325	304	K	0.241	0.0395479	Down	Phosphate carrier protein, mitochondrial OS=Homo sapiens OX=9606 GN=SLC25A3 PE=1 SV=2	SLC25A3	1	4.59556e-06	133.98	2	GSSASLVLK(1)R	-4.8845	0.57	0.372	0.56	3.323	2.069	0.833
cell	Q00325	99	K	0.242	0.00390852	Down	Phosphate carrier protein, mitochondrial OS=Homo sapiens OX=9606 GN=SLC25A3 PE=1 SV=2	SLC25A3	1	0.000182943	108.3	2	MQVDPQK(1)YK	-5.5068	0.512	0.424	0.471	2.863	1.553	1.406
cell	O75891	865	K	4.595	0.000697403	Up	Cytosolic 10-formyltetrahydrofolate dehydrogenase OS=Homo sapiens OX=9606 GN=ALDH1L1 PE=1 SV=2	ALDH1L1	1	5.83057e-36	173.35	3	LQAGTVFVNTYNK(1)TDVAAPFGGFK	-1.5126	1.574	1.918	1.546	0.339	0.392
cell	O60749	234	K	0.488	0.0286455	Down	Sorting nexin-2 OS=Homo sapiens OX=9606 GN=SNX2 PE=1 SV=2	SNX2	1	0.0016613	101.48	2	EDSSSTEFVEK(1)R	-4.5952	0.56	0.685	0.538	1.667	0.866	1.117
cell	O95139	59	K	1.77	0.00265554	Up	NADH dehydrogenase [ubiquinone] 1 beta subcomplex subunit 6 OS=Homo sapiens OX=9606 GN=NDUFB6 PE=1 SV=3	NDUFB6	1	0.00584568	69.905	2	K(1)MVHGVYK(1)K	-5.4646	0.816	0.772		0.453		0.444
cell	P15311	143	K	0.539	0.0373548	Down	Ezrin OS=Homo sapiens OX=9606 GN=EZR PE=1 SV=4	EZR	1	0.000804396	69.276	3	EVHK(1)SGYLSSER	-5.7877		0.993	0.793	1.744	1.571
cell	P07858	220	K	0.262	0.0331137	Down	Cathepsin B OS=Homo sapiens OX=9606 GN=CTSB PE=1 SV=3	CTSB	1	3.37055e-10	126.17	2	ICEPGYSPTYK(1)QDK	-4.8146	0.216	0.271		1.13	0.729
cell	Q16698	244	K	2.108	0.0124483	Up	2,4-dienoyl-CoA reductase, mitochondrial OS=Homo sapiens OX=9606 GN=DECR1 PE=1 SV=1	DECR1	1	3.18532e-05	129.69	2	FNVIQPGPIK(1)TK	-4.5824	1.432	1.536	0.909	0.579	0.623	0.637
cell	O95573	547	K	0.499	0.00425054	Down	Long-chain-fatty-acid--CoA ligase 3 OS=Homo sapiens OX=9606 GN=ACSL3 PE=1 SV=3	ACSL3	1	8.81969e-05	82.437	2	TK(1)ADFFEDENGQR	-3.6986	0.523		0.505	1.017	1.155	0.916
cell	Q9NZ45	55	K	1.987	0.0388696	Up	CDGSH iron-sulfur domain-containing protein 1 OS=Homo sapiens OX=9606 GN=CISD1 PE=1 SV=1	CISD1	1	2.68308e-26	168.69	3	DNPK(1)IVHAFDMEDLGDK(1)AVYCR	-5.2717	1.853	1.323		0.977	0.763	0.658
cell	P31948	373	K	0.229	0.0222922	Down	Stress-induced-phosphoprotein 1 OS=Homo sapiens OX=9606 GN=STIP1 PE=1 SV=1	STIP1	1	0.000208694	85.081	2	GNECFQK(1)GDYPQAMK	-4.7268	0.528	0.519	0.165	2.488	1.476	1.331
cell	P61978	52	K	0.409	0.00460657	Down	Heterogeneous nuclear ribonucleoprotein K OS=Homo sapiens OX=9606 GN=HNRNPK PE=1 SV=1	HNRNPK	1	1.21561e-15	181.87	2	ILLQSK(1)NAGAVIGK	-3.9479	0.713	0.468	0.545	1.691	1.265	1.26
cell	Q9H2U2	261	K	1.573	0.04134	Up	Inorganic pyrophosphatase 2, mitochondrial OS=Homo sapiens OX=9606 GN=PPA2 PE=1 SV=2	PPA2	1	0.00209174	104.39	2	NK(1)AFALEVIK	-8.5101	0.962	1.288		0.654	0.789	0.702
cell	P12236	147	K	0.291	0.0288919	Down	ADP/ATP translocase 3 OS=Homo sapiens OX=9606 GN=SLC25A6 PE=1 SV=4	SLC25A6	1	1.55471e-07	157.77	2	LAADVGK(1)SGTER	-2.8609	0.656	0.586	0.268	2.323	1.841	1.017
cell	P00918	171	K	0.539	0.038486	Down	Carbonic anhydrase 2 OS=Homo sapiens OX=9606 GN=CA2 PE=1 SV=2	CA2	1	1.83781e-21	154.94	2	GK(1)SADFTNFDPR	-4.4621	0.712		0.534	1.074	0.988	1.407
cell	Q01469	40	K	3.203	0.0120906	Up	Fatty acid-binding protein 5 OS=Homo sapiens OX=9606 GN=FABP5 PE=1 SV=3	FABP5	1	2.17577e-08	89.359	2	MGAMAK(1)PDCIITCDGK	0.34668	1.572	2.504		0.725	0.531	0.653
cell	P20020	590	K	0.515	0.0374273	Down	Plasma membrane calcium-transporting ATPase 1 OS=Homo sapiens OX=9606 GN=ATP2B1 PE=1 SV=4	ATP2B1	1	5.85933e-06	160.62	2	SMSTVLK(1)NSDGSYR	-3.3704	0.922	0.755		1.488		1.771
cell	P00491	95	K	0.616	0.000682171	Down	Purine nucleoside phosphorylase OS=Homo sapiens OX=9606 GN=PNP PE=1 SV=2	PNP	1	2.61259e-36	219.16	3	FHMYEGYPLWK(1)VTFPVR	-6.8494	0.724	0.769	0.789	1.231	1.237
cell	Q13576	1081	K	0.444	0.0302779	Down	Ras GTPase-activating-like protein IQGAP2 OS=Homo sapiens OX=9606 GN=IQGAP2 PE=1 SV=4	IQGAP2	1	0.00243955	74.269	2	VLK(1)NSIHEK	-3.7035	0.378		0.314	0.866	0.694
cell	P20020	64	K	0.56	0.00760658	Down	Plasma membrane calcium-transporting ATPase 1 OS=Homo sapiens OX=9606 GN=ATP2B1 PE=1 SV=4	ATP2B1	1	4.18742e-72	212.5	2	LK(1)TSPNEGLSGNPADLER	-5.9593	0.923	0.901		1.484	1.858	1.548
cell	Q14195	258	K	0.151	0.00124669	Down	Dihydropyrimidinase-related protein 3 OS=Homo sapiens OX=9606 GN=DPYSL3 PE=1 SV=1	DPYSL3	1	6.54456e-32	174.05	2	VMSK(1)SAADLISQAR	-2.9127	0.377	0.2	0.205	1.927	1.357	1.893
cell	O75131	52	K	0.437	0.042157	Down	Copine-3 OS=Homo sapiens OX=9606 GN=CPNE3 PE=1 SV=1	CPNE3	1	0.00320388	69.276	2	IK(1)NCLNPQFSK	-5.6366	0.543	0.577	0.336	1.275	0.945
cell	Q13813	2047	K	0.524	0.0174965	Down	Spectrin alpha chain, non-erythrocytic 1 OS=Homo sapiens OX=9606 GN=SPTAN1 PE=1 SV=3	SPTAN1	1	6.0152e-15	166.71	2	DQLLAAK(1)HVQSK	-4.3882	0.91	0.907	0.7	1.982	1.232	1.587
cell	Q13813	2404	K	0.294	0.0308808	Down	Spectrin alpha chain, non-erythrocytic 1 OS=Homo sapiens OX=9606 GN=SPTAN1 PE=1 SV=3	SPTAN1	1	2.44029e-07	126.32	2	ETENVK(1)SSEEIESAFR	-8.1403	0.799	0.488		2.985	2.07	1.503
cell	P31040	538	K	2.059	0.0390304	Up	Succinate dehydrogenase [ubiquinone] flavoprotein subunit, mitochondrial OS=Homo sapiens OX=9606 GN=SDHA PE=1 SV=2	SDHA	1	2.84129e-41	188.88	2	VGSVLQEGCGK(1)ISK	-5.6696	1.702	1.191		0.863	0.676	0.569
cell	P31040	616	K	1.651	0.00471606	Up	Succinate dehydrogenase [ubiquinone] flavoprotein subunit, mitochondrial OS=Homo sapiens OX=9606 GN=SDHA PE=1 SV=2	SDHA	1	0.000380935	119.07	2	K(1)PFEEHWR	-3.2961	0.86	0.948		0.572	0.502	0.569
cell	O15260	22	K	0.419	0.0225506	Down	Surfeit locus protein 4 OS=Homo sapiens OX=9606 GN=SURF4 PE=1 SV=3	SURF4	1	6.02999e-06	145.75	2	VTK(1)QYLPHVAR	-4.7141	0.34		0.429	1.178	0.825	0.75
cell	P29144	708	K	0.529	0.0457133	Down	Tripeptidyl-peptidase 2 OS=Homo sapiens OX=9606 GN=TPP2 PE=1 SV=4	TPP2	1	1.106e-07	102.57	2	SHEFYK(1)FCSLPEK	-3.5212	0.624	0.949	0.652	1.577		1.225
cell	Q14C86	270	K	2.203	0.00411761	Up	GTPase-activating protein and VPS9 domain-containing protein 1 OS=Homo sapiens OX=9606 GN=GAPVD1 PE=1 SV=2	GAPVD1	1	5.06903e-28	149.02	3	FIGYLK(1)QNTYCFPHSLR	-5.2105	0.871	1.051	1.144	0.433	0.394	0.565
cell	P68871	96	K	3.358	0.0279466	Up	Hemoglobin subunit beta OS=Homo sapiens OX=9606 GN=HBB PE=1 SV=2	HBB	1	4.23028e-152	234.91	3	GTFATLSELHCDK(1)LHVDPENFR	-0.93642	1.119	2.332	1.299		0.478	0.465
cell	Q13554	69	K	0.425	0.0145479	Down	Calcium/calmodulin-dependent protein kinase type II subunit beta OS=Homo sapiens OX=9606 GN=CAMK2B PE=1 SV=3	CAMK2B	1	0.000355844	94.806	3	LLK(1)HSNIVR	-4.3855	0.941	0.622		1.638	1.979	1.899
cell	P39023	115	K	0.409	0.00093229	Down	60S ribosomal protein L3 OS=Homo sapiens OX=9606 GN=RPL3 PE=1 SV=2	RPL3	1	0.000197368	69.641	2	TVFAEHISDECK(1)R	-4.3764	0.436		0.46	1.09	1.102
cell	P62979	6	K	0.374	0.0191952	Down	Ubiquitin-40S ribosomal protein S27a OS=Homo sapiens OX=9606 GN=RPS27A PE=1 SV=2	RPS27A	1	4.81904e-21	211.84	2	MQIFVK(1)TLTGK	-4.7802	0.423	0.595	0.472	1.947	1.131	0.908
cell	P42126	283	K	0.371	0.0435836	Down	Enoyl-CoA delta isomerase 1, mitochondrial OS=Homo sapiens OX=9606 GN=ECI1 PE=1 SV=1	ECI1	1	1.02508e-15	166.65	3	DADVQNFVSFISK(1)DSIQK	-4.3376	0.329	0.493	0.526	0.868	1.556
cell	P52943	27	K	0.381	0.0355794	Down	Cysteine-rich protein 2 OS=Homo sapiens OX=9606 GN=CRIP2 PE=1 SV=1	CRIP2	1	0.00497848	65.156	2	DWHK(1)FCLK	-4.0574	0.732	0.629			2.087	1.489
cell	Q9NT62	185	K	0.218	0.0203714	Down	Ubiquitin-like-conjugating enzyme ATG3 OS=Homo sapiens OX=9606 GN=ATG3 PE=1 SV=1	ATG3	1	4.57852e-16	139.94	2	AK(1)TDAGGEDAILQTR	-6.3767	0.475		0.317	1.254	1.516	2.674
cell	P06744	73	K	0.647	0.0147481	Down	Glucose-6-phosphate isomerase OS=Homo sapiens OX=9606 GN=GPI PE=1 SV=4	GPI	1	0.00468232	83.623	2	MLVDLAK(1)SR	-4.1472	0.909	0.82		1.38	1.187	1.443
cell	P23528	132	K	0.347	0.0332554	Down	Cofilin-1 OS=Homo sapiens OX=9606 GN=CFL1 PE=1 SV=3	CFL1	1	3.51034e-52	239.37	3	LTGIK(1)HELQANCYEEVKDR	-4.6939	0.862	0.534	0.455	2.735	1.444	1.154
cell	Q12765	319	K	0.29	0.00215921	Down	Secernin-1 OS=Homo sapiens OX=9606 GN=SCRN1 PE=1 SV=2	SCRN1	1	9.24244e-09	77.431	2	LVPK(1)TQSPCFGDDDPAK	-5.4035	0.61	0.542		1.988	1.682	2.294
cell	P40939	531	K	4.057	0.0472537	Up	Trifunctional enzyme subunit alpha, mitochondrial OS=Homo sapiens OX=9606 GN=HADHA PE=1 SV=2	HADHA	1	7.46213e-15	157.54	2	TSK(1)DTSASAVAVGLK(1)QGK	-4.8676	0.601	1.668		0.324	0.251	0.264
cell	Q12765	332	K	0.187	0.0180708	Down	Secernin-1 OS=Homo sapiens OX=9606 GN=SCRN1 PE=1 SV=2	SCRN1	1	9.98066e-05	100.69	2	TQSPCFGDDDPAK(1)K	-3.6659	0.566	0.328	0.394	1.239	1.539	4.127
cell	P62937	49	K	0.221	0.00653701	Down	Peptidyl-prolyl cis-trans isomerase A OS=Homo sapiens OX=9606 GN=PPIA PE=1 SV=2	PPIA	1	3.48244e-15	187.1	2	GFGYK(1)GSCFHR	-4.3665	0.605	0.427	0.377	1.681	1.46	3.225
cell	P05026	216	K	0.317	0.0382281	Down	Sodium/potassium-transporting ATPase subunit beta-1 OS=Homo sapiens OX=9606 GN=ATP1B1 PE=1 SV=1	ATP1B1	1	9.9548e-08	130.99	2	YNPNVLPVQCTGK(1)R	-3.8605	0.386	0.62			1.576	1.6
cell	P62937	31	K	0.303	0.0338607	Down	Peptidyl-prolyl cis-trans isomerase A OS=Homo sapiens OX=9606 GN=PPIA PE=1 SV=2	PPIA	1	0.000237559	127.94	2	VPK(1)TAENFR	-3.7496	0.892	0.508	0.621	2.895		1.549
cell	P40925	107	K	1.551	0.0172186	Up	Malate dehydrogenase, cytoplasmic OS=Homo sapiens OX=9606 GN=MDH1 PE=1 SV=4	MDH1	1	0.0412539	58.687	2	ANVK(1)IFK	-5.5445	1.102	1.226			0.768	0.733
cell	Q00796	134	K	0.472	0.040157	Down	Sorbitol dehydrogenase OS=Homo sapiens OX=9606 GN=SORD PE=1 SV=4	SORD	1	0.000253785	83.358	2	FYK(1)HNAAFCYK	-3.4141	0.537	0.776	0.464	1.555	0.827	1.383
cell	Q8TCT9	61	K	0.317	0.0240575	Down	Minor histocompatibility antigen H13 OS=Homo sapiens OX=9606 GN=HM13 PE=1 SV=1	HM13	1	8.49658e-05	104.49	2	GK(1)NASDMPETITSR	-5.2432	0.239		0.291	1.185	0.687	0.637
cell	P02671	89	K	0.46	0.0324963	Down	Fibrinogen alpha chain OS=Homo sapiens OX=9606 GN=FGA PE=1 SV=2	FGA	1	5.14799e-07	141.29	2	LK(1)NSLFEYQK	-2.0135	0.462		0.363	1.053	0.97	0.667
cell	Q9Y2T3	61	K	1.946	0.0376382	Up	Guanine deaminase OS=Homo sapiens OX=9606 GN=GDA PE=1 SV=1	GDA	1	8.22132e-09	143.39	2	EWCFK(1)PCEIR	-5.6342		1.817	1.99		0.855	1.101
cell	Q14204	1130	K	0.286	0.010418	Down	Cytoplasmic dynein 1 heavy chain 1 OS=Homo sapiens OX=9606 GN=DYNC1H1 PE=1 SV=5	DYNC1H1	1	1.29177e-10	72.075	3	EVLSK(1)FGQMLGSNMTEFHSQISK	-2.6531	0.579	0.56		2.241	1.739
cell	P11216	316	K	0.277	0.0248011	Down	Glycogen phosphorylase, brain form OS=Homo sapiens OX=9606 GN=PYGB PE=1 SV=5	PYGB	1	0.00530768	76.833	3	SSK(1)FGCRDPVR	-4.9643	0.546		0.716	2.626		1.928
cell	P62826	23	K	0.433	0.0494701	Down	GTP-binding nuclear protein Ran OS=Homo sapiens OX=9606 GN=RAN PE=1 SV=3	RAN	1	1.31972e-06	91.939	2	LVLVGDGGTGK(1)TTFVK	-2.016	0.764		0.441	1.693	1.415	1.068
cell	Q9H8H3	109	K	0.298	0.02058	Down	Methyltransferase-like protein 7A OS=Homo sapiens OX=9606 GN=METTL7A PE=1 SV=1	METTL7A	1	1.32504e-13	150.53	2	FLIK(1)SIAENR	-6.2298	0.369	0.194	0.34	1.375	1.059	0.593
cell	P14136	95	K	3.134	0.0427201	Up	Glial fibrillary acidic protein OS=Homo sapiens OX=9606 GN=GFAP PE=1 SV=1	GFAP	1	1.14079e-46	265.89	3	FLEQQNK(1)ALAAELNQLR	-7.235	1.581	1.838	1.085	0.867	0.358	0.212
cell	P26599	410	K	0.479	0.0180978	Down	Polypyrimidine tract-binding protein 1 OS=Homo sapiens OX=9606 GN=PTBP1 PE=1 SV=1	PTBP1	1	3.75799e-05	99.34	3	ITLSK(1)HQNVQLPR	-7.7153	0.455	0.401	0.437	1.186	0.877	0.638
cell	Q01082	1478	K	0.46	0.043851	Down	Spectrin beta chain, non-erythrocytic 1 OS=Homo sapiens OX=9606 GN=SPTBN1 PE=1 SV=2	SPTBN1	1	0.00223725	100.84	2	K(1)HNLLASK	-4.6646	1.147	0.572	0.786	2.511	1.467	1.466
cell	Q6NUK1	437	K	2.487	0.0126958	Up	Calcium-binding mitochondrial carrier protein SCaMC-1 OS=Homo sapiens OX=9606 GN=SLC25A24 PE=1 SV=2	SLC25A24	1	5.13371e-07	101.82	2	IISK(1)EGIPGLYR	-5.7188	1.318	1.728		0.666	0.681	0.49
cell	Q13263	213	K	0.425	0.013857	Down	Transcription intermediary factor 1-beta OS=Homo sapiens OX=9606 GN=TRIM28 PE=1 SV=5	TRIM28	1	8.34449e-32	117.33	4	TVYCNVHK(1)HEPLVLFCESCDTLTCR	-2.8079	0.397		0.402	1.034	0.845
cell	Q01082	593	K	0.662	0.00691065	Down	Spectrin beta chain, non-erythrocytic 1 OS=Homo sapiens OX=9606 GN=SPTBN1 PE=1 SV=2	SPTBN1	1	2.04964e-41	141.09	3	GVNASAQK(1)FATDGEGYKPCDPQVIR	-6.0159	0.867	1.089	0.856	1.456	1.35	1.44
cell	Q9H9B4	72	K	0.273	0.00702124	Down	Sideroflexin-1 OS=Homo sapiens OX=9606 GN=SFXN1 PE=1 SV=4	SFXN1	1	3.30099e-06	63.766	3	AK(1)YIYDSAFHPDTGEK	-6.1237	0.596		0.519	2.614	1.922	1.593
cell	Q16623	83	K	2.903	0.000650654	Up	Syntaxin-1A OS=Homo sapiens OX=9606 GN=STX1A PE=1 SV=1	STX1A	1	1.93176e-95	214.14	2	TKEELEELMSDIK(1)K	0.55892	1.043	0.989			0.348	0.352
cell	P26641	147	K	0.252	0.0229736	Down	Elongation factor 1-gamma OS=Homo sapiens OX=9606 GN=EEF1G PE=1 SV=3	EEF1G	1	2.23711e-22	207.6	2	ILGLLDAYLK(1)TR	-0.88133	0.486	0.391	0.852	1.875	2.693
cell	Q01082	1981	K	0.37	0.0288789	Down	Spectrin beta chain, non-erythrocytic 1 OS=Homo sapiens OX=9606 GN=SPTBN1 PE=1 SV=2	SPTBN1	1	0.000122335	117.3	2	K(1)HYASEEIK	-5.9702	0.853	0.429	0.677	1.795		1.731
cell	Q02218	860	K	0.407	0.00861902	Down	2-oxoglutarate dehydrogenase, mitochondrial OS=Homo sapiens OX=9606 GN=OGDH PE=1 SV=3	OGDH	1	0.000268658	120.65	3	KPLIIFTPK(1)SLLR	-6.7217	0.592	0.589		1.73	1.447	1.176
cell	Q14204	371	K	0.478	0.0268925	Down	Cytoplasmic dynein 1 heavy chain 1 OS=Homo sapiens OX=9606 GN=DYNC1H1 PE=1 SV=5	DYNC1H1	1	0.00332579	82.716	2	NTK(1)YPIQR	-7.1203	0.813	0.845	0.683	2.314	1.343	1.245
cell	Q15233	243	K	0.29	0.00378411	Down	Non-POU domain-containing octamer-binding protein OS=Homo sapiens OX=9606 GN=NONO PE=1 SV=4	NONO	1	0.00427119	65.156	2	LVIK(1)NQQFHK	-3.965	0.359		0.425	1.327	1.119	1.612
cell	Q14204	2966	K	0.404	0.00825903	Down	Cytoplasmic dynein 1 heavy chain 1 OS=Homo sapiens OX=9606 GN=DYNC1H1 PE=1 SV=5	DYNC1H1	1	7.38978e-05	81.48	2	K(1)YTGEDFDEDLR	-4.1385	0.776	0.757	0.633	2.275	1.27	1.818
cell	O60262	30	K	2.735	0.00845762	Up	Guanine nucleotide-binding protein G(I)/G(S)/G(O) subunit gamma-7 OS=Homo sapiens OX=9606 GN=GNG7 PE=1 SV=1	GNG7	1	2.73049e-15	162.16	3	VSK(1)AASDLMSYCEQHAR	-2.1126	1.151	1.626		0.435	0.541	0.547
cell	P62826	134	K	0.421	0.0316485	Down	GTP-binding nuclear protein Ran OS=Homo sapiens OX=9606 GN=RAN PE=1 SV=3	RAN	1	1.46303e-08	125.5	2	AK(1)SIVFHR	-4.9267	0.86	0.547	0.614	2.276	1.454	1.07
cell	Q9NR19	418	K	0.321	0.0461088	Down	Acetyl-coenzyme A synthetase, cytoplasmic OS=Homo sapiens OX=9606 GN=ACSS2 PE=1 SV=1	ACSS2	1	5.03341e-15	171.09	2	LLMK(1)FGDEPVTK	-4.0391	0.656	0.44	0.807	2.614	1.342
cell	P62826	71	K	0.37	0.0271881	Down	GTP-binding nuclear protein Ran OS=Homo sapiens OX=9606 GN=RAN PE=1 SV=3	RAN	1	7.46751e-25	183.7	2	FNVWDTAGQEK(1)FGGLR	-0.058299	0.729	0.512	0.625	2.08	2.013	0.945
cell	Q93050	288	K	1.542	0.0413809	Up	V-type proton ATPase 116 kDa subunit a isoform 1 OS=Homo sapiens OX=9606 GN=ATP6V0A1 PE=1 SV=3	ATP6V0A1	1	0.000171134	133.98	2	VLQAAAK(1)NIR	-3.4237	0.78	1.001		0.532	0.547	0.654
cell	P26368	462	K	0.578	0.0463443	Down	Splicing factor U2AF 65 kDa subunit OS=Homo sapiens OX=9606 GN=U2AF2 PE=1 SV=4	U2AF2	1	2.12717e-05	140.57	3	VVVTK(1)YCDPDSYHR	-3.8711	0.939	0.654	0.851	1.587		1.233
cell junction	P05023	444	K	0.417	0.0245482	Down	Sodium/potassium-transporting ATPase subunit alpha-1 OS=Homo sapiens OX=9606 GN=ATP1A1 PE=1 SV=1	ATP1A1	1	4.24505e-42	195.09	2	AVFQANQENLPILK(1)R	-0.6024	0.999	0.751	0.806	2.507		1.584
cell junction	O60716	433	K	0.349	0.0215794	Down	Catenin delta-1 OS=Homo sapiens OX=9606 GN=CTNND1 PE=1 SV=1	CTNND1	1	4.42526e-09	95.345	3	EVHLGACGALK(1)NISFGR	-6.3948	0.407		0.509	1.168		1.457
cell junction	P05026	216	K	0.317	0.0382281	Down	Sodium/potassium-transporting ATPase subunit beta-1 OS=Homo sapiens OX=9606 GN=ATP1B1 PE=1 SV=1	ATP1B1	1	9.9548e-08	130.99	2	YNPNVLPVQCTGK(1)R	-3.8605	0.386	0.62			1.576	1.6
cell junction	O75131	52	K	0.437	0.042157	Down	Copine-3 OS=Homo sapiens OX=9606 GN=CPNE3 PE=1 SV=1	CPNE3	1	0.00320388	69.276	2	IK(1)NCLNPQFSK	-5.6366	0.543	0.577	0.336	1.275	0.945
cell junction	P50993	375	K	0.12	0.0348249	Down	Sodium/potassium-transporting ATPase subunit alpha-2 OS=Homo sapiens OX=9606 GN=ATP1A2 PE=1 SV=1	ATP1A2	1	7.22753e-119	240.14	3	NLEAVETLGSTSTICSDK(1)TGTLTQNR	-2.1175	0.514		0.237		3.625	2.641
cell junction	P50993	770	K	0.119	0.0315237	Down	Sodium/potassium-transporting ATPase subunit alpha-2 OS=Homo sapiens OX=9606 GN=ATP1A2 PE=1 SV=1	ATP1A2	1	0.00529901	82.716	2	LIFDNLK(1)K	-8.1987		0.299	0.396	3.067	4.486	1.183
cell junction	P61586	104	K	0.157	0.0459742	Down	Transforming protein RhoA OS=Homo sapiens OX=9606 GN=RHOA PE=1 SV=1	RHOA	1	2.84611e-12	111.98	3	WTPEVK(1)HFCPNVPIILVGNK	-7.8123		0.243	0.576	2.643	2.581
cell junction	P61586	162	K	0.401	0.0131434	Down	Transforming protein RhoA OS=Homo sapiens OX=9606 GN=RHOA PE=1 SV=1	RHOA	1	0.000145487	89.382	2	IGAFGYMECSAK(1)TK	-2.3321	0.809	0.513		1.554	1.618	1.775
cell junction	P28482	270	K	0.525	0.0423994	Down	Mitogen-activated protein kinase 1 OS=Homo sapiens OX=9606 GN=MAPK1 PE=1 SV=3	MAPK1	1	6.06964e-05	119.07	2	NYLLSLPHK(1)NK	-4.3111	0.84	0.967	0.802	2.364	1.304	1.303
cell junction	P28482	138	K	0.498	0.00378019	Down	Mitogen-activated protein kinase 1 OS=Homo sapiens OX=9606 GN=MAPK1 PE=1 SV=3	MAPK1	1	7.2177e-05	134.2	3	GLK(1)YIHSANVLHR	-6.1004	0.848	0.808	0.66	1.363	1.471	1.815
cellular component organization or biogenesis	Q9Y3D6	46	K	0.502	0.0404727	Down	Mitochondrial fission 1 protein OS=Homo sapiens OX=9606 GN=FIS1 PE=1 SV=2	FIS1	1	0.00565859	72.038	2	SK(1)YNDDIR	-2.0276	0.812	0.9	0.63	1.845	1.263
cellular component organization or biogenesis	P02689	59	K	0.241	0.00544961	Down	Myelin P2 protein OS=Homo sapiens OX=9606 GN=PMP2 PE=1 SV=3	PMP2	1	3.94042e-15	181.87	2	TESTFK(1)NTEISFK	-1.4302		0.208	0.257		0.96	0.969
cellular component organization or biogenesis	P35080	91	K	0.24	0.000433488	Down	Profilin-2 OS=Homo sapiens OX=9606 GN=PFN2 PE=1 SV=3	PFN2	1	1.23453e-32	191.98	2	TK(1)SQGGEPTYNVAVGR	-5.095	0.669	0.495	0.6	2.118	2.953	2.293
cellular component organization or biogenesis	P13611	3182	K	0.541	0.0195551	Down	Versican core protein OS=Homo sapiens OX=9606 GN=VCAN PE=1 SV=3	VCAN	1	3.14359e-15	196.32	2	FQGQCYK(1)YFAHR	-1.993	0.618	0.595			1.215	1.026
cellular component organization or biogenesis	P62979	6	K	0.374	0.0191952	Down	Ubiquitin-40S ribosomal protein S27a OS=Homo sapiens OX=9606 GN=RPS27A PE=1 SV=2	RPS27A	1	4.81904e-21	211.84	2	MQIFVK(1)TLTGK	-4.7802	0.423	0.595	0.472	1.947	1.131	0.908
cellular component organization or biogenesis	P23528	132	K	0.347	0.0332554	Down	Cofilin-1 OS=Homo sapiens OX=9606 GN=CFL1 PE=1 SV=3	CFL1	1	3.51034e-52	239.37	3	LTGIK(1)HELQANCYEEVKDR	-4.6939	0.862	0.534	0.455	2.735	1.444	1.154
cellular component organization or biogenesis	P10412	75	K	0.11	0.0159879	Down	Histone H1.4 OS=Homo sapiens OX=9606 GN=H1-4 PE=1 SV=2	H1-4	1	4.57327e-11	140.57	2	ALAAAGYDVEK(1)NNSR	-3.928	0.534	0.415	0.326	5.707	2.034
cellular component organization or biogenesis	O75044	470	K	0.488	0.0421297	Down	SLIT-ROBO Rho GTPase-activating protein 2 OS=Homo sapiens OX=9606 GN=SRGAP2 PE=1 SV=3	SRGAP2	1	0.000462707	111.61	3	LQAK(1)HDLLQK	-3.5346	0.545	0.887	0.717	1.684		1.252
cellular component organization or biogenesis	P14136	95	K	3.134	0.0427201	Up	Glial fibrillary acidic protein OS=Homo sapiens OX=9606 GN=GFAP PE=1 SV=1	GFAP	1	1.14079e-46	265.89	3	FLEQQNK(1)ALAAELNQLR	-7.235	1.581	1.838	1.085	0.867	0.358	0.212
cellular component organization or biogenesis	P62937	49	K	0.221	0.00653701	Down	Peptidyl-prolyl cis-trans isomerase A OS=Homo sapiens OX=9606 GN=PPIA PE=1 SV=2	PPIA	1	3.48244e-15	187.1	2	GFGYK(1)GSCFHR	-4.3665	0.605	0.427	0.377	1.681	1.46	3.225
cellular component organization or biogenesis	P27348	122	K	0.139	0.0376276	Down	14-3-3 protein theta OS=Homo sapiens OX=9606 GN=YWHAQ PE=1 SV=1	YWHAQ	1	0.0133969	85.813	2	MK(1)GDYFR	-3.49	0.532	0.405		4.512	2.207
cellular component organization or biogenesis	P14625	168	K	0.218	0.0355353	Down	Endoplasmin OS=Homo sapiens OX=9606 GN=HSP90B1 PE=1 SV=1	HSP90B1	1	2.36205e-69	252.02	2	NLGTIAK(1)SGTSEFLNK	-1.4325	0.358	0.251	0.267	2.319	1.17	0.534
cellular component organization or biogenesis	P14625	161	K	0.372	0.0391766	Down	Endoplasmin OS=Homo sapiens OX=9606 GN=HSP90B1 PE=1 SV=1	HSP90B1	1	1.01366e-32	188.6	2	EELVK(1)NLGTIAK	-3.602	0.349		0.296	1.15	0.88	0.57
cellular component organization or biogenesis	P62937	31	K	0.303	0.0338607	Down	Peptidyl-prolyl cis-trans isomerase A OS=Homo sapiens OX=9606 GN=PPIA PE=1 SV=2	PPIA	1	0.000237559	127.94	2	VPK(1)TAENFR	-3.7496	0.892	0.508	0.621	2.895		1.549
cellular component organization or biogenesis	P43003	191	K	0.197	0.0156291	Down	Excitatory amino acid transporter 1 OS=Homo sapiens OX=9606 GN=SLC1A3 PE=1 SV=1	SLC1A3	1	0.000423684	118.06	2	QFK(1)TNYEK	-3.7779	0.4	0.367		2.735	1.91	1.183
cellular component organization or biogenesis	O95139	59	K	1.77	0.00265554	Up	NADH dehydrogenase [ubiquinone] 1 beta subcomplex subunit 6 OS=Homo sapiens OX=9606 GN=NDUFB6 PE=1 SV=3	NDUFB6	1	0.00584568	69.905	2	K(1)MVHGVYK(1)K	-5.4646	0.816	0.772		0.453		0.444
cellular component organization or biogenesis	Q93050	288	K	1.542	0.0413809	Up	V-type proton ATPase 116 kDa subunit a isoform 1 OS=Homo sapiens OX=9606 GN=ATP6V0A1 PE=1 SV=3	ATP6V0A1	1	0.000171134	133.98	2	VLQAAAK(1)NIR	-3.4237	0.78	1.001		0.532	0.547	0.654
cellular component organization or biogenesis	Q14204	371	K	0.478	0.0268925	Down	Cytoplasmic dynein 1 heavy chain 1 OS=Homo sapiens OX=9606 GN=DYNC1H1 PE=1 SV=5	DYNC1H1	1	0.00332579	82.716	2	NTK(1)YPIQR	-7.1203	0.813	0.845	0.683	2.314	1.343	1.245
cellular component organization or biogenesis	Q14204	2966	K	0.404	0.00825903	Down	Cytoplasmic dynein 1 heavy chain 1 OS=Homo sapiens OX=9606 GN=DYNC1H1 PE=1 SV=5	DYNC1H1	1	7.38978e-05	81.48	2	K(1)YTGEDFDEDLR	-4.1385	0.776	0.757	0.633	2.275	1.27	1.818
cellular component organization or biogenesis	Q14204	1130	K	0.286	0.010418	Down	Cytoplasmic dynein 1 heavy chain 1 OS=Homo sapiens OX=9606 GN=DYNC1H1 PE=1 SV=5	DYNC1H1	1	1.29177e-10	72.075	3	EVLSK(1)FGQMLGSNMTEFHSQISK	-2.6531	0.579	0.56		2.241	1.739
cellular component organization or biogenesis	P31150	269	K	0.482	0.0108641	Down	Rab GDP dissociation inhibitor alpha OS=Homo sapiens OX=9606 GN=GDI1 PE=1 SV=2	GDI1	1	0.000416748	101.48	2	VVGVK(1)SEGEVAR	-6.025	1.021	0.854	1.147	2.681	1.825	1.76
cellular component organization or biogenesis	P43004	571	K	0.354	0.00749624	Down	Excitatory amino acid transporter 2 OS=Homo sapiens OX=9606 GN=SLC1A2 PE=1 SV=2	SLC1A2	1	4.73475e-30	168.69	2	SADCSVEEEPWK(1)R	-5.9099	0.547	0.798		1.67	2.044	1.99
cellular component organization or biogenesis	P07737	105	K	0.504	0.0438885	Down	Profilin-1 OS=Homo sapiens OX=9606 GN=PFN1 PE=1 SV=2	PFN1	1	9.81234e-119	257.55	2	STGGAPTFNVTVTK(1)TDK	-3.9395	0.613	0.7	0.66	1.913	0.972	1.033
cellular component organization or biogenesis	P07737	91	K	0.268	0.0323857	Down	Profilin-1 OS=Homo sapiens OX=9606 GN=PFN1 PE=1 SV=2	PFN1	1	3.03883e-33	177.74	2	TK(1)STGGAPTFNVTVTK	-4.2331	0.413	0.444	0.37	2.632	1.181	0.759
cellular component organization or biogenesis	A4D126	66	K	5.526	0.00164708	Up	D-ribitol-5-phosphate cytidylyltransferase OS=Homo sapiens OX=9606 GN=CRPPA PE=1 SV=2	CRPPA	1	1.94783e-05	85.081	2	MGVPTPK(1)QFCPILER	1.1568		2.36	2.061		0.406	0.394
cellular component organization or biogenesis	P46777	48	K	0.266	0.00454092	Down	60S ribosomal protein L5 OS=Homo sapiens OX=9606 GN=RPL5 PE=1 SV=3	RPL5	1	0.00606856	97.033	2	YNTPK(1)YR	-3.2542	0.434	0.311	0.461	2.052	1.419	1.062
cellular component organization or biogenesis	P12236	147	K	0.291	0.0288919	Down	ADP/ATP translocase 3 OS=Homo sapiens OX=9606 GN=SLC25A6 PE=1 SV=4	SLC25A6	1	1.55471e-07	157.77	2	LAADVGK(1)SGTER	-2.8609	0.656	0.586	0.268	2.323	1.841	1.017
cellular component organization or biogenesis	P61266	82	K	1.641	0.0396732	Up	Syntaxin-1B OS=Homo sapiens OX=9606 GN=STX1B PE=1 SV=1	STX1B	1	6.92985e-52	216.53	3	TKQELEDLTADIK(1)K	-7.2244	1.159	0.948			0.646	0.638
cellular component organization or biogenesis	Q13813	2047	K	0.524	0.0174965	Down	Spectrin alpha chain, non-erythrocytic 1 OS=Homo sapiens OX=9606 GN=SPTAN1 PE=1 SV=3	SPTAN1	1	6.0152e-15	166.71	2	DQLLAAK(1)HVQSK	-4.3882	0.91	0.907	0.7	1.982	1.232	1.587
cellular component organization or biogenesis	P15311	143	K	0.539	0.0373548	Down	Ezrin OS=Homo sapiens OX=9606 GN=EZR PE=1 SV=4	EZR	1	0.000804396	69.276	3	EVHK(1)SGYLSSER	-5.7877		0.993	0.793	1.744	1.571
cellular component organization or biogenesis	P51674	250	K	0.165	0.00369168	Down	Neuronal membrane glycoprotein M6-a OS=Homo sapiens OX=9606 GN=GPM6A PE=1 SV=2	GPM6A	1	0.000423684	125.98	2	MQK(1)YEDIK	-4.5081	0.492	0.206	0.504	2.373	2.081	2.832
cellular component organization or biogenesis	P09543	164	K	0.441	0.0136626	Down	2',3'-cyclic-nucleotide 3'-phosphodiesterase OS=Homo sapiens OX=9606 GN=CNP PE=1 SV=2	CNP	1	1.21173e-21	184.43	2	EK(1)NQWQLSADDLK	-2.7819	0.846	0.749	0.779	1.894	1.221	2.269
cellular component organization or biogenesis	O60716	433	K	0.349	0.0215794	Down	Catenin delta-1 OS=Homo sapiens OX=9606 GN=CTNND1 PE=1 SV=1	CTNND1	1	4.42526e-09	95.345	3	EVHLGACGALK(1)NISFGR	-6.3948	0.407		0.509	1.168		1.457
cellular component organization or biogenesis	P40121	115	K	0.546	0.0477309	Down	Macrophage-capping protein OS=Homo sapiens OX=9606 GN=CAPG PE=1 SV=2	CAPG	1	3.33182e-16	147.02	3	GLK(1)YQEGGVESAFHK	-4.7048	0.514		0.5	1.019	0.69	1.075
cellular component organization or biogenesis	P22392	31	K	0.336	0.0103069	Down	Nucleoside diphosphate kinase B OS=Homo sapiens OX=9606 GN=NME2 PE=1 SV=1	NME2	1	0.0111573	70.67	2	FEQK(1)GFR	-5.7571	0.702	0.331	0.385	1.688	1.29	1.243
cellular component organization or biogenesis	P26038	143	K	0.416	0.0168252	Down	Moesin OS=Homo sapiens OX=9606 GN=MSN PE=1 SV=3	MSN	1	7.94857e-10	117.21	2	EVHK(1)SGYLAGDK	-4.8605	0.384		0.375	0.959	0.687	1.088
cellular component organization or biogenesis	Q13576	1081	K	0.444	0.0302779	Down	Ras GTPase-activating-like protein IQGAP2 OS=Homo sapiens OX=9606 GN=IQGAP2 PE=1 SV=4	IQGAP2	1	0.00243955	74.269	2	VLK(1)NSIHEK	-3.7035	0.378		0.314	0.866	0.694
cellular component organization or biogenesis	P05141	199	K	0.281	0.0102126	Down	ADP/ATP translocase 2 OS=Homo sapiens OX=9606 GN=SLC25A5 PE=1 SV=7	SLC25A5	1	1.73755e-15	106.58	2	AAYFGIYDTAK(1)GMLPDPK	-2.9528	0.332		0.332	1.577	1.069	0.9
cellular component organization or biogenesis	P26038	3	K	0.391	0.0124433	Down	Moesin OS=Homo sapiens OX=9606 GN=MSN PE=1 SV=3	MSN	1	0.0101761	91.783	2	PK(1)TISVR	-3.2062	0.35		0.344	1.001	0.991	0.67
cellular component organization or biogenesis	O60749	234	K	0.488	0.0286455	Down	Sorting nexin-2 OS=Homo sapiens OX=9606 GN=SNX2 PE=1 SV=2	SNX2	1	0.0016613	101.48	2	EDSSSTEFVEK(1)R	-4.5952	0.56	0.685	0.538	1.667	0.866	1.117
cellular component organization or biogenesis	P39023	115	K	0.409	0.00093229	Down	60S ribosomal protein L3 OS=Homo sapiens OX=9606 GN=RPL3 PE=1 SV=2	RPL3	1	0.000197368	69.641	2	TVFAEHISDECK(1)R	-4.3764	0.436		0.46	1.09	1.102
cellular component organization or biogenesis	P68871	96	K	3.358	0.0279466	Up	Hemoglobin subunit beta OS=Homo sapiens OX=9606 GN=HBB PE=1 SV=2	HBB	1	4.23028e-152	234.91	3	GTFATLSELHCDK(1)LHVDPENFR	-0.93642	1.119	2.332	1.299		0.478	0.465
cellular component organization or biogenesis	O95573	547	K	0.499	0.00425054	Down	Long-chain-fatty-acid--CoA ligase 3 OS=Homo sapiens OX=9606 GN=ACSL3 PE=1 SV=3	ACSL3	1	8.81969e-05	82.437	2	TK(1)ADFFEDENGQR	-3.6986	0.523		0.505	1.017	1.155	0.916
cellular component organization or biogenesis	P09543	73	K	0.494	0.0465249	Down	2',3'-cyclic-nucleotide 3'-phosphodiesterase OS=Homo sapiens OX=9606 GN=CNP PE=1 SV=2	CNP	1	0.00555669	109.11	2	VIVDK(1)YRDGTK	-6.1837	0.869	0.458	0.44	1.143	0.936	1.498
cellular component organization or biogenesis	Q13813	2404	K	0.294	0.0308808	Down	Spectrin alpha chain, non-erythrocytic 1 OS=Homo sapiens OX=9606 GN=SPTAN1 PE=1 SV=3	SPTAN1	1	2.44029e-07	126.32	2	ETENVK(1)SSEEIESAFR	-8.1403	0.799	0.488		2.985	2.07	1.503
cellular component organization or biogenesis	P14625	95	K	0.303	0.048169	Down	Endoplasmin OS=Homo sapiens OX=9606 GN=HSP90B1 PE=1 SV=1	HSP90B1	1	2.23114e-13	163.2	2	LIINSLYK(1)NK	-8.0736	0.538	0.207	0.373	2.041	0.889	0.757
cellular component organization or biogenesis	P56134	54	K	0.28	0.0358529	Down	ATP synthase subunit f, mitochondrial OS=Homo sapiens OX=9606 GN=ATP5MF PE=1 SV=3	ATP5MF	1	9.09612e-05	142.36	2	YYNK(1)YINVK	-4.0648	0.557	0.602	0.331	2.978	1.374	0.963
cellular component organization or biogenesis	P60201	111	K	0.406	0.01331	Down	Myelin proteolipid protein OS=Homo sapiens OX=9606 GN=PLP1 PE=1 SV=2	PLP1	1	1.13318e-158	294.48	2	TTICGK(1)GLSATVTGGQK	-4.8271	0.825	0.588	0.454	1.732	1.697	1.164
cellular component organization or biogenesis	Q13263	213	K	0.425	0.013857	Down	Transcription intermediary factor 1-beta OS=Homo sapiens OX=9606 GN=TRIM28 PE=1 SV=5	TRIM28	1	8.34449e-32	117.33	4	TVYCNVHK(1)HEPLVLFCESCDTLTCR	-2.8079	0.397		0.402	1.034	0.845
cellular component organization or biogenesis	Q16555	258	K	0.216	0.0348183	Down	Dihydropyrimidinase-related protein 2 OS=Homo sapiens OX=9606 GN=DPYSL2 PE=1 SV=1	DPYSL2	1	5.83983e-53	225.89	2	VMSK(1)SSAEVIAQAR	-5.4553	0.806	0.251		2.835	1.958	2.547
cellular component organization or biogenesis	Q16555	480	K	0.276	0.00800522	Down	Dihydropyrimidinase-related protein 2 OS=Homo sapiens OX=9606 GN=DPYSL2 PE=1 SV=1	DPYSL2	1	3.7038e-08	155.57	2	KPFPDFVYK(1)R	-4.5549	0.767	0.609	0.333	2.475	2.027	1.694
cellular component organization or biogenesis	Q71UI9	12	K	4.154	0.0255971	Up	Histone H2A.V OS=Homo sapiens OX=9606 GN=H2AZ2 PE=1 SV=3	H2AZ2	1	2.95936e-10	140.01	2	AGK(1)DSGK(1)AK(1)AK	-2.6485	1.578	2.119	0.92	0.423	0.318
cellular component organization or biogenesis	O15260	22	K	0.419	0.0225506	Down	Surfeit locus protein 4 OS=Homo sapiens OX=9606 GN=SURF4 PE=1 SV=3	SURF4	1	6.02999e-06	145.75	2	VTK(1)QYLPHVAR	-4.7141	0.34		0.429	1.178	0.825	0.75
cellular component organization or biogenesis	P04075	342	K	0.363	0.0228227	Down	Fructose-bisphosphate aldolase A OS=Homo sapiens OX=9606 GN=ALDOA PE=1 SV=2	ALDOA	1	8.64934e-146	258.71	3	ALANSLACQGK(1)YTPSGQAGAAASESLFVSNHAY	-0.31827	1.126	0.721	0.709	3.408	2.056	1.568
cellular component organization or biogenesis	P04075	147	K	1.546	0.00205765	Up	Fructose-bisphosphate aldolase A OS=Homo sapiens OX=9606 GN=ALDOA PE=1 SV=2	ALDOA	1	3.93774e-70	237.92	2	KDGADFAK(1)WR	-3.7312	1.338	1.225	1.371	0.884	0.764	0.896
cellular component organization or biogenesis	Q14C86	270	K	2.203	0.00411761	Up	GTPase-activating protein and VPS9 domain-containing protein 1 OS=Homo sapiens OX=9606 GN=GAPVD1 PE=1 SV=2	GAPVD1	1	5.06903e-28	149.02	3	FIGYLK(1)QNTYCFPHSLR	-5.2105	0.871	1.051	1.144	0.433	0.394	0.565
cellular component organization or biogenesis	P82933	287	K	2.277	0.0445208	Up	28S ribosomal protein S9, mitochondrial OS=Homo sapiens OX=9606 GN=MRPS9 PE=1 SV=2	MRPS9	1	5.14937e-05	110.44	2	AEAIVYK(1)HGSGR	-5.2308	1.4	1.28	0.917	0.657		0.396
cellular component organization or biogenesis	Q71UI9	8	K	6.066	0.0246018	Up	Histone H2A.V OS=Homo sapiens OX=9606 GN=H2AZ2 PE=1 SV=3	H2AZ2	1	2.95936e-10	140.01	2	AGK(1)DSGK(1)AK(1)AK	-2.6485	1.851	2.374	1.101	0.452	0.34	0.086
cellular component organization or biogenesis	Q71UI9	5	K	6.066	0.0246018	Up	Histone H2A.V OS=Homo sapiens OX=9606 GN=H2AZ2 PE=1 SV=3	H2AZ2	1	2.95936e-10	140.01	2	AGGK(1)AGK(1)DSGK(1)AK(1)AK	-3.5073	1.851	2.374	1.101	0.452	0.34	0.086
cellular component organization or biogenesis	P62826	134	K	0.421	0.0316485	Down	GTP-binding nuclear protein Ran OS=Homo sapiens OX=9606 GN=RAN PE=1 SV=3	RAN	1	1.46303e-08	125.5	2	AK(1)SIVFHR	-4.9267	0.86	0.547	0.614	2.276	1.454	1.07
cellular component organization or biogenesis	P61981	142	K	0.528	0.0189912	Down	14-3-3 protein gamma OS=Homo sapiens OX=9606 GN=YWHAG PE=1 SV=2	YWHAG	1	2.51329e-06	154.81	2	YLAEVATGEK(1)R	-4.7078	0.977	0.844		2.065	1.502	1.606
cellular component organization or biogenesis	P07814	497	K	0.457	0.0237414	Down	Bifunctional glutamate/proline--tRNA ligase OS=Homo sapiens OX=9606 GN=EPRS1 PE=1 SV=5	EPRS1	1	0.0109729	75.915	2	IWAFNK(1)K	-9.4156	0.804	0.583	0.561	1.883	1.001	1.382
cellular component organization or biogenesis	Q8WUM4	60	K	0.269	0.0442684	Down	Programmed cell death 6-interacting protein OS=Homo sapiens OX=9606 GN=PDCD6IP PE=1 SV=1	PDCD6IP	1	8.38436e-06	126.32	3	PLDK(1)HEGALETLLR	-6.1277	0.576		0.315	2.434	1.488	1.046
cellular component organization or biogenesis	Q13554	69	K	0.425	0.0145479	Down	Calcium/calmodulin-dependent protein kinase type II subunit beta OS=Homo sapiens OX=9606 GN=CAMK2B PE=1 SV=3	CAMK2B	1	0.000355844	94.806	3	LLK(1)HSNIVR	-4.3855	0.941	0.622		1.638	1.979	1.899
cellular component organization or biogenesis	Q01082	593	K	0.662	0.00691065	Down	Spectrin beta chain, non-erythrocytic 1 OS=Homo sapiens OX=9606 GN=SPTBN1 PE=1 SV=2	SPTBN1	1	2.04964e-41	141.09	3	GVNASAQK(1)FATDGEGYKPCDPQVIR	-6.0159	0.867	1.089	0.856	1.456	1.35	1.44
cellular component organization or biogenesis	P09429	30	K	0.468	0.00316491	Down	High mobility group protein B1 OS=Homo sapiens OX=9606 GN=HMGB1 PE=1 SV=3	HMGB1	1	5.26639e-05	95.656	3	K(1)HPDASVNFSEFSK	-4.6644	0.567	0.509	0.492		1.217	1.017
cellular component organization or biogenesis	Q9NZN3	220	K	0.174	0.0388381	Down	EH domain-containing protein 3 OS=Homo sapiens OX=9606 GN=EHD3 PE=1 SV=2	EHD3	1	3.38925e-17	119.79	2	VVLNK(1)ADQIETQQLMR	-7.5843	0.731	0.511	0.803	7.304	3.103	1.341
cellular component organization or biogenesis	Q16698	244	K	2.108	0.0124483	Up	2,4-dienoyl-CoA reductase, mitochondrial OS=Homo sapiens OX=9606 GN=DECR1 PE=1 SV=1	DECR1	1	3.18532e-05	129.69	2	FNVIQPGPIK(1)TK	-4.5824	1.432	1.536	0.909	0.579	0.623	0.637
cellular component organization or biogenesis	Q01082	1478	K	0.46	0.043851	Down	Spectrin beta chain, non-erythrocytic 1 OS=Homo sapiens OX=9606 GN=SPTBN1 PE=1 SV=2	SPTBN1	1	0.00223725	100.84	2	K(1)HNLLASK	-4.6646	1.147	0.572	0.786	2.511	1.467	1.466
cellular component organization or biogenesis	P08708	59	K	0.297	0.037943	Down	40S ribosomal protein S17 OS=Homo sapiens OX=9606 GN=RPS17 PE=1 SV=2	RPS17	1	7.24758e-05	124.81	2	IAGYVTHLMK(1)R	-4.5131	0.372		0.269	1.543	0.678	1.016
cellular component organization or biogenesis	P28482	138	K	0.498	0.00378019	Down	Mitogen-activated protein kinase 1 OS=Homo sapiens OX=9606 GN=MAPK1 PE=1 SV=3	MAPK1	1	7.2177e-05	134.2	3	GLK(1)YIHSANVLHR	-6.1004	0.848	0.808	0.66	1.363	1.471	1.815
cellular component organization or biogenesis	P10909	222	K	0.394	0.0295643	Down	Clusterin OS=Homo sapiens OX=9606 GN=CLU PE=1 SV=1	CLU	1	0.00111341	111.61	3	RPHFFFPK(1)SR	-5.6462	0.701	0.395	0.508	1.936	0.91	1.23
cellular component organization or biogenesis	Q01082	1981	K	0.37	0.0288789	Down	Spectrin beta chain, non-erythrocytic 1 OS=Homo sapiens OX=9606 GN=SPTBN1 PE=1 SV=2	SPTBN1	1	0.000122335	117.3	2	K(1)HYASEEIK	-5.9702	0.853	0.429	0.677	1.795		1.731
cellular component organization or biogenesis	P10909	340	K	0.508	0.0194405	Down	Clusterin OS=Homo sapiens OX=9606 GN=CLU PE=1 SV=1	CLU	1	0.00884752	117.39	2	K(1)YNELLK	-3.5157	0.569	0.74	0.449	1.375	1.147	0.939
cellular component organization or biogenesis	Q16623	83	K	2.903	0.000650654	Up	Syntaxin-1A OS=Homo sapiens OX=9606 GN=STX1A PE=1 SV=1	STX1A	1	1.93176e-95	214.14	2	TKEELEELMSDIK(1)K	0.55892	1.043	0.989			0.348	0.352
cellular component organization or biogenesis	P28482	270	K	0.525	0.0423994	Down	Mitogen-activated protein kinase 1 OS=Homo sapiens OX=9606 GN=MAPK1 PE=1 SV=3	MAPK1	1	6.06964e-05	119.07	2	NYLLSLPHK(1)NK	-4.3111	0.84	0.967	0.802	2.364	1.304	1.303
cellular component organization or biogenesis	P68363	112	K	0.182	0.0392123	Down	Tubulin alpha-1B chain OS=Homo sapiens OX=9606 GN=TUBA1B PE=1 SV=1	TUBA1B	1	1.00472e-07	172.92	3	GHYTIGK(1)EIIDLVLDR	-8.2739	0.228	0.455		1.653	1.017	2.968
cellular component organization or biogenesis	P04075	330	K	0.256	0.00924352	Down	Fructose-bisphosphate aldolase A OS=Homo sapiens OX=9606 GN=ALDOA PE=1 SV=2	ALDOA	1	4.97613e-05	123.5	2	AAQEEYVK(1)R	-4.3677	0.708	0.506	0.383	3.082	1.533	1.632
cellular component organization or biogenesis	P50990	307	K	0.43	0.0445288	Down	T-complex protein 1 subunit theta OS=Homo sapiens OX=9606 GN=CCT8 PE=1 SV=4	CCT8	1	2.10013e-09	121.86	3	VADMALHYANK(1)YNIMLVR	-5.1258	0.907	0.603	0.702	2.151	1.279
cellular component organization or biogenesis	P61586	104	K	0.157	0.0459742	Down	Transforming protein RhoA OS=Homo sapiens OX=9606 GN=RHOA PE=1 SV=1	RHOA	1	2.84611e-12	111.98	3	WTPEVK(1)HFCPNVPIILVGNK	-7.8123		0.243	0.576	2.643	2.581
cellular component organization or biogenesis	Q8TCT9	61	K	0.317	0.0240575	Down	Minor histocompatibility antigen H13 OS=Homo sapiens OX=9606 GN=HM13 PE=1 SV=1	HM13	1	8.49658e-05	104.49	2	GK(1)NASDMPETITSR	-5.2432	0.239		0.291	1.185	0.687	0.637
cellular component organization or biogenesis	P61586	162	K	0.401	0.0131434	Down	Transforming protein RhoA OS=Homo sapiens OX=9606 GN=RHOA PE=1 SV=1	RHOA	1	0.000145487	89.382	2	IGAFGYMECSAK(1)TK	-2.3321	0.809	0.513		1.554	1.618	1.775
cellular component organization or biogenesis	P62826	71	K	0.37	0.0271881	Down	GTP-binding nuclear protein Ran OS=Homo sapiens OX=9606 GN=RAN PE=1 SV=3	RAN	1	7.46751e-25	183.7	2	FNVWDTAGQEK(1)FGGLR	-0.058299	0.729	0.512	0.625	2.08	2.013	0.945
cellular component organization or biogenesis	P02671	89	K	0.46	0.0324963	Down	Fibrinogen alpha chain OS=Homo sapiens OX=9606 GN=FGA PE=1 SV=2	FGA	1	5.14799e-07	141.29	2	LK(1)NSLFEYQK	-2.0135	0.462		0.363	1.053	0.97	0.667
cellular component organization or biogenesis	P62826	23	K	0.433	0.0494701	Down	GTP-binding nuclear protein Ran OS=Homo sapiens OX=9606 GN=RAN PE=1 SV=3	RAN	1	1.31972e-06	91.939	2	LVLVGDGGTGK(1)TTFVK	-2.016	0.764		0.441	1.693	1.415	1.068
cellular component organization or biogenesis	P35613	227	K	0.583	0.016966	Down	Basigin OS=Homo sapiens OX=9606 GN=BSG PE=1 SV=2	BSG	1	2.96586e-09	99.909	3	AVK(1)SSEHINEGETAMLVCK	-4.0844	0.671	0.925	0.641	1.438	1.103	1.293
cellular component organization or biogenesis	P07900	185	K	0.242	0.00357787	Down	Heat shock protein HSP 90-alpha OS=Homo sapiens OX=9606 GN=HSP90AA1 PE=1 SV=5	HSP90AA1	1	0.00194946	83.358	2	GTK(1)VILHLK	-5.1043	0.58		0.436	1.945	1.811	2.533
cellular component organization or biogenesis	P07900	283	K	0.366	0.00553349	Down	Heat shock protein HSP 90-alpha OS=Homo sapiens OX=9606 GN=HSP90AA1 PE=1 SV=5	HSP90AA1	1	1.33577e-14	183.57	2	EK(1)YIDQEELNK	-4.1913	0.958	0.546	0.579	2.147	1.772	1.765
cellular component organization or biogenesis	P07900	632	K	0.413	0.0322075	Down	Heat shock protein HSP 90-alpha OS=Homo sapiens OX=9606 GN=HSP90AA1 PE=1 SV=5	HSP90AA1	1	1.27501e-18	124.62	3	K(1)HLEINPDHSIIETLR	-7.1392	0.896	0.508	0.564	2.055	1.694	1.021
cellular component organization or biogenesis	P01023	531	K	0.519	0.0301496	Down	Alpha-2-macroglobulin OS=Homo sapiens OX=9606 GN=A2M PE=1 SV=3	A2M	1	1.29027e-09	102.57	3	GHFSISIPVK(1)SDIAPVAR	-7.201	0.664	0.617	0.499	1.419	1.217	0.796
cellular component organization or biogenesis	Q53GQ0	72	K	0.404	0.0134559	Down	Very-long-chain 3-oxoacyl-CoA reductase OS=Homo sapiens OX=9606 GN=HSD17B12 PE=1 SV=2	HSD17B12	1	1.44603e-21	154.66	2	SYAEELAK(1)HGMK	-3.9311	0.605	0.533	0.549	1.869	0.93	1.377
cellular component organization or biogenesis	Q02878	210	K	0.58	0.0134394	Down	60S ribosomal protein L6 OS=Homo sapiens OX=9606 GN=RPL6 PE=1 SV=3	RPL6	1	0.000517379	71.896	2	IPK(1)HLTDAYFK	-3.8543	0.636		0.583	1.1	1.002
cellular component organization or biogenesis	Q02878	192	K	0.053	0.0126531	Down	60S ribosomal protein L6 OS=Homo sapiens OX=9606 GN=RPL6 PE=1 SV=3	RPL6	1	1.08172e-14	175.54	2	THQK(1)FVIATSTK	-4.9452	0.179	0.032	0.055	2.079	2.424	0.53
cellular component organization or biogenesis	P62873	89	K	0.269	0.000746766	Down	Guanine nucleotide-binding protein G(I)/G(S)/G(T) subunit beta-1 OS=Homo sapiens OX=9606 GN=GNB1 PE=1 SV=3	GNB1	1	7.03952e-21	149.58	3	LIIWDSYTTNK(1)VHAIPLR	-5.8062	0.776	0.599	0.592	2.824	2.548	1.952
cellular component organization or biogenesis	P30153	542	K	0.165	0.0320196	Down	Serine/threonine-protein phosphatase 2A 65 kDa regulatory subunit A alpha isoform OS=Homo sapiens OX=9606 GN=PPP2R1A PE=1 SV=4	PPP2R1A	1	0.00621146	62.969	2	FNVAK(1)SLQK	-3.9071		0.424	0.468	4.259	2.55	1.3
cellular component organization or biogenesis	P61981	120	K	0.45	0.0235354	Down	14-3-3 protein gamma OS=Homo sapiens OX=9606 GN=YWHAG PE=1 SV=2	YWHAG	1	2.97402e-67	200.82	2	NCSETQYESK(1)VFYLK	-4.2515	0.891	0.928	0.714	2.56	1.787	1.285
cellular component organization or biogenesis	Q9NT62	185	K	0.218	0.0203714	Down	Ubiquitin-like-conjugating enzyme ATG3 OS=Homo sapiens OX=9606 GN=ATG3 PE=1 SV=1	ATG3	1	4.57852e-16	139.94	2	AK(1)TDAGGEDAILQTR	-6.3767	0.475		0.317	1.254	1.516	2.674
cellular component organization or biogenesis	P50990	466	K	0.438	0.0425533	Down	T-complex protein 1 subunit theta OS=Homo sapiens OX=9606 GN=CCT8 PE=1 SV=4	CCT8	1	5.71796e-07	103.23	3	ANEVISK(1)LYAVHQEGNK	-6.0587	0.986	0.748	0.654	2.25	1.385
cellular component organization or biogenesis	Q8N3C0	572	K	0.566	0.0480896	Down	Activating signal cointegrator 1 complex subunit 3 OS=Homo sapiens OX=9606 GN=ASCC3 PE=1 SV=3	ASCC3	1	1.25028e-96	207.12	2	ELTGDMQLSK(1)SEILR	-1.0687	0.57		0.464	0.841	0.986
cellular component organization or biogenesis	P09972	153	K	2.756	0.00403543	Up	Fructose-bisphosphate aldolase C OS=Homo sapiens OX=9606 GN=ALDOC PE=1 SV=2	ALDOC	1	0.00123071	105.81	2	CVLK(1)ISER	-5.1645	2.269	1.451	1.332	0.594	0.63	0.609
cellular component organization or biogenesis	P09972	230	K	1.669	0.0313747	Up	Fructose-bisphosphate aldolase C OS=Homo sapiens OX=9606 GN=ALDOC PE=1 SV=2	ALDOC	1	1.58821e-119	248.34	4	ALSDHHVYLEGTLLK(1)PNMVTPGHACPIK	-4.1789	0.731	1.222	0.919	0.577	0.598	0.546
cellular component organization or biogenesis	P05026	216	K	0.317	0.0382281	Down	Sodium/potassium-transporting ATPase subunit beta-1 OS=Homo sapiens OX=9606 GN=ATP1B1 PE=1 SV=1	ATP1B1	1	9.9548e-08	130.99	2	YNPNVLPVQCTGK(1)R	-3.8605	0.386	0.62			1.576	1.6
cellular component organization or biogenesis	P07900	112	K	0.217	0.0235457	Down	Heat shock protein HSP 90-alpha OS=Homo sapiens OX=9606 GN=HSP90AA1 PE=1 SV=5	HSP90AA1	1	8.65796e-33	160.07	2	ADLINNLGTIAK(1)SGTK	-6.0572	0.693	0.358	0.567	4.384	1.456	1.617
cellular component organization or biogenesis	P00491	95	K	0.616	0.000682171	Down	Purine nucleoside phosphorylase OS=Homo sapiens OX=9606 GN=PNP PE=1 SV=2	PNP	1	2.61259e-36	219.16	3	FHMYEGYPLWK(1)VTFPVR	-6.8494	0.724	0.769	0.789	1.231	1.237
cellular component organization or biogenesis	Q14195	258	K	0.151	0.00124669	Down	Dihydropyrimidinase-related protein 3 OS=Homo sapiens OX=9606 GN=DPYSL3 PE=1 SV=1	DPYSL3	1	6.54456e-32	174.05	2	VMSK(1)SAADLISQAR	-2.9127	0.377	0.2	0.205	1.927	1.357	1.893
cellular process	P07900	185	K	0.242	0.00357787	Down	Heat shock protein HSP 90-alpha OS=Homo sapiens OX=9606 GN=HSP90AA1 PE=1 SV=5	HSP90AA1	1	0.00194946	83.358	2	GTK(1)VILHLK	-5.1043	0.58		0.436	1.945	1.811	2.533
cellular process	Q9H8H3	109	K	0.298	0.02058	Down	Methyltransferase-like protein 7A OS=Homo sapiens OX=9606 GN=METTL7A PE=1 SV=1	METTL7A	1	1.32504e-13	150.53	2	FLIK(1)SIAENR	-6.2298	0.369	0.194	0.34	1.375	1.059	0.593
cellular process	Q9H9B4	72	K	0.273	0.00702124	Down	Sideroflexin-1 OS=Homo sapiens OX=9606 GN=SFXN1 PE=1 SV=4	SFXN1	1	3.30099e-06	63.766	3	AK(1)YIYDSAFHPDTGEK	-6.1237	0.596		0.519	2.614	1.922	1.593
cellular process	P26599	410	K	0.479	0.0180978	Down	Polypyrimidine tract-binding protein 1 OS=Homo sapiens OX=9606 GN=PTBP1 PE=1 SV=1	PTBP1	1	3.75799e-05	99.34	3	ITLSK(1)HQNVQLPR	-7.7153	0.455	0.401	0.437	1.186	0.877	0.638
cellular process	Q02218	860	K	0.407	0.00861902	Down	2-oxoglutarate dehydrogenase, mitochondrial OS=Homo sapiens OX=9606 GN=OGDH PE=1 SV=3	OGDH	1	0.000268658	120.65	3	KPLIIFTPK(1)SLLR	-6.7217	0.592	0.589		1.73	1.447	1.176
cellular process	P31150	269	K	0.482	0.0108641	Down	Rab GDP dissociation inhibitor alpha OS=Homo sapiens OX=9606 GN=GDI1 PE=1 SV=2	GDI1	1	0.000416748	101.48	2	VVGVK(1)SEGEVAR	-6.025	1.021	0.854	1.147	2.681	1.825	1.76
cellular process	P46777	48	K	0.266	0.00454092	Down	60S ribosomal protein L5 OS=Homo sapiens OX=9606 GN=RPL5 PE=1 SV=3	RPL5	1	0.00606856	97.033	2	YNTPK(1)YR	-3.2542	0.434	0.311	0.461	2.052	1.419	1.062
cellular process	P14136	95	K	3.134	0.0427201	Up	Glial fibrillary acidic protein OS=Homo sapiens OX=9606 GN=GFAP PE=1 SV=1	GFAP	1	1.14079e-46	265.89	3	FLEQQNK(1)ALAAELNQLR	-7.235	1.581	1.838	1.085	0.867	0.358	0.212
cellular process	P07900	283	K	0.366	0.00553349	Down	Heat shock protein HSP 90-alpha OS=Homo sapiens OX=9606 GN=HSP90AA1 PE=1 SV=5	HSP90AA1	1	1.33577e-14	183.57	2	EK(1)YIDQEELNK	-4.1913	0.958	0.546	0.579	2.147	1.772	1.765
cellular process	O60262	30	K	2.735	0.00845762	Up	Guanine nucleotide-binding protein G(I)/G(S)/G(O) subunit gamma-7 OS=Homo sapiens OX=9606 GN=GNG7 PE=1 SV=1	GNG7	1	2.73049e-15	162.16	3	VSK(1)AASDLMSYCEQHAR	-2.1126	1.151	1.626		0.435	0.541	0.547
cellular process	P13667	533	K	0.349	0.0072404	Down	Protein disulfide-isomerase A4 OS=Homo sapiens OX=9606 GN=PDIA4 PE=1 SV=2	PDIA4	1	3.09838e-06	95.345	2	VVVGK(1)TFDSIVMDPK	-1.0518	0.329		0.277	0.987	0.934	0.686
cellular process	Q71UI9	8	K	6.066	0.0246018	Up	Histone H2A.V OS=Homo sapiens OX=9606 GN=H2AZ2 PE=1 SV=3	H2AZ2	1	2.95936e-10	140.01	2	AGK(1)DSGK(1)AK(1)AK	-2.6485	1.851	2.374	1.101	0.452	0.34	0.086
cellular process	P09543	164	K	0.441	0.0136626	Down	2',3'-cyclic-nucleotide 3'-phosphodiesterase OS=Homo sapiens OX=9606 GN=CNP PE=1 SV=2	CNP	1	1.21173e-21	184.43	2	EK(1)NQWQLSADDLK	-2.7819	0.846	0.749	0.779	1.894	1.221	2.269
cellular process	Q92777	243	K	1.549	0.0220034	Up	Synapsin-2 OS=Homo sapiens OX=9606 GN=SYN2 PE=2 SV=4	SYN2	1	1.26564e-77	273.94	3	TLGGEK(1)FPLIEQTYYPNHK	-6.559	1.012	1.054			0.709	0.625
cellular process	P23368	24	K	0.137	0.00587471	Down	NAD-dependent malic enzyme, mitochondrial OS=Homo sapiens OX=9606 GN=ME2 PE=1 SV=1	ME2	1	9.87161e-05	121.8	2	EK(1)GK(1)PLMLNPR	-5.9099	0.189	0.176	0.154	1.693	0.836
cellular process	P50990	466	K	0.438	0.0425533	Down	T-complex protein 1 subunit theta OS=Homo sapiens OX=9606 GN=CCT8 PE=1 SV=4	CCT8	1	5.71796e-07	103.23	3	ANEVISK(1)LYAVHQEGNK	-6.0587	0.986	0.748	0.654	2.25	1.385
cellular process	P50990	307	K	0.43	0.0445288	Down	T-complex protein 1 subunit theta OS=Homo sapiens OX=9606 GN=CCT8 PE=1 SV=4	CCT8	1	2.10013e-09	121.86	3	VADMALHYANK(1)YNIMLVR	-5.1258	0.907	0.603	0.702	2.151	1.279
cellular process	Q9H2U2	261	K	1.573	0.04134	Up	Inorganic pyrophosphatase 2, mitochondrial OS=Homo sapiens OX=9606 GN=PPA2 PE=1 SV=2	PPA2	1	0.00209174	104.39	2	NK(1)AFALEVIK	-8.5101	0.962	1.288		0.654	0.789	0.702
cellular process	P30101	218	K	0.418	0.025017	Down	Protein disulfide-isomerase A3 OS=Homo sapiens OX=9606 GN=PDIA3 PE=1 SV=4	PDIA3	1	6.45462e-24	166.65	2	FEDK(1)TVAYTEQK	-4.0681	0.387		0.31	1.041	0.833	0.629
cellular process	P07108	77	K	0.56	0.0221177	Down	Acyl-CoA-binding protein OS=Homo sapiens OX=9606 GN=DBI PE=1 SV=2	DBI	1	1.25428e-28	195.3	2	AYINK(1)VEELK	-4.4457	0.508	0.762	0.884	1.28	1.242	1.321
cellular process	P12236	147	K	0.291	0.0288919	Down	ADP/ATP translocase 3 OS=Homo sapiens OX=9606 GN=SLC25A6 PE=1 SV=4	SLC25A6	1	1.55471e-07	157.77	2	LAADVGK(1)SGTER	-2.8609	0.656	0.586	0.268	2.323	1.841	1.017
cellular process	P23381	256	K	0.333	0.0173314	Down	Tryptophan--tRNA ligase, cytoplasmic OS=Homo sapiens OX=9606 GN=WARS1 PE=1 SV=2	WARS1	1	6.84786e-05	120.65	2	IQK(1)HVTFNQVK	-6.5749	0.434		0.537	1.935	1.115	1.32
cellular process	P61978	52	K	0.409	0.00460657	Down	Heterogeneous nuclear ribonucleoprotein K OS=Homo sapiens OX=9606 GN=HNRNPK PE=1 SV=1	HNRNPK	1	1.21561e-15	181.87	2	ILLQSK(1)NAGAVIGK	-3.9479	0.713	0.468	0.545	1.691	1.265	1.26
cellular process	P68363	112	K	0.182	0.0392123	Down	Tubulin alpha-1B chain OS=Homo sapiens OX=9606 GN=TUBA1B PE=1 SV=1	TUBA1B	1	1.00472e-07	172.92	3	GHYTIGK(1)EIIDLVLDR	-8.2739	0.228	0.455		1.653	1.017	2.968
cellular process	Q02543	76	K	0.237	0.00241799	Down	60S ribosomal protein L18a OS=Homo sapiens OX=9606 GN=RPL18A PE=1 SV=2	RPL18A	1	0.000511483	94.806	2	VK(1)NFGIWLR	-8.9032	0.419		0.339	1.896	1.351	1.543
cellular process	P32119	196	K	0.425	0.0184677	Down	Peroxiredoxin-2 OS=Homo sapiens OX=9606 GN=PRDX2 PE=1 SV=5	PRDX2	1	0.00602041	109.11	2	EYFSK(1)HN	-5.6187	0.809	0.665	0.632	2.256	1.569	1.128
cellular process	Q02543	41	K	0.301	0.00271615	Down	60S ribosomal protein L18a OS=Homo sapiens OX=9606 GN=RPL18A PE=1 SV=2	RPL18A	1	0.000199379	81.799	2	IFAPNHVVAK(1)SR	-3.7583	0.361		0.408	1.456	1.059	1.321
cellular process	P62826	134	K	0.421	0.0316485	Down	GTP-binding nuclear protein Ran OS=Homo sapiens OX=9606 GN=RAN PE=1 SV=3	RAN	1	1.46303e-08	125.5	2	AK(1)SIVFHR	-4.9267	0.86	0.547	0.614	2.276	1.454	1.07
cellular process	P50993	770	K	0.119	0.0315237	Down	Sodium/potassium-transporting ATPase subunit alpha-2 OS=Homo sapiens OX=9606 GN=ATP1A2 PE=1 SV=1	ATP1A2	1	0.00529901	82.716	2	LIFDNLK(1)K	-8.1987		0.299	0.396	3.067	4.486	1.183
cellular process	P50993	375	K	0.12	0.0348249	Down	Sodium/potassium-transporting ATPase subunit alpha-2 OS=Homo sapiens OX=9606 GN=ATP1A2 PE=1 SV=1	ATP1A2	1	7.22753e-119	240.14	3	NLEAVETLGSTSTICSDK(1)TGTLTQNR	-2.1175	0.514		0.237		3.625	2.641
cellular process	P62826	71	K	0.37	0.0271881	Down	GTP-binding nuclear protein Ran OS=Homo sapiens OX=9606 GN=RAN PE=1 SV=3	RAN	1	7.46751e-25	183.7	2	FNVWDTAGQEK(1)FGGLR	-0.058299	0.729	0.512	0.625	2.08	2.013	0.945
cellular process	P26368	462	K	0.578	0.0463443	Down	Splicing factor U2AF 65 kDa subunit OS=Homo sapiens OX=9606 GN=U2AF2 PE=1 SV=4	U2AF2	1	2.12717e-05	140.57	3	VVVTK(1)YCDPDSYHR	-3.8711	0.939	0.654	0.851	1.587		1.233
cellular process	P62826	23	K	0.433	0.0494701	Down	GTP-binding nuclear protein Ran OS=Homo sapiens OX=9606 GN=RAN PE=1 SV=3	RAN	1	1.31972e-06	91.939	2	LVLVGDGGTGK(1)TTFVK	-2.016	0.764		0.441	1.693	1.415	1.068
cellular process	P40121	115	K	0.546	0.0477309	Down	Macrophage-capping protein OS=Homo sapiens OX=9606 GN=CAPG PE=1 SV=2	CAPG	1	3.33182e-16	147.02	3	GLK(1)YQEGGVESAFHK	-4.7048	0.514		0.5	1.019	0.69	1.075
cellular process	Q71UI9	12	K	4.154	0.0255971	Up	Histone H2A.V OS=Homo sapiens OX=9606 GN=H2AZ2 PE=1 SV=3	H2AZ2	1	2.95936e-10	140.01	2	AGK(1)DSGK(1)AK(1)AK	-2.6485	1.578	2.119	0.92	0.423	0.318
cellular process	Q71UI9	5	K	6.066	0.0246018	Up	Histone H2A.V OS=Homo sapiens OX=9606 GN=H2AZ2 PE=1 SV=3	H2AZ2	1	2.95936e-10	140.01	2	AGGK(1)AGK(1)DSGK(1)AK(1)AK	-3.5073	1.851	2.374	1.101	0.452	0.34	0.086
cellular process	P07900	632	K	0.413	0.0322075	Down	Heat shock protein HSP 90-alpha OS=Homo sapiens OX=9606 GN=HSP90AA1 PE=1 SV=5	HSP90AA1	1	1.27501e-18	124.62	3	K(1)HLEINPDHSIIETLR	-7.1392	0.896	0.508	0.564	2.055	1.694	1.021
cellular process	P26641	147	K	0.252	0.0229736	Down	Elongation factor 1-gamma OS=Homo sapiens OX=9606 GN=EEF1G PE=1 SV=3	EEF1G	1	2.23711e-22	207.6	2	ILGLLDAYLK(1)TR	-0.88133	0.486	0.391	0.852	1.875	2.693
cellular process	P82933	287	K	2.277	0.0445208	Up	28S ribosomal protein S9, mitochondrial OS=Homo sapiens OX=9606 GN=MRPS9 PE=1 SV=2	MRPS9	1	5.14937e-05	110.44	2	AEAIVYK(1)HGSGR	-5.2308	1.4	1.28	0.917	0.657		0.396
cellular process	P31040	616	K	1.651	0.00471606	Up	Succinate dehydrogenase [ubiquinone] flavoprotein subunit, mitochondrial OS=Homo sapiens OX=9606 GN=SDHA PE=1 SV=2	SDHA	1	0.000380935	119.07	2	K(1)PFEEHWR	-3.2961	0.86	0.948		0.572	0.502	0.569
cellular process	P31040	538	K	2.059	0.0390304	Up	Succinate dehydrogenase [ubiquinone] flavoprotein subunit, mitochondrial OS=Homo sapiens OX=9606 GN=SDHA PE=1 SV=2	SDHA	1	2.84129e-41	188.88	2	VGSVLQEGCGK(1)ISK	-5.6696	1.702	1.191		0.863	0.676	0.569
cellular process	Q00796	134	K	0.472	0.040157	Down	Sorbitol dehydrogenase OS=Homo sapiens OX=9606 GN=SORD PE=1 SV=4	SORD	1	0.000253785	83.358	2	FYK(1)HNAAFCYK	-3.4141	0.537	0.776	0.464	1.555	0.827	1.383
cellular process	O75131	52	K	0.437	0.042157	Down	Copine-3 OS=Homo sapiens OX=9606 GN=CPNE3 PE=1 SV=1	CPNE3	1	0.00320388	69.276	2	IK(1)NCLNPQFSK	-5.6366	0.543	0.577	0.336	1.275	0.945
cellular process	P40939	531	K	4.057	0.0472537	Up	Trifunctional enzyme subunit alpha, mitochondrial OS=Homo sapiens OX=9606 GN=HADHA PE=1 SV=2	HADHA	1	7.46213e-15	157.54	2	TSK(1)DTSASAVAVGLK(1)QGK	-4.8676	0.601	1.668		0.324	0.251	0.264
cellular process	P06744	73	K	0.647	0.0147481	Down	Glucose-6-phosphate isomerase OS=Homo sapiens OX=9606 GN=GPI PE=1 SV=4	GPI	1	0.00468232	83.623	2	MLVDLAK(1)SR	-4.1472	0.909	0.82		1.38	1.187	1.443
cellular process	Q14C86	270	K	2.203	0.00411761	Up	GTPase-activating protein and VPS9 domain-containing protein 1 OS=Homo sapiens OX=9606 GN=GAPVD1 PE=1 SV=2	GAPVD1	1	5.06903e-28	149.02	3	FIGYLK(1)QNTYCFPHSLR	-5.2105	0.871	1.051	1.144	0.433	0.394	0.565
cellular process	Q13813	2404	K	0.294	0.0308808	Down	Spectrin alpha chain, non-erythrocytic 1 OS=Homo sapiens OX=9606 GN=SPTAN1 PE=1 SV=3	SPTAN1	1	2.44029e-07	126.32	2	ETENVK(1)SSEEIESAFR	-8.1403	0.799	0.488		2.985	2.07	1.503
cellular process	Q13813	2047	K	0.524	0.0174965	Down	Spectrin alpha chain, non-erythrocytic 1 OS=Homo sapiens OX=9606 GN=SPTAN1 PE=1 SV=3	SPTAN1	1	6.0152e-15	166.71	2	DQLLAAK(1)HVQSK	-4.3882	0.91	0.907	0.7	1.982	1.232	1.587
cellular process	P00491	95	K	0.616	0.000682171	Down	Purine nucleoside phosphorylase OS=Homo sapiens OX=9606 GN=PNP PE=1 SV=2	PNP	1	2.61259e-36	219.16	3	FHMYEGYPLWK(1)VTFPVR	-6.8494	0.724	0.769	0.789	1.231	1.237
cellular process	Q13576	1081	K	0.444	0.0302779	Down	Ras GTPase-activating-like protein IQGAP2 OS=Homo sapiens OX=9606 GN=IQGAP2 PE=1 SV=4	IQGAP2	1	0.00243955	74.269	2	VLK(1)NSIHEK	-3.7035	0.378		0.314	0.866	0.694
cellular process	P20020	590	K	0.515	0.0374273	Down	Plasma membrane calcium-transporting ATPase 1 OS=Homo sapiens OX=9606 GN=ATP2B1 PE=1 SV=4	ATP2B1	1	5.85933e-06	160.62	2	SMSTVLK(1)NSDGSYR	-3.3704	0.922	0.755		1.488		1.771
cellular process	P00918	171	K	0.539	0.038486	Down	Carbonic anhydrase 2 OS=Homo sapiens OX=9606 GN=CA2 PE=1 SV=2	CA2	1	1.83781e-21	154.94	2	GK(1)SADFTNFDPR	-4.4621	0.712		0.534	1.074	0.988	1.407
cellular process	P05026	216	K	0.317	0.0382281	Down	Sodium/potassium-transporting ATPase subunit beta-1 OS=Homo sapiens OX=9606 GN=ATP1B1 PE=1 SV=1	ATP1B1	1	9.9548e-08	130.99	2	YNPNVLPVQCTGK(1)R	-3.8605	0.386	0.62			1.576	1.6
cellular process	P40925	107	K	1.551	0.0172186	Up	Malate dehydrogenase, cytoplasmic OS=Homo sapiens OX=9606 GN=MDH1 PE=1 SV=4	MDH1	1	0.0412539	58.687	2	ANVK(1)IFK	-5.5445	1.102	1.226			0.768	0.733
cellular process	P62979	6	K	0.374	0.0191952	Down	Ubiquitin-40S ribosomal protein S27a OS=Homo sapiens OX=9606 GN=RPS27A PE=1 SV=2	RPS27A	1	4.81904e-21	211.84	2	MQIFVK(1)TLTGK	-4.7802	0.423	0.595	0.472	1.947	1.131	0.908
cellular process	P23528	132	K	0.347	0.0332554	Down	Cofilin-1 OS=Homo sapiens OX=9606 GN=CFL1 PE=1 SV=3	CFL1	1	3.51034e-52	239.37	3	LTGIK(1)HELQANCYEEVKDR	-4.6939	0.862	0.534	0.455	2.735	1.444	1.154
cellular process	Q01469	40	K	3.203	0.0120906	Up	Fatty acid-binding protein 5 OS=Homo sapiens OX=9606 GN=FABP5 PE=1 SV=3	FABP5	1	2.17577e-08	89.359	2	MGAMAK(1)PDCIITCDGK	0.34668	1.572	2.504		0.725	0.531	0.653
cellular process	Q01082	593	K	0.662	0.00691065	Down	Spectrin beta chain, non-erythrocytic 1 OS=Homo sapiens OX=9606 GN=SPTBN1 PE=1 SV=2	SPTBN1	1	2.04964e-41	141.09	3	GVNASAQK(1)FATDGEGYKPCDPQVIR	-6.0159	0.867	1.089	0.856	1.456	1.35	1.44
cellular process	Q9NT62	185	K	0.218	0.0203714	Down	Ubiquitin-like-conjugating enzyme ATG3 OS=Homo sapiens OX=9606 GN=ATG3 PE=1 SV=1	ATG3	1	4.57852e-16	139.94	2	AK(1)TDAGGEDAILQTR	-6.3767	0.475		0.317	1.254	1.516	2.674
cellular process	Q01082	1478	K	0.46	0.043851	Down	Spectrin beta chain, non-erythrocytic 1 OS=Homo sapiens OX=9606 GN=SPTBN1 PE=1 SV=2	SPTBN1	1	0.00223725	100.84	2	K(1)HNLLASK	-4.6646	1.147	0.572	0.786	2.511	1.467	1.466
cellular process	P02671	89	K	0.46	0.0324963	Down	Fibrinogen alpha chain OS=Homo sapiens OX=9606 GN=FGA PE=1 SV=2	FGA	1	5.14799e-07	141.29	2	LK(1)NSLFEYQK	-2.0135	0.462		0.363	1.053	0.97	0.667
cellular process	Q01082	1981	K	0.37	0.0288789	Down	Spectrin beta chain, non-erythrocytic 1 OS=Homo sapiens OX=9606 GN=SPTBN1 PE=1 SV=2	SPTBN1	1	0.000122335	117.3	2	K(1)HYASEEIK	-5.9702	0.853	0.429	0.677	1.795		1.731
cellular process	Q14195	258	K	0.151	0.00124669	Down	Dihydropyrimidinase-related protein 3 OS=Homo sapiens OX=9606 GN=DPYSL3 PE=1 SV=1	DPYSL3	1	6.54456e-32	174.05	2	VMSK(1)SAADLISQAR	-2.9127	0.377	0.2	0.205	1.927	1.357	1.893
cellular process	P39023	115	K	0.409	0.00093229	Down	60S ribosomal protein L3 OS=Homo sapiens OX=9606 GN=RPL3 PE=1 SV=2	RPL3	1	0.000197368	69.641	2	TVFAEHISDECK(1)R	-4.3764	0.436		0.46	1.09	1.102
cellular process	O15260	22	K	0.419	0.0225506	Down	Surfeit locus protein 4 OS=Homo sapiens OX=9606 GN=SURF4 PE=1 SV=3	SURF4	1	6.02999e-06	145.75	2	VTK(1)QYLPHVAR	-4.7141	0.34		0.429	1.178	0.825	0.75
cellular process	Q14204	1130	K	0.286	0.010418	Down	Cytoplasmic dynein 1 heavy chain 1 OS=Homo sapiens OX=9606 GN=DYNC1H1 PE=1 SV=5	DYNC1H1	1	1.29177e-10	72.075	3	EVLSK(1)FGQMLGSNMTEFHSQISK	-2.6531	0.579	0.56		2.241	1.739
cellular process	Q14204	2966	K	0.404	0.00825903	Down	Cytoplasmic dynein 1 heavy chain 1 OS=Homo sapiens OX=9606 GN=DYNC1H1 PE=1 SV=5	DYNC1H1	1	7.38978e-05	81.48	2	K(1)YTGEDFDEDLR	-4.1385	0.776	0.757	0.633	2.275	1.27	1.818
cellular process	Q9NR19	418	K	0.321	0.0461088	Down	Acetyl-coenzyme A synthetase, cytoplasmic OS=Homo sapiens OX=9606 GN=ACSS2 PE=1 SV=1	ACSS2	1	5.03341e-15	171.09	2	LLMK(1)FGDEPVTK	-4.0391	0.656	0.44	0.807	2.614	1.342
cellular process	Q93050	288	K	1.542	0.0413809	Up	V-type proton ATPase 116 kDa subunit a isoform 1 OS=Homo sapiens OX=9606 GN=ATP6V0A1 PE=1 SV=3	ATP6V0A1	1	0.000171134	133.98	2	VLQAAAK(1)NIR	-3.4237	0.78	1.001		0.532	0.547	0.654
cellular process	P49327	2438	K	0.306	0.0311559	Down	Fatty acid synthase OS=Homo sapiens OX=9606 GN=FASN PE=1 SV=3	FASN	1	6.19041e-05	88.181	3	AK(1)YHGNVMLLR	-5.4108	0.675		0.464	1.663		2.065
cellular process	Q6NUK1	437	K	2.487	0.0126958	Up	Calcium-binding mitochondrial carrier protein SCaMC-1 OS=Homo sapiens OX=9606 GN=SLC25A24 PE=1 SV=2	SLC25A24	1	5.13371e-07	101.82	2	IISK(1)EGIPGLYR	-5.7188	1.318	1.728		0.666	0.681	0.49
cellular process	P17600	311	K	2.96	0.00317518	Up	Synapsin-1 OS=Homo sapiens OX=9606 GN=SYN1 PE=1 SV=3	SYN1	1	5.09302e-155	238.93	2	TYATAEPFIDAK(1)YDVR	-2.466	0.803	0.766			0.28	0.25
cellular process	Q13263	213	K	0.425	0.013857	Down	Transcription intermediary factor 1-beta OS=Homo sapiens OX=9606 GN=TRIM28 PE=1 SV=5	TRIM28	1	8.34449e-32	117.33	4	TVYCNVHK(1)HEPLVLFCESCDTLTCR	-2.8079	0.397		0.402	1.034	0.845
cellular process	P42704	1347	K	0.262	0.0280654	Down	Leucine-rich PPR motif-containing protein, mitochondrial OS=Homo sapiens OX=9606 GN=LRPPRC PE=1 SV=3	LRPPRC	1	8.00855e-05	93.162	2	ALYEHLTAK(1)NTK	-4.0789	0.546		0.382	2.58	1.175	1.557
cellular process	P48735	280	K	2.44	0.0403706	Up	Isocitrate dehydrogenase [NADP], mitochondrial OS=Homo sapiens OX=9606 GN=IDH2 PE=1 SV=2	IDH2	1	4.29696e-09	172.51	3	TDFDK(1)NK(1)IWYEHR	-6.3297	0.692	0.96			0.366	0.311
cellular process	Q15233	243	K	0.29	0.00378411	Down	Non-POU domain-containing octamer-binding protein OS=Homo sapiens OX=9606 GN=NONO PE=1 SV=4	NONO	1	0.00427119	65.156	2	LVIK(1)NQQFHK	-3.965	0.359		0.425	1.327	1.119	1.612
cellular process	Q12765	319	K	0.29	0.00215921	Down	Secernin-1 OS=Homo sapiens OX=9606 GN=SCRN1 PE=1 SV=2	SCRN1	1	9.24244e-09	77.431	2	LVPK(1)TQSPCFGDDDPAK	-5.4035	0.61	0.542		1.988	1.682	2.294
cellular process	P50395	418	K	0.179	0.0233118	Down	Rab GDP dissociation inhibitor beta OS=Homo sapiens OX=9606 GN=GDI2 PE=1 SV=2	GDI2	1	1.4887e-64	191.49	3	TYDATTHFETTCDDIK(1)NIYK	-5.8302	0.531	0.355	0.471	4.643	1.795	1.122
cellular process	P27348	122	K	0.139	0.0376276	Down	14-3-3 protein theta OS=Homo sapiens OX=9606 GN=YWHAQ PE=1 SV=1	YWHAQ	1	0.0133969	85.813	2	MK(1)GDYFR	-3.49	0.532	0.405		4.512	2.207
cellular process	P07814	497	K	0.457	0.0237414	Down	Bifunctional glutamate/proline--tRNA ligase OS=Homo sapiens OX=9606 GN=EPRS1 PE=1 SV=5	EPRS1	1	0.0109729	75.915	2	IWAFNK(1)K	-9.4156	0.804	0.583	0.561	1.883	1.001	1.382
cellular process	Q12765	332	K	0.187	0.0180708	Down	Secernin-1 OS=Homo sapiens OX=9606 GN=SCRN1 PE=1 SV=2	SCRN1	1	9.98066e-05	100.69	2	TQSPCFGDDDPAK(1)K	-3.6659	0.566	0.328	0.394	1.239	1.539	4.127
cellular process	Q9Y3D6	46	K	0.502	0.0404727	Down	Mitochondrial fission 1 protein OS=Homo sapiens OX=9606 GN=FIS1 PE=1 SV=2	FIS1	1	0.00565859	72.038	2	SK(1)YNDDIR	-2.0276	0.812	0.9	0.63	1.845	1.263
cellular process	P29144	708	K	0.529	0.0457133	Down	Tripeptidyl-peptidase 2 OS=Homo sapiens OX=9606 GN=TPP2 PE=1 SV=4	TPP2	1	1.106e-07	102.57	2	SHEFYK(1)FCSLPEK	-3.5212	0.624	0.949	0.652	1.577		1.225
cellular process	P42126	283	K	0.371	0.0435836	Down	Enoyl-CoA delta isomerase 1, mitochondrial OS=Homo sapiens OX=9606 GN=ECI1 PE=1 SV=1	ECI1	1	1.02508e-15	166.65	3	DADVQNFVSFISK(1)DSIQK	-4.3376	0.329	0.493	0.526	0.868	1.556
cellular process	Q13554	69	K	0.425	0.0145479	Down	Calcium/calmodulin-dependent protein kinase type II subunit beta OS=Homo sapiens OX=9606 GN=CAMK2B PE=1 SV=3	CAMK2B	1	0.000355844	94.806	3	LLK(1)HSNIVR	-4.3855	0.941	0.622		1.638	1.979	1.899
cellular process	Q16623	83	K	2.903	0.000650654	Up	Syntaxin-1A OS=Homo sapiens OX=9606 GN=STX1A PE=1 SV=1	STX1A	1	1.93176e-95	214.14	2	TKEELEELMSDIK(1)K	0.55892	1.043	0.989			0.348	0.352
cellular process	P07339	127	K	0.373	0.0392557	Down	Cathepsin D OS=Homo sapiens OX=9606 GN=CTSD PE=1 SV=1	CTSD	1	6.48093e-05	99.174	2	YNSDK(1)SSTYVK	-5.2892	0.452	0.578		1.809	0.917	1.411
cellular process	P20020	64	K	0.56	0.00760658	Down	Plasma membrane calcium-transporting ATPase 1 OS=Homo sapiens OX=9606 GN=ATP2B1 PE=1 SV=4	ATP2B1	1	4.18742e-72	212.5	2	LK(1)TSPNEGLSGNPADLER	-5.9593	0.923	0.901		1.484	1.858	1.548
cellular process	Q14204	371	K	0.478	0.0268925	Down	Cytoplasmic dynein 1 heavy chain 1 OS=Homo sapiens OX=9606 GN=DYNC1H1 PE=1 SV=5	DYNC1H1	1	0.00332579	82.716	2	NTK(1)YPIQR	-7.1203	0.813	0.845	0.683	2.314	1.343	1.245
cellular process	Q9Y2T3	61	K	1.946	0.0376382	Up	Guanine deaminase OS=Homo sapiens OX=9606 GN=GDA PE=1 SV=1	GDA	1	8.22132e-09	143.39	2	EWCFK(1)PCEIR	-5.6342		1.817	1.99		0.855	1.101
cellular process	P62937	49	K	0.221	0.00653701	Down	Peptidyl-prolyl cis-trans isomerase A OS=Homo sapiens OX=9606 GN=PPIA PE=1 SV=2	PPIA	1	3.48244e-15	187.1	2	GFGYK(1)GSCFHR	-4.3665	0.605	0.427	0.377	1.681	1.46	3.225
cellular process	P62937	31	K	0.303	0.0338607	Down	Peptidyl-prolyl cis-trans isomerase A OS=Homo sapiens OX=9606 GN=PPIA PE=1 SV=2	PPIA	1	0.000237559	127.94	2	VPK(1)TAENFR	-3.7496	0.892	0.508	0.621	2.895		1.549
cellular process	P07900	112	K	0.217	0.0235457	Down	Heat shock protein HSP 90-alpha OS=Homo sapiens OX=9606 GN=HSP90AA1 PE=1 SV=5	HSP90AA1	1	8.65796e-33	160.07	2	ADLINNLGTIAK(1)SGTK	-6.0572	0.693	0.358	0.567	4.384	1.456	1.617
cellular process	P35080	91	K	0.24	0.000433488	Down	Profilin-2 OS=Homo sapiens OX=9606 GN=PFN2 PE=1 SV=3	PFN2	1	1.23453e-32	191.98	2	TK(1)SQGGEPTYNVAVGR	-5.095	0.669	0.495	0.6	2.118	2.953	2.293
cellular process	P78417	152	K	2.382	0.0211852	Up	Glutathione S-transferase omega-1 OS=Homo sapiens OX=9606 GN=GSTO1 PE=1 SV=2	GSTO1	1	1.32289e-78	228.06	2	EFTK(1)LEEVLTNK	-14.465	1.458	1.869			0.679	0.718
cellular process	P68871	96	K	3.358	0.0279466	Up	Hemoglobin subunit beta OS=Homo sapiens OX=9606 GN=HBB PE=1 SV=2	HBB	1	4.23028e-152	234.91	3	GTFATLSELHCDK(1)LHVDPENFR	-0.93642	1.119	2.332	1.299		0.478	0.465
cellular process	Q08209	323	K	0.387	0.0316177	Down	Serine/threonine-protein phosphatase 2B catalytic subunit alpha isoform OS=Homo sapiens OX=9606 GN=PPP3CA PE=1 SV=1	PPP3CA	1	3.08677e-15	114.93	2	AAVLK(1)YENNVMNIR	-5.7491	0.826	0.633			2.091	1.675
cellular process	Q9NZN3	220	K	0.174	0.0388381	Down	EH domain-containing protein 3 OS=Homo sapiens OX=9606 GN=EHD3 PE=1 SV=2	EHD3	1	3.38925e-17	119.79	2	VVLNK(1)ADQIETQQLMR	-7.5843	0.731	0.511	0.803	7.304	3.103	1.341
cellular process	P62701	53	K	0.287	0.00247841	Down	40S ribosomal protein S4, X isoform OS=Homo sapiens OX=9606 GN=RPS4X PE=1 SV=2	RPS4X	1	0.00125486	94.66	2	LK(1)YALTGDEVK	-5.4037	0.48		0.432	1.495	1.376	1.899
cellular process	P04075	342	K	0.363	0.0228227	Down	Fructose-bisphosphate aldolase A OS=Homo sapiens OX=9606 GN=ALDOA PE=1 SV=2	ALDOA	1	8.64934e-146	258.71	3	ALANSLACQGK(1)YTPSGQAGAAASESLFVSNHAY	-0.31827	1.126	0.721	0.709	3.408	2.056	1.568
cellular process	P08708	59	K	0.297	0.037943	Down	40S ribosomal protein S17 OS=Homo sapiens OX=9606 GN=RPS17 PE=1 SV=2	RPS17	1	7.24758e-05	124.81	2	IAGYVTHLMK(1)R	-4.5131	0.372		0.269	1.543	0.678	1.016
cellular process	P04075	330	K	0.256	0.00924352	Down	Fructose-bisphosphate aldolase A OS=Homo sapiens OX=9606 GN=ALDOA PE=1 SV=2	ALDOA	1	4.97613e-05	123.5	2	AAQEEYVK(1)R	-4.3677	0.708	0.506	0.383	3.082	1.533	1.632
cellular process	O60716	433	K	0.349	0.0215794	Down	Catenin delta-1 OS=Homo sapiens OX=9606 GN=CTNND1 PE=1 SV=1	CTNND1	1	4.42526e-09	95.345	3	EVHLGACGALK(1)NISFGR	-6.3948	0.407		0.509	1.168		1.457
cellular process	P49411	91	K	0.257	0.00914778	Down	Elongation factor Tu, mitochondrial OS=Homo sapiens OX=9606 GN=TUFM PE=1 SV=2	TUFM	1	2.18293e-40	225.1	2	K(1)YEEIDNAPEER	-3.6596	0.534	0.413	0.522	2.86	1.156	1.711
cellular process	P62873	89	K	0.269	0.000746766	Down	Guanine nucleotide-binding protein G(I)/G(S)/G(T) subunit beta-1 OS=Homo sapiens OX=9606 GN=GNB1 PE=1 SV=3	GNB1	1	7.03952e-21	149.58	3	LIIWDSYTTNK(1)VHAIPLR	-5.8062	0.776	0.599	0.592	2.824	2.548	1.952
cellular process	O14880	111	K	0.251	0.0303415	Down	Microsomal glutathione S-transferase 3 OS=Homo sapiens OX=9606 GN=MGST3 PE=1 SV=1	MGST3	1	4.69404e-23	160.62	2	VLYAYGYYTGEPSK(1)R	-2.7636	0.698	0.543	0.408	3.655	1.838	1.065
cellular process	Q8N3C0	572	K	0.566	0.0480896	Down	Activating signal cointegrator 1 complex subunit 3 OS=Homo sapiens OX=9606 GN=ASCC3 PE=1 SV=3	ASCC3	1	1.25028e-96	207.12	2	ELTGDMQLSK(1)SEILR	-1.0687	0.57		0.464	0.841	0.986
cellular process	P26038	143	K	0.416	0.0168252	Down	Moesin OS=Homo sapiens OX=9606 GN=MSN PE=1 SV=3	MSN	1	7.94857e-10	117.21	2	EVHK(1)SGYLAGDK	-4.8605	0.384		0.375	0.959	0.687	1.088
cellular process	P26038	3	K	0.391	0.0124433	Down	Moesin OS=Homo sapiens OX=9606 GN=MSN PE=1 SV=3	MSN	1	0.0101761	91.783	2	PK(1)TISVR	-3.2062	0.35		0.344	1.001	0.991	0.67
cellular process	O00483	55	K	0.335	0.00408768	Down	Cytochrome c oxidase subunit NDUFA4 OS=Homo sapiens OX=9606 GN=NDUFA4 PE=1 SV=1	NDUFA4	1	1.20272e-06	110.91	2	NNPEPWNK(1)LGPNDQYK	-4.3209	0.822		0.654	2.248	2.486	1.873
cellular process	P10412	75	K	0.11	0.0159879	Down	Histone H1.4 OS=Homo sapiens OX=9606 GN=H1-4 PE=1 SV=2	H1-4	1	4.57327e-11	140.57	2	ALAAAGYDVEK(1)NNSR	-3.928	0.534	0.415	0.326	5.707	2.034
cellular process	P61266	82	K	1.641	0.0396732	Up	Syntaxin-1B OS=Homo sapiens OX=9606 GN=STX1B PE=1 SV=1	STX1B	1	6.92985e-52	216.53	3	TKQELEDLTADIK(1)K	-7.2244	1.159	0.948			0.646	0.638
cellular process	P61247	94	K	0.487	0.0253772	Down	40S ribosomal protein S3a OS=Homo sapiens OX=9606 GN=RPS3A PE=1 SV=2	RPS3A	1	9.19658e-16	122.94	3	LITEDVQGK(1)NCLTNFHGMDLTR	-1.4067	0.467		0.558	1.133		0.973
cellular process	O60749	234	K	0.488	0.0286455	Down	Sorting nexin-2 OS=Homo sapiens OX=9606 GN=SNX2 PE=1 SV=2	SNX2	1	0.0016613	101.48	2	EDSSSTEFVEK(1)R	-4.5952	0.56	0.685	0.538	1.667	0.866	1.117
cellular process	P28482	138	K	0.498	0.00378019	Down	Mitogen-activated protein kinase 1 OS=Homo sapiens OX=9606 GN=MAPK1 PE=1 SV=3	MAPK1	1	7.2177e-05	134.2	3	GLK(1)YIHSANVLHR	-6.1004	0.848	0.808	0.66	1.363	1.471	1.815
cellular process	P28482	270	K	0.525	0.0423994	Down	Mitogen-activated protein kinase 1 OS=Homo sapiens OX=9606 GN=MAPK1 PE=1 SV=3	MAPK1	1	6.06964e-05	119.07	2	NYLLSLPHK(1)NK	-4.3111	0.84	0.967	0.802	2.364	1.304	1.303
cellular process	P09972	230	K	1.669	0.0313747	Up	Fructose-bisphosphate aldolase C OS=Homo sapiens OX=9606 GN=ALDOC PE=1 SV=2	ALDOC	1	1.58821e-119	248.34	4	ALSDHHVYLEGTLLK(1)PNMVTPGHACPIK	-4.1789	0.731	1.222	0.919	0.577	0.598	0.546
cellular process	P50135	104	K	0.326	0.0232887	Down	Histamine N-methyltransferase OS=Homo sapiens OX=9606 GN=HNMT PE=1 SV=1	HNMT	1	1.03661e-05	128.57	2	ELVAK(1)TSNLENVK	-6.5447		0.258	0.343	1.264	0.815	0.69
cellular process	P04075	147	K	1.546	0.00205765	Up	Fructose-bisphosphate aldolase A OS=Homo sapiens OX=9606 GN=ALDOA PE=1 SV=2	ALDOA	1	3.93774e-70	237.92	2	KDGADFAK(1)WR	-3.7312	1.338	1.225	1.371	0.884	0.764	0.896
cellular process	O75891	865	K	4.595	0.000697403	Up	Cytosolic 10-formyltetrahydrofolate dehydrogenase OS=Homo sapiens OX=9606 GN=ALDH1L1 PE=1 SV=2	ALDH1L1	1	5.83057e-36	173.35	3	LQAGTVFVNTYNK(1)TDVAAPFGGFK	-1.5126	1.574	1.918	1.546	0.339	0.392
cellular process	P10909	222	K	0.394	0.0295643	Down	Clusterin OS=Homo sapiens OX=9606 GN=CLU PE=1 SV=1	CLU	1	0.00111341	111.61	3	RPHFFFPK(1)SR	-5.6462	0.701	0.395	0.508	1.936	0.91	1.23
cellular process	P56134	54	K	0.28	0.0358529	Down	ATP synthase subunit f, mitochondrial OS=Homo sapiens OX=9606 GN=ATP5MF PE=1 SV=3	ATP5MF	1	9.09612e-05	142.36	2	YYNK(1)YINVK	-4.0648	0.557	0.602	0.331	2.978	1.374	0.963
cellular process	P53004	269	K	1.615	0.0469529	Up	Biliverdin reductase A OS=Homo sapiens OX=9606 GN=BLVRA PE=1 SV=2	BLVRA	1	2.01569e-06	141.88	2	LLGQFSEK(1)ELAAEK(1)K	-1.6164	1.454	1.104	1.355	0.598	1.018	0.807
cellular process	P15311	143	K	0.539	0.0373548	Down	Ezrin OS=Homo sapiens OX=9606 GN=EZR PE=1 SV=4	EZR	1	0.000804396	69.276	3	EVHK(1)SGYLSSER	-5.7877		0.993	0.793	1.744	1.571
cellular process	P05023	444	K	0.417	0.0245482	Down	Sodium/potassium-transporting ATPase subunit alpha-1 OS=Homo sapiens OX=9606 GN=ATP1A1 PE=1 SV=1	ATP1A1	1	4.24505e-42	195.09	2	AVFQANQENLPILK(1)R	-0.6024	0.999	0.751	0.806	2.507		1.584
cellular process	P02689	59	K	0.241	0.00544961	Down	Myelin P2 protein OS=Homo sapiens OX=9606 GN=PMP2 PE=1 SV=3	PMP2	1	3.94042e-15	181.87	2	TESTFK(1)NTEISFK	-1.4302		0.208	0.257		0.96	0.969
cellular process	P55084	188	K	0.45	0.0283764	Down	Trifunctional enzyme subunit beta, mitochondrial OS=Homo sapiens OX=9606 GN=HADHB PE=1 SV=3	HADHB	1	0.00474654	79.809	2	LMLDLNK(1)AK	-5.8915		0.453	0.399	1.061	0.833
cellular process	P00505	73	K	2.467	0.00280773	Up	Aspartate aminotransferase, mitochondrial OS=Homo sapiens OX=9606 GN=GOT2 PE=1 SV=3	GOT2	1	7.58284e-05	133.07	2	DDNGK(1)PYVLPSVR	-2.7643	1.043	0.997			0.431	0.396
cellular process	Q16854	60	K	2.565	0.0082355	Up	Deoxyguanosine kinase, mitochondrial OS=Homo sapiens OX=9606 GN=DGUOK PE=1 SV=2	DGUOK	1	3.98525e-103	219.76	3	LLTK(1)TYPEWHVATEPVATWQNIQAAGTQK	0.81477	1.126	1.329		0.468		0.489
cellular process	P07858	220	K	0.262	0.0331137	Down	Cathepsin B OS=Homo sapiens OX=9606 GN=CTSB PE=1 SV=3	CTSB	1	3.37055e-10	126.17	2	ICEPGYSPTYK(1)QDK	-4.8146	0.216	0.271		1.13	0.729
cellular process	P22392	31	K	0.336	0.0103069	Down	Nucleoside diphosphate kinase B OS=Homo sapiens OX=9606 GN=NME2 PE=1 SV=1	NME2	1	0.0111573	70.67	2	FEQK(1)GFR	-5.7571	0.702	0.331	0.385	1.688	1.29	1.243
cellular process	P22314	528	K	0.458	0.0291959	Down	Ubiquitin-like modifier-activating enzyme 1 OS=Homo sapiens OX=9606 GN=UBA1 PE=1 SV=3	UBA1	1	6.29396e-05	104.39	2	LK(1)SDTAAAAVR	-5.0943	0.677	0.769	0.488	0.972	1.403	1.844
cellular process	Q8WUM4	60	K	0.269	0.0442684	Down	Programmed cell death 6-interacting protein OS=Homo sapiens OX=9606 GN=PDCD6IP PE=1 SV=1	PDCD6IP	1	8.38436e-06	126.32	3	PLDK(1)HEGALETLLR	-6.1277	0.576		0.315	2.434	1.488	1.046
cellular process	Q53GQ0	72	K	0.404	0.0134559	Down	Very-long-chain 3-oxoacyl-CoA reductase OS=Homo sapiens OX=9606 GN=HSD17B12 PE=1 SV=2	HSD17B12	1	1.44603e-21	154.66	2	SYAEELAK(1)HGMK	-3.9311	0.605	0.533	0.549	1.869	0.93	1.377
cellular process	P06733	343	K	0.164	0.000283192	Down	Alpha-enolase OS=Homo sapiens OX=9606 GN=ENO1 PE=1 SV=2	ENO1	1	3.07736e-73	260.75	3	SCNCLLLK(1)VNQIGSVTESLQACK	0.11362	0.345	0.305	0.354	1.848	2.226
cellular process	P05141	199	K	0.281	0.0102126	Down	ADP/ATP translocase 2 OS=Homo sapiens OX=9606 GN=SLC25A5 PE=1 SV=7	SLC25A5	1	1.73755e-15	106.58	2	AAYFGIYDTAK(1)GMLPDPK	-2.9528	0.332		0.332	1.577	1.069	0.9
cellular process	P13804	164	K	0.615	0.0360479	Down	Electron transfer flavoprotein subunit alpha, mitochondrial OS=Homo sapiens OX=9606 GN=ETFA PE=1 SV=1	ETFA	1	0.0058329	100.75	2	VK(1)VFSVR	-5.236	0.977	0.719	0.771	1.45	1.224
cellular process	Q16698	244	K	2.108	0.0124483	Up	2,4-dienoyl-CoA reductase, mitochondrial OS=Homo sapiens OX=9606 GN=DECR1 PE=1 SV=1	DECR1	1	3.18532e-05	129.69	2	FNVIQPGPIK(1)TK	-4.5824	1.432	1.536	0.909	0.579	0.623	0.637
cellular process	O95573	547	K	0.499	0.00425054	Down	Long-chain-fatty-acid--CoA ligase 3 OS=Homo sapiens OX=9606 GN=ACSL3 PE=1 SV=3	ACSL3	1	8.81969e-05	82.437	2	TK(1)ADFFEDENGQR	-3.6986	0.523		0.505	1.017	1.155	0.916
cellular process	P10909	340	K	0.508	0.0194405	Down	Clusterin OS=Homo sapiens OX=9606 GN=CLU PE=1 SV=1	CLU	1	0.00884752	117.39	2	K(1)YNELLK	-3.5157	0.569	0.74	0.449	1.375	1.147	0.939
cellular process	P09429	30	K	0.468	0.00316491	Down	High mobility group protein B1 OS=Homo sapiens OX=9606 GN=HMGB1 PE=1 SV=3	HMGB1	1	5.26639e-05	95.656	3	K(1)HPDASVNFSEFSK	-4.6644	0.567	0.509	0.492		1.217	1.017
cellular process	O95139	59	K	1.77	0.00265554	Up	NADH dehydrogenase [ubiquinone] 1 beta subcomplex subunit 6 OS=Homo sapiens OX=9606 GN=NDUFB6 PE=1 SV=3	NDUFB6	1	0.00584568	69.905	2	K(1)MVHGVYK(1)K	-5.4646	0.816	0.772		0.453		0.444
cellular process	P60201	111	K	0.406	0.01331	Down	Myelin proteolipid protein OS=Homo sapiens OX=9606 GN=PLP1 PE=1 SV=2	PLP1	1	1.13318e-158	294.48	2	TTICGK(1)GLSATVTGGQK	-4.8271	0.825	0.588	0.454	1.732	1.697	1.164
cellular process	P52888	249	K	2.593	0.0260554	Up	Thimet oligopeptidase OS=Homo sapiens OX=9606 GN=THOP1 PE=1 SV=2	THOP1	1	8.42607e-05	118.91	2	CK(1)EENCAILK	-4.5637	1.484	1.144	1.063		0.351	0.598
cellular process	O00154	286	K	1.78	0.00349615	Up	Cytosolic acyl coenzyme A thioester hydrolase OS=Homo sapiens OX=9606 GN=ACOT7 PE=1 SV=3	ACOT7	1	1.65454e-05	133.76	2	K(1)GCVITISGR	-4.8969	1.907	1.407	1.562	0.891	0.893	0.956
cellular process	O75044	470	K	0.488	0.0421297	Down	SLIT-ROBO Rho GTPase-activating protein 2 OS=Homo sapiens OX=9606 GN=SRGAP2 PE=1 SV=3	SRGAP2	1	0.000462707	111.61	3	LQAK(1)HDLLQK	-3.5346	0.545	0.887	0.717	1.684		1.252
cellular process	P61981	142	K	0.528	0.0189912	Down	14-3-3 protein gamma OS=Homo sapiens OX=9606 GN=YWHAG PE=1 SV=2	YWHAG	1	2.51329e-06	154.81	2	YLAEVATGEK(1)R	-4.7078	0.977	0.844		2.065	1.502	1.606
cellular process	P61981	120	K	0.45	0.0235354	Down	14-3-3 protein gamma OS=Homo sapiens OX=9606 GN=YWHAG PE=1 SV=2	YWHAG	1	2.97402e-67	200.82	2	NCSETQYESK(1)VFYLK	-4.2515	0.891	0.928	0.714	2.56	1.787	1.285
cellular process	P51674	250	K	0.165	0.00369168	Down	Neuronal membrane glycoprotein M6-a OS=Homo sapiens OX=9606 GN=GPM6A PE=1 SV=2	GPM6A	1	0.000423684	125.98	2	MQK(1)YEDIK	-4.5081	0.492	0.206	0.504	2.373	2.081	2.832
cellular process	Q9NZU5	331	K	0.609	0.0215767	Down	LIM and cysteine-rich domains protein 1 OS=Homo sapiens OX=9606 GN=LMCD1 PE=1 SV=1	LMCD1	1	1.92512e-06	123.99	3	K(1)HFVCEGCEQLLSGR	-5.0619	0.486		0.444	0.697	0.893	0.7
cellular process	P43004	571	K	0.354	0.00749624	Down	Excitatory amino acid transporter 2 OS=Homo sapiens OX=9606 GN=SLC1A2 PE=1 SV=2	SLC1A2	1	4.73475e-30	168.69	2	SADCSVEEEPWK(1)R	-5.9099	0.547	0.798		1.67	2.044	1.99
cellular process	Q16555	258	K	0.216	0.0348183	Down	Dihydropyrimidinase-related protein 2 OS=Homo sapiens OX=9606 GN=DPYSL2 PE=1 SV=1	DPYSL2	1	5.83983e-53	225.89	2	VMSK(1)SSAEVIAQAR	-5.4553	0.806	0.251		2.835	1.958	2.547
cellular process	P13611	3182	K	0.541	0.0195551	Down	Versican core protein OS=Homo sapiens OX=9606 GN=VCAN PE=1 SV=3	VCAN	1	3.14359e-15	196.32	2	FQGQCYK(1)YFAHR	-1.993	0.618	0.595			1.215	1.026
cellular process	P63241	68	K	0.437	0.0199255	Down	Eukaryotic translation initiation factor 5A-1 OS=Homo sapiens OX=9606 GN=EIF5A PE=1 SV=2	EIF5A	1	7.90301e-16	122.13	3	K(1)YEDICPSTHNMDVPNIK	-7.5553	0.675	0.723	0.526	1.956	1.011	1.439
cellular process	P30153	542	K	0.165	0.0320196	Down	Serine/threonine-protein phosphatase 2A 65 kDa regulatory subunit A alpha isoform OS=Homo sapiens OX=9606 GN=PPP2R1A PE=1 SV=4	PPP2R1A	1	0.00621146	62.969	2	FNVAK(1)SLQK	-3.9071		0.424	0.468	4.259	2.55	1.3
cellular process	P01023	531	K	0.519	0.0301496	Down	Alpha-2-macroglobulin OS=Homo sapiens OX=9606 GN=A2M PE=1 SV=3	A2M	1	1.29027e-09	102.57	3	GHFSISIPVK(1)SDIAPVAR	-7.201	0.664	0.617	0.499	1.419	1.217	0.796
cellular process	P55786	336	K	0.641	0.0398262	Down	Puromycin-sensitive aminopeptidase OS=Homo sapiens OX=9606 GN=NPEPPS PE=1 SV=2	NPEPPS	1	5.48239e-07	92.747	2	ETALLIDPK(1)NSCSSSR	-3.0735	1.133	0.804	0.849	1.72	1.428	1.201
cellular process	P43003	191	K	0.197	0.0156291	Down	Excitatory amino acid transporter 1 OS=Homo sapiens OX=9606 GN=SLC1A3 PE=1 SV=1	SLC1A3	1	0.000423684	118.06	2	QFK(1)TNYEK	-3.7779	0.4	0.367		2.735	1.91	1.183
cellular process	P35613	227	K	0.583	0.016966	Down	Basigin OS=Homo sapiens OX=9606 GN=BSG PE=1 SV=2	BSG	1	2.96586e-09	99.909	3	AVK(1)SSEHINEGETAMLVCK	-4.0844	0.671	0.925	0.641	1.438	1.103	1.293
cellular process	Q9Y6R1	934	K	0.121	0.04274	Down	Electrogenic sodium bicarbonate cotransporter 1 OS=Homo sapiens OX=9606 GN=SLC4A4 PE=1 SV=1	SLC4A4	1	2.73002e-07	106.11	3	LLLMPLK(1)HQPDFIYLR	-7.363		0.13	0.288	1.938	2.589	0.676
cellular process	P11216	316	K	0.277	0.0248011	Down	Glycogen phosphorylase, brain form OS=Homo sapiens OX=9606 GN=PYGB PE=1 SV=5	PYGB	1	0.00530768	76.833	3	SSK(1)FGCRDPVR	-4.9643	0.546		0.716	2.626		1.928
cellular process	Q9UKU7	213	K	2.077	1.47228e-05	Up	Isobutyryl-CoA dehydrogenase, mitochondrial OS=Homo sapiens OX=9606 GN=ACAD8 PE=1 SV=1	ACAD8	1	5.40244e-06	94.119	2	TGGPGPK(1)GISCIVVEK	-5.9141	1.322	1.318		0.634	0.637
cellular process	Q02878	192	K	0.053	0.0126531	Down	60S ribosomal protein L6 OS=Homo sapiens OX=9606 GN=RPL6 PE=1 SV=3	RPL6	1	1.08172e-14	175.54	2	THQK(1)FVIATSTK	-4.9452	0.179	0.032	0.055	2.079	2.424	0.53
cellular process	Q02878	210	K	0.58	0.0134394	Down	60S ribosomal protein L6 OS=Homo sapiens OX=9606 GN=RPL6 PE=1 SV=3	RPL6	1	0.000517379	71.896	2	IPK(1)HLTDAYFK	-3.8543	0.636		0.583	1.1	1.002
cellular process	P48643	284	K	0.282	0.000201783	Down	T-complex protein 1 subunit epsilon OS=Homo sapiens OX=9606 GN=CCT5 PE=1 SV=1	CCT5	1	2.95443e-29	175.64	2	EK(1)FEEMIQQIK	-4.0522		0.476	0.554	1.821	1.805	1.849
cellular process	P09543	73	K	0.494	0.0465249	Down	2',3'-cyclic-nucleotide 3'-phosphodiesterase OS=Homo sapiens OX=9606 GN=CNP PE=1 SV=2	CNP	1	0.00555669	109.11	2	VIVDK(1)YRDGTK	-6.1837	0.869	0.458	0.44	1.143	0.936	1.498
cellular process	P27824	458	K	0.331	0.045113	Down	Calnexin OS=Homo sapiens OX=9606 GN=CANX PE=1 SV=2	CANX	1	9.74359e-53	228.73	2	IVDDWANDGWGLK(1)K	-2.0038	0.333		0.224	1.222	0.723	0.576
cellular process	P27824	210	K	0.389	0.0331981	Down	Calnexin OS=Homo sapiens OX=9606 GN=CANX PE=1 SV=2	CANX	1	4.03999e-05	140.57	2	NPK(1)TGIYEEK	-3.8277	0.369		0.282	1.14	0.641	0.731
cellular process	P49189	316	K	11.126	0.00362433	Up	4-trimethylaminobutyraldehyde dehydrogenase OS=Homo sapiens OX=9606 GN=ALDH9A1 PE=1 SV=3	ALDH9A1	1	0.000373039	112.73	2	IK(1)IGDPLLEDTR	-5.6626	1.234	1.546	1.025	0.077		0.151
cellular process	P09972	153	K	2.756	0.00403543	Up	Fructose-bisphosphate aldolase C OS=Homo sapiens OX=9606 GN=ALDOC PE=1 SV=2	ALDOC	1	0.00123071	105.81	2	CVLK(1)ISER	-5.1645	2.269	1.451	1.332	0.594	0.63	0.609
cellular process	A4D126	66	K	5.526	0.00164708	Up	D-ribitol-5-phosphate cytidylyltransferase OS=Homo sapiens OX=9606 GN=CRPPA PE=1 SV=2	CRPPA	1	1.94783e-05	85.081	2	MGVPTPK(1)QFCPILER	1.1568		2.36	2.061		0.406	0.394
cellular process	P61586	162	K	0.401	0.0131434	Down	Transforming protein RhoA OS=Homo sapiens OX=9606 GN=RHOA PE=1 SV=1	RHOA	1	0.000145487	89.382	2	IGAFGYMECSAK(1)TK	-2.3321	0.809	0.513		1.554	1.618	1.775
cellular process	Q16555	480	K	0.276	0.00800522	Down	Dihydropyrimidinase-related protein 2 OS=Homo sapiens OX=9606 GN=DPYSL2 PE=1 SV=1	DPYSL2	1	3.7038e-08	155.57	2	KPFPDFVYK(1)R	-4.5549	0.767	0.609	0.333	2.475	2.027	1.694
cellular process	P61586	104	K	0.157	0.0459742	Down	Transforming protein RhoA OS=Homo sapiens OX=9606 GN=RHOA PE=1 SV=1	RHOA	1	2.84611e-12	111.98	3	WTPEVK(1)HFCPNVPIILVGNK	-7.8123		0.243	0.576	2.643	2.581
cellular process	A2RRP1	1261	K	0.391	0.0220206	Down	Neuroblastoma-amplified sequence OS=Homo sapiens OX=9606 GN=NBAS PE=1 SV=2	NBAS	1	0.00017218	114.93	2	QSTK(1)LLGLAELLR	-2.9198	0.408		0.341	1.063	0.854
cellular process	P14625	161	K	0.372	0.0391766	Down	Endoplasmin OS=Homo sapiens OX=9606 GN=HSP90B1 PE=1 SV=1	HSP90B1	1	1.01366e-32	188.6	2	EELVK(1)NLGTIAK	-3.602	0.349		0.296	1.15	0.88	0.57
cellular process	P14625	168	K	0.218	0.0355353	Down	Endoplasmin OS=Homo sapiens OX=9606 GN=HSP90B1 PE=1 SV=1	HSP90B1	1	2.36205e-69	252.02	2	NLGTIAK(1)SGTSEFLNK	-1.4325	0.358	0.251	0.267	2.319	1.17	0.534
cellular process	P14625	95	K	0.303	0.048169	Down	Endoplasmin OS=Homo sapiens OX=9606 GN=HSP90B1 PE=1 SV=1	HSP90B1	1	2.23114e-13	163.2	2	LIINSLYK(1)NK	-8.0736	0.538	0.207	0.373	2.041	0.889	0.757
cellular process	P23284	165	K	0.323	0.0129412	Down	Peptidyl-prolyl cis-trans isomerase B OS=Homo sapiens OX=9606 GN=PPIB PE=1 SV=2	PPIB	1	9.51658e-08	136.06	2	TAWLDGK(1)HVVFGK	-0.73948	0.275		0.336	0.726	0.892	1.221
cellular process	P07737	105	K	0.504	0.0438885	Down	Profilin-1 OS=Homo sapiens OX=9606 GN=PFN1 PE=1 SV=2	PFN1	1	9.81234e-119	257.55	2	STGGAPTFNVTVTK(1)TDK	-3.9395	0.613	0.7	0.66	1.913	0.972	1.033
cellular process	Q8TCT9	61	K	0.317	0.0240575	Down	Minor histocompatibility antigen H13 OS=Homo sapiens OX=9606 GN=HM13 PE=1 SV=1	HM13	1	8.49658e-05	104.49	2	GK(1)NASDMPETITSR	-5.2432	0.239		0.291	1.185	0.687	0.637
cellular process	P07737	91	K	0.268	0.0323857	Down	Profilin-1 OS=Homo sapiens OX=9606 GN=PFN1 PE=1 SV=2	PFN1	1	3.03883e-33	177.74	2	TK(1)STGGAPTFNVTVTK	-4.2331	0.413	0.444	0.37	2.632	1.181	0.759
cellular process	P12277	223	K	0.362	0.0053655	Down	Creatine kinase B-type OS=Homo sapiens OX=9606 GN=CKB PE=1 SV=1	CKB	1	2.45062e-72	238.39	3	GIWHNDNK(1)TFLVWVNEEDHLR	1.1259	0.592	1.031	0.622	2.253	2.148	1.797
cellular process	P23284	116	K	0.442	0.0263751	Down	Peptidyl-prolyl cis-trans isomerase B OS=Homo sapiens OX=9606 GN=PPIB PE=1 SV=2	PPIB	1	5.93043e-15	130.99	2	GDGTGGK(1)SIYGER	-6.3254	0.467		0.39	1.258	0.855	0.796
cellular process	P27824	127	K	0.243	0.0225698	Down	Calnexin OS=Homo sapiens OX=9606 GN=CANX PE=1 SV=2	CANX	1	0.000231988	107.08	3	AK(1)HHAISAK	-2.5346	0.252		0.178	1.015	1.099	0.539
chemoattractant activity	P09429	30	K	0.468	0.00316491	Down	High mobility group protein B1 OS=Homo sapiens OX=9606 GN=HMGB1 PE=1 SV=3	HMGB1	1	5.26639e-05	95.656	3	K(1)HPDASVNFSEFSK	-4.6644	0.567	0.509	0.492		1.217	1.017
detoxification	P78417	152	K	2.382	0.0211852	Up	Glutathione S-transferase omega-1 OS=Homo sapiens OX=9606 GN=GSTO1 PE=1 SV=2	GSTO1	1	1.32289e-78	228.06	2	EFTK(1)LEEVLTNK	-14.465	1.458	1.869			0.679	0.718
detoxification	P32119	196	K	0.425	0.0184677	Down	Peroxiredoxin-2 OS=Homo sapiens OX=9606 GN=PRDX2 PE=1 SV=5	PRDX2	1	0.00602041	109.11	2	EYFSK(1)HN	-5.6187	0.809	0.665	0.632	2.256	1.569	1.128
detoxification	O14880	111	K	0.251	0.0303415	Down	Microsomal glutathione S-transferase 3 OS=Homo sapiens OX=9606 GN=MGST3 PE=1 SV=1	MGST3	1	4.69404e-23	160.62	2	VLYAYGYYTGEPSK(1)R	-2.7636	0.698	0.543	0.408	3.655	1.838	1.065
developmental process	Q01082	593	K	0.662	0.00691065	Down	Spectrin beta chain, non-erythrocytic 1 OS=Homo sapiens OX=9606 GN=SPTBN1 PE=1 SV=2	SPTBN1	1	2.04964e-41	141.09	3	GVNASAQK(1)FATDGEGYKPCDPQVIR	-6.0159	0.867	1.089	0.856	1.456	1.35	1.44
developmental process	Q14195	258	K	0.151	0.00124669	Down	Dihydropyrimidinase-related protein 3 OS=Homo sapiens OX=9606 GN=DPYSL3 PE=1 SV=1	DPYSL3	1	6.54456e-32	174.05	2	VMSK(1)SAADLISQAR	-2.9127	0.377	0.2	0.205	1.927	1.357	1.893
developmental process	P00918	171	K	0.539	0.038486	Down	Carbonic anhydrase 2 OS=Homo sapiens OX=9606 GN=CA2 PE=1 SV=2	CA2	1	1.83781e-21	154.94	2	GK(1)SADFTNFDPR	-4.4621	0.712		0.534	1.074	0.988	1.407
developmental process	Q01469	40	K	3.203	0.0120906	Up	Fatty acid-binding protein 5 OS=Homo sapiens OX=9606 GN=FABP5 PE=1 SV=3	FABP5	1	2.17577e-08	89.359	2	MGAMAK(1)PDCIITCDGK	0.34668	1.572	2.504		0.725	0.531	0.653
developmental process	P12277	223	K	0.362	0.0053655	Down	Creatine kinase B-type OS=Homo sapiens OX=9606 GN=CKB PE=1 SV=1	CKB	1	2.45062e-72	238.39	3	GIWHNDNK(1)TFLVWVNEEDHLR	1.1259	0.592	1.031	0.622	2.253	2.148	1.797
developmental process	P20020	590	K	0.515	0.0374273	Down	Plasma membrane calcium-transporting ATPase 1 OS=Homo sapiens OX=9606 GN=ATP2B1 PE=1 SV=4	ATP2B1	1	5.85933e-06	160.62	2	SMSTVLK(1)NSDGSYR	-3.3704	0.922	0.755		1.488		1.771
developmental process	Q13813	2404	K	0.294	0.0308808	Down	Spectrin alpha chain, non-erythrocytic 1 OS=Homo sapiens OX=9606 GN=SPTAN1 PE=1 SV=3	SPTAN1	1	2.44029e-07	126.32	2	ETENVK(1)SSEEIESAFR	-8.1403	0.799	0.488		2.985	2.07	1.503
developmental process	O75044	470	K	0.488	0.0421297	Down	SLIT-ROBO Rho GTPase-activating protein 2 OS=Homo sapiens OX=9606 GN=SRGAP2 PE=1 SV=3	SRGAP2	1	0.000462707	111.61	3	LQAK(1)HDLLQK	-3.5346	0.545	0.887	0.717	1.684		1.252
developmental process	P68871	96	K	3.358	0.0279466	Up	Hemoglobin subunit beta OS=Homo sapiens OX=9606 GN=HBB PE=1 SV=2	HBB	1	4.23028e-152	234.91	3	GTFATLSELHCDK(1)LHVDPENFR	-0.93642	1.119	2.332	1.299		0.478	0.465
developmental process	P31040	538	K	2.059	0.0390304	Up	Succinate dehydrogenase [ubiquinone] flavoprotein subunit, mitochondrial OS=Homo sapiens OX=9606 GN=SDHA PE=1 SV=2	SDHA	1	2.84129e-41	188.88	2	VGSVLQEGCGK(1)ISK	-5.6696	1.702	1.191		0.863	0.676	0.569
developmental process	Q01082	1478	K	0.46	0.043851	Down	Spectrin beta chain, non-erythrocytic 1 OS=Homo sapiens OX=9606 GN=SPTBN1 PE=1 SV=2	SPTBN1	1	0.00223725	100.84	2	K(1)HNLLASK	-4.6646	1.147	0.572	0.786	2.511	1.467	1.466
developmental process	Q13813	2047	K	0.524	0.0174965	Down	Spectrin alpha chain, non-erythrocytic 1 OS=Homo sapiens OX=9606 GN=SPTAN1 PE=1 SV=3	SPTAN1	1	6.0152e-15	166.71	2	DQLLAAK(1)HVQSK	-4.3882	0.91	0.907	0.7	1.982	1.232	1.587
developmental process	Q01082	1981	K	0.37	0.0288789	Down	Spectrin beta chain, non-erythrocytic 1 OS=Homo sapiens OX=9606 GN=SPTBN1 PE=1 SV=2	SPTBN1	1	0.000122335	117.3	2	K(1)HYASEEIK	-5.9702	0.853	0.429	0.677	1.795		1.731
developmental process	P01023	531	K	0.519	0.0301496	Down	Alpha-2-macroglobulin OS=Homo sapiens OX=9606 GN=A2M PE=1 SV=3	A2M	1	1.29027e-09	102.57	3	GHFSISIPVK(1)SDIAPVAR	-7.201	0.664	0.617	0.499	1.419	1.217	0.796
developmental process	P13611	3182	K	0.541	0.0195551	Down	Versican core protein OS=Homo sapiens OX=9606 GN=VCAN PE=1 SV=3	VCAN	1	3.14359e-15	196.32	2	FQGQCYK(1)YFAHR	-1.993	0.618	0.595			1.215	1.026
developmental process	P02671	89	K	0.46	0.0324963	Down	Fibrinogen alpha chain OS=Homo sapiens OX=9606 GN=FGA PE=1 SV=2	FGA	1	5.14799e-07	141.29	2	LK(1)NSLFEYQK	-2.0135	0.462		0.363	1.053	0.97	0.667
developmental process	P15311	143	K	0.539	0.0373548	Down	Ezrin OS=Homo sapiens OX=9606 GN=EZR PE=1 SV=4	EZR	1	0.000804396	69.276	3	EVHK(1)SGYLSSER	-5.7877		0.993	0.793	1.744	1.571
developmental process	P62826	134	K	0.421	0.0316485	Down	GTP-binding nuclear protein Ran OS=Homo sapiens OX=9606 GN=RAN PE=1 SV=3	RAN	1	1.46303e-08	125.5	2	AK(1)SIVFHR	-4.9267	0.86	0.547	0.614	2.276	1.454	1.07
developmental process	Q02218	860	K	0.407	0.00861902	Down	2-oxoglutarate dehydrogenase, mitochondrial OS=Homo sapiens OX=9606 GN=OGDH PE=1 SV=3	OGDH	1	0.000268658	120.65	3	KPLIIFTPK(1)SLLR	-6.7217	0.592	0.589		1.73	1.447	1.176
developmental process	P28482	270	K	0.525	0.0423994	Down	Mitogen-activated protein kinase 1 OS=Homo sapiens OX=9606 GN=MAPK1 PE=1 SV=3	MAPK1	1	6.06964e-05	119.07	2	NYLLSLPHK(1)NK	-4.3111	0.84	0.967	0.802	2.364	1.304	1.303
developmental process	A4D126	66	K	5.526	0.00164708	Up	D-ribitol-5-phosphate cytidylyltransferase OS=Homo sapiens OX=9606 GN=CRPPA PE=1 SV=2	CRPPA	1	1.94783e-05	85.081	2	MGVPTPK(1)QFCPILER	1.1568		2.36	2.061		0.406	0.394
developmental process	P23284	116	K	0.442	0.0263751	Down	Peptidyl-prolyl cis-trans isomerase B OS=Homo sapiens OX=9606 GN=PPIB PE=1 SV=2	PPIB	1	5.93043e-15	130.99	2	GDGTGGK(1)SIYGER	-6.3254	0.467		0.39	1.258	0.855	0.796
developmental process	P43004	571	K	0.354	0.00749624	Down	Excitatory amino acid transporter 2 OS=Homo sapiens OX=9606 GN=SLC1A2 PE=1 SV=2	SLC1A2	1	4.73475e-30	168.69	2	SADCSVEEEPWK(1)R	-5.9099	0.547	0.798		1.67	2.044	1.99
developmental process	P23284	165	K	0.323	0.0129412	Down	Peptidyl-prolyl cis-trans isomerase B OS=Homo sapiens OX=9606 GN=PPIB PE=1 SV=2	PPIB	1	9.51658e-08	136.06	2	TAWLDGK(1)HVVFGK	-0.73948	0.275		0.336	0.726	0.892	1.221
developmental process	P62826	71	K	0.37	0.0271881	Down	GTP-binding nuclear protein Ran OS=Homo sapiens OX=9606 GN=RAN PE=1 SV=3	RAN	1	7.46751e-25	183.7	2	FNVWDTAGQEK(1)FGGLR	-0.058299	0.729	0.512	0.625	2.08	2.013	0.945
developmental process	P61978	52	K	0.409	0.00460657	Down	Heterogeneous nuclear ribonucleoprotein K OS=Homo sapiens OX=9606 GN=HNRNPK PE=1 SV=1	HNRNPK	1	1.21561e-15	181.87	2	ILLQSK(1)NAGAVIGK	-3.9479	0.713	0.468	0.545	1.691	1.265	1.26
developmental process	P07737	91	K	0.268	0.0323857	Down	Profilin-1 OS=Homo sapiens OX=9606 GN=PFN1 PE=1 SV=2	PFN1	1	3.03883e-33	177.74	2	TK(1)STGGAPTFNVTVTK	-4.2331	0.413	0.444	0.37	2.632	1.181	0.759
developmental process	P43003	191	K	0.197	0.0156291	Down	Excitatory amino acid transporter 1 OS=Homo sapiens OX=9606 GN=SLC1A3 PE=1 SV=1	SLC1A3	1	0.000423684	118.06	2	QFK(1)TNYEK	-3.7779	0.4	0.367		2.735	1.91	1.183
developmental process	P48066	617	K	0.143	0.00149874	Down	Sodium- and chloride-dependent GABA transporter 3 OS=Homo sapiens OX=9606 GN=SLC6A11 PE=2 SV=1	SLC6A11	1	6.54995e-10	158.59	2	LK(1)SDGTIAAITEK	-3.1911	0.13		0.117		0.817	0.91
developmental process	P07108	77	K	0.56	0.0221177	Down	Acyl-CoA-binding protein OS=Homo sapiens OX=9606 GN=DBI PE=1 SV=2	DBI	1	1.25428e-28	195.3	2	AYINK(1)VEELK	-4.4457	0.508	0.762	0.884	1.28	1.242	1.321
developmental process	P35613	227	K	0.583	0.016966	Down	Basigin OS=Homo sapiens OX=9606 GN=BSG PE=1 SV=2	BSG	1	2.96586e-09	99.909	3	AVK(1)SSEHINEGETAMLVCK	-4.0844	0.671	0.925	0.641	1.438	1.103	1.293
developmental process	P09543	73	K	0.494	0.0465249	Down	2',3'-cyclic-nucleotide 3'-phosphodiesterase OS=Homo sapiens OX=9606 GN=CNP PE=1 SV=2	CNP	1	0.00555669	109.11	2	VIVDK(1)YRDGTK	-6.1837	0.869	0.458	0.44	1.143	0.936	1.498
developmental process	P09543	164	K	0.441	0.0136626	Down	2',3'-cyclic-nucleotide 3'-phosphodiesterase OS=Homo sapiens OX=9606 GN=CNP PE=1 SV=2	CNP	1	1.21173e-21	184.43	2	EK(1)NQWQLSADDLK	-2.7819	0.846	0.749	0.779	1.894	1.221	2.269
developmental process	P07737	105	K	0.504	0.0438885	Down	Profilin-1 OS=Homo sapiens OX=9606 GN=PFN1 PE=1 SV=2	PFN1	1	9.81234e-119	257.55	2	STGGAPTFNVTVTK(1)TDK	-3.9395	0.613	0.7	0.66	1.913	0.972	1.033
developmental process	P20020	64	K	0.56	0.00760658	Down	Plasma membrane calcium-transporting ATPase 1 OS=Homo sapiens OX=9606 GN=ATP2B1 PE=1 SV=4	ATP2B1	1	4.18742e-72	212.5	2	LK(1)TSPNEGLSGNPADLER	-5.9593	0.923	0.901		1.484	1.858	1.548
developmental process	Q9H9B4	72	K	0.273	0.00702124	Down	Sideroflexin-1 OS=Homo sapiens OX=9606 GN=SFXN1 PE=1 SV=4	SFXN1	1	3.30099e-06	63.766	3	AK(1)YIYDSAFHPDTGEK	-6.1237	0.596		0.519	2.614	1.922	1.593
developmental process	P28482	138	K	0.498	0.00378019	Down	Mitogen-activated protein kinase 1 OS=Homo sapiens OX=9606 GN=MAPK1 PE=1 SV=3	MAPK1	1	7.2177e-05	134.2	3	GLK(1)YIHSANVLHR	-6.1004	0.848	0.808	0.66	1.363	1.471	1.815
developmental process	Q16854	60	K	2.565	0.0082355	Up	Deoxyguanosine kinase, mitochondrial OS=Homo sapiens OX=9606 GN=DGUOK PE=1 SV=2	DGUOK	1	3.98525e-103	219.76	3	LLTK(1)TYPEWHVATEPVATWQNIQAAGTQK	0.81477	1.126	1.329		0.468		0.489
developmental process	Q13554	69	K	0.425	0.0145479	Down	Calcium/calmodulin-dependent protein kinase type II subunit beta OS=Homo sapiens OX=9606 GN=CAMK2B PE=1 SV=3	CAMK2B	1	0.000355844	94.806	3	LLK(1)HSNIVR	-4.3855	0.941	0.622		1.638	1.979	1.899
developmental process	P07858	220	K	0.262	0.0331137	Down	Cathepsin B OS=Homo sapiens OX=9606 GN=CTSB PE=1 SV=3	CTSB	1	3.37055e-10	126.17	2	ICEPGYSPTYK(1)QDK	-4.8146	0.216	0.271		1.13	0.729
developmental process	O95573	547	K	0.499	0.00425054	Down	Long-chain-fatty-acid--CoA ligase 3 OS=Homo sapiens OX=9606 GN=ACSL3 PE=1 SV=3	ACSL3	1	8.81969e-05	82.437	2	TK(1)ADFFEDENGQR	-3.6986	0.523		0.505	1.017	1.155	0.916
developmental process	P17600	311	K	2.96	0.00317518	Up	Synapsin-1 OS=Homo sapiens OX=9606 GN=SYN1 PE=1 SV=3	SYN1	1	5.09302e-155	238.93	2	TYATAEPFIDAK(1)YDVR	-2.466	0.803	0.766			0.28	0.25
developmental process	Q13263	213	K	0.425	0.013857	Down	Transcription intermediary factor 1-beta OS=Homo sapiens OX=9606 GN=TRIM28 PE=1 SV=5	TRIM28	1	8.34449e-32	117.33	4	TVYCNVHK(1)HEPLVLFCESCDTLTCR	-2.8079	0.397		0.402	1.034	0.845
developmental process	P10909	340	K	0.508	0.0194405	Down	Clusterin OS=Homo sapiens OX=9606 GN=CLU PE=1 SV=1	CLU	1	0.00884752	117.39	2	K(1)YNELLK	-3.5157	0.569	0.74	0.449	1.375	1.147	0.939
developmental process	P62826	23	K	0.433	0.0494701	Down	GTP-binding nuclear protein Ran OS=Homo sapiens OX=9606 GN=RAN PE=1 SV=3	RAN	1	1.31972e-06	91.939	2	LVLVGDGGTGK(1)TTFVK	-2.016	0.764		0.441	1.693	1.415	1.068
developmental process	Q9Y3D6	46	K	0.502	0.0404727	Down	Mitochondrial fission 1 protein OS=Homo sapiens OX=9606 GN=FIS1 PE=1 SV=2	FIS1	1	0.00565859	72.038	2	SK(1)YNDDIR	-2.0276	0.812	0.9	0.63	1.845	1.263
developmental process	P62701	53	K	0.287	0.00247841	Down	40S ribosomal protein S4, X isoform OS=Homo sapiens OX=9606 GN=RPS4X PE=1 SV=2	RPS4X	1	0.00125486	94.66	2	LK(1)YALTGDEVK	-5.4037	0.48		0.432	1.495	1.376	1.899
developmental process	O60749	234	K	0.488	0.0286455	Down	Sorting nexin-2 OS=Homo sapiens OX=9606 GN=SNX2 PE=1 SV=2	SNX2	1	0.0016613	101.48	2	EDSSSTEFVEK(1)R	-4.5952	0.56	0.685	0.538	1.667	0.866	1.117
developmental process	P26599	410	K	0.479	0.0180978	Down	Polypyrimidine tract-binding protein 1 OS=Homo sapiens OX=9606 GN=PTBP1 PE=1 SV=1	PTBP1	1	3.75799e-05	99.34	3	ITLSK(1)HQNVQLPR	-7.7153	0.455	0.401	0.437	1.186	0.877	0.638
developmental process	Q13642	157	K	0.348	0.0115214	Down	Four and a half LIM domains protein 1 OS=Homo sapiens OX=9606 GN=FHL1 PE=1 SV=4	FHL1	1	4.41631e-06	96.313	3	GEDFYCVTCHETK(1)FAK	-4.2806	0.66	0.354	0.605	2.026	1.323	1.308
developmental process	Q16555	480	K	0.276	0.00800522	Down	Dihydropyrimidinase-related protein 2 OS=Homo sapiens OX=9606 GN=DPYSL2 PE=1 SV=1	DPYSL2	1	3.7038e-08	155.57	2	KPFPDFVYK(1)R	-4.5549	0.767	0.609	0.333	2.475	2.027	1.694
developmental process	Q16555	258	K	0.216	0.0348183	Down	Dihydropyrimidinase-related protein 2 OS=Homo sapiens OX=9606 GN=DPYSL2 PE=1 SV=1	DPYSL2	1	5.83983e-53	225.89	2	VMSK(1)SSAEVIAQAR	-5.4553	0.806	0.251		2.835	1.958	2.547
developmental process	P14136	95	K	3.134	0.0427201	Up	Glial fibrillary acidic protein OS=Homo sapiens OX=9606 GN=GFAP PE=1 SV=1	GFAP	1	1.14079e-46	265.89	3	FLEQQNK(1)ALAAELNQLR	-7.235	1.581	1.838	1.085	0.867	0.358	0.212
developmental process	O60716	433	K	0.349	0.0215794	Down	Catenin delta-1 OS=Homo sapiens OX=9606 GN=CTNND1 PE=1 SV=1	CTNND1	1	4.42526e-09	95.345	3	EVHLGACGALK(1)NISFGR	-6.3948	0.407		0.509	1.168		1.457
developmental process	P10909	222	K	0.394	0.0295643	Down	Clusterin OS=Homo sapiens OX=9606 GN=CLU PE=1 SV=1	CLU	1	0.00111341	111.61	3	RPHFFFPK(1)SR	-5.6462	0.701	0.395	0.508	1.936	0.91	1.23
developmental process	P31040	616	K	1.651	0.00471606	Up	Succinate dehydrogenase [ubiquinone] flavoprotein subunit, mitochondrial OS=Homo sapiens OX=9606 GN=SDHA PE=1 SV=2	SDHA	1	0.000380935	119.07	2	K(1)PFEEHWR	-3.2961	0.86	0.948		0.572	0.502	0.569
developmental process	P22392	31	K	0.336	0.0103069	Down	Nucleoside diphosphate kinase B OS=Homo sapiens OX=9606 GN=NME2 PE=1 SV=1	NME2	1	0.0111573	70.67	2	FEQK(1)GFR	-5.7571	0.702	0.331	0.385	1.688	1.29	1.243
developmental process	P07900	112	K	0.217	0.0235457	Down	Heat shock protein HSP 90-alpha OS=Homo sapiens OX=9606 GN=HSP90AA1 PE=1 SV=5	HSP90AA1	1	8.65796e-33	160.07	2	ADLINNLGTIAK(1)SGTK	-6.0572	0.693	0.358	0.567	4.384	1.456	1.617
developmental process	P49189	316	K	11.126	0.00362433	Up	4-trimethylaminobutyraldehyde dehydrogenase OS=Homo sapiens OX=9606 GN=ALDH9A1 PE=1 SV=3	ALDH9A1	1	0.000373039	112.73	2	IK(1)IGDPLLEDTR	-5.6626	1.234	1.546	1.025	0.077		0.151
developmental process	P61981	142	K	0.528	0.0189912	Down	14-3-3 protein gamma OS=Homo sapiens OX=9606 GN=YWHAG PE=1 SV=2	YWHAG	1	2.51329e-06	154.81	2	YLAEVATGEK(1)R	-4.7078	0.977	0.844		2.065	1.502	1.606
developmental process	Q9Y2T3	61	K	1.946	0.0376382	Up	Guanine deaminase OS=Homo sapiens OX=9606 GN=GDA PE=1 SV=1	GDA	1	8.22132e-09	143.39	2	EWCFK(1)PCEIR	-5.6342		1.817	1.99		0.855	1.101
developmental process	P61981	120	K	0.45	0.0235354	Down	14-3-3 protein gamma OS=Homo sapiens OX=9606 GN=YWHAG PE=1 SV=2	YWHAG	1	2.97402e-67	200.82	2	NCSETQYESK(1)VFYLK	-4.2515	0.891	0.928	0.714	2.56	1.787	1.285
developmental process	P07900	632	K	0.413	0.0322075	Down	Heat shock protein HSP 90-alpha OS=Homo sapiens OX=9606 GN=HSP90AA1 PE=1 SV=5	HSP90AA1	1	1.27501e-18	124.62	3	K(1)HLEINPDHSIIETLR	-7.1392	0.896	0.508	0.564	2.055	1.694	1.021
developmental process	P07900	283	K	0.366	0.00553349	Down	Heat shock protein HSP 90-alpha OS=Homo sapiens OX=9606 GN=HSP90AA1 PE=1 SV=5	HSP90AA1	1	1.33577e-14	183.57	2	EK(1)YIDQEELNK	-4.1913	0.958	0.546	0.579	2.147	1.772	1.765
developmental process	P62873	89	K	0.269	0.000746766	Down	Guanine nucleotide-binding protein G(I)/G(S)/G(T) subunit beta-1 OS=Homo sapiens OX=9606 GN=GNB1 PE=1 SV=3	GNB1	1	7.03952e-21	149.58	3	LIIWDSYTTNK(1)VHAIPLR	-5.8062	0.776	0.599	0.592	2.824	2.548	1.952
developmental process	P27824	458	K	0.331	0.045113	Down	Calnexin OS=Homo sapiens OX=9606 GN=CANX PE=1 SV=2	CANX	1	9.74359e-53	228.73	2	IVDDWANDGWGLK(1)K	-2.0038	0.333		0.224	1.222	0.723	0.576
developmental process	P27824	210	K	0.389	0.0331981	Down	Calnexin OS=Homo sapiens OX=9606 GN=CANX PE=1 SV=2	CANX	1	4.03999e-05	140.57	2	NPK(1)TGIYEEK	-3.8277	0.369		0.282	1.14	0.641	0.731
developmental process	P63241	68	K	0.437	0.0199255	Down	Eukaryotic translation initiation factor 5A-1 OS=Homo sapiens OX=9606 GN=EIF5A PE=1 SV=2	EIF5A	1	7.90301e-16	122.13	3	K(1)YEDICPSTHNMDVPNIK	-7.5553	0.675	0.723	0.526	1.956	1.011	1.439
developmental process	P27824	127	K	0.243	0.0225698	Down	Calnexin OS=Homo sapiens OX=9606 GN=CANX PE=1 SV=2	CANX	1	0.000231988	107.08	3	AK(1)HHAISAK	-2.5346	0.252		0.178	1.015	1.099	0.539
developmental process	P07900	185	K	0.242	0.00357787	Down	Heat shock protein HSP 90-alpha OS=Homo sapiens OX=9606 GN=HSP90AA1 PE=1 SV=5	HSP90AA1	1	0.00194946	83.358	2	GTK(1)VILHLK	-5.1043	0.58		0.436	1.945	1.811	2.533
developmental process	P61586	104	K	0.157	0.0459742	Down	Transforming protein RhoA OS=Homo sapiens OX=9606 GN=RHOA PE=1 SV=1	RHOA	1	2.84611e-12	111.98	3	WTPEVK(1)HFCPNVPIILVGNK	-7.8123		0.243	0.576	2.643	2.581
developmental process	P32119	196	K	0.425	0.0184677	Down	Peroxiredoxin-2 OS=Homo sapiens OX=9606 GN=PRDX2 PE=1 SV=5	PRDX2	1	0.00602041	109.11	2	EYFSK(1)HN	-5.6187	0.809	0.665	0.632	2.256	1.569	1.128
developmental process	P62937	49	K	0.221	0.00653701	Down	Peptidyl-prolyl cis-trans isomerase A OS=Homo sapiens OX=9606 GN=PPIA PE=1 SV=2	PPIA	1	3.48244e-15	187.1	2	GFGYK(1)GSCFHR	-4.3665	0.605	0.427	0.377	1.681	1.46	3.225
developmental process	P62937	31	K	0.303	0.0338607	Down	Peptidyl-prolyl cis-trans isomerase A OS=Homo sapiens OX=9606 GN=PPIA PE=1 SV=2	PPIA	1	0.000237559	127.94	2	VPK(1)TAENFR	-3.7496	0.892	0.508	0.621	2.895		1.549
developmental process	P31150	269	K	0.482	0.0108641	Down	Rab GDP dissociation inhibitor alpha OS=Homo sapiens OX=9606 GN=GDI1 PE=1 SV=2	GDI1	1	0.000416748	101.48	2	VVGVK(1)SEGEVAR	-6.025	1.021	0.854	1.147	2.681	1.825	1.76
developmental process	P06744	73	K	0.647	0.0147481	Down	Glucose-6-phosphate isomerase OS=Homo sapiens OX=9606 GN=GPI PE=1 SV=4	GPI	1	0.00468232	83.623	2	MLVDLAK(1)SR	-4.1472	0.909	0.82		1.38	1.187	1.443
developmental process	P09972	230	K	1.669	0.0313747	Up	Fructose-bisphosphate aldolase C OS=Homo sapiens OX=9606 GN=ALDOC PE=1 SV=2	ALDOC	1	1.58821e-119	248.34	4	ALSDHHVYLEGTLLK(1)PNMVTPGHACPIK	-4.1789	0.731	1.222	0.919	0.577	0.598	0.546
developmental process	P49327	2438	K	0.306	0.0311559	Down	Fatty acid synthase OS=Homo sapiens OX=9606 GN=FASN PE=1 SV=3	FASN	1	6.19041e-05	88.181	3	AK(1)YHGNVMLLR	-5.4108	0.675		0.464	1.663		2.065
developmental process	P51674	250	K	0.165	0.00369168	Down	Neuronal membrane glycoprotein M6-a OS=Homo sapiens OX=9606 GN=GPM6A PE=1 SV=2	GPM6A	1	0.000423684	125.98	2	MQK(1)YEDIK	-4.5081	0.492	0.206	0.504	2.373	2.081	2.832
developmental process	P61586	162	K	0.401	0.0131434	Down	Transforming protein RhoA OS=Homo sapiens OX=9606 GN=RHOA PE=1 SV=1	RHOA	1	0.000145487	89.382	2	IGAFGYMECSAK(1)TK	-2.3321	0.809	0.513		1.554	1.618	1.775
developmental process	P23528	132	K	0.347	0.0332554	Down	Cofilin-1 OS=Homo sapiens OX=9606 GN=CFL1 PE=1 SV=3	CFL1	1	3.51034e-52	239.37	3	LTGIK(1)HELQANCYEEVKDR	-4.6939	0.862	0.534	0.455	2.735	1.444	1.154
developmental process	P09972	153	K	2.756	0.00403543	Up	Fructose-bisphosphate aldolase C OS=Homo sapiens OX=9606 GN=ALDOC PE=1 SV=2	ALDOC	1	0.00123071	105.81	2	CVLK(1)ISER	-5.1645	2.269	1.451	1.332	0.594	0.63	0.609
developmental process	P43243	473	K	0.394	0.0189459	Down	Matrin-3 OS=Homo sapiens OX=9606 GN=MATR3 PE=1 SV=2	MATR3	1	0.00146092	113.7	2	VHLSQK(1)YK	-4.4169	0.827	0.644	0.441	1.948	1.139	1.761
developmental process	P48735	280	K	2.44	0.0403706	Up	Isocitrate dehydrogenase [NADP], mitochondrial OS=Homo sapiens OX=9606 GN=IDH2 PE=1 SV=2	IDH2	1	4.29696e-09	172.51	3	TDFDK(1)NK(1)IWYEHR	-6.3297	0.692	0.96			0.366	0.311
developmental process	Q08209	323	K	0.387	0.0316177	Down	Serine/threonine-protein phosphatase 2B catalytic subunit alpha isoform OS=Homo sapiens OX=9606 GN=PPP3CA PE=1 SV=1	PPP3CA	1	3.08677e-15	114.93	2	AAVLK(1)YENNVMNIR	-5.7491	0.826	0.633			2.091	1.675
developmental process	P61266	82	K	1.641	0.0396732	Up	Syntaxin-1B OS=Homo sapiens OX=9606 GN=STX1B PE=1 SV=1	STX1B	1	6.92985e-52	216.53	3	TKQELEDLTADIK(1)K	-7.2244	1.159	0.948			0.646	0.638
developmental process	P60201	111	K	0.406	0.01331	Down	Myelin proteolipid protein OS=Homo sapiens OX=9606 GN=PLP1 PE=1 SV=2	PLP1	1	1.13318e-158	294.48	2	TTICGK(1)GLSATVTGGQK	-4.8271	0.825	0.588	0.454	1.732	1.697	1.164
developmental process	P50135	104	K	0.326	0.0232887	Down	Histamine N-methyltransferase OS=Homo sapiens OX=9606 GN=HNMT PE=1 SV=1	HNMT	1	1.03661e-05	128.57	2	ELVAK(1)TSNLENVK	-6.5447		0.258	0.343	1.264	0.815	0.69
developmental process	P43243	524	K	0.297	0.0161526	Down	Matrin-3 OS=Homo sapiens OX=9606 GN=MATR3 PE=1 SV=2	MATR3	1	0.00130506	100.75	2	IK(1)NYILMR	-3.636	0.605		0.436	1.255	2.198	1.807
developmental process	P26038	143	K	0.416	0.0168252	Down	Moesin OS=Homo sapiens OX=9606 GN=MSN PE=1 SV=3	MSN	1	7.94857e-10	117.21	2	EVHK(1)SGYLAGDK	-4.8605	0.384		0.375	0.959	0.687	1.088
developmental process	P26038	3	K	0.391	0.0124433	Down	Moesin OS=Homo sapiens OX=9606 GN=MSN PE=1 SV=3	MSN	1	0.0101761	91.783	2	PK(1)TISVR	-3.2062	0.35		0.344	1.001	0.991	0.67
developmental process	P09429	30	K	0.468	0.00316491	Down	High mobility group protein B1 OS=Homo sapiens OX=9606 GN=HMGB1 PE=1 SV=3	HMGB1	1	5.26639e-05	95.656	3	K(1)HPDASVNFSEFSK	-4.6644	0.567	0.509	0.492		1.217	1.017
developmental process	P52943	27	K	0.381	0.0355794	Down	Cysteine-rich protein 2 OS=Homo sapiens OX=9606 GN=CRIP2 PE=1 SV=1	CRIP2	1	0.00497848	65.156	2	DWHK(1)FCLK	-4.0574	0.732	0.629			2.087	1.489
electron carrier activity	P13804	164	K	0.615	0.0360479	Down	Electron transfer flavoprotein subunit alpha, mitochondrial OS=Homo sapiens OX=9606 GN=ETFA PE=1 SV=1	ETFA	1	0.0058329	100.75	2	VK(1)VFSVR	-5.236	0.977	0.719	0.771	1.45	1.224
electron carrier activity	P23368	24	K	0.137	0.00587471	Down	NAD-dependent malic enzyme, mitochondrial OS=Homo sapiens OX=9606 GN=ME2 PE=1 SV=1	ME2	1	9.87161e-05	121.8	2	EK(1)GK(1)PLMLNPR	-5.9099	0.189	0.176	0.154	1.693	0.836
electron carrier activity	P31040	616	K	1.651	0.00471606	Up	Succinate dehydrogenase [ubiquinone] flavoprotein subunit, mitochondrial OS=Homo sapiens OX=9606 GN=SDHA PE=1 SV=2	SDHA	1	0.000380935	119.07	2	K(1)PFEEHWR	-3.2961	0.86	0.948		0.572	0.502	0.569
electron carrier activity	P31040	538	K	2.059	0.0390304	Up	Succinate dehydrogenase [ubiquinone] flavoprotein subunit, mitochondrial OS=Homo sapiens OX=9606 GN=SDHA PE=1 SV=2	SDHA	1	2.84129e-41	188.88	2	VGSVLQEGCGK(1)ISK	-5.6696	1.702	1.191		0.863	0.676	0.569
extracellular region	Q13813	2404	K	0.294	0.0308808	Down	Spectrin alpha chain, non-erythrocytic 1 OS=Homo sapiens OX=9606 GN=SPTAN1 PE=1 SV=3	SPTAN1	1	2.44029e-07	126.32	2	ETENVK(1)SSEEIESAFR	-8.1403	0.799	0.488		2.985	2.07	1.503
extracellular region	P10909	222	K	0.394	0.0295643	Down	Clusterin OS=Homo sapiens OX=9606 GN=CLU PE=1 SV=1	CLU	1	0.00111341	111.61	3	RPHFFFPK(1)SR	-5.6462	0.701	0.395	0.508	1.936	0.91	1.23
extracellular region	Q8WUM4	60	K	0.269	0.0442684	Down	Programmed cell death 6-interacting protein OS=Homo sapiens OX=9606 GN=PDCD6IP PE=1 SV=1	PDCD6IP	1	8.38436e-06	126.32	3	PLDK(1)HEGALETLLR	-6.1277	0.576		0.315	2.434	1.488	1.046
extracellular region	P11216	316	K	0.277	0.0248011	Down	Glycogen phosphorylase, brain form OS=Homo sapiens OX=9606 GN=PYGB PE=1 SV=5	PYGB	1	0.00530768	76.833	3	SSK(1)FGCRDPVR	-4.9643	0.546		0.716	2.626		1.928
extracellular region	P04075	330	K	0.256	0.00924352	Down	Fructose-bisphosphate aldolase A OS=Homo sapiens OX=9606 GN=ALDOA PE=1 SV=2	ALDOA	1	4.97613e-05	123.5	2	AAQEEYVK(1)R	-4.3677	0.708	0.506	0.383	3.082	1.533	1.632
extracellular region	P07737	105	K	0.504	0.0438885	Down	Profilin-1 OS=Homo sapiens OX=9606 GN=PFN1 PE=1 SV=2	PFN1	1	9.81234e-119	257.55	2	STGGAPTFNVTVTK(1)TDK	-3.9395	0.613	0.7	0.66	1.913	0.972	1.033
extracellular region	P04075	342	K	0.363	0.0228227	Down	Fructose-bisphosphate aldolase A OS=Homo sapiens OX=9606 GN=ALDOA PE=1 SV=2	ALDOA	1	8.64934e-146	258.71	3	ALANSLACQGK(1)YTPSGQAGAAASESLFVSNHAY	-0.31827	1.126	0.721	0.709	3.408	2.056	1.568
extracellular region	P78417	152	K	2.382	0.0211852	Up	Glutathione S-transferase omega-1 OS=Homo sapiens OX=9606 GN=GSTO1 PE=1 SV=2	GSTO1	1	1.32289e-78	228.06	2	EFTK(1)LEEVLTNK	-14.465	1.458	1.869			0.679	0.718
extracellular region	P50395	418	K	0.179	0.0233118	Down	Rab GDP dissociation inhibitor beta OS=Homo sapiens OX=9606 GN=GDI2 PE=1 SV=2	GDI2	1	1.4887e-64	191.49	3	TYDATTHFETTCDDIK(1)NIYK	-5.8302	0.531	0.355	0.471	4.643	1.795	1.122
extracellular region	P04075	147	K	1.546	0.00205765	Up	Fructose-bisphosphate aldolase A OS=Homo sapiens OX=9606 GN=ALDOA PE=1 SV=2	ALDOA	1	3.93774e-70	237.92	2	KDGADFAK(1)WR	-3.7312	1.338	1.225	1.371	0.884	0.764	0.896
extracellular region	P09429	30	K	0.468	0.00316491	Down	High mobility group protein B1 OS=Homo sapiens OX=9606 GN=HMGB1 PE=1 SV=3	HMGB1	1	5.26639e-05	95.656	3	K(1)HPDASVNFSEFSK	-4.6644	0.567	0.509	0.492		1.217	1.017
extracellular region	P22392	31	K	0.336	0.0103069	Down	Nucleoside diphosphate kinase B OS=Homo sapiens OX=9606 GN=NME2 PE=1 SV=1	NME2	1	0.0111573	70.67	2	FEQK(1)GFR	-5.7571	0.702	0.331	0.385	1.688	1.29	1.243
extracellular region	Q9H8H3	109	K	0.298	0.02058	Down	Methyltransferase-like protein 7A OS=Homo sapiens OX=9606 GN=METTL7A PE=1 SV=1	METTL7A	1	1.32504e-13	150.53	2	FLIK(1)SIAENR	-6.2298	0.369	0.194	0.34	1.375	1.059	0.593
extracellular region	P06744	73	K	0.647	0.0147481	Down	Glucose-6-phosphate isomerase OS=Homo sapiens OX=9606 GN=GPI PE=1 SV=4	GPI	1	0.00468232	83.623	2	MLVDLAK(1)SR	-4.1472	0.909	0.82		1.38	1.187	1.443
extracellular region	P07339	127	K	0.373	0.0392557	Down	Cathepsin D OS=Homo sapiens OX=9606 GN=CTSD PE=1 SV=1	CTSD	1	6.48093e-05	99.174	2	YNSDK(1)SSTYVK	-5.2892	0.452	0.578		1.809	0.917	1.411
extracellular region	Q14204	1130	K	0.286	0.010418	Down	Cytoplasmic dynein 1 heavy chain 1 OS=Homo sapiens OX=9606 GN=DYNC1H1 PE=1 SV=5	DYNC1H1	1	1.29177e-10	72.075	3	EVLSK(1)FGQMLGSNMTEFHSQISK	-2.6531	0.579	0.56		2.241	1.739
extracellular region	Q14204	2966	K	0.404	0.00825903	Down	Cytoplasmic dynein 1 heavy chain 1 OS=Homo sapiens OX=9606 GN=DYNC1H1 PE=1 SV=5	DYNC1H1	1	7.38978e-05	81.48	2	K(1)YTGEDFDEDLR	-4.1385	0.776	0.757	0.633	2.275	1.27	1.818
extracellular region	Q14204	371	K	0.478	0.0268925	Down	Cytoplasmic dynein 1 heavy chain 1 OS=Homo sapiens OX=9606 GN=DYNC1H1 PE=1 SV=5	DYNC1H1	1	0.00332579	82.716	2	NTK(1)YPIQR	-7.1203	0.813	0.845	0.683	2.314	1.343	1.245
extracellular region	P07858	220	K	0.262	0.0331137	Down	Cathepsin B OS=Homo sapiens OX=9606 GN=CTSB PE=1 SV=3	CTSB	1	3.37055e-10	126.17	2	ICEPGYSPTYK(1)QDK	-4.8146	0.216	0.271		1.13	0.729
extracellular region	P07737	91	K	0.268	0.0323857	Down	Profilin-1 OS=Homo sapiens OX=9606 GN=PFN1 PE=1 SV=2	PFN1	1	3.03883e-33	177.74	2	TK(1)STGGAPTFNVTVTK	-4.2331	0.413	0.444	0.37	2.632	1.181	0.759
extracellular region	P50990	466	K	0.438	0.0425533	Down	T-complex protein 1 subunit theta OS=Homo sapiens OX=9606 GN=CCT8 PE=1 SV=4	CCT8	1	5.71796e-07	103.23	3	ANEVISK(1)LYAVHQEGNK	-6.0587	0.986	0.748	0.654	2.25	1.385
extracellular region	P12277	223	K	0.362	0.0053655	Down	Creatine kinase B-type OS=Homo sapiens OX=9606 GN=CKB PE=1 SV=1	CKB	1	2.45062e-72	238.39	3	GIWHNDNK(1)TFLVWVNEEDHLR	1.1259	0.592	1.031	0.622	2.253	2.148	1.797
extracellular region	P50990	307	K	0.43	0.0445288	Down	T-complex protein 1 subunit theta OS=Homo sapiens OX=9606 GN=CCT8 PE=1 SV=4	CCT8	1	2.10013e-09	121.86	3	VADMALHYANK(1)YNIMLVR	-5.1258	0.907	0.603	0.702	2.151	1.279
extracellular region	Q00796	134	K	0.472	0.040157	Down	Sorbitol dehydrogenase OS=Homo sapiens OX=9606 GN=SORD PE=1 SV=4	SORD	1	0.000253785	83.358	2	FYK(1)HNAAFCYK	-3.4141	0.537	0.776	0.464	1.555	0.827	1.383
extracellular region	P13667	533	K	0.349	0.0072404	Down	Protein disulfide-isomerase A4 OS=Homo sapiens OX=9606 GN=PDIA4 PE=1 SV=2	PDIA4	1	3.09838e-06	95.345	2	VVVGK(1)TFDSIVMDPK	-1.0518	0.329		0.277	0.987	0.934	0.686
extracellular region	Q13813	2047	K	0.524	0.0174965	Down	Spectrin alpha chain, non-erythrocytic 1 OS=Homo sapiens OX=9606 GN=SPTAN1 PE=1 SV=3	SPTAN1	1	6.0152e-15	166.71	2	DQLLAAK(1)HVQSK	-4.3882	0.91	0.907	0.7	1.982	1.232	1.587
extracellular region	Q01469	40	K	3.203	0.0120906	Up	Fatty acid-binding protein 5 OS=Homo sapiens OX=9606 GN=FABP5 PE=1 SV=3	FABP5	1	2.17577e-08	89.359	2	MGAMAK(1)PDCIITCDGK	0.34668	1.572	2.504		0.725	0.531	0.653
extracellular region	P30101	218	K	0.418	0.025017	Down	Protein disulfide-isomerase A3 OS=Homo sapiens OX=9606 GN=PDIA3 PE=1 SV=4	PDIA3	1	6.45462e-24	166.65	2	FEDK(1)TVAYTEQK	-4.0681	0.387		0.31	1.041	0.833	0.629
extracellular region	P07108	77	K	0.56	0.0221177	Down	Acyl-CoA-binding protein OS=Homo sapiens OX=9606 GN=DBI PE=1 SV=2	DBI	1	1.25428e-28	195.3	2	AYINK(1)VEELK	-4.4457	0.508	0.762	0.884	1.28	1.242	1.321
extracellular region	P00491	95	K	0.616	0.000682171	Down	Purine nucleoside phosphorylase OS=Homo sapiens OX=9606 GN=PNP PE=1 SV=2	PNP	1	2.61259e-36	219.16	3	FHMYEGYPLWK(1)VTFPVR	-6.8494	0.724	0.769	0.789	1.231	1.237
extracellular region	P07900	112	K	0.217	0.0235457	Down	Heat shock protein HSP 90-alpha OS=Homo sapiens OX=9606 GN=HSP90AA1 PE=1 SV=5	HSP90AA1	1	8.65796e-33	160.07	2	ADLINNLGTIAK(1)SGTK	-6.0572	0.693	0.358	0.567	4.384	1.456	1.617
extracellular region	P00918	171	K	0.539	0.038486	Down	Carbonic anhydrase 2 OS=Homo sapiens OX=9606 GN=CA2 PE=1 SV=2	CA2	1	1.83781e-21	154.94	2	GK(1)SADFTNFDPR	-4.4621	0.712		0.534	1.074	0.988	1.407
extracellular region	P07900	283	K	0.366	0.00553349	Down	Heat shock protein HSP 90-alpha OS=Homo sapiens OX=9606 GN=HSP90AA1 PE=1 SV=5	HSP90AA1	1	1.33577e-14	183.57	2	EK(1)YIDQEELNK	-4.1913	0.958	0.546	0.579	2.147	1.772	1.765
extracellular region	P13611	3182	K	0.541	0.0195551	Down	Versican core protein OS=Homo sapiens OX=9606 GN=VCAN PE=1 SV=3	VCAN	1	3.14359e-15	196.32	2	FQGQCYK(1)YFAHR	-1.993	0.618	0.595			1.215	1.026
extracellular region	P02671	89	K	0.46	0.0324963	Down	Fibrinogen alpha chain OS=Homo sapiens OX=9606 GN=FGA PE=1 SV=2	FGA	1	5.14799e-07	141.29	2	LK(1)NSLFEYQK	-2.0135	0.462		0.363	1.053	0.97	0.667
extracellular region	P68871	96	K	3.358	0.0279466	Up	Hemoglobin subunit beta OS=Homo sapiens OX=9606 GN=HBB PE=1 SV=2	HBB	1	4.23028e-152	234.91	3	GTFATLSELHCDK(1)LHVDPENFR	-0.93642	1.119	2.332	1.299		0.478	0.465
extracellular region	P09543	73	K	0.494	0.0465249	Down	2',3'-cyclic-nucleotide 3'-phosphodiesterase OS=Homo sapiens OX=9606 GN=CNP PE=1 SV=2	CNP	1	0.00555669	109.11	2	VIVDK(1)YRDGTK	-6.1837	0.869	0.458	0.44	1.143	0.936	1.498
extracellular region	P09543	164	K	0.441	0.0136626	Down	2',3'-cyclic-nucleotide 3'-phosphodiesterase OS=Homo sapiens OX=9606 GN=CNP PE=1 SV=2	CNP	1	1.21173e-21	184.43	2	EK(1)NQWQLSADDLK	-2.7819	0.846	0.749	0.779	1.894	1.221	2.269
extracellular region	P07900	185	K	0.242	0.00357787	Down	Heat shock protein HSP 90-alpha OS=Homo sapiens OX=9606 GN=HSP90AA1 PE=1 SV=5	HSP90AA1	1	0.00194946	83.358	2	GTK(1)VILHLK	-5.1043	0.58		0.436	1.945	1.811	2.533
extracellular region	P07900	632	K	0.413	0.0322075	Down	Heat shock protein HSP 90-alpha OS=Homo sapiens OX=9606 GN=HSP90AA1 PE=1 SV=5	HSP90AA1	1	1.27501e-18	124.62	3	K(1)HLEINPDHSIIETLR	-7.1392	0.896	0.508	0.564	2.055	1.694	1.021
extracellular region	Q14195	258	K	0.151	0.00124669	Down	Dihydropyrimidinase-related protein 3 OS=Homo sapiens OX=9606 GN=DPYSL3 PE=1 SV=1	DPYSL3	1	6.54456e-32	174.05	2	VMSK(1)SAADLISQAR	-2.9127	0.377	0.2	0.205	1.927	1.357	1.893
extracellular region	P10909	340	K	0.508	0.0194405	Down	Clusterin OS=Homo sapiens OX=9606 GN=CLU PE=1 SV=1	CLU	1	0.00884752	117.39	2	K(1)YNELLK	-3.5157	0.569	0.74	0.449	1.375	1.147	0.939
extracellular region	P09972	153	K	2.756	0.00403543	Up	Fructose-bisphosphate aldolase C OS=Homo sapiens OX=9606 GN=ALDOC PE=1 SV=2	ALDOC	1	0.00123071	105.81	2	CVLK(1)ISER	-5.1645	2.269	1.451	1.332	0.594	0.63	0.609
extracellular region	P14625	95	K	0.303	0.048169	Down	Endoplasmin OS=Homo sapiens OX=9606 GN=HSP90B1 PE=1 SV=1	HSP90B1	1	2.23114e-13	163.2	2	LIINSLYK(1)NK	-8.0736	0.538	0.207	0.373	2.041	0.889	0.757
extracellular region	P14625	168	K	0.218	0.0355353	Down	Endoplasmin OS=Homo sapiens OX=9606 GN=HSP90B1 PE=1 SV=1	HSP90B1	1	2.36205e-69	252.02	2	NLGTIAK(1)SGTSEFLNK	-1.4325	0.358	0.251	0.267	2.319	1.17	0.534
extracellular region	Q53GQ0	72	K	0.404	0.0134559	Down	Very-long-chain 3-oxoacyl-CoA reductase OS=Homo sapiens OX=9606 GN=HSD17B12 PE=1 SV=2	HSD17B12	1	1.44603e-21	154.66	2	SYAEELAK(1)HGMK	-3.9311	0.605	0.533	0.549	1.869	0.93	1.377
extracellular region	P01023	531	K	0.519	0.0301496	Down	Alpha-2-macroglobulin OS=Homo sapiens OX=9606 GN=A2M PE=1 SV=3	A2M	1	1.29027e-09	102.57	3	GHFSISIPVK(1)SDIAPVAR	-7.201	0.664	0.617	0.499	1.419	1.217	0.796
extracellular region	P28482	138	K	0.498	0.00378019	Down	Mitogen-activated protein kinase 1 OS=Homo sapiens OX=9606 GN=MAPK1 PE=1 SV=3	MAPK1	1	7.2177e-05	134.2	3	GLK(1)YIHSANVLHR	-6.1004	0.848	0.808	0.66	1.363	1.471	1.815
extracellular region	P62937	49	K	0.221	0.00653701	Down	Peptidyl-prolyl cis-trans isomerase A OS=Homo sapiens OX=9606 GN=PPIA PE=1 SV=2	PPIA	1	3.48244e-15	187.1	2	GFGYK(1)GSCFHR	-4.3665	0.605	0.427	0.377	1.681	1.46	3.225
extracellular region	P09972	230	K	1.669	0.0313747	Up	Fructose-bisphosphate aldolase C OS=Homo sapiens OX=9606 GN=ALDOC PE=1 SV=2	ALDOC	1	1.58821e-119	248.34	4	ALSDHHVYLEGTLLK(1)PNMVTPGHACPIK	-4.1789	0.731	1.222	0.919	0.577	0.598	0.546
extracellular region	P28482	270	K	0.525	0.0423994	Down	Mitogen-activated protein kinase 1 OS=Homo sapiens OX=9606 GN=MAPK1 PE=1 SV=3	MAPK1	1	6.06964e-05	119.07	2	NYLLSLPHK(1)NK	-4.3111	0.84	0.967	0.802	2.364	1.304	1.303
extracellular region	P14625	161	K	0.372	0.0391766	Down	Endoplasmin OS=Homo sapiens OX=9606 GN=HSP90B1 PE=1 SV=1	HSP90B1	1	1.01366e-32	188.6	2	EELVK(1)NLGTIAK	-3.602	0.349		0.296	1.15	0.88	0.57
extracellular region	P62937	31	K	0.303	0.0338607	Down	Peptidyl-prolyl cis-trans isomerase A OS=Homo sapiens OX=9606 GN=PPIA PE=1 SV=2	PPIA	1	0.000237559	127.94	2	VPK(1)TAENFR	-3.7496	0.892	0.508	0.621	2.895		1.549
growth	P07900	283	K	0.366	0.00553349	Down	Heat shock protein HSP 90-alpha OS=Homo sapiens OX=9606 GN=HSP90AA1 PE=1 SV=5	HSP90AA1	1	1.33577e-14	183.57	2	EK(1)YIDQEELNK	-4.1913	0.958	0.546	0.579	2.147	1.772	1.765
growth	P07900	632	K	0.413	0.0322075	Down	Heat shock protein HSP 90-alpha OS=Homo sapiens OX=9606 GN=HSP90AA1 PE=1 SV=5	HSP90AA1	1	1.27501e-18	124.62	3	K(1)HLEINPDHSIIETLR	-7.1392	0.896	0.508	0.564	2.055	1.694	1.021
growth	P07900	185	K	0.242	0.00357787	Down	Heat shock protein HSP 90-alpha OS=Homo sapiens OX=9606 GN=HSP90AA1 PE=1 SV=5	HSP90AA1	1	0.00194946	83.358	2	GTK(1)VILHLK	-5.1043	0.58		0.436	1.945	1.811	2.533
growth	P07900	112	K	0.217	0.0235457	Down	Heat shock protein HSP 90-alpha OS=Homo sapiens OX=9606 GN=HSP90AA1 PE=1 SV=5	HSP90AA1	1	8.65796e-33	160.07	2	ADLINNLGTIAK(1)SGTK	-6.0572	0.693	0.358	0.567	4.384	1.456	1.617
growth	P43004	571	K	0.354	0.00749624	Down	Excitatory amino acid transporter 2 OS=Homo sapiens OX=9606 GN=SLC1A2 PE=1 SV=2	SLC1A2	1	4.73475e-30	168.69	2	SADCSVEEEPWK(1)R	-5.9099	0.547	0.798		1.67	2.044	1.99
growth	Q13263	213	K	0.425	0.013857	Down	Transcription intermediary factor 1-beta OS=Homo sapiens OX=9606 GN=TRIM28 PE=1 SV=5	TRIM28	1	8.34449e-32	117.33	4	TVYCNVHK(1)HEPLVLFCESCDTLTCR	-2.8079	0.397		0.402	1.034	0.845
immune system process	Q9H9B4	72	K	0.273	0.00702124	Down	Sideroflexin-1 OS=Homo sapiens OX=9606 GN=SFXN1 PE=1 SV=4	SFXN1	1	3.30099e-06	63.766	3	AK(1)YIYDSAFHPDTGEK	-6.1237	0.596		0.519	2.614	1.922	1.593
immune system process	P07900	185	K	0.242	0.00357787	Down	Heat shock protein HSP 90-alpha OS=Homo sapiens OX=9606 GN=HSP90AA1 PE=1 SV=5	HSP90AA1	1	0.00194946	83.358	2	GTK(1)VILHLK	-5.1043	0.58		0.436	1.945	1.811	2.533
immune system process	P27824	210	K	0.389	0.0331981	Down	Calnexin OS=Homo sapiens OX=9606 GN=CANX PE=1 SV=2	CANX	1	4.03999e-05	140.57	2	NPK(1)TGIYEEK	-3.8277	0.369		0.282	1.14	0.641	0.731
immune system process	P07900	283	K	0.366	0.00553349	Down	Heat shock protein HSP 90-alpha OS=Homo sapiens OX=9606 GN=HSP90AA1 PE=1 SV=5	HSP90AA1	1	1.33577e-14	183.57	2	EK(1)YIDQEELNK	-4.1913	0.958	0.546	0.579	2.147	1.772	1.765
immune system process	P43243	473	K	0.394	0.0189459	Down	Matrin-3 OS=Homo sapiens OX=9606 GN=MATR3 PE=1 SV=2	MATR3	1	0.00146092	113.7	2	VHLSQK(1)YK	-4.4169	0.827	0.644	0.441	1.948	1.139	1.761
immune system process	P49327	2438	K	0.306	0.0311559	Down	Fatty acid synthase OS=Homo sapiens OX=9606 GN=FASN PE=1 SV=3	FASN	1	6.19041e-05	88.181	3	AK(1)YHGNVMLLR	-5.4108	0.675		0.464	1.663		2.065
immune system process	P43243	524	K	0.297	0.0161526	Down	Matrin-3 OS=Homo sapiens OX=9606 GN=MATR3 PE=1 SV=2	MATR3	1	0.00130506	100.75	2	IK(1)NYILMR	-3.636	0.605		0.436	1.255	2.198	1.807
immune system process	P08708	59	K	0.297	0.037943	Down	40S ribosomal protein S17 OS=Homo sapiens OX=9606 GN=RPS17 PE=1 SV=2	RPS17	1	7.24758e-05	124.81	2	IAGYVTHLMK(1)R	-4.5131	0.372		0.269	1.543	0.678	1.016
immune system process	P07900	112	K	0.217	0.0235457	Down	Heat shock protein HSP 90-alpha OS=Homo sapiens OX=9606 GN=HSP90AA1 PE=1 SV=5	HSP90AA1	1	8.65796e-33	160.07	2	ADLINNLGTIAK(1)SGTK	-6.0572	0.693	0.358	0.567	4.384	1.456	1.617
immune system process	P07900	632	K	0.413	0.0322075	Down	Heat shock protein HSP 90-alpha OS=Homo sapiens OX=9606 GN=HSP90AA1 PE=1 SV=5	HSP90AA1	1	1.27501e-18	124.62	3	K(1)HLEINPDHSIIETLR	-7.1392	0.896	0.508	0.564	2.055	1.694	1.021
immune system process	P26038	143	K	0.416	0.0168252	Down	Moesin OS=Homo sapiens OX=9606 GN=MSN PE=1 SV=3	MSN	1	7.94857e-10	117.21	2	EVHK(1)SGYLAGDK	-4.8605	0.384		0.375	0.959	0.687	1.088
immune system process	P50990	466	K	0.438	0.0425533	Down	T-complex protein 1 subunit theta OS=Homo sapiens OX=9606 GN=CCT8 PE=1 SV=4	CCT8	1	5.71796e-07	103.23	3	ANEVISK(1)LYAVHQEGNK	-6.0587	0.986	0.748	0.654	2.25	1.385
immune system process	P40121	115	K	0.546	0.0477309	Down	Macrophage-capping protein OS=Homo sapiens OX=9606 GN=CAPG PE=1 SV=2	CAPG	1	3.33182e-16	147.02	3	GLK(1)YQEGGVESAFHK	-4.7048	0.514		0.5	1.019	0.69	1.075
immune system process	P32119	196	K	0.425	0.0184677	Down	Peroxiredoxin-2 OS=Homo sapiens OX=9606 GN=PRDX2 PE=1 SV=5	PRDX2	1	0.00602041	109.11	2	EYFSK(1)HN	-5.6187	0.809	0.665	0.632	2.256	1.569	1.128
immune system process	P28482	270	K	0.525	0.0423994	Down	Mitogen-activated protein kinase 1 OS=Homo sapiens OX=9606 GN=MAPK1 PE=1 SV=3	MAPK1	1	6.06964e-05	119.07	2	NYLLSLPHK(1)NK	-4.3111	0.84	0.967	0.802	2.364	1.304	1.303
immune system process	Q9H8H3	109	K	0.298	0.02058	Down	Methyltransferase-like protein 7A OS=Homo sapiens OX=9606 GN=METTL7A PE=1 SV=1	METTL7A	1	1.32504e-13	150.53	2	FLIK(1)SIAENR	-6.2298	0.369	0.194	0.34	1.375	1.059	0.593
immune system process	P26038	3	K	0.391	0.0124433	Down	Moesin OS=Homo sapiens OX=9606 GN=MSN PE=1 SV=3	MSN	1	0.0101761	91.783	2	PK(1)TISVR	-3.2062	0.35		0.344	1.001	0.991	0.67
immune system process	P61586	162	K	0.401	0.0131434	Down	Transforming protein RhoA OS=Homo sapiens OX=9606 GN=RHOA PE=1 SV=1	RHOA	1	0.000145487	89.382	2	IGAFGYMECSAK(1)TK	-2.3321	0.809	0.513		1.554	1.618	1.775
immune system process	P61586	104	K	0.157	0.0459742	Down	Transforming protein RhoA OS=Homo sapiens OX=9606 GN=RHOA PE=1 SV=1	RHOA	1	2.84611e-12	111.98	3	WTPEVK(1)HFCPNVPIILVGNK	-7.8123		0.243	0.576	2.643	2.581
immune system process	P50990	307	K	0.43	0.0445288	Down	T-complex protein 1 subunit theta OS=Homo sapiens OX=9606 GN=CCT8 PE=1 SV=4	CCT8	1	2.10013e-09	121.86	3	VADMALHYANK(1)YNIMLVR	-5.1258	0.907	0.603	0.702	2.151	1.279
immune system process	P30101	218	K	0.418	0.025017	Down	Protein disulfide-isomerase A3 OS=Homo sapiens OX=9606 GN=PDIA3 PE=1 SV=4	PDIA3	1	6.45462e-24	166.65	2	FEDK(1)TVAYTEQK	-4.0681	0.387		0.31	1.041	0.833	0.629
immune system process	P35613	227	K	0.583	0.016966	Down	Basigin OS=Homo sapiens OX=9606 GN=BSG PE=1 SV=2	BSG	1	2.96586e-09	99.909	3	AVK(1)SSEHINEGETAMLVCK	-4.0844	0.671	0.925	0.641	1.438	1.103	1.293
immune system process	P27824	458	K	0.331	0.045113	Down	Calnexin OS=Homo sapiens OX=9606 GN=CANX PE=1 SV=2	CANX	1	9.74359e-53	228.73	2	IVDDWANDGWGLK(1)K	-2.0038	0.333		0.224	1.222	0.723	0.576
immune system process	P28482	138	K	0.498	0.00378019	Down	Mitogen-activated protein kinase 1 OS=Homo sapiens OX=9606 GN=MAPK1 PE=1 SV=3	MAPK1	1	7.2177e-05	134.2	3	GLK(1)YIHSANVLHR	-6.1004	0.848	0.808	0.66	1.363	1.471	1.815
immune system process	P27824	127	K	0.243	0.0225698	Down	Calnexin OS=Homo sapiens OX=9606 GN=CANX PE=1 SV=2	CANX	1	0.000231988	107.08	3	AK(1)HHAISAK	-2.5346	0.252		0.178	1.015	1.099	0.539
immune system process	P68871	96	K	3.358	0.0279466	Up	Hemoglobin subunit beta OS=Homo sapiens OX=9606 GN=HBB PE=1 SV=2	HBB	1	4.23028e-152	234.91	3	GTFATLSELHCDK(1)LHVDPENFR	-0.93642	1.119	2.332	1.299		0.478	0.465
immune system process	P14625	168	K	0.218	0.0355353	Down	Endoplasmin OS=Homo sapiens OX=9606 GN=HSP90B1 PE=1 SV=1	HSP90B1	1	2.36205e-69	252.02	2	NLGTIAK(1)SGTSEFLNK	-1.4325	0.358	0.251	0.267	2.319	1.17	0.534
immune system process	P07858	220	K	0.262	0.0331137	Down	Cathepsin B OS=Homo sapiens OX=9606 GN=CTSB PE=1 SV=3	CTSB	1	3.37055e-10	126.17	2	ICEPGYSPTYK(1)QDK	-4.8146	0.216	0.271		1.13	0.729
immune system process	P22392	31	K	0.336	0.0103069	Down	Nucleoside diphosphate kinase B OS=Homo sapiens OX=9606 GN=NME2 PE=1 SV=1	NME2	1	0.0111573	70.67	2	FEQK(1)GFR	-5.7571	0.702	0.331	0.385	1.688	1.29	1.243
immune system process	O15260	22	K	0.419	0.0225506	Down	Surfeit locus protein 4 OS=Homo sapiens OX=9606 GN=SURF4 PE=1 SV=3	SURF4	1	6.02999e-06	145.75	2	VTK(1)QYLPHVAR	-4.7141	0.34		0.429	1.178	0.825	0.75
immune system process	P14625	95	K	0.303	0.048169	Down	Endoplasmin OS=Homo sapiens OX=9606 GN=HSP90B1 PE=1 SV=1	HSP90B1	1	2.23114e-13	163.2	2	LIINSLYK(1)NK	-8.0736	0.538	0.207	0.373	2.041	0.889	0.757
immune system process	P62937	31	K	0.303	0.0338607	Down	Peptidyl-prolyl cis-trans isomerase A OS=Homo sapiens OX=9606 GN=PPIA PE=1 SV=2	PPIA	1	0.000237559	127.94	2	VPK(1)TAENFR	-3.7496	0.892	0.508	0.621	2.895		1.549
immune system process	P62979	6	K	0.374	0.0191952	Down	Ubiquitin-40S ribosomal protein S27a OS=Homo sapiens OX=9606 GN=RPS27A PE=1 SV=2	RPS27A	1	4.81904e-21	211.84	2	MQIFVK(1)TLTGK	-4.7802	0.423	0.595	0.472	1.947	1.131	0.908
immune system process	Q14204	371	K	0.478	0.0268925	Down	Cytoplasmic dynein 1 heavy chain 1 OS=Homo sapiens OX=9606 GN=DYNC1H1 PE=1 SV=5	DYNC1H1	1	0.00332579	82.716	2	NTK(1)YPIQR	-7.1203	0.813	0.845	0.683	2.314	1.343	1.245
immune system process	Q14204	2966	K	0.404	0.00825903	Down	Cytoplasmic dynein 1 heavy chain 1 OS=Homo sapiens OX=9606 GN=DYNC1H1 PE=1 SV=5	DYNC1H1	1	7.38978e-05	81.48	2	K(1)YTGEDFDEDLR	-4.1385	0.776	0.757	0.633	2.275	1.27	1.818
immune system process	Q14204	1130	K	0.286	0.010418	Down	Cytoplasmic dynein 1 heavy chain 1 OS=Homo sapiens OX=9606 GN=DYNC1H1 PE=1 SV=5	DYNC1H1	1	1.29177e-10	72.075	3	EVLSK(1)FGQMLGSNMTEFHSQISK	-2.6531	0.579	0.56		2.241	1.739
immune system process	P09972	230	K	1.669	0.0313747	Up	Fructose-bisphosphate aldolase C OS=Homo sapiens OX=9606 GN=ALDOC PE=1 SV=2	ALDOC	1	1.58821e-119	248.34	4	ALSDHHVYLEGTLLK(1)PNMVTPGHACPIK	-4.1789	0.731	1.222	0.919	0.577	0.598	0.546
immune system process	P05026	216	K	0.317	0.0382281	Down	Sodium/potassium-transporting ATPase subunit beta-1 OS=Homo sapiens OX=9606 GN=ATP1B1 PE=1 SV=1	ATP1B1	1	9.9548e-08	130.99	2	YNPNVLPVQCTGK(1)R	-3.8605	0.386	0.62			1.576	1.6
immune system process	P09972	153	K	2.756	0.00403543	Up	Fructose-bisphosphate aldolase C OS=Homo sapiens OX=9606 GN=ALDOC PE=1 SV=2	ALDOC	1	0.00123071	105.81	2	CVLK(1)ISER	-5.1645	2.269	1.451	1.332	0.594	0.63	0.609
immune system process	P11216	316	K	0.277	0.0248011	Down	Glycogen phosphorylase, brain form OS=Homo sapiens OX=9606 GN=PYGB PE=1 SV=5	PYGB	1	0.00530768	76.833	3	SSK(1)FGCRDPVR	-4.9643	0.546		0.716	2.626		1.928
immune system process	Q93050	288	K	1.542	0.0413809	Up	V-type proton ATPase 116 kDa subunit a isoform 1 OS=Homo sapiens OX=9606 GN=ATP6V0A1 PE=1 SV=3	ATP6V0A1	1	0.000171134	133.98	2	VLQAAAK(1)NIR	-3.4237	0.78	1.001		0.532	0.547	0.654
immune system process	Q13576	1081	K	0.444	0.0302779	Down	Ras GTPase-activating-like protein IQGAP2 OS=Homo sapiens OX=9606 GN=IQGAP2 PE=1 SV=4	IQGAP2	1	0.00243955	74.269	2	VLK(1)NSIHEK	-3.7035	0.378		0.314	0.866	0.694
immune system process	P06744	73	K	0.647	0.0147481	Down	Glucose-6-phosphate isomerase OS=Homo sapiens OX=9606 GN=GPI PE=1 SV=4	GPI	1	0.00468232	83.623	2	MLVDLAK(1)SR	-4.1472	0.909	0.82		1.38	1.187	1.443
immune system process	P00918	171	K	0.539	0.038486	Down	Carbonic anhydrase 2 OS=Homo sapiens OX=9606 GN=CA2 PE=1 SV=2	CA2	1	1.83781e-21	154.94	2	GK(1)SADFTNFDPR	-4.4621	0.712		0.534	1.074	0.988	1.407
immune system process	P00491	95	K	0.616	0.000682171	Down	Purine nucleoside phosphorylase OS=Homo sapiens OX=9606 GN=PNP PE=1 SV=2	PNP	1	2.61259e-36	219.16	3	FHMYEGYPLWK(1)VTFPVR	-6.8494	0.724	0.769	0.789	1.231	1.237
immune system process	P04075	147	K	1.546	0.00205765	Up	Fructose-bisphosphate aldolase A OS=Homo sapiens OX=9606 GN=ALDOA PE=1 SV=2	ALDOA	1	3.93774e-70	237.92	2	KDGADFAK(1)WR	-3.7312	1.338	1.225	1.371	0.884	0.764	0.896
immune system process	P04075	342	K	0.363	0.0228227	Down	Fructose-bisphosphate aldolase A OS=Homo sapiens OX=9606 GN=ALDOA PE=1 SV=2	ALDOA	1	8.64934e-146	258.71	3	ALANSLACQGK(1)YTPSGQAGAAASESLFVSNHAY	-0.31827	1.126	0.721	0.709	3.408	2.056	1.568
immune system process	P04075	330	K	0.256	0.00924352	Down	Fructose-bisphosphate aldolase A OS=Homo sapiens OX=9606 GN=ALDOA PE=1 SV=2	ALDOA	1	4.97613e-05	123.5	2	AAQEEYVK(1)R	-4.3677	0.708	0.506	0.383	3.082	1.533	1.632
immune system process	Q13813	2404	K	0.294	0.0308808	Down	Spectrin alpha chain, non-erythrocytic 1 OS=Homo sapiens OX=9606 GN=SPTAN1 PE=1 SV=3	SPTAN1	1	2.44029e-07	126.32	2	ETENVK(1)SSEEIESAFR	-8.1403	0.799	0.488		2.985	2.07	1.503
immune system process	O75131	52	K	0.437	0.042157	Down	Copine-3 OS=Homo sapiens OX=9606 GN=CPNE3 PE=1 SV=1	CPNE3	1	0.00320388	69.276	2	IK(1)NCLNPQFSK	-5.6366	0.543	0.577	0.336	1.275	0.945
immune system process	P62937	49	K	0.221	0.00653701	Down	Peptidyl-prolyl cis-trans isomerase A OS=Homo sapiens OX=9606 GN=PPIA PE=1 SV=2	PPIA	1	3.48244e-15	187.1	2	GFGYK(1)GSCFHR	-4.3665	0.605	0.427	0.377	1.681	1.46	3.225
immune system process	Q13813	2047	K	0.524	0.0174965	Down	Spectrin alpha chain, non-erythrocytic 1 OS=Homo sapiens OX=9606 GN=SPTAN1 PE=1 SV=3	SPTAN1	1	6.0152e-15	166.71	2	DQLLAAK(1)HVQSK	-4.3882	0.91	0.907	0.7	1.982	1.232	1.587
immune system process	P50395	418	K	0.179	0.0233118	Down	Rab GDP dissociation inhibitor beta OS=Homo sapiens OX=9606 GN=GDI2 PE=1 SV=2	GDI2	1	1.4887e-64	191.49	3	TYDATTHFETTCDDIK(1)NIYK	-5.8302	0.531	0.355	0.471	4.643	1.795	1.122
immune system process	P07814	497	K	0.457	0.0237414	Down	Bifunctional glutamate/proline--tRNA ligase OS=Homo sapiens OX=9606 GN=EPRS1 PE=1 SV=5	EPRS1	1	0.0109729	75.915	2	IWAFNK(1)K	-9.4156	0.804	0.583	0.561	1.883	1.001	1.382
immune system process	P07339	127	K	0.373	0.0392557	Down	Cathepsin D OS=Homo sapiens OX=9606 GN=CTSD PE=1 SV=1	CTSD	1	6.48093e-05	99.174	2	YNSDK(1)SSTYVK	-5.2892	0.452	0.578		1.809	0.917	1.411
immune system process	Q08209	323	K	0.387	0.0316177	Down	Serine/threonine-protein phosphatase 2B catalytic subunit alpha isoform OS=Homo sapiens OX=9606 GN=PPP3CA PE=1 SV=1	PPP3CA	1	3.08677e-15	114.93	2	AAVLK(1)YENNVMNIR	-5.7491	0.826	0.633			2.091	1.675
immune system process	P10909	340	K	0.508	0.0194405	Down	Clusterin OS=Homo sapiens OX=9606 GN=CLU PE=1 SV=1	CLU	1	0.00884752	117.39	2	K(1)YNELLK	-3.5157	0.569	0.74	0.449	1.375	1.147	0.939
immune system process	P09429	30	K	0.468	0.00316491	Down	High mobility group protein B1 OS=Homo sapiens OX=9606 GN=HMGB1 PE=1 SV=3	HMGB1	1	5.26639e-05	95.656	3	K(1)HPDASVNFSEFSK	-4.6644	0.567	0.509	0.492		1.217	1.017
immune system process	P02671	89	K	0.46	0.0324963	Down	Fibrinogen alpha chain OS=Homo sapiens OX=9606 GN=FGA PE=1 SV=2	FGA	1	5.14799e-07	141.29	2	LK(1)NSLFEYQK	-2.0135	0.462		0.363	1.053	0.97	0.667
immune system process	Q15233	243	K	0.29	0.00378411	Down	Non-POU domain-containing octamer-binding protein OS=Homo sapiens OX=9606 GN=NONO PE=1 SV=4	NONO	1	0.00427119	65.156	2	LVIK(1)NQQFHK	-3.965	0.359		0.425	1.327	1.119	1.612
immune system process	Q13554	69	K	0.425	0.0145479	Down	Calcium/calmodulin-dependent protein kinase type II subunit beta OS=Homo sapiens OX=9606 GN=CAMK2B PE=1 SV=3	CAMK2B	1	0.000355844	94.806	3	LLK(1)HSNIVR	-4.3855	0.941	0.622		1.638	1.979	1.899
immune system process	P14625	161	K	0.372	0.0391766	Down	Endoplasmin OS=Homo sapiens OX=9606 GN=HSP90B1 PE=1 SV=1	HSP90B1	1	1.01366e-32	188.6	2	EELVK(1)NLGTIAK	-3.602	0.349		0.296	1.15	0.88	0.57
immune system process	P52943	27	K	0.381	0.0355794	Down	Cysteine-rich protein 2 OS=Homo sapiens OX=9606 GN=CRIP2 PE=1 SV=1	CRIP2	1	0.00497848	65.156	2	DWHK(1)FCLK	-4.0574	0.732	0.629			2.087	1.489
immune system process	Q01469	40	K	3.203	0.0120906	Up	Fatty acid-binding protein 5 OS=Homo sapiens OX=9606 GN=FABP5 PE=1 SV=3	FABP5	1	2.17577e-08	89.359	2	MGAMAK(1)PDCIITCDGK	0.34668	1.572	2.504		0.725	0.531	0.653
immune system process	P01023	531	K	0.519	0.0301496	Down	Alpha-2-macroglobulin OS=Homo sapiens OX=9606 GN=A2M PE=1 SV=3	A2M	1	1.29027e-09	102.57	3	GHFSISIPVK(1)SDIAPVAR	-7.201	0.664	0.617	0.499	1.419	1.217	0.796
immune system process	Q13263	213	K	0.425	0.013857	Down	Transcription intermediary factor 1-beta OS=Homo sapiens OX=9606 GN=TRIM28 PE=1 SV=5	TRIM28	1	8.34449e-32	117.33	4	TVYCNVHK(1)HEPLVLFCESCDTLTCR	-2.8079	0.397		0.402	1.034	0.845
immune system process	P10909	222	K	0.394	0.0295643	Down	Clusterin OS=Homo sapiens OX=9606 GN=CLU PE=1 SV=1	CLU	1	0.00111341	111.61	3	RPHFFFPK(1)SR	-5.6462	0.701	0.395	0.508	1.936	0.91	1.23
localization	P35613	227	K	0.583	0.016966	Down	Basigin OS=Homo sapiens OX=9606 GN=BSG PE=1 SV=2	BSG	1	2.96586e-09	99.909	3	AVK(1)SSEHINEGETAMLVCK	-4.0844	0.671	0.925	0.641	1.438	1.103	1.293
localization	P43003	191	K	0.197	0.0156291	Down	Excitatory amino acid transporter 1 OS=Homo sapiens OX=9606 GN=SLC1A3 PE=1 SV=1	SLC1A3	1	0.000423684	118.06	2	QFK(1)TNYEK	-3.7779	0.4	0.367		2.735	1.91	1.183
localization	P13611	3182	K	0.541	0.0195551	Down	Versican core protein OS=Homo sapiens OX=9606 GN=VCAN PE=1 SV=3	VCAN	1	3.14359e-15	196.32	2	FQGQCYK(1)YFAHR	-1.993	0.618	0.595			1.215	1.026
localization	P48066	617	K	0.143	0.00149874	Down	Sodium- and chloride-dependent GABA transporter 3 OS=Homo sapiens OX=9606 GN=SLC6A11 PE=2 SV=1	SLC6A11	1	6.54995e-10	158.59	2	LK(1)SDGTIAAITEK	-3.1911	0.13		0.117		0.817	0.91
localization	Q02878	192	K	0.053	0.0126531	Down	60S ribosomal protein L6 OS=Homo sapiens OX=9606 GN=RPL6 PE=1 SV=3	RPL6	1	1.08172e-14	175.54	2	THQK(1)FVIATSTK	-4.9452	0.179	0.032	0.055	2.079	2.424	0.53
localization	P61981	142	K	0.528	0.0189912	Down	14-3-3 protein gamma OS=Homo sapiens OX=9606 GN=YWHAG PE=1 SV=2	YWHAG	1	2.51329e-06	154.81	2	YLAEVATGEK(1)R	-4.7078	0.977	0.844		2.065	1.502	1.606
localization	Q02878	210	K	0.58	0.0134394	Down	60S ribosomal protein L6 OS=Homo sapiens OX=9606 GN=RPL6 PE=1 SV=3	RPL6	1	0.000517379	71.896	2	IPK(1)HLTDAYFK	-3.8543	0.636		0.583	1.1	1.002
localization	P09543	73	K	0.494	0.0465249	Down	2',3'-cyclic-nucleotide 3'-phosphodiesterase OS=Homo sapiens OX=9606 GN=CNP PE=1 SV=2	CNP	1	0.00555669	109.11	2	VIVDK(1)YRDGTK	-6.1837	0.869	0.458	0.44	1.143	0.936	1.498
localization	P09543	164	K	0.441	0.0136626	Down	2',3'-cyclic-nucleotide 3'-phosphodiesterase OS=Homo sapiens OX=9606 GN=CNP PE=1 SV=2	CNP	1	1.21173e-21	184.43	2	EK(1)NQWQLSADDLK	-2.7819	0.846	0.749	0.779	1.894	1.221	2.269
localization	P27824	127	K	0.243	0.0225698	Down	Calnexin OS=Homo sapiens OX=9606 GN=CANX PE=1 SV=2	CANX	1	0.000231988	107.08	3	AK(1)HHAISAK	-2.5346	0.252		0.178	1.015	1.099	0.539
localization	P01023	531	K	0.519	0.0301496	Down	Alpha-2-macroglobulin OS=Homo sapiens OX=9606 GN=A2M PE=1 SV=3	A2M	1	1.29027e-09	102.57	3	GHFSISIPVK(1)SDIAPVAR	-7.201	0.664	0.617	0.499	1.419	1.217	0.796
localization	P27824	458	K	0.331	0.045113	Down	Calnexin OS=Homo sapiens OX=9606 GN=CANX PE=1 SV=2	CANX	1	9.74359e-53	228.73	2	IVDDWANDGWGLK(1)K	-2.0038	0.333		0.224	1.222	0.723	0.576
localization	P07737	105	K	0.504	0.0438885	Down	Profilin-1 OS=Homo sapiens OX=9606 GN=PFN1 PE=1 SV=2	PFN1	1	9.81234e-119	257.55	2	STGGAPTFNVTVTK(1)TDK	-3.9395	0.613	0.7	0.66	1.913	0.972	1.033
localization	P27824	210	K	0.389	0.0331981	Down	Calnexin OS=Homo sapiens OX=9606 GN=CANX PE=1 SV=2	CANX	1	4.03999e-05	140.57	2	NPK(1)TGIYEEK	-3.8277	0.369		0.282	1.14	0.641	0.731
localization	P07737	91	K	0.268	0.0323857	Down	Profilin-1 OS=Homo sapiens OX=9606 GN=PFN1 PE=1 SV=2	PFN1	1	3.03883e-33	177.74	2	TK(1)STGGAPTFNVTVTK	-4.2331	0.413	0.444	0.37	2.632	1.181	0.759
localization	Q9NZN3	220	K	0.174	0.0388381	Down	EH domain-containing protein 3 OS=Homo sapiens OX=9606 GN=EHD3 PE=1 SV=2	EHD3	1	3.38925e-17	119.79	2	VVLNK(1)ADQIETQQLMR	-7.5843	0.731	0.511	0.803	7.304	3.103	1.341
localization	P13667	533	K	0.349	0.0072404	Down	Protein disulfide-isomerase A4 OS=Homo sapiens OX=9606 GN=PDIA4 PE=1 SV=2	PDIA4	1	3.09838e-06	95.345	2	VVVGK(1)TFDSIVMDPK	-1.0518	0.329		0.277	0.987	0.934	0.686
localization	P61981	120	K	0.45	0.0235354	Down	14-3-3 protein gamma OS=Homo sapiens OX=9606 GN=YWHAG PE=1 SV=2	YWHAG	1	2.97402e-67	200.82	2	NCSETQYESK(1)VFYLK	-4.2515	0.891	0.928	0.714	2.56	1.787	1.285
localization	P30153	542	K	0.165	0.0320196	Down	Serine/threonine-protein phosphatase 2A 65 kDa regulatory subunit A alpha isoform OS=Homo sapiens OX=9606 GN=PPP2R1A PE=1 SV=4	PPP2R1A	1	0.00621146	62.969	2	FNVAK(1)SLQK	-3.9071		0.424	0.468	4.259	2.55	1.3
localization	Q9Y6R1	934	K	0.121	0.04274	Down	Electrogenic sodium bicarbonate cotransporter 1 OS=Homo sapiens OX=9606 GN=SLC4A4 PE=1 SV=1	SLC4A4	1	2.73002e-07	106.11	3	LLLMPLK(1)HQPDFIYLR	-7.363		0.13	0.288	1.938	2.589	0.676
localization	P63241	68	K	0.437	0.0199255	Down	Eukaryotic translation initiation factor 5A-1 OS=Homo sapiens OX=9606 GN=EIF5A PE=1 SV=2	EIF5A	1	7.90301e-16	122.13	3	K(1)YEDICPSTHNMDVPNIK	-7.5553	0.675	0.723	0.526	1.956	1.011	1.439
localization	P23284	165	K	0.323	0.0129412	Down	Peptidyl-prolyl cis-trans isomerase B OS=Homo sapiens OX=9606 GN=PPIB PE=1 SV=2	PPIB	1	9.51658e-08	136.06	2	TAWLDGK(1)HVVFGK	-0.73948	0.275		0.336	0.726	0.892	1.221
localization	Q8TCT9	61	K	0.317	0.0240575	Down	Minor histocompatibility antigen H13 OS=Homo sapiens OX=9606 GN=HM13 PE=1 SV=1	HM13	1	8.49658e-05	104.49	2	GK(1)NASDMPETITSR	-5.2432	0.239		0.291	1.185	0.687	0.637
localization	O75044	470	K	0.488	0.0421297	Down	SLIT-ROBO Rho GTPase-activating protein 2 OS=Homo sapiens OX=9606 GN=SRGAP2 PE=1 SV=3	SRGAP2	1	0.000462707	111.61	3	LQAK(1)HDLLQK	-3.5346	0.545	0.887	0.717	1.684		1.252
localization	P08708	59	K	0.297	0.037943	Down	40S ribosomal protein S17 OS=Homo sapiens OX=9606 GN=RPS17 PE=1 SV=2	RPS17	1	7.24758e-05	124.81	2	IAGYVTHLMK(1)R	-4.5131	0.372		0.269	1.543	0.678	1.016
localization	P04075	342	K	0.363	0.0228227	Down	Fructose-bisphosphate aldolase A OS=Homo sapiens OX=9606 GN=ALDOA PE=1 SV=2	ALDOA	1	8.64934e-146	258.71	3	ALANSLACQGK(1)YTPSGQAGAAASESLFVSNHAY	-0.31827	1.126	0.721	0.709	3.408	2.056	1.568
localization	P23284	116	K	0.442	0.0263751	Down	Peptidyl-prolyl cis-trans isomerase B OS=Homo sapiens OX=9606 GN=PPIB PE=1 SV=2	PPIB	1	5.93043e-15	130.99	2	GDGTGGK(1)SIYGER	-6.3254	0.467		0.39	1.258	0.855	0.796
localization	P07858	220	K	0.262	0.0331137	Down	Cathepsin B OS=Homo sapiens OX=9606 GN=CTSB PE=1 SV=3	CTSB	1	3.37055e-10	126.17	2	ICEPGYSPTYK(1)QDK	-4.8146	0.216	0.271		1.13	0.729
localization	P09429	30	K	0.468	0.00316491	Down	High mobility group protein B1 OS=Homo sapiens OX=9606 GN=HMGB1 PE=1 SV=3	HMGB1	1	5.26639e-05	95.656	3	K(1)HPDASVNFSEFSK	-4.6644	0.567	0.509	0.492		1.217	1.017
localization	O95573	547	K	0.499	0.00425054	Down	Long-chain-fatty-acid--CoA ligase 3 OS=Homo sapiens OX=9606 GN=ACSL3 PE=1 SV=3	ACSL3	1	8.81969e-05	82.437	2	TK(1)ADFFEDENGQR	-3.6986	0.523		0.505	1.017	1.155	0.916
localization	P22392	31	K	0.336	0.0103069	Down	Nucleoside diphosphate kinase B OS=Homo sapiens OX=9606 GN=NME2 PE=1 SV=1	NME2	1	0.0111573	70.67	2	FEQK(1)GFR	-5.7571	0.702	0.331	0.385	1.688	1.29	1.243
localization	P61586	162	K	0.401	0.0131434	Down	Transforming protein RhoA OS=Homo sapiens OX=9606 GN=RHOA PE=1 SV=1	RHOA	1	0.000145487	89.382	2	IGAFGYMECSAK(1)TK	-2.3321	0.809	0.513		1.554	1.618	1.775
localization	Q16555	258	K	0.216	0.0348183	Down	Dihydropyrimidinase-related protein 2 OS=Homo sapiens OX=9606 GN=DPYSL2 PE=1 SV=1	DPYSL2	1	5.83983e-53	225.89	2	VMSK(1)SSAEVIAQAR	-5.4553	0.806	0.251		2.835	1.958	2.547
localization	P05141	199	K	0.281	0.0102126	Down	ADP/ATP translocase 2 OS=Homo sapiens OX=9606 GN=SLC25A5 PE=1 SV=7	SLC25A5	1	1.73755e-15	106.58	2	AAYFGIYDTAK(1)GMLPDPK	-2.9528	0.332		0.332	1.577	1.069	0.9
localization	Q16555	480	K	0.276	0.00800522	Down	Dihydropyrimidinase-related protein 2 OS=Homo sapiens OX=9606 GN=DPYSL2 PE=1 SV=1	DPYSL2	1	3.7038e-08	155.57	2	KPFPDFVYK(1)R	-4.5549	0.767	0.609	0.333	2.475	2.027	1.694
localization	Q00325	304	K	0.241	0.0395479	Down	Phosphate carrier protein, mitochondrial OS=Homo sapiens OX=9606 GN=SLC25A3 PE=1 SV=2	SLC25A3	1	4.59556e-06	133.98	2	GSSASLVLK(1)R	-4.8845	0.57	0.372	0.56	3.323	2.069	0.833
localization	P10909	340	K	0.508	0.0194405	Down	Clusterin OS=Homo sapiens OX=9606 GN=CLU PE=1 SV=1	CLU	1	0.00884752	117.39	2	K(1)YNELLK	-3.5157	0.569	0.74	0.449	1.375	1.147	0.939
localization	P62701	53	K	0.287	0.00247841	Down	40S ribosomal protein S4, X isoform OS=Homo sapiens OX=9606 GN=RPS4X PE=1 SV=2	RPS4X	1	0.00125486	94.66	2	LK(1)YALTGDEVK	-5.4037	0.48		0.432	1.495	1.376	1.899
localization	P61266	82	K	1.641	0.0396732	Up	Syntaxin-1B OS=Homo sapiens OX=9606 GN=STX1B PE=1 SV=1	STX1B	1	6.92985e-52	216.53	3	TKQELEDLTADIK(1)K	-7.2244	1.159	0.948			0.646	0.638
localization	P10909	222	K	0.394	0.0295643	Down	Clusterin OS=Homo sapiens OX=9606 GN=CLU PE=1 SV=1	CLU	1	0.00111341	111.61	3	RPHFFFPK(1)SR	-5.6462	0.701	0.395	0.508	1.936	0.91	1.23
localization	O60749	234	K	0.488	0.0286455	Down	Sorting nexin-2 OS=Homo sapiens OX=9606 GN=SNX2 PE=1 SV=2	SNX2	1	0.0016613	101.48	2	EDSSSTEFVEK(1)R	-4.5952	0.56	0.685	0.538	1.667	0.866	1.117
localization	Q08209	323	K	0.387	0.0316177	Down	Serine/threonine-protein phosphatase 2B catalytic subunit alpha isoform OS=Homo sapiens OX=9606 GN=PPP3CA PE=1 SV=1	PPP3CA	1	3.08677e-15	114.93	2	AAVLK(1)YENNVMNIR	-5.7491	0.826	0.633			2.091	1.675
localization	P61586	104	K	0.157	0.0459742	Down	Transforming protein RhoA OS=Homo sapiens OX=9606 GN=RHOA PE=1 SV=1	RHOA	1	2.84611e-12	111.98	3	WTPEVK(1)HFCPNVPIILVGNK	-7.8123		0.243	0.576	2.643	2.581
localization	P14625	161	K	0.372	0.0391766	Down	Endoplasmin OS=Homo sapiens OX=9606 GN=HSP90B1 PE=1 SV=1	HSP90B1	1	1.01366e-32	188.6	2	EELVK(1)NLGTIAK	-3.602	0.349		0.296	1.15	0.88	0.57
localization	P61247	94	K	0.487	0.0253772	Down	40S ribosomal protein S3a OS=Homo sapiens OX=9606 GN=RPS3A PE=1 SV=2	RPS3A	1	9.19658e-16	122.94	3	LITEDVQGK(1)NCLTNFHGMDLTR	-1.4067	0.467		0.558	1.133		0.973
localization	P26038	3	K	0.391	0.0124433	Down	Moesin OS=Homo sapiens OX=9606 GN=MSN PE=1 SV=3	MSN	1	0.0101761	91.783	2	PK(1)TISVR	-3.2062	0.35		0.344	1.001	0.991	0.67
localization	P14625	168	K	0.218	0.0355353	Down	Endoplasmin OS=Homo sapiens OX=9606 GN=HSP90B1 PE=1 SV=1	HSP90B1	1	2.36205e-69	252.02	2	NLGTIAK(1)SGTSEFLNK	-1.4325	0.358	0.251	0.267	2.319	1.17	0.534
localization	P43004	571	K	0.354	0.00749624	Down	Excitatory amino acid transporter 2 OS=Homo sapiens OX=9606 GN=SLC1A2 PE=1 SV=2	SLC1A2	1	4.73475e-30	168.69	2	SADCSVEEEPWK(1)R	-5.9099	0.547	0.798		1.67	2.044	1.99
localization	P14625	95	K	0.303	0.048169	Down	Endoplasmin OS=Homo sapiens OX=9606 GN=HSP90B1 PE=1 SV=1	HSP90B1	1	2.23114e-13	163.2	2	LIINSLYK(1)NK	-8.0736	0.538	0.207	0.373	2.041	0.889	0.757
localization	P09972	153	K	2.756	0.00403543	Up	Fructose-bisphosphate aldolase C OS=Homo sapiens OX=9606 GN=ALDOC PE=1 SV=2	ALDOC	1	0.00123071	105.81	2	CVLK(1)ISER	-5.1645	2.269	1.451	1.332	0.594	0.63	0.609
localization	P09972	230	K	1.669	0.0313747	Up	Fructose-bisphosphate aldolase C OS=Homo sapiens OX=9606 GN=ALDOC PE=1 SV=2	ALDOC	1	1.58821e-119	248.34	4	ALSDHHVYLEGTLLK(1)PNMVTPGHACPIK	-4.1789	0.731	1.222	0.919	0.577	0.598	0.546
localization	P04075	330	K	0.256	0.00924352	Down	Fructose-bisphosphate aldolase A OS=Homo sapiens OX=9606 GN=ALDOA PE=1 SV=2	ALDOA	1	4.97613e-05	123.5	2	AAQEEYVK(1)R	-4.3677	0.708	0.506	0.383	3.082	1.533	1.632
localization	P51674	250	K	0.165	0.00369168	Down	Neuronal membrane glycoprotein M6-a OS=Homo sapiens OX=9606 GN=GPM6A PE=1 SV=2	GPM6A	1	0.000423684	125.98	2	MQK(1)YEDIK	-4.5081	0.492	0.206	0.504	2.373	2.081	2.832
localization	A2RRP1	1261	K	0.391	0.0220206	Down	Neuroblastoma-amplified sequence OS=Homo sapiens OX=9606 GN=NBAS PE=1 SV=2	NBAS	1	0.00017218	114.93	2	QSTK(1)LLGLAELLR	-2.9198	0.408		0.341	1.063	0.854
localization	P04075	147	K	1.546	0.00205765	Up	Fructose-bisphosphate aldolase A OS=Homo sapiens OX=9606 GN=ALDOA PE=1 SV=2	ALDOA	1	3.93774e-70	237.92	2	KDGADFAK(1)WR	-3.7312	1.338	1.225	1.371	0.884	0.764	0.896
localization	P56134	54	K	0.28	0.0358529	Down	ATP synthase subunit f, mitochondrial OS=Homo sapiens OX=9606 GN=ATP5MF PE=1 SV=3	ATP5MF	1	9.09612e-05	142.36	2	YYNK(1)YINVK	-4.0648	0.557	0.602	0.331	2.978	1.374	0.963
localization	P05023	444	K	0.417	0.0245482	Down	Sodium/potassium-transporting ATPase subunit alpha-1 OS=Homo sapiens OX=9606 GN=ATP1A1 PE=1 SV=1	ATP1A1	1	4.24505e-42	195.09	2	AVFQANQENLPILK(1)R	-0.6024	0.999	0.751	0.806	2.507		1.584
localization	P28482	270	K	0.525	0.0423994	Down	Mitogen-activated protein kinase 1 OS=Homo sapiens OX=9606 GN=MAPK1 PE=1 SV=3	MAPK1	1	6.06964e-05	119.07	2	NYLLSLPHK(1)NK	-4.3111	0.84	0.967	0.802	2.364	1.304	1.303
localization	P28482	138	K	0.498	0.00378019	Down	Mitogen-activated protein kinase 1 OS=Homo sapiens OX=9606 GN=MAPK1 PE=1 SV=3	MAPK1	1	7.2177e-05	134.2	3	GLK(1)YIHSANVLHR	-6.1004	0.848	0.808	0.66	1.363	1.471	1.815
localization	P15311	143	K	0.539	0.0373548	Down	Ezrin OS=Homo sapiens OX=9606 GN=EZR PE=1 SV=4	EZR	1	0.000804396	69.276	3	EVHK(1)SGYLSSER	-5.7877		0.993	0.793	1.744	1.571
localization	P00505	73	K	2.467	0.00280773	Up	Aspartate aminotransferase, mitochondrial OS=Homo sapiens OX=9606 GN=GOT2 PE=1 SV=3	GOT2	1	7.58284e-05	133.07	2	DDNGK(1)PYVLPSVR	-2.7643	1.043	0.997			0.431	0.396
localization	P26038	143	K	0.416	0.0168252	Down	Moesin OS=Homo sapiens OX=9606 GN=MSN PE=1 SV=3	MSN	1	7.94857e-10	117.21	2	EVHK(1)SGYLAGDK	-4.8605	0.384		0.375	0.959	0.687	1.088
localization	Q00325	99	K	0.242	0.00390852	Down	Phosphate carrier protein, mitochondrial OS=Homo sapiens OX=9606 GN=SLC25A3 PE=1 SV=2	SLC25A3	1	0.000182943	108.3	2	MQVDPQK(1)YK	-5.5068	0.512	0.424	0.471	2.863	1.553	1.406
localization	Q92777	243	K	1.549	0.0220034	Up	Synapsin-2 OS=Homo sapiens OX=9606 GN=SYN2 PE=2 SV=4	SYN2	1	1.26564e-77	273.94	3	TLGGEK(1)FPLIEQTYYPNHK	-6.559	1.012	1.054			0.709	0.625
localization	P11216	316	K	0.277	0.0248011	Down	Glycogen phosphorylase, brain form OS=Homo sapiens OX=9606 GN=PYGB PE=1 SV=5	PYGB	1	0.00530768	76.833	3	SSK(1)FGCRDPVR	-4.9643	0.546		0.716	2.626		1.928
localization	Q01082	1478	K	0.46	0.043851	Down	Spectrin beta chain, non-erythrocytic 1 OS=Homo sapiens OX=9606 GN=SPTBN1 PE=1 SV=2	SPTBN1	1	0.00223725	100.84	2	K(1)HNLLASK	-4.6646	1.147	0.572	0.786	2.511	1.467	1.466
localization	Q01082	593	K	0.662	0.00691065	Down	Spectrin beta chain, non-erythrocytic 1 OS=Homo sapiens OX=9606 GN=SPTBN1 PE=1 SV=2	SPTBN1	1	2.04964e-41	141.09	3	GVNASAQK(1)FATDGEGYKPCDPQVIR	-6.0159	0.867	1.089	0.856	1.456	1.35	1.44
localization	P62826	134	K	0.421	0.0316485	Down	GTP-binding nuclear protein Ran OS=Homo sapiens OX=9606 GN=RAN PE=1 SV=3	RAN	1	1.46303e-08	125.5	2	AK(1)SIVFHR	-4.9267	0.86	0.547	0.614	2.276	1.454	1.07
localization	P62937	31	K	0.303	0.0338607	Down	Peptidyl-prolyl cis-trans isomerase A OS=Homo sapiens OX=9606 GN=PPIA PE=1 SV=2	PPIA	1	0.000237559	127.94	2	VPK(1)TAENFR	-3.7496	0.892	0.508	0.621	2.895		1.549
localization	Q9H8H3	109	K	0.298	0.02058	Down	Methyltransferase-like protein 7A OS=Homo sapiens OX=9606 GN=METTL7A PE=1 SV=1	METTL7A	1	1.32504e-13	150.53	2	FLIK(1)SIAENR	-6.2298	0.369	0.194	0.34	1.375	1.059	0.593
localization	Q6NUK1	437	K	2.487	0.0126958	Up	Calcium-binding mitochondrial carrier protein SCaMC-1 OS=Homo sapiens OX=9606 GN=SLC25A24 PE=1 SV=2	SLC25A24	1	5.13371e-07	101.82	2	IISK(1)EGIPGLYR	-5.7188	1.318	1.728		0.666	0.681	0.49
localization	Q9H9B4	72	K	0.273	0.00702124	Down	Sideroflexin-1 OS=Homo sapiens OX=9606 GN=SFXN1 PE=1 SV=4	SFXN1	1	3.30099e-06	63.766	3	AK(1)YIYDSAFHPDTGEK	-6.1237	0.596		0.519	2.614	1.922	1.593
localization	O75131	52	K	0.437	0.042157	Down	Copine-3 OS=Homo sapiens OX=9606 GN=CPNE3 PE=1 SV=1	CPNE3	1	0.00320388	69.276	2	IK(1)NCLNPQFSK	-5.6366	0.543	0.577	0.336	1.275	0.945
localization	Q02218	860	K	0.407	0.00861902	Down	2-oxoglutarate dehydrogenase, mitochondrial OS=Homo sapiens OX=9606 GN=OGDH PE=1 SV=3	OGDH	1	0.000268658	120.65	3	KPLIIFTPK(1)SLLR	-6.7217	0.592	0.589		1.73	1.447	1.176
localization	P26368	462	K	0.578	0.0463443	Down	Splicing factor U2AF 65 kDa subunit OS=Homo sapiens OX=9606 GN=U2AF2 PE=1 SV=4	U2AF2	1	2.12717e-05	140.57	3	VVVTK(1)YCDPDSYHR	-3.8711	0.939	0.654	0.851	1.587		1.233
localization	P46777	48	K	0.266	0.00454092	Down	60S ribosomal protein L5 OS=Homo sapiens OX=9606 GN=RPL5 PE=1 SV=3	RPL5	1	0.00606856	97.033	2	YNTPK(1)YR	-3.2542	0.434	0.311	0.461	2.052	1.419	1.062
localization	Q13813	2047	K	0.524	0.0174965	Down	Spectrin alpha chain, non-erythrocytic 1 OS=Homo sapiens OX=9606 GN=SPTAN1 PE=1 SV=3	SPTAN1	1	6.0152e-15	166.71	2	DQLLAAK(1)HVQSK	-4.3882	0.91	0.907	0.7	1.982	1.232	1.587
localization	P20020	64	K	0.56	0.00760658	Down	Plasma membrane calcium-transporting ATPase 1 OS=Homo sapiens OX=9606 GN=ATP2B1 PE=1 SV=4	ATP2B1	1	4.18742e-72	212.5	2	LK(1)TSPNEGLSGNPADLER	-5.9593	0.923	0.901		1.484	1.858	1.548
localization	P50993	375	K	0.12	0.0348249	Down	Sodium/potassium-transporting ATPase subunit alpha-2 OS=Homo sapiens OX=9606 GN=ATP1A2 PE=1 SV=1	ATP1A2	1	7.22753e-119	240.14	3	NLEAVETLGSTSTICSDK(1)TGTLTQNR	-2.1175	0.514		0.237		3.625	2.641
localization	P50993	770	K	0.119	0.0315237	Down	Sodium/potassium-transporting ATPase subunit alpha-2 OS=Homo sapiens OX=9606 GN=ATP1A2 PE=1 SV=1	ATP1A2	1	0.00529901	82.716	2	LIFDNLK(1)K	-8.1987		0.299	0.396	3.067	4.486	1.183
localization	P68363	112	K	0.182	0.0392123	Down	Tubulin alpha-1B chain OS=Homo sapiens OX=9606 GN=TUBA1B PE=1 SV=1	TUBA1B	1	1.00472e-07	172.92	3	GHYTIGK(1)EIIDLVLDR	-8.2739	0.228	0.455		1.653	1.017	2.968
localization	P07900	112	K	0.217	0.0235457	Down	Heat shock protein HSP 90-alpha OS=Homo sapiens OX=9606 GN=HSP90AA1 PE=1 SV=5	HSP90AA1	1	8.65796e-33	160.07	2	ADLINNLGTIAK(1)SGTK	-6.0572	0.693	0.358	0.567	4.384	1.456	1.617
localization	P62826	71	K	0.37	0.0271881	Down	GTP-binding nuclear protein Ran OS=Homo sapiens OX=9606 GN=RAN PE=1 SV=3	RAN	1	7.46751e-25	183.7	2	FNVWDTAGQEK(1)FGGLR	-0.058299	0.729	0.512	0.625	2.08	2.013	0.945
localization	Q02543	41	K	0.301	0.00271615	Down	60S ribosomal protein L18a OS=Homo sapiens OX=9606 GN=RPL18A PE=1 SV=2	RPL18A	1	0.000199379	81.799	2	IFAPNHVVAK(1)SR	-3.7583	0.361		0.408	1.456	1.059	1.321
localization	P62826	23	K	0.433	0.0494701	Down	GTP-binding nuclear protein Ran OS=Homo sapiens OX=9606 GN=RAN PE=1 SV=3	RAN	1	1.31972e-06	91.939	2	LVLVGDGGTGK(1)TTFVK	-2.016	0.764		0.441	1.693	1.415	1.068
localization	O15260	22	K	0.419	0.0225506	Down	Surfeit locus protein 4 OS=Homo sapiens OX=9606 GN=SURF4 PE=1 SV=3	SURF4	1	6.02999e-06	145.75	2	VTK(1)QYLPHVAR	-4.7141	0.34		0.429	1.178	0.825	0.75
localization	P07339	127	K	0.373	0.0392557	Down	Cathepsin D OS=Homo sapiens OX=9606 GN=CTSD PE=1 SV=1	CTSD	1	6.48093e-05	99.174	2	YNSDK(1)SSTYVK	-5.2892	0.452	0.578		1.809	0.917	1.411
localization	P17600	311	K	2.96	0.00317518	Up	Synapsin-1 OS=Homo sapiens OX=9606 GN=SYN1 PE=1 SV=3	SYN1	1	5.09302e-155	238.93	2	TYATAEPFIDAK(1)YDVR	-2.466	0.803	0.766			0.28	0.25
localization	Q16623	83	K	2.903	0.000650654	Up	Syntaxin-1A OS=Homo sapiens OX=9606 GN=STX1A PE=1 SV=1	STX1A	1	1.93176e-95	214.14	2	TKEELEELMSDIK(1)K	0.55892	1.043	0.989			0.348	0.352
localization	Q12765	319	K	0.29	0.00215921	Down	Secernin-1 OS=Homo sapiens OX=9606 GN=SCRN1 PE=1 SV=2	SCRN1	1	9.24244e-09	77.431	2	LVPK(1)TQSPCFGDDDPAK	-5.4035	0.61	0.542		1.988	1.682	2.294
localization	P50395	418	K	0.179	0.0233118	Down	Rab GDP dissociation inhibitor beta OS=Homo sapiens OX=9606 GN=GDI2 PE=1 SV=2	GDI2	1	1.4887e-64	191.49	3	TYDATTHFETTCDDIK(1)NIYK	-5.8302	0.531	0.355	0.471	4.643	1.795	1.122
localization	Q13554	69	K	0.425	0.0145479	Down	Calcium/calmodulin-dependent protein kinase type II subunit beta OS=Homo sapiens OX=9606 GN=CAMK2B PE=1 SV=3	CAMK2B	1	0.000355844	94.806	3	LLK(1)HSNIVR	-4.3855	0.941	0.622		1.638	1.979	1.899
localization	Q14204	371	K	0.478	0.0268925	Down	Cytoplasmic dynein 1 heavy chain 1 OS=Homo sapiens OX=9606 GN=DYNC1H1 PE=1 SV=5	DYNC1H1	1	0.00332579	82.716	2	NTK(1)YPIQR	-7.1203	0.813	0.845	0.683	2.314	1.343	1.245
localization	Q14204	2966	K	0.404	0.00825903	Down	Cytoplasmic dynein 1 heavy chain 1 OS=Homo sapiens OX=9606 GN=DYNC1H1 PE=1 SV=5	DYNC1H1	1	7.38978e-05	81.48	2	K(1)YTGEDFDEDLR	-4.1385	0.776	0.757	0.633	2.275	1.27	1.818
localization	Q14204	1130	K	0.286	0.010418	Down	Cytoplasmic dynein 1 heavy chain 1 OS=Homo sapiens OX=9606 GN=DYNC1H1 PE=1 SV=5	DYNC1H1	1	1.29177e-10	72.075	3	EVLSK(1)FGQMLGSNMTEFHSQISK	-2.6531	0.579	0.56		2.241	1.739
localization	Q01082	1981	K	0.37	0.0288789	Down	Spectrin beta chain, non-erythrocytic 1 OS=Homo sapiens OX=9606 GN=SPTBN1 PE=1 SV=2	SPTBN1	1	0.000122335	117.3	2	K(1)HYASEEIK	-5.9702	0.853	0.429	0.677	1.795		1.731
localization	P07814	497	K	0.457	0.0237414	Down	Bifunctional glutamate/proline--tRNA ligase OS=Homo sapiens OX=9606 GN=EPRS1 PE=1 SV=5	EPRS1	1	0.0109729	75.915	2	IWAFNK(1)K	-9.4156	0.804	0.583	0.561	1.883	1.001	1.382
localization	P27348	122	K	0.139	0.0376276	Down	14-3-3 protein theta OS=Homo sapiens OX=9606 GN=YWHAQ PE=1 SV=1	YWHAQ	1	0.0133969	85.813	2	MK(1)GDYFR	-3.49	0.532	0.405		4.512	2.207
localization	Q12765	332	K	0.187	0.0180708	Down	Secernin-1 OS=Homo sapiens OX=9606 GN=SCRN1 PE=1 SV=2	SCRN1	1	9.98066e-05	100.69	2	TQSPCFGDDDPAK(1)K	-3.6659	0.566	0.328	0.394	1.239	1.539	4.127
localization	P06744	73	K	0.647	0.0147481	Down	Glucose-6-phosphate isomerase OS=Homo sapiens OX=9606 GN=GPI PE=1 SV=4	GPI	1	0.00468232	83.623	2	MLVDLAK(1)SR	-4.1472	0.909	0.82		1.38	1.187	1.443
localization	P42704	1347	K	0.262	0.0280654	Down	Leucine-rich PPR motif-containing protein, mitochondrial OS=Homo sapiens OX=9606 GN=LRPPRC PE=1 SV=3	LRPPRC	1	8.00855e-05	93.162	2	ALYEHLTAK(1)NTK	-4.0789	0.546		0.382	2.58	1.175	1.557
localization	Q9Y3D6	46	K	0.502	0.0404727	Down	Mitochondrial fission 1 protein OS=Homo sapiens OX=9606 GN=FIS1 PE=1 SV=2	FIS1	1	0.00565859	72.038	2	SK(1)YNDDIR	-2.0276	0.812	0.9	0.63	1.845	1.263
localization	Q93050	288	K	1.542	0.0413809	Up	V-type proton ATPase 116 kDa subunit a isoform 1 OS=Homo sapiens OX=9606 GN=ATP6V0A1 PE=1 SV=3	ATP6V0A1	1	0.000171134	133.98	2	VLQAAAK(1)NIR	-3.4237	0.78	1.001		0.532	0.547	0.654
localization	P62937	49	K	0.221	0.00653701	Down	Peptidyl-prolyl cis-trans isomerase A OS=Homo sapiens OX=9606 GN=PPIA PE=1 SV=2	PPIA	1	3.48244e-15	187.1	2	GFGYK(1)GSCFHR	-4.3665	0.605	0.427	0.377	1.681	1.46	3.225
localization	Q02543	76	K	0.237	0.00241799	Down	60S ribosomal protein L18a OS=Homo sapiens OX=9606 GN=RPL18A PE=1 SV=2	RPL18A	1	0.000511483	94.806	2	VK(1)NFGIWLR	-8.9032	0.419		0.339	1.896	1.351	1.543
localization	Q13813	2404	K	0.294	0.0308808	Down	Spectrin alpha chain, non-erythrocytic 1 OS=Homo sapiens OX=9606 GN=SPTAN1 PE=1 SV=3	SPTAN1	1	2.44029e-07	126.32	2	ETENVK(1)SSEEIESAFR	-8.1403	0.799	0.488		2.985	2.07	1.503
localization	P20020	590	K	0.515	0.0374273	Down	Plasma membrane calcium-transporting ATPase 1 OS=Homo sapiens OX=9606 GN=ATP2B1 PE=1 SV=4	ATP2B1	1	5.85933e-06	160.62	2	SMSTVLK(1)NSDGSYR	-3.3704	0.922	0.755		1.488		1.771
localization	P07900	283	K	0.366	0.00553349	Down	Heat shock protein HSP 90-alpha OS=Homo sapiens OX=9606 GN=HSP90AA1 PE=1 SV=5	HSP90AA1	1	1.33577e-14	183.57	2	EK(1)YIDQEELNK	-4.1913	0.958	0.546	0.579	2.147	1.772	1.765
localization	P02671	89	K	0.46	0.0324963	Down	Fibrinogen alpha chain OS=Homo sapiens OX=9606 GN=FGA PE=1 SV=2	FGA	1	5.14799e-07	141.29	2	LK(1)NSLFEYQK	-2.0135	0.462		0.363	1.053	0.97	0.667
localization	Q9NT62	185	K	0.218	0.0203714	Down	Ubiquitin-like-conjugating enzyme ATG3 OS=Homo sapiens OX=9606 GN=ATG3 PE=1 SV=1	ATG3	1	4.57852e-16	139.94	2	AK(1)TDAGGEDAILQTR	-6.3767	0.475		0.317	1.254	1.516	2.674
localization	P68871	96	K	3.358	0.0279466	Up	Hemoglobin subunit beta OS=Homo sapiens OX=9606 GN=HBB PE=1 SV=2	HBB	1	4.23028e-152	234.91	3	GTFATLSELHCDK(1)LHVDPENFR	-0.93642	1.119	2.332	1.299		0.478	0.465
localization	P05026	216	K	0.317	0.0382281	Down	Sodium/potassium-transporting ATPase subunit beta-1 OS=Homo sapiens OX=9606 GN=ATP1B1 PE=1 SV=1	ATP1B1	1	9.9548e-08	130.99	2	YNPNVLPVQCTGK(1)R	-3.8605	0.386	0.62			1.576	1.6
localization	P00491	95	K	0.616	0.000682171	Down	Purine nucleoside phosphorylase OS=Homo sapiens OX=9606 GN=PNP PE=1 SV=2	PNP	1	2.61259e-36	219.16	3	FHMYEGYPLWK(1)VTFPVR	-6.8494	0.724	0.769	0.789	1.231	1.237
localization	P07900	185	K	0.242	0.00357787	Down	Heat shock protein HSP 90-alpha OS=Homo sapiens OX=9606 GN=HSP90AA1 PE=1 SV=5	HSP90AA1	1	0.00194946	83.358	2	GTK(1)VILHLK	-5.1043	0.58		0.436	1.945	1.811	2.533
localization	P12236	147	K	0.291	0.0288919	Down	ADP/ATP translocase 3 OS=Homo sapiens OX=9606 GN=SLC25A6 PE=1 SV=4	SLC25A6	1	1.55471e-07	157.77	2	LAADVGK(1)SGTER	-2.8609	0.656	0.586	0.268	2.323	1.841	1.017
localization	Q13576	1081	K	0.444	0.0302779	Down	Ras GTPase-activating-like protein IQGAP2 OS=Homo sapiens OX=9606 GN=IQGAP2 PE=1 SV=4	IQGAP2	1	0.00243955	74.269	2	VLK(1)NSIHEK	-3.7035	0.378		0.314	0.866	0.694
localization	P07108	77	K	0.56	0.0221177	Down	Acyl-CoA-binding protein OS=Homo sapiens OX=9606 GN=DBI PE=1 SV=2	DBI	1	1.25428e-28	195.3	2	AYINK(1)VEELK	-4.4457	0.508	0.762	0.884	1.28	1.242	1.321
localization	P48643	284	K	0.282	0.000201783	Down	T-complex protein 1 subunit epsilon OS=Homo sapiens OX=9606 GN=CCT5 PE=1 SV=1	CCT5	1	2.95443e-29	175.64	2	EK(1)FEEMIQQIK	-4.0522		0.476	0.554	1.821	1.805	1.849
localization	P00918	171	K	0.539	0.038486	Down	Carbonic anhydrase 2 OS=Homo sapiens OX=9606 GN=CA2 PE=1 SV=2	CA2	1	1.83781e-21	154.94	2	GK(1)SADFTNFDPR	-4.4621	0.712		0.534	1.074	0.988	1.407
localization	Q00796	134	K	0.472	0.040157	Down	Sorbitol dehydrogenase OS=Homo sapiens OX=9606 GN=SORD PE=1 SV=4	SORD	1	0.000253785	83.358	2	FYK(1)HNAAFCYK	-3.4141	0.537	0.776	0.464	1.555	0.827	1.383
localization	P39023	115	K	0.409	0.00093229	Down	60S ribosomal protein L3 OS=Homo sapiens OX=9606 GN=RPL3 PE=1 SV=2	RPL3	1	0.000197368	69.641	2	TVFAEHISDECK(1)R	-4.3764	0.436		0.46	1.09	1.102
localization	P50990	307	K	0.43	0.0445288	Down	T-complex protein 1 subunit theta OS=Homo sapiens OX=9606 GN=CCT8 PE=1 SV=4	CCT8	1	2.10013e-09	121.86	3	VADMALHYANK(1)YNIMLVR	-5.1258	0.907	0.603	0.702	2.151	1.279
localization	P07900	632	K	0.413	0.0322075	Down	Heat shock protein HSP 90-alpha OS=Homo sapiens OX=9606 GN=HSP90AA1 PE=1 SV=5	HSP90AA1	1	1.27501e-18	124.62	3	K(1)HLEINPDHSIIETLR	-7.1392	0.896	0.508	0.564	2.055	1.694	1.021
localization	Q01469	40	K	3.203	0.0120906	Up	Fatty acid-binding protein 5 OS=Homo sapiens OX=9606 GN=FABP5 PE=1 SV=3	FABP5	1	2.17577e-08	89.359	2	MGAMAK(1)PDCIITCDGK	0.34668	1.572	2.504		0.725	0.531	0.653
localization	P62979	6	K	0.374	0.0191952	Down	Ubiquitin-40S ribosomal protein S27a OS=Homo sapiens OX=9606 GN=RPS27A PE=1 SV=2	RPS27A	1	4.81904e-21	211.84	2	MQIFVK(1)TLTGK	-4.7802	0.423	0.595	0.472	1.947	1.131	0.908
localization	P50990	466	K	0.438	0.0425533	Down	T-complex protein 1 subunit theta OS=Homo sapiens OX=9606 GN=CCT8 PE=1 SV=4	CCT8	1	5.71796e-07	103.23	3	ANEVISK(1)LYAVHQEGNK	-6.0587	0.986	0.748	0.654	2.25	1.385
locomotion	O75044	470	K	0.488	0.0421297	Down	SLIT-ROBO Rho GTPase-activating protein 2 OS=Homo sapiens OX=9606 GN=SRGAP2 PE=1 SV=3	SRGAP2	1	0.000462707	111.61	3	LQAK(1)HDLLQK	-3.5346	0.545	0.887	0.717	1.684		1.252
locomotion	P05026	216	K	0.317	0.0382281	Down	Sodium/potassium-transporting ATPase subunit beta-1 OS=Homo sapiens OX=9606 GN=ATP1B1 PE=1 SV=1	ATP1B1	1	9.9548e-08	130.99	2	YNPNVLPVQCTGK(1)R	-3.8605	0.386	0.62			1.576	1.6
locomotion	Q02218	860	K	0.407	0.00861902	Down	2-oxoglutarate dehydrogenase, mitochondrial OS=Homo sapiens OX=9606 GN=OGDH PE=1 SV=3	OGDH	1	0.000268658	120.65	3	KPLIIFTPK(1)SLLR	-6.7217	0.592	0.589		1.73	1.447	1.176
locomotion	Q00796	134	K	0.472	0.040157	Down	Sorbitol dehydrogenase OS=Homo sapiens OX=9606 GN=SORD PE=1 SV=4	SORD	1	0.000253785	83.358	2	FYK(1)HNAAFCYK	-3.4141	0.537	0.776	0.464	1.555	0.827	1.383
locomotion	P26038	143	K	0.416	0.0168252	Down	Moesin OS=Homo sapiens OX=9606 GN=MSN PE=1 SV=3	MSN	1	7.94857e-10	117.21	2	EVHK(1)SGYLAGDK	-4.8605	0.384		0.375	0.959	0.687	1.088
locomotion	P26038	3	K	0.391	0.0124433	Down	Moesin OS=Homo sapiens OX=9606 GN=MSN PE=1 SV=3	MSN	1	0.0101761	91.783	2	PK(1)TISVR	-3.2062	0.35		0.344	1.001	0.991	0.67
locomotion	Q01082	593	K	0.662	0.00691065	Down	Spectrin beta chain, non-erythrocytic 1 OS=Homo sapiens OX=9606 GN=SPTBN1 PE=1 SV=2	SPTBN1	1	2.04964e-41	141.09	3	GVNASAQK(1)FATDGEGYKPCDPQVIR	-6.0159	0.867	1.089	0.856	1.456	1.35	1.44
locomotion	P35613	227	K	0.583	0.016966	Down	Basigin OS=Homo sapiens OX=9606 GN=BSG PE=1 SV=2	BSG	1	2.96586e-09	99.909	3	AVK(1)SSEHINEGETAMLVCK	-4.0844	0.671	0.925	0.641	1.438	1.103	1.293
locomotion	P62937	31	K	0.303	0.0338607	Down	Peptidyl-prolyl cis-trans isomerase A OS=Homo sapiens OX=9606 GN=PPIA PE=1 SV=2	PPIA	1	0.000237559	127.94	2	VPK(1)TAENFR	-3.7496	0.892	0.508	0.621	2.895		1.549
locomotion	P15311	143	K	0.539	0.0373548	Down	Ezrin OS=Homo sapiens OX=9606 GN=EZR PE=1 SV=4	EZR	1	0.000804396	69.276	3	EVHK(1)SGYLSSER	-5.7877		0.993	0.793	1.744	1.571
locomotion	P28482	138	K	0.498	0.00378019	Down	Mitogen-activated protein kinase 1 OS=Homo sapiens OX=9606 GN=MAPK1 PE=1 SV=3	MAPK1	1	7.2177e-05	134.2	3	GLK(1)YIHSANVLHR	-6.1004	0.848	0.808	0.66	1.363	1.471	1.815
locomotion	P07900	185	K	0.242	0.00357787	Down	Heat shock protein HSP 90-alpha OS=Homo sapiens OX=9606 GN=HSP90AA1 PE=1 SV=5	HSP90AA1	1	0.00194946	83.358	2	GTK(1)VILHLK	-5.1043	0.58		0.436	1.945	1.811	2.533
locomotion	Q13813	2047	K	0.524	0.0174965	Down	Spectrin alpha chain, non-erythrocytic 1 OS=Homo sapiens OX=9606 GN=SPTAN1 PE=1 SV=3	SPTAN1	1	6.0152e-15	166.71	2	DQLLAAK(1)HVQSK	-4.3882	0.91	0.907	0.7	1.982	1.232	1.587
locomotion	P07900	283	K	0.366	0.00553349	Down	Heat shock protein HSP 90-alpha OS=Homo sapiens OX=9606 GN=HSP90AA1 PE=1 SV=5	HSP90AA1	1	1.33577e-14	183.57	2	EK(1)YIDQEELNK	-4.1913	0.958	0.546	0.579	2.147	1.772	1.765
locomotion	P50993	770	K	0.119	0.0315237	Down	Sodium/potassium-transporting ATPase subunit alpha-2 OS=Homo sapiens OX=9606 GN=ATP1A2 PE=1 SV=1	ATP1A2	1	0.00529901	82.716	2	LIFDNLK(1)K	-8.1987		0.299	0.396	3.067	4.486	1.183
locomotion	P50993	375	K	0.12	0.0348249	Down	Sodium/potassium-transporting ATPase subunit alpha-2 OS=Homo sapiens OX=9606 GN=ATP1A2 PE=1 SV=1	ATP1A2	1	7.22753e-119	240.14	3	NLEAVETLGSTSTICSDK(1)TGTLTQNR	-2.1175	0.514		0.237		3.625	2.641
locomotion	P09429	30	K	0.468	0.00316491	Down	High mobility group protein B1 OS=Homo sapiens OX=9606 GN=HMGB1 PE=1 SV=3	HMGB1	1	5.26639e-05	95.656	3	K(1)HPDASVNFSEFSK	-4.6644	0.567	0.509	0.492		1.217	1.017
locomotion	Q13813	2404	K	0.294	0.0308808	Down	Spectrin alpha chain, non-erythrocytic 1 OS=Homo sapiens OX=9606 GN=SPTAN1 PE=1 SV=3	SPTAN1	1	2.44029e-07	126.32	2	ETENVK(1)SSEEIESAFR	-8.1403	0.799	0.488		2.985	2.07	1.503
locomotion	Q01082	1981	K	0.37	0.0288789	Down	Spectrin beta chain, non-erythrocytic 1 OS=Homo sapiens OX=9606 GN=SPTBN1 PE=1 SV=2	SPTBN1	1	0.000122335	117.3	2	K(1)HYASEEIK	-5.9702	0.853	0.429	0.677	1.795		1.731
locomotion	P51674	250	K	0.165	0.00369168	Down	Neuronal membrane glycoprotein M6-a OS=Homo sapiens OX=9606 GN=GPM6A PE=1 SV=2	GPM6A	1	0.000423684	125.98	2	MQK(1)YEDIK	-4.5081	0.492	0.206	0.504	2.373	2.081	2.832
locomotion	P07900	632	K	0.413	0.0322075	Down	Heat shock protein HSP 90-alpha OS=Homo sapiens OX=9606 GN=HSP90AA1 PE=1 SV=5	HSP90AA1	1	1.27501e-18	124.62	3	K(1)HLEINPDHSIIETLR	-7.1392	0.896	0.508	0.564	2.055	1.694	1.021
locomotion	P07900	112	K	0.217	0.0235457	Down	Heat shock protein HSP 90-alpha OS=Homo sapiens OX=9606 GN=HSP90AA1 PE=1 SV=5	HSP90AA1	1	8.65796e-33	160.07	2	ADLINNLGTIAK(1)SGTK	-6.0572	0.693	0.358	0.567	4.384	1.456	1.617
locomotion	P61586	104	K	0.157	0.0459742	Down	Transforming protein RhoA OS=Homo sapiens OX=9606 GN=RHOA PE=1 SV=1	RHOA	1	2.84611e-12	111.98	3	WTPEVK(1)HFCPNVPIILVGNK	-7.8123		0.243	0.576	2.643	2.581
locomotion	P61586	162	K	0.401	0.0131434	Down	Transforming protein RhoA OS=Homo sapiens OX=9606 GN=RHOA PE=1 SV=1	RHOA	1	0.000145487	89.382	2	IGAFGYMECSAK(1)TK	-2.3321	0.809	0.513		1.554	1.618	1.775
locomotion	A4D126	66	K	5.526	0.00164708	Up	D-ribitol-5-phosphate cytidylyltransferase OS=Homo sapiens OX=9606 GN=CRPPA PE=1 SV=2	CRPPA	1	1.94783e-05	85.081	2	MGVPTPK(1)QFCPILER	1.1568		2.36	2.061		0.406	0.394
locomotion	P62937	49	K	0.221	0.00653701	Down	Peptidyl-prolyl cis-trans isomerase A OS=Homo sapiens OX=9606 GN=PPIA PE=1 SV=2	PPIA	1	3.48244e-15	187.1	2	GFGYK(1)GSCFHR	-4.3665	0.605	0.427	0.377	1.681	1.46	3.225
locomotion	P28482	270	K	0.525	0.0423994	Down	Mitogen-activated protein kinase 1 OS=Homo sapiens OX=9606 GN=MAPK1 PE=1 SV=3	MAPK1	1	6.06964e-05	119.07	2	NYLLSLPHK(1)NK	-4.3111	0.84	0.967	0.802	2.364	1.304	1.303
locomotion	Q01082	1478	K	0.46	0.043851	Down	Spectrin beta chain, non-erythrocytic 1 OS=Homo sapiens OX=9606 GN=SPTBN1 PE=1 SV=2	SPTBN1	1	0.00223725	100.84	2	K(1)HNLLASK	-4.6646	1.147	0.572	0.786	2.511	1.467	1.466
locomotion	P13611	3182	K	0.541	0.0195551	Down	Versican core protein OS=Homo sapiens OX=9606 GN=VCAN PE=1 SV=3	VCAN	1	3.14359e-15	196.32	2	FQGQCYK(1)YFAHR	-1.993	0.618	0.595			1.215	1.026
macromolecular complex	P09429	30	K	0.468	0.00316491	Down	High mobility group protein B1 OS=Homo sapiens OX=9606 GN=HMGB1 PE=1 SV=3	HMGB1	1	5.26639e-05	95.656	3	K(1)HPDASVNFSEFSK	-4.6644	0.567	0.509	0.492		1.217	1.017
macromolecular complex	O94819	472	K	0.542	0.0116831	Down	Kelch repeat and BTB domain-containing protein 11 OS=Homo sapiens OX=9606 GN=KBTBD11 PE=1 SV=1	KBTBD11	1	0.0324185	70.67	2	LLK(1)YDPR	-3.8293	0.688	0.771			1.392	1.298
macromolecular complex	Q9NT62	185	K	0.218	0.0203714	Down	Ubiquitin-like-conjugating enzyme ATG3 OS=Homo sapiens OX=9606 GN=ATG3 PE=1 SV=1	ATG3	1	4.57852e-16	139.94	2	AK(1)TDAGGEDAILQTR	-6.3767	0.475		0.317	1.254	1.516	2.674
macromolecular complex	P68871	96	K	3.358	0.0279466	Up	Hemoglobin subunit beta OS=Homo sapiens OX=9606 GN=HBB PE=1 SV=2	HBB	1	4.23028e-152	234.91	3	GTFATLSELHCDK(1)LHVDPENFR	-0.93642	1.119	2.332	1.299		0.478	0.465
macromolecular complex	P62979	6	K	0.374	0.0191952	Down	Ubiquitin-40S ribosomal protein S27a OS=Homo sapiens OX=9606 GN=RPS27A PE=1 SV=2	RPS27A	1	4.81904e-21	211.84	2	MQIFVK(1)TLTGK	-4.7802	0.423	0.595	0.472	1.947	1.131	0.908
macromolecular complex	P82933	287	K	2.277	0.0445208	Up	28S ribosomal protein S9, mitochondrial OS=Homo sapiens OX=9606 GN=MRPS9 PE=1 SV=2	MRPS9	1	5.14937e-05	110.44	2	AEAIVYK(1)HGSGR	-5.2308	1.4	1.28	0.917	0.657		0.396
macromolecular complex	Q14204	1130	K	0.286	0.010418	Down	Cytoplasmic dynein 1 heavy chain 1 OS=Homo sapiens OX=9606 GN=DYNC1H1 PE=1 SV=5	DYNC1H1	1	1.29177e-10	72.075	3	EVLSK(1)FGQMLGSNMTEFHSQISK	-2.6531	0.579	0.56		2.241	1.739
macromolecular complex	P02671	89	K	0.46	0.0324963	Down	Fibrinogen alpha chain OS=Homo sapiens OX=9606 GN=FGA PE=1 SV=2	FGA	1	5.14799e-07	141.29	2	LK(1)NSLFEYQK	-2.0135	0.462		0.363	1.053	0.97	0.667
macromolecular complex	P61266	82	K	1.641	0.0396732	Up	Syntaxin-1B OS=Homo sapiens OX=9606 GN=STX1B PE=1 SV=1	STX1B	1	6.92985e-52	216.53	3	TKQELEDLTADIK(1)K	-7.2244	1.159	0.948			0.646	0.638
macromolecular complex	P05023	444	K	0.417	0.0245482	Down	Sodium/potassium-transporting ATPase subunit alpha-1 OS=Homo sapiens OX=9606 GN=ATP1A1 PE=1 SV=1	ATP1A1	1	4.24505e-42	195.09	2	AVFQANQENLPILK(1)R	-0.6024	0.999	0.751	0.806	2.507		1.584
macromolecular complex	O60749	234	K	0.488	0.0286455	Down	Sorting nexin-2 OS=Homo sapiens OX=9606 GN=SNX2 PE=1 SV=2	SNX2	1	0.0016613	101.48	2	EDSSSTEFVEK(1)R	-4.5952	0.56	0.685	0.538	1.667	0.866	1.117
macromolecular complex	P31040	616	K	1.651	0.00471606	Up	Succinate dehydrogenase [ubiquinone] flavoprotein subunit, mitochondrial OS=Homo sapiens OX=9606 GN=SDHA PE=1 SV=2	SDHA	1	0.000380935	119.07	2	K(1)PFEEHWR	-3.2961	0.86	0.948		0.572	0.502	0.569
macromolecular complex	P31040	538	K	2.059	0.0390304	Up	Succinate dehydrogenase [ubiquinone] flavoprotein subunit, mitochondrial OS=Homo sapiens OX=9606 GN=SDHA PE=1 SV=2	SDHA	1	2.84129e-41	188.88	2	VGSVLQEGCGK(1)ISK	-5.6696	1.702	1.191		0.863	0.676	0.569
macromolecular complex	P06733	343	K	0.164	0.000283192	Down	Alpha-enolase OS=Homo sapiens OX=9606 GN=ENO1 PE=1 SV=2	ENO1	1	3.07736e-73	260.75	3	SCNCLLLK(1)VNQIGSVTESLQACK	0.11362	0.345	0.305	0.354	1.848	2.226
macromolecular complex	P31948	317	K	0.542	0.044388	Down	Stress-induced-phosphoprotein 1 OS=Homo sapiens OX=9606 GN=STIP1 PE=1 SV=1	STIP1	1	5.30131e-05	90.142	3	YK(1)DAIHFYNK	-3.1091	0.769	0.838	0.698	1.956	1.015	1.278
macromolecular complex	Q14204	2966	K	0.404	0.00825903	Down	Cytoplasmic dynein 1 heavy chain 1 OS=Homo sapiens OX=9606 GN=DYNC1H1 PE=1 SV=5	DYNC1H1	1	7.38978e-05	81.48	2	K(1)YTGEDFDEDLR	-4.1385	0.776	0.757	0.633	2.275	1.27	1.818
macromolecular complex	Q8N3C0	572	K	0.566	0.0480896	Down	Activating signal cointegrator 1 complex subunit 3 OS=Homo sapiens OX=9606 GN=ASCC3 PE=1 SV=3	ASCC3	1	1.25028e-96	207.12	2	ELTGDMQLSK(1)SEILR	-1.0687	0.57		0.464	0.841	0.986
macromolecular complex	P31948	373	K	0.229	0.0222922	Down	Stress-induced-phosphoprotein 1 OS=Homo sapiens OX=9606 GN=STIP1 PE=1 SV=1	STIP1	1	0.000208694	85.081	2	GNECFQK(1)GDYPQAMK	-4.7268	0.528	0.519	0.165	2.488	1.476	1.331
macromolecular complex	Q14195	258	K	0.151	0.00124669	Down	Dihydropyrimidinase-related protein 3 OS=Homo sapiens OX=9606 GN=DPYSL3 PE=1 SV=1	DPYSL3	1	6.54456e-32	174.05	2	VMSK(1)SAADLISQAR	-2.9127	0.377	0.2	0.205	1.927	1.357	1.893
macromolecular complex	P13667	533	K	0.349	0.0072404	Down	Protein disulfide-isomerase A4 OS=Homo sapiens OX=9606 GN=PDIA4 PE=1 SV=2	PDIA4	1	3.09838e-06	95.345	2	VVVGK(1)TFDSIVMDPK	-1.0518	0.329		0.277	0.987	0.934	0.686
macromolecular complex	P62937	49	K	0.221	0.00653701	Down	Peptidyl-prolyl cis-trans isomerase A OS=Homo sapiens OX=9606 GN=PPIA PE=1 SV=2	PPIA	1	3.48244e-15	187.1	2	GFGYK(1)GSCFHR	-4.3665	0.605	0.427	0.377	1.681	1.46	3.225
macromolecular complex	P05026	216	K	0.317	0.0382281	Down	Sodium/potassium-transporting ATPase subunit beta-1 OS=Homo sapiens OX=9606 GN=ATP1B1 PE=1 SV=1	ATP1B1	1	9.9548e-08	130.99	2	YNPNVLPVQCTGK(1)R	-3.8605	0.386	0.62			1.576	1.6
macromolecular complex	P62937	31	K	0.303	0.0338607	Down	Peptidyl-prolyl cis-trans isomerase A OS=Homo sapiens OX=9606 GN=PPIA PE=1 SV=2	PPIA	1	0.000237559	127.94	2	VPK(1)TAENFR	-3.7496	0.892	0.508	0.621	2.895		1.549
macromolecular complex	P14625	161	K	0.372	0.0391766	Down	Endoplasmin OS=Homo sapiens OX=9606 GN=HSP90B1 PE=1 SV=1	HSP90B1	1	1.01366e-32	188.6	2	EELVK(1)NLGTIAK	-3.602	0.349		0.296	1.15	0.88	0.57
macromolecular complex	P14625	168	K	0.218	0.0355353	Down	Endoplasmin OS=Homo sapiens OX=9606 GN=HSP90B1 PE=1 SV=1	HSP90B1	1	2.36205e-69	252.02	2	NLGTIAK(1)SGTSEFLNK	-1.4325	0.358	0.251	0.267	2.319	1.17	0.534
macromolecular complex	P55084	188	K	0.45	0.0283764	Down	Trifunctional enzyme subunit beta, mitochondrial OS=Homo sapiens OX=9606 GN=HADHB PE=1 SV=3	HADHB	1	0.00474654	79.809	2	LMLDLNK(1)AK	-5.8915		0.453	0.399	1.061	0.833
macromolecular complex	P14625	95	K	0.303	0.048169	Down	Endoplasmin OS=Homo sapiens OX=9606 GN=HSP90B1 PE=1 SV=1	HSP90B1	1	2.23114e-13	163.2	2	LIINSLYK(1)NK	-8.0736	0.538	0.207	0.373	2.041	0.889	0.757
macromolecular complex	Q96IX5	16	K	0.114	0.0202128	Down	ATP synthase membrane subunit DAPIT, mitochondrial OS=Homo sapiens OX=9606 GN=ATP5MD PE=1 SV=1	ATP5MD	1	1.07162e-32	221.63	2	AGPESDAQYQFTGIK(1)K	-2.8541	0.485	0.503	0.539	8.224	3.745	1.386
macromolecular complex	Q00796	134	K	0.472	0.040157	Down	Sorbitol dehydrogenase OS=Homo sapiens OX=9606 GN=SORD PE=1 SV=4	SORD	1	0.000253785	83.358	2	FYK(1)HNAAFCYK	-3.4141	0.537	0.776	0.464	1.555	0.827	1.383
macromolecular complex	P40939	531	K	4.057	0.0472537	Up	Trifunctional enzyme subunit alpha, mitochondrial OS=Homo sapiens OX=9606 GN=HADHA PE=1 SV=2	HADHA	1	7.46213e-15	157.54	2	TSK(1)DTSASAVAVGLK(1)QGK	-4.8676	0.601	1.668		0.324	0.251	0.264
macromolecular complex	Q8TCT9	61	K	0.317	0.0240575	Down	Minor histocompatibility antigen H13 OS=Homo sapiens OX=9606 GN=HM13 PE=1 SV=1	HM13	1	8.49658e-05	104.49	2	GK(1)NASDMPETITSR	-5.2432	0.239		0.291	1.185	0.687	0.637
macromolecular complex	Q14204	371	K	0.478	0.0268925	Down	Cytoplasmic dynein 1 heavy chain 1 OS=Homo sapiens OX=9606 GN=DYNC1H1 PE=1 SV=5	DYNC1H1	1	0.00332579	82.716	2	NTK(1)YPIQR	-7.1203	0.813	0.845	0.683	2.314	1.343	1.245
macromolecular complex	Q92777	243	K	1.549	0.0220034	Up	Synapsin-2 OS=Homo sapiens OX=9606 GN=SYN2 PE=2 SV=4	SYN2	1	1.26564e-77	273.94	3	TLGGEK(1)FPLIEQTYYPNHK	-6.559	1.012	1.054			0.709	0.625
macromolecular complex	P15311	143	K	0.539	0.0373548	Down	Ezrin OS=Homo sapiens OX=9606 GN=EZR PE=1 SV=4	EZR	1	0.000804396	69.276	3	EVHK(1)SGYLSSER	-5.7877		0.993	0.793	1.744	1.571
macromolecular complex	P46777	48	K	0.266	0.00454092	Down	60S ribosomal protein L5 OS=Homo sapiens OX=9606 GN=RPL5 PE=1 SV=3	RPL5	1	0.00606856	97.033	2	YNTPK(1)YR	-3.2542	0.434	0.311	0.461	2.052	1.419	1.062
macromolecular complex	P50990	466	K	0.438	0.0425533	Down	T-complex protein 1 subunit theta OS=Homo sapiens OX=9606 GN=CCT8 PE=1 SV=4	CCT8	1	5.71796e-07	103.23	3	ANEVISK(1)LYAVHQEGNK	-6.0587	0.986	0.748	0.654	2.25	1.385
macromolecular complex	P30101	218	K	0.418	0.025017	Down	Protein disulfide-isomerase A3 OS=Homo sapiens OX=9606 GN=PDIA3 PE=1 SV=4	PDIA3	1	6.45462e-24	166.65	2	FEDK(1)TVAYTEQK	-4.0681	0.387		0.31	1.041	0.833	0.629
macromolecular complex	P28482	270	K	0.525	0.0423994	Down	Mitogen-activated protein kinase 1 OS=Homo sapiens OX=9606 GN=MAPK1 PE=1 SV=3	MAPK1	1	6.06964e-05	119.07	2	NYLLSLPHK(1)NK	-4.3111	0.84	0.967	0.802	2.364	1.304	1.303
macromolecular complex	P50990	307	K	0.43	0.0445288	Down	T-complex protein 1 subunit theta OS=Homo sapiens OX=9606 GN=CCT8 PE=1 SV=4	CCT8	1	2.10013e-09	121.86	3	VADMALHYANK(1)YNIMLVR	-5.1258	0.907	0.603	0.702	2.151	1.279
macromolecular complex	P50993	770	K	0.119	0.0315237	Down	Sodium/potassium-transporting ATPase subunit alpha-2 OS=Homo sapiens OX=9606 GN=ATP1A2 PE=1 SV=1	ATP1A2	1	0.00529901	82.716	2	LIFDNLK(1)K	-8.1987		0.299	0.396	3.067	4.486	1.183
macromolecular complex	P28482	138	K	0.498	0.00378019	Down	Mitogen-activated protein kinase 1 OS=Homo sapiens OX=9606 GN=MAPK1 PE=1 SV=3	MAPK1	1	7.2177e-05	134.2	3	GLK(1)YIHSANVLHR	-6.1004	0.848	0.808	0.66	1.363	1.471	1.815
macromolecular complex	P50993	375	K	0.12	0.0348249	Down	Sodium/potassium-transporting ATPase subunit alpha-2 OS=Homo sapiens OX=9606 GN=ATP1A2 PE=1 SV=1	ATP1A2	1	7.22753e-119	240.14	3	NLEAVETLGSTSTICSDK(1)TGTLTQNR	-2.1175	0.514		0.237		3.625	2.641
macromolecular complex	P61978	52	K	0.409	0.00460657	Down	Heterogeneous nuclear ribonucleoprotein K OS=Homo sapiens OX=9606 GN=HNRNPK PE=1 SV=1	HNRNPK	1	1.21561e-15	181.87	2	ILLQSK(1)NAGAVIGK	-3.9479	0.713	0.468	0.545	1.691	1.265	1.26
macromolecular complex	P61247	94	K	0.487	0.0253772	Down	40S ribosomal protein S3a OS=Homo sapiens OX=9606 GN=RPS3A PE=1 SV=2	RPS3A	1	9.19658e-16	122.94	3	LITEDVQGK(1)NCLTNFHGMDLTR	-1.4067	0.467		0.558	1.133		0.973
macromolecular complex	P23381	256	K	0.333	0.0173314	Down	Tryptophan--tRNA ligase, cytoplasmic OS=Homo sapiens OX=9606 GN=WARS1 PE=1 SV=2	WARS1	1	6.84786e-05	120.65	2	IQK(1)HVTFNQVK	-6.5749	0.434		0.537	1.935	1.115	1.32
macromolecular complex	Q02218	860	K	0.407	0.00861902	Down	2-oxoglutarate dehydrogenase, mitochondrial OS=Homo sapiens OX=9606 GN=OGDH PE=1 SV=3	OGDH	1	0.000268658	120.65	3	KPLIIFTPK(1)SLLR	-6.7217	0.592	0.589		1.73	1.447	1.176
macromolecular complex	O95139	59	K	1.77	0.00265554	Up	NADH dehydrogenase [ubiquinone] 1 beta subcomplex subunit 6 OS=Homo sapiens OX=9606 GN=NDUFB6 PE=1 SV=3	NDUFB6	1	0.00584568	69.905	2	K(1)MVHGVYK(1)K	-5.4646	0.816	0.772		0.453		0.444
macromolecular complex	A2RRP1	1261	K	0.391	0.0220206	Down	Neuroblastoma-amplified sequence OS=Homo sapiens OX=9606 GN=NBAS PE=1 SV=2	NBAS	1	0.00017218	114.93	2	QSTK(1)LLGLAELLR	-2.9198	0.408		0.341	1.063	0.854
macromolecular complex	O60262	30	K	2.735	0.00845762	Up	Guanine nucleotide-binding protein G(I)/G(S)/G(O) subunit gamma-7 OS=Homo sapiens OX=9606 GN=GNG7 PE=1 SV=1	GNG7	1	2.73049e-15	162.16	3	VSK(1)AASDLMSYCEQHAR	-2.1126	1.151	1.626		0.435	0.541	0.547
macromolecular complex	Q02543	41	K	0.301	0.00271615	Down	60S ribosomal protein L18a OS=Homo sapiens OX=9606 GN=RPL18A PE=1 SV=2	RPL18A	1	0.000199379	81.799	2	IFAPNHVVAK(1)SR	-3.7583	0.361		0.408	1.456	1.059	1.321
macromolecular complex	P05141	199	K	0.281	0.0102126	Down	ADP/ATP translocase 2 OS=Homo sapiens OX=9606 GN=SLC25A5 PE=1 SV=7	SLC25A5	1	1.73755e-15	106.58	2	AAYFGIYDTAK(1)GMLPDPK	-2.9528	0.332		0.332	1.577	1.069	0.9
macromolecular complex	Q02543	76	K	0.237	0.00241799	Down	60S ribosomal protein L18a OS=Homo sapiens OX=9606 GN=RPL18A PE=1 SV=2	RPL18A	1	0.000511483	94.806	2	VK(1)NFGIWLR	-8.9032	0.419		0.339	1.896	1.351	1.543
macromolecular complex	Q02878	210	K	0.58	0.0134394	Down	60S ribosomal protein L6 OS=Homo sapiens OX=9606 GN=RPL6 PE=1 SV=3	RPL6	1	0.000517379	71.896	2	IPK(1)HLTDAYFK	-3.8543	0.636		0.583	1.1	1.002
macromolecular complex	P27824	127	K	0.243	0.0225698	Down	Calnexin OS=Homo sapiens OX=9606 GN=CANX PE=1 SV=2	CANX	1	0.000231988	107.08	3	AK(1)HHAISAK	-2.5346	0.252		0.178	1.015	1.099	0.539
macromolecular complex	P27824	210	K	0.389	0.0331981	Down	Calnexin OS=Homo sapiens OX=9606 GN=CANX PE=1 SV=2	CANX	1	4.03999e-05	140.57	2	NPK(1)TGIYEEK	-3.8277	0.369		0.282	1.14	0.641	0.731
macromolecular complex	P27824	458	K	0.331	0.045113	Down	Calnexin OS=Homo sapiens OX=9606 GN=CANX PE=1 SV=2	CANX	1	9.74359e-53	228.73	2	IVDDWANDGWGLK(1)K	-2.0038	0.333		0.224	1.222	0.723	0.576
macromolecular complex	P48643	284	K	0.282	0.000201783	Down	T-complex protein 1 subunit epsilon OS=Homo sapiens OX=9606 GN=CCT5 PE=1 SV=1	CCT5	1	2.95443e-29	175.64	2	EK(1)FEEMIQQIK	-4.0522		0.476	0.554	1.821	1.805	1.849
macromolecular complex	P39023	115	K	0.409	0.00093229	Down	60S ribosomal protein L3 OS=Homo sapiens OX=9606 GN=RPL3 PE=1 SV=2	RPL3	1	0.000197368	69.641	2	TVFAEHISDECK(1)R	-4.3764	0.436		0.46	1.09	1.102
macromolecular complex	P07900	112	K	0.217	0.0235457	Down	Heat shock protein HSP 90-alpha OS=Homo sapiens OX=9606 GN=HSP90AA1 PE=1 SV=5	HSP90AA1	1	8.65796e-33	160.07	2	ADLINNLGTIAK(1)SGTK	-6.0572	0.693	0.358	0.567	4.384	1.456	1.617
macromolecular complex	Q9Y3D6	46	K	0.502	0.0404727	Down	Mitochondrial fission 1 protein OS=Homo sapiens OX=9606 GN=FIS1 PE=1 SV=2	FIS1	1	0.00565859	72.038	2	SK(1)YNDDIR	-2.0276	0.812	0.9	0.63	1.845	1.263
macromolecular complex	P23284	165	K	0.323	0.0129412	Down	Peptidyl-prolyl cis-trans isomerase B OS=Homo sapiens OX=9606 GN=PPIB PE=1 SV=2	PPIB	1	9.51658e-08	136.06	2	TAWLDGK(1)HVVFGK	-0.73948	0.275		0.336	0.726	0.892	1.221
macromolecular complex	P23284	116	K	0.442	0.0263751	Down	Peptidyl-prolyl cis-trans isomerase B OS=Homo sapiens OX=9606 GN=PPIB PE=1 SV=2	PPIB	1	5.93043e-15	130.99	2	GDGTGGK(1)SIYGER	-6.3254	0.467		0.39	1.258	0.855	0.796
macromolecular complex	P07900	632	K	0.413	0.0322075	Down	Heat shock protein HSP 90-alpha OS=Homo sapiens OX=9606 GN=HSP90AA1 PE=1 SV=5	HSP90AA1	1	1.27501e-18	124.62	3	K(1)HLEINPDHSIIETLR	-7.1392	0.896	0.508	0.564	2.055	1.694	1.021
macromolecular complex	P31150	269	K	0.482	0.0108641	Down	Rab GDP dissociation inhibitor alpha OS=Homo sapiens OX=9606 GN=GDI1 PE=1 SV=2	GDI1	1	0.000416748	101.48	2	VVGVK(1)SEGEVAR	-6.025	1.021	0.854	1.147	2.681	1.825	1.76
macromolecular complex	P07900	283	K	0.366	0.00553349	Down	Heat shock protein HSP 90-alpha OS=Homo sapiens OX=9606 GN=HSP90AA1 PE=1 SV=5	HSP90AA1	1	1.33577e-14	183.57	2	EK(1)YIDQEELNK	-4.1913	0.958	0.546	0.579	2.147	1.772	1.765
macromolecular complex	P07900	185	K	0.242	0.00357787	Down	Heat shock protein HSP 90-alpha OS=Homo sapiens OX=9606 GN=HSP90AA1 PE=1 SV=5	HSP90AA1	1	0.00194946	83.358	2	GTK(1)VILHLK	-5.1043	0.58		0.436	1.945	1.811	2.533
macromolecular complex	P30153	542	K	0.165	0.0320196	Down	Serine/threonine-protein phosphatase 2A 65 kDa regulatory subunit A alpha isoform OS=Homo sapiens OX=9606 GN=PPP2R1A PE=1 SV=4	PPP2R1A	1	0.00621146	62.969	2	FNVAK(1)SLQK	-3.9071		0.424	0.468	4.259	2.55	1.3
macromolecular complex	P62873	89	K	0.269	0.000746766	Down	Guanine nucleotide-binding protein G(I)/G(S)/G(T) subunit beta-1 OS=Homo sapiens OX=9606 GN=GNB1 PE=1 SV=3	GNB1	1	7.03952e-21	149.58	3	LIIWDSYTTNK(1)VHAIPLR	-5.8062	0.776	0.599	0.592	2.824	2.548	1.952
macromolecular complex	Q02878	192	K	0.053	0.0126531	Down	60S ribosomal protein L6 OS=Homo sapiens OX=9606 GN=RPL6 PE=1 SV=3	RPL6	1	1.08172e-14	175.54	2	THQK(1)FVIATSTK	-4.9452	0.179	0.032	0.055	2.079	2.424	0.53
macromolecular complex	P40121	115	K	0.546	0.0477309	Down	Macrophage-capping protein OS=Homo sapiens OX=9606 GN=CAPG PE=1 SV=2	CAPG	1	3.33182e-16	147.02	3	GLK(1)YQEGGVESAFHK	-4.7048	0.514		0.5	1.019	0.69	1.075
macromolecular complex	P12236	147	K	0.291	0.0288919	Down	ADP/ATP translocase 3 OS=Homo sapiens OX=9606 GN=SLC25A6 PE=1 SV=4	SLC25A6	1	1.55471e-07	157.77	2	LAADVGK(1)SGTER	-2.8609	0.656	0.586	0.268	2.323	1.841	1.017
macromolecular complex	Q15233	243	K	0.29	0.00378411	Down	Non-POU domain-containing octamer-binding protein OS=Homo sapiens OX=9606 GN=NONO PE=1 SV=4	NONO	1	0.00427119	65.156	2	LVIK(1)NQQFHK	-3.965	0.359		0.425	1.327	1.119	1.612
macromolecular complex	P56134	54	K	0.28	0.0358529	Down	ATP synthase subunit f, mitochondrial OS=Homo sapiens OX=9606 GN=ATP5MF PE=1 SV=3	ATP5MF	1	9.09612e-05	142.36	2	YYNK(1)YINVK	-4.0648	0.557	0.602	0.331	2.978	1.374	0.963
macromolecular complex	Q13263	213	K	0.425	0.013857	Down	Transcription intermediary factor 1-beta OS=Homo sapiens OX=9606 GN=TRIM28 PE=1 SV=5	TRIM28	1	8.34449e-32	117.33	4	TVYCNVHK(1)HEPLVLFCESCDTLTCR	-2.8079	0.397		0.402	1.034	0.845
macromolecular complex	Q16555	480	K	0.276	0.00800522	Down	Dihydropyrimidinase-related protein 2 OS=Homo sapiens OX=9606 GN=DPYSL2 PE=1 SV=1	DPYSL2	1	3.7038e-08	155.57	2	KPFPDFVYK(1)R	-4.5549	0.767	0.609	0.333	2.475	2.027	1.694
macromolecular complex	Q16555	258	K	0.216	0.0348183	Down	Dihydropyrimidinase-related protein 2 OS=Homo sapiens OX=9606 GN=DPYSL2 PE=1 SV=1	DPYSL2	1	5.83983e-53	225.89	2	VMSK(1)SSAEVIAQAR	-5.4553	0.806	0.251		2.835	1.958	2.547
macromolecular complex	P08708	59	K	0.297	0.037943	Down	40S ribosomal protein S17 OS=Homo sapiens OX=9606 GN=RPS17 PE=1 SV=2	RPS17	1	7.24758e-05	124.81	2	IAGYVTHLMK(1)R	-4.5131	0.372		0.269	1.543	0.678	1.016
macromolecular complex	Q16623	83	K	2.903	0.000650654	Up	Syntaxin-1A OS=Homo sapiens OX=9606 GN=STX1A PE=1 SV=1	STX1A	1	1.93176e-95	214.14	2	TKEELEELMSDIK(1)K	0.55892	1.043	0.989			0.348	0.352
macromolecular complex	O60716	433	K	0.349	0.0215794	Down	Catenin delta-1 OS=Homo sapiens OX=9606 GN=CTNND1 PE=1 SV=1	CTNND1	1	4.42526e-09	95.345	3	EVHLGACGALK(1)NISFGR	-6.3948	0.407		0.509	1.168		1.457
macromolecular complex	P63241	68	K	0.437	0.0199255	Down	Eukaryotic translation initiation factor 5A-1 OS=Homo sapiens OX=9606 GN=EIF5A PE=1 SV=2	EIF5A	1	7.90301e-16	122.13	3	K(1)YEDICPSTHNMDVPNIK	-7.5553	0.675	0.723	0.526	1.956	1.011	1.439
macromolecular complex	P26368	462	K	0.578	0.0463443	Down	Splicing factor U2AF 65 kDa subunit OS=Homo sapiens OX=9606 GN=U2AF2 PE=1 SV=4	U2AF2	1	2.12717e-05	140.57	3	VVVTK(1)YCDPDSYHR	-3.8711	0.939	0.654	0.851	1.587		1.233
macromolecular complex	P62826	23	K	0.433	0.0494701	Down	GTP-binding nuclear protein Ran OS=Homo sapiens OX=9606 GN=RAN PE=1 SV=3	RAN	1	1.31972e-06	91.939	2	LVLVGDGGTGK(1)TTFVK	-2.016	0.764		0.441	1.693	1.415	1.068
macromolecular complex	Q08209	323	K	0.387	0.0316177	Down	Serine/threonine-protein phosphatase 2B catalytic subunit alpha isoform OS=Homo sapiens OX=9606 GN=PPP3CA PE=1 SV=1	PPP3CA	1	3.08677e-15	114.93	2	AAVLK(1)YENNVMNIR	-5.7491	0.826	0.633			2.091	1.675
macromolecular complex	P62826	71	K	0.37	0.0271881	Down	GTP-binding nuclear protein Ran OS=Homo sapiens OX=9606 GN=RAN PE=1 SV=3	RAN	1	7.46751e-25	183.7	2	FNVWDTAGQEK(1)FGGLR	-0.058299	0.729	0.512	0.625	2.08	2.013	0.945
macromolecular complex	P62826	134	K	0.421	0.0316485	Down	GTP-binding nuclear protein Ran OS=Homo sapiens OX=9606 GN=RAN PE=1 SV=3	RAN	1	1.46303e-08	125.5	2	AK(1)SIVFHR	-4.9267	0.86	0.547	0.614	2.276	1.454	1.07
macromolecular complex	P07814	497	K	0.457	0.0237414	Down	Bifunctional glutamate/proline--tRNA ligase OS=Homo sapiens OX=9606 GN=EPRS1 PE=1 SV=5	EPRS1	1	0.0109729	75.915	2	IWAFNK(1)K	-9.4156	0.804	0.583	0.561	1.883	1.001	1.382
macromolecular complex	P10909	222	K	0.394	0.0295643	Down	Clusterin OS=Homo sapiens OX=9606 GN=CLU PE=1 SV=1	CLU	1	0.00111341	111.61	3	RPHFFFPK(1)SR	-5.6462	0.701	0.395	0.508	1.936	0.91	1.23
macromolecular complex	P10909	340	K	0.508	0.0194405	Down	Clusterin OS=Homo sapiens OX=9606 GN=CLU PE=1 SV=1	CLU	1	0.00884752	117.39	2	K(1)YNELLK	-3.5157	0.569	0.74	0.449	1.375	1.147	0.939
macromolecular complex	O00483	55	K	0.335	0.00408768	Down	Cytochrome c oxidase subunit NDUFA4 OS=Homo sapiens OX=9606 GN=NDUFA4 PE=1 SV=1	NDUFA4	1	1.20272e-06	110.91	2	NNPEPWNK(1)LGPNDQYK	-4.3209	0.822		0.654	2.248	2.486	1.873
macromolecular complex	Q93050	288	K	1.542	0.0413809	Up	V-type proton ATPase 116 kDa subunit a isoform 1 OS=Homo sapiens OX=9606 GN=ATP6V0A1 PE=1 SV=3	ATP6V0A1	1	0.000171134	133.98	2	VLQAAAK(1)NIR	-3.4237	0.78	1.001		0.532	0.547	0.654
macromolecular complex	P42704	1347	K	0.262	0.0280654	Down	Leucine-rich PPR motif-containing protein, mitochondrial OS=Homo sapiens OX=9606 GN=LRPPRC PE=1 SV=3	LRPPRC	1	8.00855e-05	93.162	2	ALYEHLTAK(1)NTK	-4.0789	0.546		0.382	2.58	1.175	1.557
macromolecular complex	P27348	122	K	0.139	0.0376276	Down	14-3-3 protein theta OS=Homo sapiens OX=9606 GN=YWHAQ PE=1 SV=1	YWHAQ	1	0.0133969	85.813	2	MK(1)GDYFR	-3.49	0.532	0.405		4.512	2.207
macromolecular complex	P62701	53	K	0.287	0.00247841	Down	40S ribosomal protein S4, X isoform OS=Homo sapiens OX=9606 GN=RPS4X PE=1 SV=2	RPS4X	1	0.00125486	94.66	2	LK(1)YALTGDEVK	-5.4037	0.48		0.432	1.495	1.376	1.899
membrane	Q16555	480	K	0.276	0.00800522	Down	Dihydropyrimidinase-related protein 2 OS=Homo sapiens OX=9606 GN=DPYSL2 PE=1 SV=1	DPYSL2	1	3.7038e-08	155.57	2	KPFPDFVYK(1)R	-4.5549	0.767	0.609	0.333	2.475	2.027	1.694
membrane	P60201	111	K	0.406	0.01331	Down	Myelin proteolipid protein OS=Homo sapiens OX=9606 GN=PLP1 PE=1 SV=2	PLP1	1	1.13318e-158	294.48	2	TTICGK(1)GLSATVTGGQK	-4.8271	0.825	0.588	0.454	1.732	1.697	1.164
membrane	P31040	538	K	2.059	0.0390304	Up	Succinate dehydrogenase [ubiquinone] flavoprotein subunit, mitochondrial OS=Homo sapiens OX=9606 GN=SDHA PE=1 SV=2	SDHA	1	2.84129e-41	188.88	2	VGSVLQEGCGK(1)ISK	-5.6696	1.702	1.191		0.863	0.676	0.569
membrane	P82933	287	K	2.277	0.0445208	Up	28S ribosomal protein S9, mitochondrial OS=Homo sapiens OX=9606 GN=MRPS9 PE=1 SV=2	MRPS9	1	5.14937e-05	110.44	2	AEAIVYK(1)HGSGR	-5.2308	1.4	1.28	0.917	0.657		0.396
membrane	P48735	280	K	2.44	0.0403706	Up	Isocitrate dehydrogenase [NADP], mitochondrial OS=Homo sapiens OX=9606 GN=IDH2 PE=1 SV=2	IDH2	1	4.29696e-09	172.51	3	TDFDK(1)NK(1)IWYEHR	-6.3297	0.692	0.96			0.366	0.311
membrane	O60749	234	K	0.488	0.0286455	Down	Sorting nexin-2 OS=Homo sapiens OX=9606 GN=SNX2 PE=1 SV=2	SNX2	1	0.0016613	101.48	2	EDSSSTEFVEK(1)R	-4.5952	0.56	0.685	0.538	1.667	0.866	1.117
membrane	Q9Y3D6	46	K	0.502	0.0404727	Down	Mitochondrial fission 1 protein OS=Homo sapiens OX=9606 GN=FIS1 PE=1 SV=2	FIS1	1	0.00565859	72.038	2	SK(1)YNDDIR	-2.0276	0.812	0.9	0.63	1.845	1.263
membrane	P63241	68	K	0.437	0.0199255	Down	Eukaryotic translation initiation factor 5A-1 OS=Homo sapiens OX=9606 GN=EIF5A PE=1 SV=2	EIF5A	1	7.90301e-16	122.13	3	K(1)YEDICPSTHNMDVPNIK	-7.5553	0.675	0.723	0.526	1.956	1.011	1.439
membrane	P15311	143	K	0.539	0.0373548	Down	Ezrin OS=Homo sapiens OX=9606 GN=EZR PE=1 SV=4	EZR	1	0.000804396	69.276	3	EVHK(1)SGYLSSER	-5.7877		0.993	0.793	1.744	1.571
membrane	Q02218	860	K	0.407	0.00861902	Down	2-oxoglutarate dehydrogenase, mitochondrial OS=Homo sapiens OX=9606 GN=OGDH PE=1 SV=3	OGDH	1	0.000268658	120.65	3	KPLIIFTPK(1)SLLR	-6.7217	0.592	0.589		1.73	1.447	1.176
membrane	Q16555	258	K	0.216	0.0348183	Down	Dihydropyrimidinase-related protein 2 OS=Homo sapiens OX=9606 GN=DPYSL2 PE=1 SV=1	DPYSL2	1	5.83983e-53	225.89	2	VMSK(1)SSAEVIAQAR	-5.4553	0.806	0.251		2.835	1.958	2.547
membrane	Q00796	134	K	0.472	0.040157	Down	Sorbitol dehydrogenase OS=Homo sapiens OX=9606 GN=SORD PE=1 SV=4	SORD	1	0.000253785	83.358	2	FYK(1)HNAAFCYK	-3.4141	0.537	0.776	0.464	1.555	0.827	1.383
membrane	P56134	54	K	0.28	0.0358529	Down	ATP synthase subunit f, mitochondrial OS=Homo sapiens OX=9606 GN=ATP5MF PE=1 SV=3	ATP5MF	1	9.09612e-05	142.36	2	YYNK(1)YINVK	-4.0648	0.557	0.602	0.331	2.978	1.374	0.963
membrane	Q53GQ0	72	K	0.404	0.0134559	Down	Very-long-chain 3-oxoacyl-CoA reductase OS=Homo sapiens OX=9606 GN=HSD17B12 PE=1 SV=2	HSD17B12	1	1.44603e-21	154.66	2	SYAEELAK(1)HGMK	-3.9311	0.605	0.533	0.549	1.869	0.93	1.377
membrane	P42704	1347	K	0.262	0.0280654	Down	Leucine-rich PPR motif-containing protein, mitochondrial OS=Homo sapiens OX=9606 GN=LRPPRC PE=1 SV=3	LRPPRC	1	8.00855e-05	93.162	2	ALYEHLTAK(1)NTK	-4.0789	0.546		0.382	2.58	1.175	1.557
membrane	Q9NZN3	220	K	0.174	0.0388381	Down	EH domain-containing protein 3 OS=Homo sapiens OX=9606 GN=EHD3 PE=1 SV=2	EHD3	1	3.38925e-17	119.79	2	VVLNK(1)ADQIETQQLMR	-7.5843	0.731	0.511	0.803	7.304	3.103	1.341
membrane	Q01082	1478	K	0.46	0.043851	Down	Spectrin beta chain, non-erythrocytic 1 OS=Homo sapiens OX=9606 GN=SPTBN1 PE=1 SV=2	SPTBN1	1	0.00223725	100.84	2	K(1)HNLLASK	-4.6646	1.147	0.572	0.786	2.511	1.467	1.466
membrane	Q01082	1981	K	0.37	0.0288789	Down	Spectrin beta chain, non-erythrocytic 1 OS=Homo sapiens OX=9606 GN=SPTBN1 PE=1 SV=2	SPTBN1	1	0.000122335	117.3	2	K(1)HYASEEIK	-5.9702	0.853	0.429	0.677	1.795		1.731
membrane	P55084	188	K	0.45	0.0283764	Down	Trifunctional enzyme subunit beta, mitochondrial OS=Homo sapiens OX=9606 GN=HADHB PE=1 SV=3	HADHB	1	0.00474654	79.809	2	LMLDLNK(1)AK	-5.8915		0.453	0.399	1.061	0.833
membrane	P49411	91	K	0.257	0.00914778	Down	Elongation factor Tu, mitochondrial OS=Homo sapiens OX=9606 GN=TUFM PE=1 SV=2	TUFM	1	2.18293e-40	225.1	2	K(1)YEEIDNAPEER	-3.6596	0.534	0.413	0.522	2.86	1.156	1.711
membrane	P40939	531	K	4.057	0.0472537	Up	Trifunctional enzyme subunit alpha, mitochondrial OS=Homo sapiens OX=9606 GN=HADHA PE=1 SV=2	HADHA	1	7.46213e-15	157.54	2	TSK(1)DTSASAVAVGLK(1)QGK	-4.8676	0.601	1.668		0.324	0.251	0.264
membrane	Q8WUM4	60	K	0.269	0.0442684	Down	Programmed cell death 6-interacting protein OS=Homo sapiens OX=9606 GN=PDCD6IP PE=1 SV=1	PDCD6IP	1	8.38436e-06	126.32	3	PLDK(1)HEGALETLLR	-6.1277	0.576		0.315	2.434	1.488	1.046
membrane	P31040	616	K	1.651	0.00471606	Up	Succinate dehydrogenase [ubiquinone] flavoprotein subunit, mitochondrial OS=Homo sapiens OX=9606 GN=SDHA PE=1 SV=2	SDHA	1	0.000380935	119.07	2	K(1)PFEEHWR	-3.2961	0.86	0.948		0.572	0.502	0.569
membrane	Q01082	593	K	0.662	0.00691065	Down	Spectrin beta chain, non-erythrocytic 1 OS=Homo sapiens OX=9606 GN=SPTBN1 PE=1 SV=2	SPTBN1	1	2.04964e-41	141.09	3	GVNASAQK(1)FATDGEGYKPCDPQVIR	-6.0159	0.867	1.089	0.856	1.456	1.35	1.44
membrane	P78417	152	K	2.382	0.0211852	Up	Glutathione S-transferase omega-1 OS=Homo sapiens OX=9606 GN=GSTO1 PE=1 SV=2	GSTO1	1	1.32289e-78	228.06	2	EFTK(1)LEEVLTNK	-14.465	1.458	1.869			0.679	0.718
membrane	Q8TCT9	61	K	0.317	0.0240575	Down	Minor histocompatibility antigen H13 OS=Homo sapiens OX=9606 GN=HM13 PE=1 SV=1	HM13	1	8.49658e-05	104.49	2	GK(1)NASDMPETITSR	-5.2432	0.239		0.291	1.185	0.687	0.637
membrane	Q13642	157	K	0.348	0.0115214	Down	Four and a half LIM domains protein 1 OS=Homo sapiens OX=9606 GN=FHL1 PE=1 SV=4	FHL1	1	4.41631e-06	96.313	3	GEDFYCVTCHETK(1)FAK	-4.2806	0.66	0.354	0.605	2.026	1.323	1.308
membrane	P30153	542	K	0.165	0.0320196	Down	Serine/threonine-protein phosphatase 2A 65 kDa regulatory subunit A alpha isoform OS=Homo sapiens OX=9606 GN=PPP2R1A PE=1 SV=4	PPP2R1A	1	0.00621146	62.969	2	FNVAK(1)SLQK	-3.9071		0.424	0.468	4.259	2.55	1.3
membrane	P35613	227	K	0.583	0.016966	Down	Basigin OS=Homo sapiens OX=9606 GN=BSG PE=1 SV=2	BSG	1	2.96586e-09	99.909	3	AVK(1)SSEHINEGETAMLVCK	-4.0844	0.671	0.925	0.641	1.438	1.103	1.293
membrane	P43004	571	K	0.354	0.00749624	Down	Excitatory amino acid transporter 2 OS=Homo sapiens OX=9606 GN=SLC1A2 PE=1 SV=2	SLC1A2	1	4.73475e-30	168.69	2	SADCSVEEEPWK(1)R	-5.9099	0.547	0.798		1.67	2.044	1.99
membrane	Q13576	1081	K	0.444	0.0302779	Down	Ras GTPase-activating-like protein IQGAP2 OS=Homo sapiens OX=9606 GN=IQGAP2 PE=1 SV=4	IQGAP2	1	0.00243955	74.269	2	VLK(1)NSIHEK	-3.7035	0.378		0.314	0.866	0.694
membrane	P50395	418	K	0.179	0.0233118	Down	Rab GDP dissociation inhibitor beta OS=Homo sapiens OX=9606 GN=GDI2 PE=1 SV=2	GDI2	1	1.4887e-64	191.49	3	TYDATTHFETTCDDIK(1)NIYK	-5.8302	0.531	0.355	0.471	4.643	1.795	1.122
membrane	Q9H9B4	72	K	0.273	0.00702124	Down	Sideroflexin-1 OS=Homo sapiens OX=9606 GN=SFXN1 PE=1 SV=4	SFXN1	1	3.30099e-06	63.766	3	AK(1)YIYDSAFHPDTGEK	-6.1237	0.596		0.519	2.614	1.922	1.593
membrane	P07900	185	K	0.242	0.00357787	Down	Heat shock protein HSP 90-alpha OS=Homo sapiens OX=9606 GN=HSP90AA1 PE=1 SV=5	HSP90AA1	1	0.00194946	83.358	2	GTK(1)VILHLK	-5.1043	0.58		0.436	1.945	1.811	2.533
membrane	P49327	2438	K	0.306	0.0311559	Down	Fatty acid synthase OS=Homo sapiens OX=9606 GN=FASN PE=1 SV=3	FASN	1	6.19041e-05	88.181	3	AK(1)YHGNVMLLR	-5.4108	0.675		0.464	1.663		2.065
membrane	P07900	283	K	0.366	0.00553349	Down	Heat shock protein HSP 90-alpha OS=Homo sapiens OX=9606 GN=HSP90AA1 PE=1 SV=5	HSP90AA1	1	1.33577e-14	183.57	2	EK(1)YIDQEELNK	-4.1913	0.958	0.546	0.579	2.147	1.772	1.765
membrane	P07900	632	K	0.413	0.0322075	Down	Heat shock protein HSP 90-alpha OS=Homo sapiens OX=9606 GN=HSP90AA1 PE=1 SV=5	HSP90AA1	1	1.27501e-18	124.62	3	K(1)HLEINPDHSIIETLR	-7.1392	0.896	0.508	0.564	2.055	1.694	1.021
membrane	P07900	112	K	0.217	0.0235457	Down	Heat shock protein HSP 90-alpha OS=Homo sapiens OX=9606 GN=HSP90AA1 PE=1 SV=5	HSP90AA1	1	8.65796e-33	160.07	2	ADLINNLGTIAK(1)SGTK	-6.0572	0.693	0.358	0.567	4.384	1.456	1.617
membrane	Q6NUK1	437	K	2.487	0.0126958	Up	Calcium-binding mitochondrial carrier protein SCaMC-1 OS=Homo sapiens OX=9606 GN=SLC25A24 PE=1 SV=2	SLC25A24	1	5.13371e-07	101.82	2	IISK(1)EGIPGLYR	-5.7188	1.318	1.728		0.666	0.681	0.49
membrane	Q00325	304	K	0.241	0.0395479	Down	Phosphate carrier protein, mitochondrial OS=Homo sapiens OX=9606 GN=SLC25A3 PE=1 SV=2	SLC25A3	1	4.59556e-06	133.98	2	GSSASLVLK(1)R	-4.8845	0.57	0.372	0.56	3.323	2.069	0.833
membrane	Q13813	2047	K	0.524	0.0174965	Down	Spectrin alpha chain, non-erythrocytic 1 OS=Homo sapiens OX=9606 GN=SPTAN1 PE=1 SV=3	SPTAN1	1	6.0152e-15	166.71	2	DQLLAAK(1)HVQSK	-4.3882	0.91	0.907	0.7	1.982	1.232	1.587
membrane	P43243	473	K	0.394	0.0189459	Down	Matrin-3 OS=Homo sapiens OX=9606 GN=MATR3 PE=1 SV=2	MATR3	1	0.00146092	113.7	2	VHLSQK(1)YK	-4.4169	0.827	0.644	0.441	1.948	1.139	1.761
membrane	O00483	55	K	0.335	0.00408768	Down	Cytochrome c oxidase subunit NDUFA4 OS=Homo sapiens OX=9606 GN=NDUFA4 PE=1 SV=1	NDUFA4	1	1.20272e-06	110.91	2	NNPEPWNK(1)LGPNDQYK	-4.3209	0.822		0.654	2.248	2.486	1.873
membrane	P05141	199	K	0.281	0.0102126	Down	ADP/ATP translocase 2 OS=Homo sapiens OX=9606 GN=SLC25A5 PE=1 SV=7	SLC25A5	1	1.73755e-15	106.58	2	AAYFGIYDTAK(1)GMLPDPK	-2.9528	0.332		0.332	1.577	1.069	0.9
membrane	Q9NZ45	55	K	1.987	0.0388696	Up	CDGSH iron-sulfur domain-containing protein 1 OS=Homo sapiens OX=9606 GN=CISD1 PE=1 SV=1	CISD1	1	2.68308e-26	168.69	3	DNPK(1)IVHAFDMEDLGDK(1)AVYCR	-5.2717	1.853	1.323		0.977	0.763	0.658
membrane	P20020	64	K	0.56	0.00760658	Down	Plasma membrane calcium-transporting ATPase 1 OS=Homo sapiens OX=9606 GN=ATP2B1 PE=1 SV=4	ATP2B1	1	4.18742e-72	212.5	2	LK(1)TSPNEGLSGNPADLER	-5.9593	0.923	0.901		1.484	1.858	1.548
membrane	O60262	30	K	2.735	0.00845762	Up	Guanine nucleotide-binding protein G(I)/G(S)/G(O) subunit gamma-7 OS=Homo sapiens OX=9606 GN=GNG7 PE=1 SV=1	GNG7	1	2.73049e-15	162.16	3	VSK(1)AASDLMSYCEQHAR	-2.1126	1.151	1.626		0.435	0.541	0.547
membrane	P43003	191	K	0.197	0.0156291	Down	Excitatory amino acid transporter 1 OS=Homo sapiens OX=9606 GN=SLC1A3 PE=1 SV=1	SLC1A3	1	0.000423684	118.06	2	QFK(1)TNYEK	-3.7779	0.4	0.367		2.735	1.91	1.183
membrane	P50993	375	K	0.12	0.0348249	Down	Sodium/potassium-transporting ATPase subunit alpha-2 OS=Homo sapiens OX=9606 GN=ATP1A2 PE=1 SV=1	ATP1A2	1	7.22753e-119	240.14	3	NLEAVETLGSTSTICSDK(1)TGTLTQNR	-2.1175	0.514		0.237		3.625	2.641
membrane	Q01469	40	K	3.203	0.0120906	Up	Fatty acid-binding protein 5 OS=Homo sapiens OX=9606 GN=FABP5 PE=1 SV=3	FABP5	1	2.17577e-08	89.359	2	MGAMAK(1)PDCIITCDGK	0.34668	1.572	2.504		0.725	0.531	0.653
membrane	P62979	6	K	0.374	0.0191952	Down	Ubiquitin-40S ribosomal protein S27a OS=Homo sapiens OX=9606 GN=RPS27A PE=1 SV=2	RPS27A	1	4.81904e-21	211.84	2	MQIFVK(1)TLTGK	-4.7802	0.423	0.595	0.472	1.947	1.131	0.908
membrane	P07108	77	K	0.56	0.0221177	Down	Acyl-CoA-binding protein OS=Homo sapiens OX=9606 GN=DBI PE=1 SV=2	DBI	1	1.25428e-28	195.3	2	AYINK(1)VEELK	-4.4457	0.508	0.762	0.884	1.28	1.242	1.321
membrane	P14625	161	K	0.372	0.0391766	Down	Endoplasmin OS=Homo sapiens OX=9606 GN=HSP90B1 PE=1 SV=1	HSP90B1	1	1.01366e-32	188.6	2	EELVK(1)NLGTIAK	-3.602	0.349		0.296	1.15	0.88	0.57
membrane	P12236	147	K	0.291	0.0288919	Down	ADP/ATP translocase 3 OS=Homo sapiens OX=9606 GN=SLC25A6 PE=1 SV=4	SLC25A6	1	1.55471e-07	157.77	2	LAADVGK(1)SGTER	-2.8609	0.656	0.586	0.268	2.323	1.841	1.017
membrane	Q13554	69	K	0.425	0.0145479	Down	Calcium/calmodulin-dependent protein kinase type II subunit beta OS=Homo sapiens OX=9606 GN=CAMK2B PE=1 SV=3	CAMK2B	1	0.000355844	94.806	3	LLK(1)HSNIVR	-4.3855	0.941	0.622		1.638	1.979	1.899
membrane	O15260	22	K	0.419	0.0225506	Down	Surfeit locus protein 4 OS=Homo sapiens OX=9606 GN=SURF4 PE=1 SV=3	SURF4	1	6.02999e-06	145.75	2	VTK(1)QYLPHVAR	-4.7141	0.34		0.429	1.178	0.825	0.75
membrane	P50993	770	K	0.119	0.0315237	Down	Sodium/potassium-transporting ATPase subunit alpha-2 OS=Homo sapiens OX=9606 GN=ATP1A2 PE=1 SV=1	ATP1A2	1	0.00529901	82.716	2	LIFDNLK(1)K	-8.1987		0.299	0.396	3.067	4.486	1.183
membrane	P62873	89	K	0.269	0.000746766	Down	Guanine nucleotide-binding protein G(I)/G(S)/G(T) subunit beta-1 OS=Homo sapiens OX=9606 GN=GNB1 PE=1 SV=3	GNB1	1	7.03952e-21	149.58	3	LIIWDSYTTNK(1)VHAIPLR	-5.8062	0.776	0.599	0.592	2.824	2.548	1.952
membrane	P09543	164	K	0.441	0.0136626	Down	2',3'-cyclic-nucleotide 3'-phosphodiesterase OS=Homo sapiens OX=9606 GN=CNP PE=1 SV=2	CNP	1	1.21173e-21	184.43	2	EK(1)NQWQLSADDLK	-2.7819	0.846	0.749	0.779	1.894	1.221	2.269
membrane	P09543	73	K	0.494	0.0465249	Down	2',3'-cyclic-nucleotide 3'-phosphodiesterase OS=Homo sapiens OX=9606 GN=CNP PE=1 SV=2	CNP	1	0.00555669	109.11	2	VIVDK(1)YRDGTK	-6.1837	0.869	0.458	0.44	1.143	0.936	1.498
membrane	P20020	590	K	0.515	0.0374273	Down	Plasma membrane calcium-transporting ATPase 1 OS=Homo sapiens OX=9606 GN=ATP2B1 PE=1 SV=4	ATP2B1	1	5.85933e-06	160.62	2	SMSTVLK(1)NSDGSYR	-3.3704	0.922	0.755		1.488		1.771
membrane	O75131	52	K	0.437	0.042157	Down	Copine-3 OS=Homo sapiens OX=9606 GN=CPNE3 PE=1 SV=1	CPNE3	1	0.00320388	69.276	2	IK(1)NCLNPQFSK	-5.6366	0.543	0.577	0.336	1.275	0.945
membrane	Q12765	332	K	0.187	0.0180708	Down	Secernin-1 OS=Homo sapiens OX=9606 GN=SCRN1 PE=1 SV=2	SCRN1	1	9.98066e-05	100.69	2	TQSPCFGDDDPAK(1)K	-3.6659	0.566	0.328	0.394	1.239	1.539	4.127
membrane	P14625	95	K	0.303	0.048169	Down	Endoplasmin OS=Homo sapiens OX=9606 GN=HSP90B1 PE=1 SV=1	HSP90B1	1	2.23114e-13	163.2	2	LIINSLYK(1)NK	-8.0736	0.538	0.207	0.373	2.041	0.889	0.757
membrane	P61586	104	K	0.157	0.0459742	Down	Transforming protein RhoA OS=Homo sapiens OX=9606 GN=RHOA PE=1 SV=1	RHOA	1	2.84611e-12	111.98	3	WTPEVK(1)HFCPNVPIILVGNK	-7.8123		0.243	0.576	2.643	2.581
membrane	P61586	162	K	0.401	0.0131434	Down	Transforming protein RhoA OS=Homo sapiens OX=9606 GN=RHOA PE=1 SV=1	RHOA	1	0.000145487	89.382	2	IGAFGYMECSAK(1)TK	-2.3321	0.809	0.513		1.554	1.618	1.775
membrane	P14625	168	K	0.218	0.0355353	Down	Endoplasmin OS=Homo sapiens OX=9606 GN=HSP90B1 PE=1 SV=1	HSP90B1	1	2.36205e-69	252.02	2	NLGTIAK(1)SGTSEFLNK	-1.4325	0.358	0.251	0.267	2.319	1.17	0.534
membrane	P00918	171	K	0.539	0.038486	Down	Carbonic anhydrase 2 OS=Homo sapiens OX=9606 GN=CA2 PE=1 SV=2	CA2	1	1.83781e-21	154.94	2	GK(1)SADFTNFDPR	-4.4621	0.712		0.534	1.074	0.988	1.407
membrane	P43243	524	K	0.297	0.0161526	Down	Matrin-3 OS=Homo sapiens OX=9606 GN=MATR3 PE=1 SV=2	MATR3	1	0.00130506	100.75	2	IK(1)NYILMR	-3.636	0.605		0.436	1.255	2.198	1.807
membrane	O14880	111	K	0.251	0.0303415	Down	Microsomal glutathione S-transferase 3 OS=Homo sapiens OX=9606 GN=MGST3 PE=1 SV=1	MGST3	1	4.69404e-23	160.62	2	VLYAYGYYTGEPSK(1)R	-2.7636	0.698	0.543	0.408	3.655	1.838	1.065
membrane	P27824	458	K	0.331	0.045113	Down	Calnexin OS=Homo sapiens OX=9606 GN=CANX PE=1 SV=2	CANX	1	9.74359e-53	228.73	2	IVDDWANDGWGLK(1)K	-2.0038	0.333		0.224	1.222	0.723	0.576
membrane	P07339	127	K	0.373	0.0392557	Down	Cathepsin D OS=Homo sapiens OX=9606 GN=CTSD PE=1 SV=1	CTSD	1	6.48093e-05	99.174	2	YNSDK(1)SSTYVK	-5.2892	0.452	0.578		1.809	0.917	1.411
membrane	P05023	444	K	0.417	0.0245482	Down	Sodium/potassium-transporting ATPase subunit alpha-1 OS=Homo sapiens OX=9606 GN=ATP1A1 PE=1 SV=1	ATP1A1	1	4.24505e-42	195.09	2	AVFQANQENLPILK(1)R	-0.6024	0.999	0.751	0.806	2.507		1.584
membrane	P17600	311	K	2.96	0.00317518	Up	Synapsin-1 OS=Homo sapiens OX=9606 GN=SYN1 PE=1 SV=3	SYN1	1	5.09302e-155	238.93	2	TYATAEPFIDAK(1)YDVR	-2.466	0.803	0.766			0.28	0.25
membrane	Q96IX5	16	K	0.114	0.0202128	Down	ATP synthase membrane subunit DAPIT, mitochondrial OS=Homo sapiens OX=9606 GN=ATP5MD PE=1 SV=1	ATP5MD	1	1.07162e-32	221.63	2	AGPESDAQYQFTGIK(1)K	-2.8541	0.485	0.503	0.539	8.224	3.745	1.386
membrane	P27824	210	K	0.389	0.0331981	Down	Calnexin OS=Homo sapiens OX=9606 GN=CANX PE=1 SV=2	CANX	1	4.03999e-05	140.57	2	NPK(1)TGIYEEK	-3.8277	0.369		0.282	1.14	0.641	0.731
membrane	O75044	470	K	0.488	0.0421297	Down	SLIT-ROBO Rho GTPase-activating protein 2 OS=Homo sapiens OX=9606 GN=SRGAP2 PE=1 SV=3	SRGAP2	1	0.000462707	111.61	3	LQAK(1)HDLLQK	-3.5346	0.545	0.887	0.717	1.684		1.252
membrane	P27824	127	K	0.243	0.0225698	Down	Calnexin OS=Homo sapiens OX=9606 GN=CANX PE=1 SV=2	CANX	1	0.000231988	107.08	3	AK(1)HHAISAK	-2.5346	0.252		0.178	1.015	1.099	0.539
membrane	P02671	89	K	0.46	0.0324963	Down	Fibrinogen alpha chain OS=Homo sapiens OX=9606 GN=FGA PE=1 SV=2	FGA	1	5.14799e-07	141.29	2	LK(1)NSLFEYQK	-2.0135	0.462		0.363	1.053	0.97	0.667
membrane	P06744	73	K	0.647	0.0147481	Down	Glucose-6-phosphate isomerase OS=Homo sapiens OX=9606 GN=GPI PE=1 SV=4	GPI	1	0.00468232	83.623	2	MLVDLAK(1)SR	-4.1472	0.909	0.82		1.38	1.187	1.443
membrane	P06733	343	K	0.164	0.000283192	Down	Alpha-enolase OS=Homo sapiens OX=9606 GN=ENO1 PE=1 SV=2	ENO1	1	3.07736e-73	260.75	3	SCNCLLLK(1)VNQIGSVTESLQACK	0.11362	0.345	0.305	0.354	1.848	2.226
membrane	Q08209	323	K	0.387	0.0316177	Down	Serine/threonine-protein phosphatase 2B catalytic subunit alpha isoform OS=Homo sapiens OX=9606 GN=PPP3CA PE=1 SV=1	PPP3CA	1	3.08677e-15	114.93	2	AAVLK(1)YENNVMNIR	-5.7491	0.826	0.633			2.091	1.675
membrane	P28482	270	K	0.525	0.0423994	Down	Mitogen-activated protein kinase 1 OS=Homo sapiens OX=9606 GN=MAPK1 PE=1 SV=3	MAPK1	1	6.06964e-05	119.07	2	NYLLSLPHK(1)NK	-4.3111	0.84	0.967	0.802	2.364	1.304	1.303
membrane	P26038	3	K	0.391	0.0124433	Down	Moesin OS=Homo sapiens OX=9606 GN=MSN PE=1 SV=3	MSN	1	0.0101761	91.783	2	PK(1)TISVR	-3.2062	0.35		0.344	1.001	0.991	0.67
membrane	P26038	143	K	0.416	0.0168252	Down	Moesin OS=Homo sapiens OX=9606 GN=MSN PE=1 SV=3	MSN	1	7.94857e-10	117.21	2	EVHK(1)SGYLAGDK	-4.8605	0.384		0.375	0.959	0.687	1.088
membrane	P05026	216	K	0.317	0.0382281	Down	Sodium/potassium-transporting ATPase subunit beta-1 OS=Homo sapiens OX=9606 GN=ATP1B1 PE=1 SV=1	ATP1B1	1	9.9548e-08	130.99	2	YNPNVLPVQCTGK(1)R	-3.8605	0.386	0.62			1.576	1.6
membrane	Q12765	319	K	0.29	0.00215921	Down	Secernin-1 OS=Homo sapiens OX=9606 GN=SCRN1 PE=1 SV=2	SCRN1	1	9.24244e-09	77.431	2	LVPK(1)TQSPCFGDDDPAK	-5.4035	0.61	0.542		1.988	1.682	2.294
membrane	P09429	30	K	0.468	0.00316491	Down	High mobility group protein B1 OS=Homo sapiens OX=9606 GN=HMGB1 PE=1 SV=3	HMGB1	1	5.26639e-05	95.656	3	K(1)HPDASVNFSEFSK	-4.6644	0.567	0.509	0.492		1.217	1.017
membrane	P51674	250	K	0.165	0.00369168	Down	Neuronal membrane glycoprotein M6-a OS=Homo sapiens OX=9606 GN=GPM6A PE=1 SV=2	GPM6A	1	0.000423684	125.98	2	MQK(1)YEDIK	-4.5081	0.492	0.206	0.504	2.373	2.081	2.832
membrane	P14136	95	K	3.134	0.0427201	Up	Glial fibrillary acidic protein OS=Homo sapiens OX=9606 GN=GFAP PE=1 SV=1	GFAP	1	1.14079e-46	265.89	3	FLEQQNK(1)ALAAELNQLR	-7.235	1.581	1.838	1.085	0.867	0.358	0.212
membrane	Q92777	243	K	1.549	0.0220034	Up	Synapsin-2 OS=Homo sapiens OX=9606 GN=SYN2 PE=2 SV=4	SYN2	1	1.26564e-77	273.94	3	TLGGEK(1)FPLIEQTYYPNHK	-6.559	1.012	1.054			0.709	0.625
membrane	Q16623	83	K	2.903	0.000650654	Up	Syntaxin-1A OS=Homo sapiens OX=9606 GN=STX1A PE=1 SV=1	STX1A	1	1.93176e-95	214.14	2	TKEELEELMSDIK(1)K	0.55892	1.043	0.989			0.348	0.352
membrane	P28482	138	K	0.498	0.00378019	Down	Mitogen-activated protein kinase 1 OS=Homo sapiens OX=9606 GN=MAPK1 PE=1 SV=3	MAPK1	1	7.2177e-05	134.2	3	GLK(1)YIHSANVLHR	-6.1004	0.848	0.808	0.66	1.363	1.471	1.815
membrane	O60716	433	K	0.349	0.0215794	Down	Catenin delta-1 OS=Homo sapiens OX=9606 GN=CTNND1 PE=1 SV=1	CTNND1	1	4.42526e-09	95.345	3	EVHLGACGALK(1)NISFGR	-6.3948	0.407		0.509	1.168		1.457
membrane	Q00325	99	K	0.242	0.00390852	Down	Phosphate carrier protein, mitochondrial OS=Homo sapiens OX=9606 GN=SLC25A3 PE=1 SV=2	SLC25A3	1	0.000182943	108.3	2	MQVDPQK(1)YK	-5.5068	0.512	0.424	0.471	2.863	1.553	1.406
membrane	P07858	220	K	0.262	0.0331137	Down	Cathepsin B OS=Homo sapiens OX=9606 GN=CTSB PE=1 SV=3	CTSB	1	3.37055e-10	126.17	2	ICEPGYSPTYK(1)QDK	-4.8146	0.216	0.271		1.13	0.729
membrane	P22392	31	K	0.336	0.0103069	Down	Nucleoside diphosphate kinase B OS=Homo sapiens OX=9606 GN=NME2 PE=1 SV=1	NME2	1	0.0111573	70.67	2	FEQK(1)GFR	-5.7571	0.702	0.331	0.385	1.688	1.29	1.243
membrane	O95139	59	K	1.77	0.00265554	Up	NADH dehydrogenase [ubiquinone] 1 beta subcomplex subunit 6 OS=Homo sapiens OX=9606 GN=NDUFB6 PE=1 SV=3	NDUFB6	1	0.00584568	69.905	2	K(1)MVHGVYK(1)K	-5.4646	0.816	0.772		0.453		0.444
membrane	Q93050	288	K	1.542	0.0413809	Up	V-type proton ATPase 116 kDa subunit a isoform 1 OS=Homo sapiens OX=9606 GN=ATP6V0A1 PE=1 SV=3	ATP6V0A1	1	0.000171134	133.98	2	VLQAAAK(1)NIR	-3.4237	0.78	1.001		0.532	0.547	0.654
membrane	P48066	617	K	0.143	0.00149874	Down	Sodium- and chloride-dependent GABA transporter 3 OS=Homo sapiens OX=9606 GN=SLC6A11 PE=2 SV=1	SLC6A11	1	6.54995e-10	158.59	2	LK(1)SDGTIAAITEK	-3.1911	0.13		0.117		0.817	0.91
membrane	P07814	497	K	0.457	0.0237414	Down	Bifunctional glutamate/proline--tRNA ligase OS=Homo sapiens OX=9606 GN=EPRS1 PE=1 SV=5	EPRS1	1	0.0109729	75.915	2	IWAFNK(1)K	-9.4156	0.804	0.583	0.561	1.883	1.001	1.382
membrane	P30101	218	K	0.418	0.025017	Down	Protein disulfide-isomerase A3 OS=Homo sapiens OX=9606 GN=PDIA3 PE=1 SV=4	PDIA3	1	6.45462e-24	166.65	2	FEDK(1)TVAYTEQK	-4.0681	0.387		0.31	1.041	0.833	0.629
membrane	O95573	547	K	0.499	0.00425054	Down	Long-chain-fatty-acid--CoA ligase 3 OS=Homo sapiens OX=9606 GN=ACSL3 PE=1 SV=3	ACSL3	1	8.81969e-05	82.437	2	TK(1)ADFFEDENGQR	-3.6986	0.523		0.505	1.017	1.155	0.916
membrane	P61266	82	K	1.641	0.0396732	Up	Syntaxin-1B OS=Homo sapiens OX=9606 GN=STX1B PE=1 SV=1	STX1B	1	6.92985e-52	216.53	3	TKQELEDLTADIK(1)K	-7.2244	1.159	0.948			0.646	0.638
membrane	Q9Y6R1	934	K	0.121	0.04274	Down	Electrogenic sodium bicarbonate cotransporter 1 OS=Homo sapiens OX=9606 GN=SLC4A4 PE=1 SV=1	SLC4A4	1	2.73002e-07	106.11	3	LLLMPLK(1)HQPDFIYLR	-7.363		0.13	0.288	1.938	2.589	0.676
membrane	P00505	73	K	2.467	0.00280773	Up	Aspartate aminotransferase, mitochondrial OS=Homo sapiens OX=9606 GN=GOT2 PE=1 SV=3	GOT2	1	7.58284e-05	133.07	2	DDNGK(1)PYVLPSVR	-2.7643	1.043	0.997			0.431	0.396
membrane	Q13813	2404	K	0.294	0.0308808	Down	Spectrin alpha chain, non-erythrocytic 1 OS=Homo sapiens OX=9606 GN=SPTAN1 PE=1 SV=3	SPTAN1	1	2.44029e-07	126.32	2	ETENVK(1)SSEEIESAFR	-8.1403	0.799	0.488		2.985	2.07	1.503
membrane-enclosed lumen	Q13813	2047	K	0.524	0.0174965	Down	Spectrin alpha chain, non-erythrocytic 1 OS=Homo sapiens OX=9606 GN=SPTAN1 PE=1 SV=3	SPTAN1	1	6.0152e-15	166.71	2	DQLLAAK(1)HVQSK	-4.3882	0.91	0.907	0.7	1.982	1.232	1.587
membrane-enclosed lumen	P09429	30	K	0.468	0.00316491	Down	High mobility group protein B1 OS=Homo sapiens OX=9606 GN=HMGB1 PE=1 SV=3	HMGB1	1	5.26639e-05	95.656	3	K(1)HPDASVNFSEFSK	-4.6644	0.567	0.509	0.492		1.217	1.017
membrane-enclosed lumen	P31040	616	K	1.651	0.00471606	Up	Succinate dehydrogenase [ubiquinone] flavoprotein subunit, mitochondrial OS=Homo sapiens OX=9606 GN=SDHA PE=1 SV=2	SDHA	1	0.000380935	119.07	2	K(1)PFEEHWR	-3.2961	0.86	0.948		0.572	0.502	0.569
membrane-enclosed lumen	Q13813	2404	K	0.294	0.0308808	Down	Spectrin alpha chain, non-erythrocytic 1 OS=Homo sapiens OX=9606 GN=SPTAN1 PE=1 SV=3	SPTAN1	1	2.44029e-07	126.32	2	ETENVK(1)SSEEIESAFR	-8.1403	0.799	0.488		2.985	2.07	1.503
membrane-enclosed lumen	P31040	538	K	2.059	0.0390304	Up	Succinate dehydrogenase [ubiquinone] flavoprotein subunit, mitochondrial OS=Homo sapiens OX=9606 GN=SDHA PE=1 SV=2	SDHA	1	2.84129e-41	188.88	2	VGSVLQEGCGK(1)ISK	-5.6696	1.702	1.191		0.863	0.676	0.569
membrane-enclosed lumen	P09972	153	K	2.756	0.00403543	Up	Fructose-bisphosphate aldolase C OS=Homo sapiens OX=9606 GN=ALDOC PE=1 SV=2	ALDOC	1	0.00123071	105.81	2	CVLK(1)ISER	-5.1645	2.269	1.451	1.332	0.594	0.63	0.609
membrane-enclosed lumen	P11216	316	K	0.277	0.0248011	Down	Glycogen phosphorylase, brain form OS=Homo sapiens OX=9606 GN=PYGB PE=1 SV=5	PYGB	1	0.00530768	76.833	3	SSK(1)FGCRDPVR	-4.9643	0.546		0.716	2.626		1.928
membrane-enclosed lumen	Q01469	40	K	3.203	0.0120906	Up	Fatty acid-binding protein 5 OS=Homo sapiens OX=9606 GN=FABP5 PE=1 SV=3	FABP5	1	2.17577e-08	89.359	2	MGAMAK(1)PDCIITCDGK	0.34668	1.572	2.504		0.725	0.531	0.653
membrane-enclosed lumen	P09972	230	K	1.669	0.0313747	Up	Fructose-bisphosphate aldolase C OS=Homo sapiens OX=9606 GN=ALDOC PE=1 SV=2	ALDOC	1	1.58821e-119	248.34	4	ALSDHHVYLEGTLLK(1)PNMVTPGHACPIK	-4.1789	0.731	1.222	0.919	0.577	0.598	0.546
membrane-enclosed lumen	P52888	249	K	2.593	0.0260554	Up	Thimet oligopeptidase OS=Homo sapiens OX=9606 GN=THOP1 PE=1 SV=2	THOP1	1	8.42607e-05	118.91	2	CK(1)EENCAILK	-4.5637	1.484	1.144	1.063		0.351	0.598
membrane-enclosed lumen	P68871	96	K	3.358	0.0279466	Up	Hemoglobin subunit beta OS=Homo sapiens OX=9606 GN=HBB PE=1 SV=2	HBB	1	4.23028e-152	234.91	3	GTFATLSELHCDK(1)LHVDPENFR	-0.93642	1.119	2.332	1.299		0.478	0.465
membrane-enclosed lumen	Q02218	860	K	0.407	0.00861902	Down	2-oxoglutarate dehydrogenase, mitochondrial OS=Homo sapiens OX=9606 GN=OGDH PE=1 SV=3	OGDH	1	0.000268658	120.65	3	KPLIIFTPK(1)SLLR	-6.7217	0.592	0.589		1.73	1.447	1.176
membrane-enclosed lumen	P40121	115	K	0.546	0.0477309	Down	Macrophage-capping protein OS=Homo sapiens OX=9606 GN=CAPG PE=1 SV=2	CAPG	1	3.33182e-16	147.02	3	GLK(1)YQEGGVESAFHK	-4.7048	0.514		0.5	1.019	0.69	1.075
membrane-enclosed lumen	Q9H2U2	261	K	1.573	0.04134	Up	Inorganic pyrophosphatase 2, mitochondrial OS=Homo sapiens OX=9606 GN=PPA2 PE=1 SV=2	PPA2	1	0.00209174	104.39	2	NK(1)AFALEVIK	-8.5101	0.962	1.288		0.654	0.789	0.702
membrane-enclosed lumen	Q9NZU5	331	K	0.609	0.0215767	Down	LIM and cysteine-rich domains protein 1 OS=Homo sapiens OX=9606 GN=LMCD1 PE=1 SV=1	LMCD1	1	1.92512e-06	123.99	3	K(1)HFVCEGCEQLLSGR	-5.0619	0.486		0.444	0.697	0.893	0.7
membrane-enclosed lumen	P22392	31	K	0.336	0.0103069	Down	Nucleoside diphosphate kinase B OS=Homo sapiens OX=9606 GN=NME2 PE=1 SV=1	NME2	1	0.0111573	70.67	2	FEQK(1)GFR	-5.7571	0.702	0.331	0.385	1.688	1.29	1.243
membrane-enclosed lumen	P46777	48	K	0.266	0.00454092	Down	60S ribosomal protein L5 OS=Homo sapiens OX=9606 GN=RPL5 PE=1 SV=3	RPL5	1	0.00606856	97.033	2	YNTPK(1)YR	-3.2542	0.434	0.311	0.461	2.052	1.419	1.062
membrane-enclosed lumen	P30101	218	K	0.418	0.025017	Down	Protein disulfide-isomerase A3 OS=Homo sapiens OX=9606 GN=PDIA3 PE=1 SV=4	PDIA3	1	6.45462e-24	166.65	2	FEDK(1)TVAYTEQK	-4.0681	0.387		0.31	1.041	0.833	0.629
membrane-enclosed lumen	Q9UKU7	213	K	2.077	1.47228e-05	Up	Isobutyryl-CoA dehydrogenase, mitochondrial OS=Homo sapiens OX=9606 GN=ACAD8 PE=1 SV=1	ACAD8	1	5.40244e-06	94.119	2	TGGPGPK(1)GISCIVVEK	-5.9141	1.322	1.318		0.634	0.637
membrane-enclosed lumen	P27824	458	K	0.331	0.045113	Down	Calnexin OS=Homo sapiens OX=9606 GN=CANX PE=1 SV=2	CANX	1	9.74359e-53	228.73	2	IVDDWANDGWGLK(1)K	-2.0038	0.333		0.224	1.222	0.723	0.576
membrane-enclosed lumen	P27824	210	K	0.389	0.0331981	Down	Calnexin OS=Homo sapiens OX=9606 GN=CANX PE=1 SV=2	CANX	1	4.03999e-05	140.57	2	NPK(1)TGIYEEK	-3.8277	0.369		0.282	1.14	0.641	0.731
membrane-enclosed lumen	P27824	127	K	0.243	0.0225698	Down	Calnexin OS=Homo sapiens OX=9606 GN=CANX PE=1 SV=2	CANX	1	0.000231988	107.08	3	AK(1)HHAISAK	-2.5346	0.252		0.178	1.015	1.099	0.539
membrane-enclosed lumen	P48735	280	K	2.44	0.0403706	Up	Isocitrate dehydrogenase [NADP], mitochondrial OS=Homo sapiens OX=9606 GN=IDH2 PE=1 SV=2	IDH2	1	4.29696e-09	172.51	3	TDFDK(1)NK(1)IWYEHR	-6.3297	0.692	0.96			0.366	0.311
membrane-enclosed lumen	P49411	91	K	0.257	0.00914778	Down	Elongation factor Tu, mitochondrial OS=Homo sapiens OX=9606 GN=TUFM PE=1 SV=2	TUFM	1	2.18293e-40	225.1	2	K(1)YEEIDNAPEER	-3.6596	0.534	0.413	0.522	2.86	1.156	1.711
membrane-enclosed lumen	P28482	138	K	0.498	0.00378019	Down	Mitogen-activated protein kinase 1 OS=Homo sapiens OX=9606 GN=MAPK1 PE=1 SV=3	MAPK1	1	7.2177e-05	134.2	3	GLK(1)YIHSANVLHR	-6.1004	0.848	0.808	0.66	1.363	1.471	1.815
membrane-enclosed lumen	P28482	270	K	0.525	0.0423994	Down	Mitogen-activated protein kinase 1 OS=Homo sapiens OX=9606 GN=MAPK1 PE=1 SV=3	MAPK1	1	6.06964e-05	119.07	2	NYLLSLPHK(1)NK	-4.3111	0.84	0.967	0.802	2.364	1.304	1.303
membrane-enclosed lumen	P42704	1347	K	0.262	0.0280654	Down	Leucine-rich PPR motif-containing protein, mitochondrial OS=Homo sapiens OX=9606 GN=LRPPRC PE=1 SV=3	LRPPRC	1	8.00855e-05	93.162	2	ALYEHLTAK(1)NTK	-4.0789	0.546		0.382	2.58	1.175	1.557
membrane-enclosed lumen	Q13554	69	K	0.425	0.0145479	Down	Calcium/calmodulin-dependent protein kinase type II subunit beta OS=Homo sapiens OX=9606 GN=CAMK2B PE=1 SV=3	CAMK2B	1	0.000355844	94.806	3	LLK(1)HSNIVR	-4.3855	0.941	0.622		1.638	1.979	1.899
membrane-enclosed lumen	P43243	524	K	0.297	0.0161526	Down	Matrin-3 OS=Homo sapiens OX=9606 GN=MATR3 PE=1 SV=2	MATR3	1	0.00130506	100.75	2	IK(1)NYILMR	-3.636	0.605		0.436	1.255	2.198	1.807
membrane-enclosed lumen	P00491	95	K	0.616	0.000682171	Down	Purine nucleoside phosphorylase OS=Homo sapiens OX=9606 GN=PNP PE=1 SV=2	PNP	1	2.61259e-36	219.16	3	FHMYEGYPLWK(1)VTFPVR	-6.8494	0.724	0.769	0.789	1.231	1.237
membrane-enclosed lumen	P55084	188	K	0.45	0.0283764	Down	Trifunctional enzyme subunit beta, mitochondrial OS=Homo sapiens OX=9606 GN=HADHB PE=1 SV=3	HADHB	1	0.00474654	79.809	2	LMLDLNK(1)AK	-5.8915		0.453	0.399	1.061	0.833
membrane-enclosed lumen	P39023	115	K	0.409	0.00093229	Down	60S ribosomal protein L3 OS=Homo sapiens OX=9606 GN=RPL3 PE=1 SV=2	RPL3	1	0.000197368	69.641	2	TVFAEHISDECK(1)R	-4.3764	0.436		0.46	1.09	1.102
membrane-enclosed lumen	P62979	6	K	0.374	0.0191952	Down	Ubiquitin-40S ribosomal protein S27a OS=Homo sapiens OX=9606 GN=RPS27A PE=1 SV=2	RPS27A	1	4.81904e-21	211.84	2	MQIFVK(1)TLTGK	-4.7802	0.423	0.595	0.472	1.947	1.131	0.908
membrane-enclosed lumen	P10909	340	K	0.508	0.0194405	Down	Clusterin OS=Homo sapiens OX=9606 GN=CLU PE=1 SV=1	CLU	1	0.00884752	117.39	2	K(1)YNELLK	-3.5157	0.569	0.74	0.449	1.375	1.147	0.939
membrane-enclosed lumen	P62937	31	K	0.303	0.0338607	Down	Peptidyl-prolyl cis-trans isomerase A OS=Homo sapiens OX=9606 GN=PPIA PE=1 SV=2	PPIA	1	0.000237559	127.94	2	VPK(1)TAENFR	-3.7496	0.892	0.508	0.621	2.895		1.549
membrane-enclosed lumen	P62937	49	K	0.221	0.00653701	Down	Peptidyl-prolyl cis-trans isomerase A OS=Homo sapiens OX=9606 GN=PPIA PE=1 SV=2	PPIA	1	3.48244e-15	187.1	2	GFGYK(1)GSCFHR	-4.3665	0.605	0.427	0.377	1.681	1.46	3.225
membrane-enclosed lumen	P10909	222	K	0.394	0.0295643	Down	Clusterin OS=Homo sapiens OX=9606 GN=CLU PE=1 SV=1	CLU	1	0.00111341	111.61	3	RPHFFFPK(1)SR	-5.6462	0.701	0.395	0.508	1.936	0.91	1.23
membrane-enclosed lumen	P40939	531	K	4.057	0.0472537	Up	Trifunctional enzyme subunit alpha, mitochondrial OS=Homo sapiens OX=9606 GN=HADHA PE=1 SV=2	HADHA	1	7.46213e-15	157.54	2	TSK(1)DTSASAVAVGLK(1)QGK	-4.8676	0.601	1.668		0.324	0.251	0.264
membrane-enclosed lumen	P14625	161	K	0.372	0.0391766	Down	Endoplasmin OS=Homo sapiens OX=9606 GN=HSP90B1 PE=1 SV=1	HSP90B1	1	1.01366e-32	188.6	2	EELVK(1)NLGTIAK	-3.602	0.349		0.296	1.15	0.88	0.57
membrane-enclosed lumen	P14625	168	K	0.218	0.0355353	Down	Endoplasmin OS=Homo sapiens OX=9606 GN=HSP90B1 PE=1 SV=1	HSP90B1	1	2.36205e-69	252.02	2	NLGTIAK(1)SGTSEFLNK	-1.4325	0.358	0.251	0.267	2.319	1.17	0.534
membrane-enclosed lumen	O75131	52	K	0.437	0.042157	Down	Copine-3 OS=Homo sapiens OX=9606 GN=CPNE3 PE=1 SV=1	CPNE3	1	0.00320388	69.276	2	IK(1)NCLNPQFSK	-5.6366	0.543	0.577	0.336	1.275	0.945
membrane-enclosed lumen	P14625	95	K	0.303	0.048169	Down	Endoplasmin OS=Homo sapiens OX=9606 GN=HSP90B1 PE=1 SV=1	HSP90B1	1	2.23114e-13	163.2	2	LIINSLYK(1)NK	-8.0736	0.538	0.207	0.373	2.041	0.889	0.757
membrane-enclosed lumen	P42126	283	K	0.371	0.0435836	Down	Enoyl-CoA delta isomerase 1, mitochondrial OS=Homo sapiens OX=9606 GN=ECI1 PE=1 SV=1	ECI1	1	1.02508e-15	166.65	3	DADVQNFVSFISK(1)DSIQK	-4.3376	0.329	0.493	0.526	0.868	1.556
membrane-enclosed lumen	P50395	418	K	0.179	0.0233118	Down	Rab GDP dissociation inhibitor beta OS=Homo sapiens OX=9606 GN=GDI2 PE=1 SV=2	GDI2	1	1.4887e-64	191.49	3	TYDATTHFETTCDDIK(1)NIYK	-5.8302	0.531	0.355	0.471	4.643	1.795	1.122
membrane-enclosed lumen	P61266	82	K	1.641	0.0396732	Up	Syntaxin-1B OS=Homo sapiens OX=9606 GN=STX1B PE=1 SV=1	STX1B	1	6.92985e-52	216.53	3	TKQELEDLTADIK(1)K	-7.2244	1.159	0.948			0.646	0.638
membrane-enclosed lumen	P43243	473	K	0.394	0.0189459	Down	Matrin-3 OS=Homo sapiens OX=9606 GN=MATR3 PE=1 SV=2	MATR3	1	0.00146092	113.7	2	VHLSQK(1)YK	-4.4169	0.827	0.644	0.441	1.948	1.139	1.761
membrane-enclosed lumen	P29144	708	K	0.529	0.0457133	Down	Tripeptidyl-peptidase 2 OS=Homo sapiens OX=9606 GN=TPP2 PE=1 SV=4	TPP2	1	1.106e-07	102.57	2	SHEFYK(1)FCSLPEK	-3.5212	0.624	0.949	0.652	1.577		1.225
membrane-enclosed lumen	Q15233	243	K	0.29	0.00378411	Down	Non-POU domain-containing octamer-binding protein OS=Homo sapiens OX=9606 GN=NONO PE=1 SV=4	NONO	1	0.00427119	65.156	2	LVIK(1)NQQFHK	-3.965	0.359		0.425	1.327	1.119	1.612
membrane-enclosed lumen	Q14204	1130	K	0.286	0.010418	Down	Cytoplasmic dynein 1 heavy chain 1 OS=Homo sapiens OX=9606 GN=DYNC1H1 PE=1 SV=5	DYNC1H1	1	1.29177e-10	72.075	3	EVLSK(1)FGQMLGSNMTEFHSQISK	-2.6531	0.579	0.56		2.241	1.739
membrane-enclosed lumen	P50990	307	K	0.43	0.0445288	Down	T-complex protein 1 subunit theta OS=Homo sapiens OX=9606 GN=CCT8 PE=1 SV=4	CCT8	1	2.10013e-09	121.86	3	VADMALHYANK(1)YNIMLVR	-5.1258	0.907	0.603	0.702	2.151	1.279
membrane-enclosed lumen	O00154	286	K	1.78	0.00349615	Up	Cytosolic acyl coenzyme A thioester hydrolase OS=Homo sapiens OX=9606 GN=ACOT7 PE=1 SV=3	ACOT7	1	1.65454e-05	133.76	2	K(1)GCVITISGR	-4.8969	1.907	1.407	1.562	0.891	0.893	0.956
membrane-enclosed lumen	P22314	528	K	0.458	0.0291959	Down	Ubiquitin-like modifier-activating enzyme 1 OS=Homo sapiens OX=9606 GN=UBA1 PE=1 SV=3	UBA1	1	6.29396e-05	104.39	2	LK(1)SDTAAAAVR	-5.0943	0.677	0.769	0.488	0.972	1.403	1.844
membrane-enclosed lumen	P50990	466	K	0.438	0.0425533	Down	T-complex protein 1 subunit theta OS=Homo sapiens OX=9606 GN=CCT8 PE=1 SV=4	CCT8	1	5.71796e-07	103.23	3	ANEVISK(1)LYAVHQEGNK	-6.0587	0.986	0.748	0.654	2.25	1.385
membrane-enclosed lumen	P07900	112	K	0.217	0.0235457	Down	Heat shock protein HSP 90-alpha OS=Homo sapiens OX=9606 GN=HSP90AA1 PE=1 SV=5	HSP90AA1	1	8.65796e-33	160.07	2	ADLINNLGTIAK(1)SGTK	-6.0572	0.693	0.358	0.567	4.384	1.456	1.617
membrane-enclosed lumen	P62826	71	K	0.37	0.0271881	Down	GTP-binding nuclear protein Ran OS=Homo sapiens OX=9606 GN=RAN PE=1 SV=3	RAN	1	7.46751e-25	183.7	2	FNVWDTAGQEK(1)FGGLR	-0.058299	0.729	0.512	0.625	2.08	2.013	0.945
membrane-enclosed lumen	P07900	632	K	0.413	0.0322075	Down	Heat shock protein HSP 90-alpha OS=Homo sapiens OX=9606 GN=HSP90AA1 PE=1 SV=5	HSP90AA1	1	1.27501e-18	124.62	3	K(1)HLEINPDHSIIETLR	-7.1392	0.896	0.508	0.564	2.055	1.694	1.021
membrane-enclosed lumen	P05141	199	K	0.281	0.0102126	Down	ADP/ATP translocase 2 OS=Homo sapiens OX=9606 GN=SLC25A5 PE=1 SV=7	SLC25A5	1	1.73755e-15	106.58	2	AAYFGIYDTAK(1)GMLPDPK	-2.9528	0.332		0.332	1.577	1.069	0.9
membrane-enclosed lumen	P62826	23	K	0.433	0.0494701	Down	GTP-binding nuclear protein Ran OS=Homo sapiens OX=9606 GN=RAN PE=1 SV=3	RAN	1	1.31972e-06	91.939	2	LVLVGDGGTGK(1)TTFVK	-2.016	0.764		0.441	1.693	1.415	1.068
membrane-enclosed lumen	P07858	220	K	0.262	0.0331137	Down	Cathepsin B OS=Homo sapiens OX=9606 GN=CTSB PE=1 SV=3	CTSB	1	3.37055e-10	126.17	2	ICEPGYSPTYK(1)QDK	-4.8146	0.216	0.271		1.13	0.729
membrane-enclosed lumen	Q01082	1981	K	0.37	0.0288789	Down	Spectrin beta chain, non-erythrocytic 1 OS=Homo sapiens OX=9606 GN=SPTBN1 PE=1 SV=2	SPTBN1	1	0.000122335	117.3	2	K(1)HYASEEIK	-5.9702	0.853	0.429	0.677	1.795		1.731
membrane-enclosed lumen	Q01082	1478	K	0.46	0.043851	Down	Spectrin beta chain, non-erythrocytic 1 OS=Homo sapiens OX=9606 GN=SPTBN1 PE=1 SV=2	SPTBN1	1	0.00223725	100.84	2	K(1)HNLLASK	-4.6646	1.147	0.572	0.786	2.511	1.467	1.466
membrane-enclosed lumen	P07900	185	K	0.242	0.00357787	Down	Heat shock protein HSP 90-alpha OS=Homo sapiens OX=9606 GN=HSP90AA1 PE=1 SV=5	HSP90AA1	1	0.00194946	83.358	2	GTK(1)VILHLK	-5.1043	0.58		0.436	1.945	1.811	2.533
membrane-enclosed lumen	P09543	73	K	0.494	0.0465249	Down	2',3'-cyclic-nucleotide 3'-phosphodiesterase OS=Homo sapiens OX=9606 GN=CNP PE=1 SV=2	CNP	1	0.00555669	109.11	2	VIVDK(1)YRDGTK	-6.1837	0.869	0.458	0.44	1.143	0.936	1.498
membrane-enclosed lumen	P23284	116	K	0.442	0.0263751	Down	Peptidyl-prolyl cis-trans isomerase B OS=Homo sapiens OX=9606 GN=PPIB PE=1 SV=2	PPIB	1	5.93043e-15	130.99	2	GDGTGGK(1)SIYGER	-6.3254	0.467		0.39	1.258	0.855	0.796
membrane-enclosed lumen	P23284	165	K	0.323	0.0129412	Down	Peptidyl-prolyl cis-trans isomerase B OS=Homo sapiens OX=9606 GN=PPIB PE=1 SV=2	PPIB	1	9.51658e-08	136.06	2	TAWLDGK(1)HVVFGK	-0.73948	0.275		0.336	0.726	0.892	1.221
membrane-enclosed lumen	P07900	283	K	0.366	0.00553349	Down	Heat shock protein HSP 90-alpha OS=Homo sapiens OX=9606 GN=HSP90AA1 PE=1 SV=5	HSP90AA1	1	1.33577e-14	183.57	2	EK(1)YIDQEELNK	-4.1913	0.958	0.546	0.579	2.147	1.772	1.765
membrane-enclosed lumen	Q71UI9	12	K	4.154	0.0255971	Up	Histone H2A.V OS=Homo sapiens OX=9606 GN=H2AZ2 PE=1 SV=3	H2AZ2	1	2.95936e-10	140.01	2	AGK(1)DSGK(1)AK(1)AK	-2.6485	1.578	2.119	0.92	0.423	0.318
membrane-enclosed lumen	P62701	53	K	0.287	0.00247841	Down	40S ribosomal protein S4, X isoform OS=Homo sapiens OX=9606 GN=RPS4X PE=1 SV=2	RPS4X	1	0.00125486	94.66	2	LK(1)YALTGDEVK	-5.4037	0.48		0.432	1.495	1.376	1.899
membrane-enclosed lumen	Q71UI9	8	K	6.066	0.0246018	Up	Histone H2A.V OS=Homo sapiens OX=9606 GN=H2AZ2 PE=1 SV=3	H2AZ2	1	2.95936e-10	140.01	2	AGK(1)DSGK(1)AK(1)AK	-2.6485	1.851	2.374	1.101	0.452	0.34	0.086
membrane-enclosed lumen	P13611	3182	K	0.541	0.0195551	Down	Versican core protein OS=Homo sapiens OX=9606 GN=VCAN PE=1 SV=3	VCAN	1	3.14359e-15	196.32	2	FQGQCYK(1)YFAHR	-1.993	0.618	0.595			1.215	1.026
membrane-enclosed lumen	P61978	52	K	0.409	0.00460657	Down	Heterogeneous nuclear ribonucleoprotein K OS=Homo sapiens OX=9606 GN=HNRNPK PE=1 SV=1	HNRNPK	1	1.21561e-15	181.87	2	ILLQSK(1)NAGAVIGK	-3.9479	0.713	0.468	0.545	1.691	1.265	1.26
membrane-enclosed lumen	P13667	533	K	0.349	0.0072404	Down	Protein disulfide-isomerase A4 OS=Homo sapiens OX=9606 GN=PDIA4 PE=1 SV=2	PDIA4	1	3.09838e-06	95.345	2	VVVGK(1)TFDSIVMDPK	-1.0518	0.329		0.277	0.987	0.934	0.686
membrane-enclosed lumen	P10412	75	K	0.11	0.0159879	Down	Histone H1.4 OS=Homo sapiens OX=9606 GN=H1-4 PE=1 SV=2	H1-4	1	4.57327e-11	140.57	2	ALAAAGYDVEK(1)NNSR	-3.928	0.534	0.415	0.326	5.707	2.034
membrane-enclosed lumen	P13804	164	K	0.615	0.0360479	Down	Electron transfer flavoprotein subunit alpha, mitochondrial OS=Homo sapiens OX=9606 GN=ETFA PE=1 SV=1	ETFA	1	0.0058329	100.75	2	VK(1)VFSVR	-5.236	0.977	0.719	0.771	1.45	1.224
membrane-enclosed lumen	P06744	73	K	0.647	0.0147481	Down	Glucose-6-phosphate isomerase OS=Homo sapiens OX=9606 GN=GPI PE=1 SV=4	GPI	1	0.00468232	83.623	2	MLVDLAK(1)SR	-4.1472	0.909	0.82		1.38	1.187	1.443
membrane-enclosed lumen	O75044	470	K	0.488	0.0421297	Down	SLIT-ROBO Rho GTPase-activating protein 2 OS=Homo sapiens OX=9606 GN=SRGAP2 PE=1 SV=3	SRGAP2	1	0.000462707	111.61	3	LQAK(1)HDLLQK	-3.5346	0.545	0.887	0.717	1.684		1.252
membrane-enclosed lumen	P62826	134	K	0.421	0.0316485	Down	GTP-binding nuclear protein Ran OS=Homo sapiens OX=9606 GN=RAN PE=1 SV=3	RAN	1	1.46303e-08	125.5	2	AK(1)SIVFHR	-4.9267	0.86	0.547	0.614	2.276	1.454	1.07
membrane-enclosed lumen	P01023	531	K	0.519	0.0301496	Down	Alpha-2-macroglobulin OS=Homo sapiens OX=9606 GN=A2M PE=1 SV=3	A2M	1	1.29027e-09	102.57	3	GHFSISIPVK(1)SDIAPVAR	-7.201	0.664	0.617	0.499	1.419	1.217	0.796
membrane-enclosed lumen	P82933	287	K	2.277	0.0445208	Up	28S ribosomal protein S9, mitochondrial OS=Homo sapiens OX=9606 GN=MRPS9 PE=1 SV=2	MRPS9	1	5.14937e-05	110.44	2	AEAIVYK(1)HGSGR	-5.2308	1.4	1.28	0.917	0.657		0.396
membrane-enclosed lumen	P07339	127	K	0.373	0.0392557	Down	Cathepsin D OS=Homo sapiens OX=9606 GN=CTSD PE=1 SV=1	CTSD	1	6.48093e-05	99.174	2	YNSDK(1)SSTYVK	-5.2892	0.452	0.578		1.809	0.917	1.411
membrane-enclosed lumen	P00505	73	K	2.467	0.00280773	Up	Aspartate aminotransferase, mitochondrial OS=Homo sapiens OX=9606 GN=GOT2 PE=1 SV=3	GOT2	1	7.58284e-05	133.07	2	DDNGK(1)PYVLPSVR	-2.7643	1.043	0.997			0.431	0.396
membrane-enclosed lumen	Q8N3C0	572	K	0.566	0.0480896	Down	Activating signal cointegrator 1 complex subunit 3 OS=Homo sapiens OX=9606 GN=ASCC3 PE=1 SV=3	ASCC3	1	1.25028e-96	207.12	2	ELTGDMQLSK(1)SEILR	-1.0687	0.57		0.464	0.841	0.986
membrane-enclosed lumen	P15311	143	K	0.539	0.0373548	Down	Ezrin OS=Homo sapiens OX=9606 GN=EZR PE=1 SV=4	EZR	1	0.000804396	69.276	3	EVHK(1)SGYLSSER	-5.7877		0.993	0.793	1.744	1.571
membrane-enclosed lumen	O95139	59	K	1.77	0.00265554	Up	NADH dehydrogenase [ubiquinone] 1 beta subcomplex subunit 6 OS=Homo sapiens OX=9606 GN=NDUFB6 PE=1 SV=3	NDUFB6	1	0.00584568	69.905	2	K(1)MVHGVYK(1)K	-5.4646	0.816	0.772		0.453		0.444
membrane-enclosed lumen	Q92522	47	K	0.377	0.0301117	Down	Histone H1.10 OS=Homo sapiens OX=9606 GN=H1-10 PE=1 SV=1	H1-10	1	4.337e-05	65.173	2	NQPGK(1)YSQLVVETIR	-4.6988	0.729	0.68	0.419	1.359	1.876
membrane-enclosed lumen	Q71UI9	5	K	6.066	0.0246018	Up	Histone H2A.V OS=Homo sapiens OX=9606 GN=H2AZ2 PE=1 SV=3	H2AZ2	1	2.95936e-10	140.01	2	AGGK(1)AGK(1)DSGK(1)AK(1)AK	-3.5073	1.851	2.374	1.101	0.452	0.34	0.086
membrane-enclosed lumen	P09543	164	K	0.441	0.0136626	Down	2',3'-cyclic-nucleotide 3'-phosphodiesterase OS=Homo sapiens OX=9606 GN=CNP PE=1 SV=2	CNP	1	1.21173e-21	184.43	2	EK(1)NQWQLSADDLK	-2.7819	0.846	0.749	0.779	1.894	1.221	2.269
membrane-enclosed lumen	Q01082	593	K	0.662	0.00691065	Down	Spectrin beta chain, non-erythrocytic 1 OS=Homo sapiens OX=9606 GN=SPTBN1 PE=1 SV=2	SPTBN1	1	2.04964e-41	141.09	3	GVNASAQK(1)FATDGEGYKPCDPQVIR	-6.0159	0.867	1.089	0.856	1.456	1.35	1.44
membrane-enclosed lumen	Q9NR19	418	K	0.321	0.0461088	Down	Acetyl-coenzyme A synthetase, cytoplasmic OS=Homo sapiens OX=9606 GN=ACSS2 PE=1 SV=1	ACSS2	1	5.03341e-15	171.09	2	LLMK(1)FGDEPVTK	-4.0391	0.656	0.44	0.807	2.614	1.342
membrane-enclosed lumen	Q08209	323	K	0.387	0.0316177	Down	Serine/threonine-protein phosphatase 2B catalytic subunit alpha isoform OS=Homo sapiens OX=9606 GN=PPP3CA PE=1 SV=1	PPP3CA	1	3.08677e-15	114.93	2	AAVLK(1)YENNVMNIR	-5.7491	0.826	0.633			2.091	1.675
membrane-enclosed lumen	P26368	462	K	0.578	0.0463443	Down	Splicing factor U2AF 65 kDa subunit OS=Homo sapiens OX=9606 GN=U2AF2 PE=1 SV=4	U2AF2	1	2.12717e-05	140.57	3	VVVTK(1)YCDPDSYHR	-3.8711	0.939	0.654	0.851	1.587		1.233
membrane-enclosed lumen	P17600	311	K	2.96	0.00317518	Up	Synapsin-1 OS=Homo sapiens OX=9606 GN=SYN1 PE=1 SV=3	SYN1	1	5.09302e-155	238.93	2	TYATAEPFIDAK(1)YDVR	-2.466	0.803	0.766			0.28	0.25
membrane-enclosed lumen	Q13263	213	K	0.425	0.013857	Down	Transcription intermediary factor 1-beta OS=Homo sapiens OX=9606 GN=TRIM28 PE=1 SV=5	TRIM28	1	8.34449e-32	117.33	4	TVYCNVHK(1)HEPLVLFCESCDTLTCR	-2.8079	0.397		0.402	1.034	0.845
membrane-enclosed lumen	P04075	147	K	1.546	0.00205765	Up	Fructose-bisphosphate aldolase A OS=Homo sapiens OX=9606 GN=ALDOA PE=1 SV=2	ALDOA	1	3.93774e-70	237.92	2	KDGADFAK(1)WR	-3.7312	1.338	1.225	1.371	0.884	0.764	0.896
membrane-enclosed lumen	P08708	59	K	0.297	0.037943	Down	40S ribosomal protein S17 OS=Homo sapiens OX=9606 GN=RPS17 PE=1 SV=2	RPS17	1	7.24758e-05	124.81	2	IAGYVTHLMK(1)R	-4.5131	0.372		0.269	1.543	0.678	1.016
membrane-enclosed lumen	P48643	284	K	0.282	0.000201783	Down	T-complex protein 1 subunit epsilon OS=Homo sapiens OX=9606 GN=CCT5 PE=1 SV=1	CCT5	1	2.95443e-29	175.64	2	EK(1)FEEMIQQIK	-4.0522		0.476	0.554	1.821	1.805	1.849
membrane-enclosed lumen	P02671	89	K	0.46	0.0324963	Down	Fibrinogen alpha chain OS=Homo sapiens OX=9606 GN=FGA PE=1 SV=2	FGA	1	5.14799e-07	141.29	2	LK(1)NSLFEYQK	-2.0135	0.462		0.363	1.053	0.97	0.667
membrane-enclosed lumen	Q93050	288	K	1.542	0.0413809	Up	V-type proton ATPase 116 kDa subunit a isoform 1 OS=Homo sapiens OX=9606 GN=ATP6V0A1 PE=1 SV=3	ATP6V0A1	1	0.000171134	133.98	2	VLQAAAK(1)NIR	-3.4237	0.78	1.001		0.532	0.547	0.654
membrane-enclosed lumen	P61247	94	K	0.487	0.0253772	Down	40S ribosomal protein S3a OS=Homo sapiens OX=9606 GN=RPS3A PE=1 SV=2	RPS3A	1	9.19658e-16	122.94	3	LITEDVQGK(1)NCLTNFHGMDLTR	-1.4067	0.467		0.558	1.133		0.973
membrane-enclosed lumen	P23368	24	K	0.137	0.00587471	Down	NAD-dependent malic enzyme, mitochondrial OS=Homo sapiens OX=9606 GN=ME2 PE=1 SV=1	ME2	1	9.87161e-05	121.8	2	EK(1)GK(1)PLMLNPR	-5.9099	0.189	0.176	0.154	1.693	0.836
membrane-enclosed lumen	Q16698	244	K	2.108	0.0124483	Up	2,4-dienoyl-CoA reductase, mitochondrial OS=Homo sapiens OX=9606 GN=DECR1 PE=1 SV=1	DECR1	1	3.18532e-05	129.69	2	FNVIQPGPIK(1)TK	-4.5824	1.432	1.536	0.909	0.579	0.623	0.637
membrane-enclosed lumen	P04075	342	K	0.363	0.0228227	Down	Fructose-bisphosphate aldolase A OS=Homo sapiens OX=9606 GN=ALDOA PE=1 SV=2	ALDOA	1	8.64934e-146	258.71	3	ALANSLACQGK(1)YTPSGQAGAAASESLFVSNHAY	-0.31827	1.126	0.721	0.709	3.408	2.056	1.568
membrane-enclosed lumen	Q14204	371	K	0.478	0.0268925	Down	Cytoplasmic dynein 1 heavy chain 1 OS=Homo sapiens OX=9606 GN=DYNC1H1 PE=1 SV=5	DYNC1H1	1	0.00332579	82.716	2	NTK(1)YPIQR	-7.1203	0.813	0.845	0.683	2.314	1.343	1.245
membrane-enclosed lumen	P04075	330	K	0.256	0.00924352	Down	Fructose-bisphosphate aldolase A OS=Homo sapiens OX=9606 GN=ALDOA PE=1 SV=2	ALDOA	1	4.97613e-05	123.5	2	AAQEEYVK(1)R	-4.3677	0.708	0.506	0.383	3.082	1.533	1.632
membrane-enclosed lumen	Q14204	2966	K	0.404	0.00825903	Down	Cytoplasmic dynein 1 heavy chain 1 OS=Homo sapiens OX=9606 GN=DYNC1H1 PE=1 SV=5	DYNC1H1	1	7.38978e-05	81.48	2	K(1)YTGEDFDEDLR	-4.1385	0.776	0.757	0.633	2.275	1.27	1.818
membrane-enclosed lumen	Q16854	60	K	2.565	0.0082355	Up	Deoxyguanosine kinase, mitochondrial OS=Homo sapiens OX=9606 GN=DGUOK PE=1 SV=2	DGUOK	1	3.98525e-103	219.76	3	LLTK(1)TYPEWHVATEPVATWQNIQAAGTQK	0.81477	1.126	1.329		0.468		0.489
membrane-enclosed lumen	Q9H8H3	109	K	0.298	0.02058	Down	Methyltransferase-like protein 7A OS=Homo sapiens OX=9606 GN=METTL7A PE=1 SV=1	METTL7A	1	1.32504e-13	150.53	2	FLIK(1)SIAENR	-6.2298	0.369	0.194	0.34	1.375	1.059	0.593
metabolic process	Q08209	323	K	0.387	0.0316177	Down	Serine/threonine-protein phosphatase 2B catalytic subunit alpha isoform OS=Homo sapiens OX=9606 GN=PPP3CA PE=1 SV=1	PPP3CA	1	3.08677e-15	114.93	2	AAVLK(1)YENNVMNIR	-5.7491	0.826	0.633			2.091	1.675
metabolic process	P50135	104	K	0.326	0.0232887	Down	Histamine N-methyltransferase OS=Homo sapiens OX=9606 GN=HNMT PE=1 SV=1	HNMT	1	1.03661e-05	128.57	2	ELVAK(1)TSNLENVK	-6.5447		0.258	0.343	1.264	0.815	0.69
metabolic process	P62826	71	K	0.37	0.0271881	Down	GTP-binding nuclear protein Ran OS=Homo sapiens OX=9606 GN=RAN PE=1 SV=3	RAN	1	7.46751e-25	183.7	2	FNVWDTAGQEK(1)FGGLR	-0.058299	0.729	0.512	0.625	2.08	2.013	0.945
metabolic process	P07814	497	K	0.457	0.0237414	Down	Bifunctional glutamate/proline--tRNA ligase OS=Homo sapiens OX=9606 GN=EPRS1 PE=1 SV=5	EPRS1	1	0.0109729	75.915	2	IWAFNK(1)K	-9.4156	0.804	0.583	0.561	1.883	1.001	1.382
metabolic process	Q02878	192	K	0.053	0.0126531	Down	60S ribosomal protein L6 OS=Homo sapiens OX=9606 GN=RPL6 PE=1 SV=3	RPL6	1	1.08172e-14	175.54	2	THQK(1)FVIATSTK	-4.9452	0.179	0.032	0.055	2.079	2.424	0.53
metabolic process	P02671	89	K	0.46	0.0324963	Down	Fibrinogen alpha chain OS=Homo sapiens OX=9606 GN=FGA PE=1 SV=2	FGA	1	5.14799e-07	141.29	2	LK(1)NSLFEYQK	-2.0135	0.462		0.363	1.053	0.97	0.667
metabolic process	P60201	111	K	0.406	0.01331	Down	Myelin proteolipid protein OS=Homo sapiens OX=9606 GN=PLP1 PE=1 SV=2	PLP1	1	1.13318e-158	294.48	2	TTICGK(1)GLSATVTGGQK	-4.8271	0.825	0.588	0.454	1.732	1.697	1.164
metabolic process	P07339	127	K	0.373	0.0392557	Down	Cathepsin D OS=Homo sapiens OX=9606 GN=CTSD PE=1 SV=1	CTSD	1	6.48093e-05	99.174	2	YNSDK(1)SSTYVK	-5.2892	0.452	0.578		1.809	0.917	1.411
metabolic process	Q9NZU5	331	K	0.609	0.0215767	Down	LIM and cysteine-rich domains protein 1 OS=Homo sapiens OX=9606 GN=LMCD1 PE=1 SV=1	LMCD1	1	1.92512e-06	123.99	3	K(1)HFVCEGCEQLLSGR	-5.0619	0.486		0.444	0.697	0.893	0.7
metabolic process	P11216	316	K	0.277	0.0248011	Down	Glycogen phosphorylase, brain form OS=Homo sapiens OX=9606 GN=PYGB PE=1 SV=5	PYGB	1	0.00530768	76.833	3	SSK(1)FGCRDPVR	-4.9643	0.546		0.716	2.626		1.928
metabolic process	P56134	54	K	0.28	0.0358529	Down	ATP synthase subunit f, mitochondrial OS=Homo sapiens OX=9606 GN=ATP5MF PE=1 SV=3	ATP5MF	1	9.09612e-05	142.36	2	YYNK(1)YINVK	-4.0648	0.557	0.602	0.331	2.978	1.374	0.963
metabolic process	Q00796	134	K	0.472	0.040157	Down	Sorbitol dehydrogenase OS=Homo sapiens OX=9606 GN=SORD PE=1 SV=4	SORD	1	0.000253785	83.358	2	FYK(1)HNAAFCYK	-3.4141	0.537	0.776	0.464	1.555	0.827	1.383
metabolic process	Q02543	76	K	0.237	0.00241799	Down	60S ribosomal protein L18a OS=Homo sapiens OX=9606 GN=RPL18A PE=1 SV=2	RPL18A	1	0.000511483	94.806	2	VK(1)NFGIWLR	-8.9032	0.419		0.339	1.896	1.351	1.543
metabolic process	P09972	153	K	2.756	0.00403543	Up	Fructose-bisphosphate aldolase C OS=Homo sapiens OX=9606 GN=ALDOC PE=1 SV=2	ALDOC	1	0.00123071	105.81	2	CVLK(1)ISER	-5.1645	2.269	1.451	1.332	0.594	0.63	0.609
metabolic process	P06744	73	K	0.647	0.0147481	Down	Glucose-6-phosphate isomerase OS=Homo sapiens OX=9606 GN=GPI PE=1 SV=4	GPI	1	0.00468232	83.623	2	MLVDLAK(1)SR	-4.1472	0.909	0.82		1.38	1.187	1.443
metabolic process	P09972	230	K	1.669	0.0313747	Up	Fructose-bisphosphate aldolase C OS=Homo sapiens OX=9606 GN=ALDOC PE=1 SV=2	ALDOC	1	1.58821e-119	248.34	4	ALSDHHVYLEGTLLK(1)PNMVTPGHACPIK	-4.1789	0.731	1.222	0.919	0.577	0.598	0.546
metabolic process	P30153	542	K	0.165	0.0320196	Down	Serine/threonine-protein phosphatase 2A 65 kDa regulatory subunit A alpha isoform OS=Homo sapiens OX=9606 GN=PPP2R1A PE=1 SV=4	PPP2R1A	1	0.00621146	62.969	2	FNVAK(1)SLQK	-3.9071		0.424	0.468	4.259	2.55	1.3
metabolic process	P09429	30	K	0.468	0.00316491	Down	High mobility group protein B1 OS=Homo sapiens OX=9606 GN=HMGB1 PE=1 SV=3	HMGB1	1	5.26639e-05	95.656	3	K(1)HPDASVNFSEFSK	-4.6644	0.567	0.509	0.492		1.217	1.017
metabolic process	P07900	112	K	0.217	0.0235457	Down	Heat shock protein HSP 90-alpha OS=Homo sapiens OX=9606 GN=HSP90AA1 PE=1 SV=5	HSP90AA1	1	8.65796e-33	160.07	2	ADLINNLGTIAK(1)SGTK	-6.0572	0.693	0.358	0.567	4.384	1.456	1.617
metabolic process	P63241	68	K	0.437	0.0199255	Down	Eukaryotic translation initiation factor 5A-1 OS=Homo sapiens OX=9606 GN=EIF5A PE=1 SV=2	EIF5A	1	7.90301e-16	122.13	3	K(1)YEDICPSTHNMDVPNIK	-7.5553	0.675	0.723	0.526	1.956	1.011	1.439
metabolic process	P82933	287	K	2.277	0.0445208	Up	28S ribosomal protein S9, mitochondrial OS=Homo sapiens OX=9606 GN=MRPS9 PE=1 SV=2	MRPS9	1	5.14937e-05	110.44	2	AEAIVYK(1)HGSGR	-5.2308	1.4	1.28	0.917	0.657		0.396
metabolic process	P55084	188	K	0.45	0.0283764	Down	Trifunctional enzyme subunit beta, mitochondrial OS=Homo sapiens OX=9606 GN=HADHB PE=1 SV=3	HADHB	1	0.00474654	79.809	2	LMLDLNK(1)AK	-5.8915		0.453	0.399	1.061	0.833
metabolic process	P61586	162	K	0.401	0.0131434	Down	Transforming protein RhoA OS=Homo sapiens OX=9606 GN=RHOA PE=1 SV=1	RHOA	1	0.000145487	89.382	2	IGAFGYMECSAK(1)TK	-2.3321	0.809	0.513		1.554	1.618	1.775
metabolic process	P13667	533	K	0.349	0.0072404	Down	Protein disulfide-isomerase A4 OS=Homo sapiens OX=9606 GN=PDIA4 PE=1 SV=2	PDIA4	1	3.09838e-06	95.345	2	VVVGK(1)TFDSIVMDPK	-1.0518	0.329		0.277	0.987	0.934	0.686
metabolic process	Q02543	41	K	0.301	0.00271615	Down	60S ribosomal protein L18a OS=Homo sapiens OX=9606 GN=RPL18A PE=1 SV=2	RPL18A	1	0.000199379	81.799	2	IFAPNHVVAK(1)SR	-3.7583	0.361		0.408	1.456	1.059	1.321
metabolic process	P35613	227	K	0.583	0.016966	Down	Basigin OS=Homo sapiens OX=9606 GN=BSG PE=1 SV=2	BSG	1	2.96586e-09	99.909	3	AVK(1)SSEHINEGETAMLVCK	-4.0844	0.671	0.925	0.641	1.438	1.103	1.293
metabolic process	P53004	269	K	1.615	0.0469529	Up	Biliverdin reductase A OS=Homo sapiens OX=9606 GN=BLVRA PE=1 SV=2	BLVRA	1	2.01569e-06	141.88	2	LLGQFSEK(1)ELAAEK(1)K	-1.6164	1.454	1.104	1.355	0.598	1.018	0.807
metabolic process	Q9H2U2	261	K	1.573	0.04134	Up	Inorganic pyrophosphatase 2, mitochondrial OS=Homo sapiens OX=9606 GN=PPA2 PE=1 SV=2	PPA2	1	0.00209174	104.39	2	NK(1)AFALEVIK	-8.5101	0.962	1.288		0.654	0.789	0.702
metabolic process	P14625	95	K	0.303	0.048169	Down	Endoplasmin OS=Homo sapiens OX=9606 GN=HSP90B1 PE=1 SV=1	HSP90B1	1	2.23114e-13	163.2	2	LIINSLYK(1)NK	-8.0736	0.538	0.207	0.373	2.041	0.889	0.757
metabolic process	P22392	31	K	0.336	0.0103069	Down	Nucleoside diphosphate kinase B OS=Homo sapiens OX=9606 GN=NME2 PE=1 SV=1	NME2	1	0.0111573	70.67	2	FEQK(1)GFR	-5.7571	0.702	0.331	0.385	1.688	1.29	1.243
metabolic process	P14625	168	K	0.218	0.0355353	Down	Endoplasmin OS=Homo sapiens OX=9606 GN=HSP90B1 PE=1 SV=1	HSP90B1	1	2.36205e-69	252.02	2	NLGTIAK(1)SGTSEFLNK	-1.4325	0.358	0.251	0.267	2.319	1.17	0.534
metabolic process	Q01082	593	K	0.662	0.00691065	Down	Spectrin beta chain, non-erythrocytic 1 OS=Homo sapiens OX=9606 GN=SPTBN1 PE=1 SV=2	SPTBN1	1	2.04964e-41	141.09	3	GVNASAQK(1)FATDGEGYKPCDPQVIR	-6.0159	0.867	1.089	0.856	1.456	1.35	1.44
metabolic process	P78417	152	K	2.382	0.0211852	Up	Glutathione S-transferase omega-1 OS=Homo sapiens OX=9606 GN=GSTO1 PE=1 SV=2	GSTO1	1	1.32289e-78	228.06	2	EFTK(1)LEEVLTNK	-14.465	1.458	1.869			0.679	0.718
metabolic process	P61247	94	K	0.487	0.0253772	Down	40S ribosomal protein S3a OS=Homo sapiens OX=9606 GN=RPS3A PE=1 SV=2	RPS3A	1	9.19658e-16	122.94	3	LITEDVQGK(1)NCLTNFHGMDLTR	-1.4067	0.467		0.558	1.133		0.973
metabolic process	P52888	249	K	2.593	0.0260554	Up	Thimet oligopeptidase OS=Homo sapiens OX=9606 GN=THOP1 PE=1 SV=2	THOP1	1	8.42607e-05	118.91	2	CK(1)EENCAILK	-4.5637	1.484	1.144	1.063		0.351	0.598
metabolic process	Q9NZN3	220	K	0.174	0.0388381	Down	EH domain-containing protein 3 OS=Homo sapiens OX=9606 GN=EHD3 PE=1 SV=2	EHD3	1	3.38925e-17	119.79	2	VVLNK(1)ADQIETQQLMR	-7.5843	0.731	0.511	0.803	7.304	3.103	1.341
metabolic process	Q01082	1478	K	0.46	0.043851	Down	Spectrin beta chain, non-erythrocytic 1 OS=Homo sapiens OX=9606 GN=SPTBN1 PE=1 SV=2	SPTBN1	1	0.00223725	100.84	2	K(1)HNLLASK	-4.6646	1.147	0.572	0.786	2.511	1.467	1.466
metabolic process	P08708	59	K	0.297	0.037943	Down	40S ribosomal protein S17 OS=Homo sapiens OX=9606 GN=RPS17 PE=1 SV=2	RPS17	1	7.24758e-05	124.81	2	IAGYVTHLMK(1)R	-4.5131	0.372		0.269	1.543	0.678	1.016
metabolic process	P14625	161	K	0.372	0.0391766	Down	Endoplasmin OS=Homo sapiens OX=9606 GN=HSP90B1 PE=1 SV=1	HSP90B1	1	1.01366e-32	188.6	2	EELVK(1)NLGTIAK	-3.602	0.349		0.296	1.15	0.88	0.57
metabolic process	P55786	336	K	0.641	0.0398262	Down	Puromycin-sensitive aminopeptidase OS=Homo sapiens OX=9606 GN=NPEPPS PE=1 SV=2	NPEPPS	1	5.48239e-07	92.747	2	ETALLIDPK(1)NSCSSSR	-3.0735	1.133	0.804	0.849	1.72	1.428	1.201
metabolic process	Q01082	1981	K	0.37	0.0288789	Down	Spectrin beta chain, non-erythrocytic 1 OS=Homo sapiens OX=9606 GN=SPTBN1 PE=1 SV=2	SPTBN1	1	0.000122335	117.3	2	K(1)HYASEEIK	-5.9702	0.853	0.429	0.677	1.795		1.731
metabolic process	P62826	134	K	0.421	0.0316485	Down	GTP-binding nuclear protein Ran OS=Homo sapiens OX=9606 GN=RAN PE=1 SV=3	RAN	1	1.46303e-08	125.5	2	AK(1)SIVFHR	-4.9267	0.86	0.547	0.614	2.276	1.454	1.07
metabolic process	P61586	104	K	0.157	0.0459742	Down	Transforming protein RhoA OS=Homo sapiens OX=9606 GN=RHOA PE=1 SV=1	RHOA	1	2.84611e-12	111.98	3	WTPEVK(1)HFCPNVPIILVGNK	-7.8123		0.243	0.576	2.643	2.581
metabolic process	Q02878	210	K	0.58	0.0134394	Down	60S ribosomal protein L6 OS=Homo sapiens OX=9606 GN=RPL6 PE=1 SV=3	RPL6	1	0.000517379	71.896	2	IPK(1)HLTDAYFK	-3.8543	0.636		0.583	1.1	1.002
metabolic process	P07900	185	K	0.242	0.00357787	Down	Heat shock protein HSP 90-alpha OS=Homo sapiens OX=9606 GN=HSP90AA1 PE=1 SV=5	HSP90AA1	1	0.00194946	83.358	2	GTK(1)VILHLK	-5.1043	0.58		0.436	1.945	1.811	2.533
metabolic process	P07900	283	K	0.366	0.00553349	Down	Heat shock protein HSP 90-alpha OS=Homo sapiens OX=9606 GN=HSP90AA1 PE=1 SV=5	HSP90AA1	1	1.33577e-14	183.57	2	EK(1)YIDQEELNK	-4.1913	0.958	0.546	0.579	2.147	1.772	1.765
metabolic process	P07900	632	K	0.413	0.0322075	Down	Heat shock protein HSP 90-alpha OS=Homo sapiens OX=9606 GN=HSP90AA1 PE=1 SV=5	HSP90AA1	1	1.27501e-18	124.62	3	K(1)HLEINPDHSIIETLR	-7.1392	0.896	0.508	0.564	2.055	1.694	1.021
metabolic process	P61978	52	K	0.409	0.00460657	Down	Heterogeneous nuclear ribonucleoprotein K OS=Homo sapiens OX=9606 GN=HNRNPK PE=1 SV=1	HNRNPK	1	1.21561e-15	181.87	2	ILLQSK(1)NAGAVIGK	-3.9479	0.713	0.468	0.545	1.691	1.265	1.26
metabolic process	P05026	216	K	0.317	0.0382281	Down	Sodium/potassium-transporting ATPase subunit beta-1 OS=Homo sapiens OX=9606 GN=ATP1B1 PE=1 SV=1	ATP1B1	1	9.9548e-08	130.99	2	YNPNVLPVQCTGK(1)R	-3.8605	0.386	0.62			1.576	1.6
metabolic process	P49411	91	K	0.257	0.00914778	Down	Elongation factor Tu, mitochondrial OS=Homo sapiens OX=9606 GN=TUFM PE=1 SV=2	TUFM	1	2.18293e-40	225.1	2	K(1)YEEIDNAPEER	-3.6596	0.534	0.413	0.522	2.86	1.156	1.711
metabolic process	P62701	53	K	0.287	0.00247841	Down	40S ribosomal protein S4, X isoform OS=Homo sapiens OX=9606 GN=RPS4X PE=1 SV=2	RPS4X	1	0.00125486	94.66	2	LK(1)YALTGDEVK	-5.4037	0.48		0.432	1.495	1.376	1.899
metabolic process	P26368	462	K	0.578	0.0463443	Down	Splicing factor U2AF 65 kDa subunit OS=Homo sapiens OX=9606 GN=U2AF2 PE=1 SV=4	U2AF2	1	2.12717e-05	140.57	3	VVVTK(1)YCDPDSYHR	-3.8711	0.939	0.654	0.851	1.587		1.233
metabolic process	P50993	375	K	0.12	0.0348249	Down	Sodium/potassium-transporting ATPase subunit alpha-2 OS=Homo sapiens OX=9606 GN=ATP1A2 PE=1 SV=1	ATP1A2	1	7.22753e-119	240.14	3	NLEAVETLGSTSTICSDK(1)TGTLTQNR	-2.1175	0.514		0.237		3.625	2.641
metabolic process	O75891	865	K	4.595	0.000697403	Up	Cytosolic 10-formyltetrahydrofolate dehydrogenase OS=Homo sapiens OX=9606 GN=ALDH1L1 PE=1 SV=2	ALDH1L1	1	5.83057e-36	173.35	3	LQAGTVFVNTYNK(1)TDVAAPFGGFK	-1.5126	1.574	1.918	1.546	0.339	0.392
metabolic process	Q9UKU7	213	K	2.077	1.47228e-05	Up	Isobutyryl-CoA dehydrogenase, mitochondrial OS=Homo sapiens OX=9606 GN=ACAD8 PE=1 SV=1	ACAD8	1	5.40244e-06	94.119	2	TGGPGPK(1)GISCIVVEK	-5.9141	1.322	1.318		0.634	0.637
metabolic process	Q16854	60	K	2.565	0.0082355	Up	Deoxyguanosine kinase, mitochondrial OS=Homo sapiens OX=9606 GN=DGUOK PE=1 SV=2	DGUOK	1	3.98525e-103	219.76	3	LLTK(1)TYPEWHVATEPVATWQNIQAAGTQK	0.81477	1.126	1.329		0.468		0.489
metabolic process	P07858	220	K	0.262	0.0331137	Down	Cathepsin B OS=Homo sapiens OX=9606 GN=CTSB PE=1 SV=3	CTSB	1	3.37055e-10	126.17	2	ICEPGYSPTYK(1)QDK	-4.8146	0.216	0.271		1.13	0.729
metabolic process	O95139	59	K	1.77	0.00265554	Up	NADH dehydrogenase [ubiquinone] 1 beta subcomplex subunit 6 OS=Homo sapiens OX=9606 GN=NDUFB6 PE=1 SV=3	NDUFB6	1	0.00584568	69.905	2	K(1)MVHGVYK(1)K	-5.4646	0.816	0.772		0.453		0.444
metabolic process	P26599	410	K	0.479	0.0180978	Down	Polypyrimidine tract-binding protein 1 OS=Homo sapiens OX=9606 GN=PTBP1 PE=1 SV=1	PTBP1	1	3.75799e-05	99.34	3	ITLSK(1)HQNVQLPR	-7.7153	0.455	0.401	0.437	1.186	0.877	0.638
metabolic process	Q13554	69	K	0.425	0.0145479	Down	Calcium/calmodulin-dependent protein kinase type II subunit beta OS=Homo sapiens OX=9606 GN=CAMK2B PE=1 SV=3	CAMK2B	1	0.000355844	94.806	3	LLK(1)HSNIVR	-4.3855	0.941	0.622		1.638	1.979	1.899
metabolic process	Q93050	288	K	1.542	0.0413809	Up	V-type proton ATPase 116 kDa subunit a isoform 1 OS=Homo sapiens OX=9606 GN=ATP6V0A1 PE=1 SV=3	ATP6V0A1	1	0.000171134	133.98	2	VLQAAAK(1)NIR	-3.4237	0.78	1.001		0.532	0.547	0.654
metabolic process	P26641	147	K	0.252	0.0229736	Down	Elongation factor 1-gamma OS=Homo sapiens OX=9606 GN=EEF1G PE=1 SV=3	EEF1G	1	2.23711e-22	207.6	2	ILGLLDAYLK(1)TR	-0.88133	0.486	0.391	0.852	1.875	2.693
metabolic process	Q15233	243	K	0.29	0.00378411	Down	Non-POU domain-containing octamer-binding protein OS=Homo sapiens OX=9606 GN=NONO PE=1 SV=4	NONO	1	0.00427119	65.156	2	LVIK(1)NQQFHK	-3.965	0.359		0.425	1.327	1.119	1.612
metabolic process	O95573	547	K	0.499	0.00425054	Down	Long-chain-fatty-acid--CoA ligase 3 OS=Homo sapiens OX=9606 GN=ACSL3 PE=1 SV=3	ACSL3	1	8.81969e-05	82.437	2	TK(1)ADFFEDENGQR	-3.6986	0.523		0.505	1.017	1.155	0.916
metabolic process	P29144	708	K	0.529	0.0457133	Down	Tripeptidyl-peptidase 2 OS=Homo sapiens OX=9606 GN=TPP2 PE=1 SV=4	TPP2	1	1.106e-07	102.57	2	SHEFYK(1)FCSLPEK	-3.5212	0.624	0.949	0.652	1.577		1.225
metabolic process	Q9Y3D6	46	K	0.502	0.0404727	Down	Mitochondrial fission 1 protein OS=Homo sapiens OX=9606 GN=FIS1 PE=1 SV=2	FIS1	1	0.00565859	72.038	2	SK(1)YNDDIR	-2.0276	0.812	0.9	0.63	1.845	1.263
metabolic process	P00505	73	K	2.467	0.00280773	Up	Aspartate aminotransferase, mitochondrial OS=Homo sapiens OX=9606 GN=GOT2 PE=1 SV=3	GOT2	1	7.58284e-05	133.07	2	DDNGK(1)PYVLPSVR	-2.7643	1.043	0.997			0.431	0.396
metabolic process	P50993	770	K	0.119	0.0315237	Down	Sodium/potassium-transporting ATPase subunit alpha-2 OS=Homo sapiens OX=9606 GN=ATP1A2 PE=1 SV=1	ATP1A2	1	0.00529901	82.716	2	LIFDNLK(1)K	-8.1987		0.299	0.396	3.067	4.486	1.183
metabolic process	P05023	444	K	0.417	0.0245482	Down	Sodium/potassium-transporting ATPase subunit alpha-1 OS=Homo sapiens OX=9606 GN=ATP1A1 PE=1 SV=1	ATP1A1	1	4.24505e-42	195.09	2	AVFQANQENLPILK(1)R	-0.6024	0.999	0.751	0.806	2.507		1.584
metabolic process	P23381	256	K	0.333	0.0173314	Down	Tryptophan--tRNA ligase, cytoplasmic OS=Homo sapiens OX=9606 GN=WARS1 PE=1 SV=2	WARS1	1	6.84786e-05	120.65	2	IQK(1)HVTFNQVK	-6.5749	0.434		0.537	1.935	1.115	1.32
metabolic process	P07108	77	K	0.56	0.0221177	Down	Acyl-CoA-binding protein OS=Homo sapiens OX=9606 GN=DBI PE=1 SV=2	DBI	1	1.25428e-28	195.3	2	AYINK(1)VEELK	-4.4457	0.508	0.762	0.884	1.28	1.242	1.321
metabolic process	A4D126	66	K	5.526	0.00164708	Up	D-ribitol-5-phosphate cytidylyltransferase OS=Homo sapiens OX=9606 GN=CRPPA PE=1 SV=2	CRPPA	1	1.94783e-05	85.081	2	MGVPTPK(1)QFCPILER	1.1568		2.36	2.061		0.406	0.394
metabolic process	P23284	116	K	0.442	0.0263751	Down	Peptidyl-prolyl cis-trans isomerase B OS=Homo sapiens OX=9606 GN=PPIB PE=1 SV=2	PPIB	1	5.93043e-15	130.99	2	GDGTGGK(1)SIYGER	-6.3254	0.467		0.39	1.258	0.855	0.796
metabolic process	P23284	165	K	0.323	0.0129412	Down	Peptidyl-prolyl cis-trans isomerase B OS=Homo sapiens OX=9606 GN=PPIB PE=1 SV=2	PPIB	1	9.51658e-08	136.06	2	TAWLDGK(1)HVVFGK	-0.73948	0.275		0.336	0.726	0.892	1.221
metabolic process	P04075	147	K	1.546	0.00205765	Up	Fructose-bisphosphate aldolase A OS=Homo sapiens OX=9606 GN=ALDOA PE=1 SV=2	ALDOA	1	3.93774e-70	237.92	2	KDGADFAK(1)WR	-3.7312	1.338	1.225	1.371	0.884	0.764	0.896
metabolic process	A2RRP1	1261	K	0.391	0.0220206	Down	Neuroblastoma-amplified sequence OS=Homo sapiens OX=9606 GN=NBAS PE=1 SV=2	NBAS	1	0.00017218	114.93	2	QSTK(1)LLGLAELLR	-2.9198	0.408		0.341	1.063	0.854
metabolic process	Q9NR19	418	K	0.321	0.0461088	Down	Acetyl-coenzyme A synthetase, cytoplasmic OS=Homo sapiens OX=9606 GN=ACSS2 PE=1 SV=1	ACSS2	1	5.03341e-15	171.09	2	LLMK(1)FGDEPVTK	-4.0391	0.656	0.44	0.807	2.614	1.342
metabolic process	O00154	286	K	1.78	0.00349615	Up	Cytosolic acyl coenzyme A thioester hydrolase OS=Homo sapiens OX=9606 GN=ACOT7 PE=1 SV=3	ACOT7	1	1.65454e-05	133.76	2	K(1)GCVITISGR	-4.8969	1.907	1.407	1.562	0.891	0.893	0.956
metabolic process	Q53GQ0	72	K	0.404	0.0134559	Down	Very-long-chain 3-oxoacyl-CoA reductase OS=Homo sapiens OX=9606 GN=HSD17B12 PE=1 SV=2	HSD17B12	1	1.44603e-21	154.66	2	SYAEELAK(1)HGMK	-3.9311	0.605	0.533	0.549	1.869	0.93	1.377
metabolic process	P43003	191	K	0.197	0.0156291	Down	Excitatory amino acid transporter 1 OS=Homo sapiens OX=9606 GN=SLC1A3 PE=1 SV=1	SLC1A3	1	0.000423684	118.06	2	QFK(1)TNYEK	-3.7779	0.4	0.367		2.735	1.91	1.183
metabolic process	Q02218	860	K	0.407	0.00861902	Down	2-oxoglutarate dehydrogenase, mitochondrial OS=Homo sapiens OX=9606 GN=OGDH PE=1 SV=3	OGDH	1	0.000268658	120.65	3	KPLIIFTPK(1)SLLR	-6.7217	0.592	0.589		1.73	1.447	1.176
metabolic process	P22314	528	K	0.458	0.0291959	Down	Ubiquitin-like modifier-activating enzyme 1 OS=Homo sapiens OX=9606 GN=UBA1 PE=1 SV=3	UBA1	1	6.29396e-05	104.39	2	LK(1)SDTAAAAVR	-5.0943	0.677	0.769	0.488	0.972	1.403	1.844
metabolic process	O00483	55	K	0.335	0.00408768	Down	Cytochrome c oxidase subunit NDUFA4 OS=Homo sapiens OX=9606 GN=NDUFA4 PE=1 SV=1	NDUFA4	1	1.20272e-06	110.91	2	NNPEPWNK(1)LGPNDQYK	-4.3209	0.822		0.654	2.248	2.486	1.873
metabolic process	Q13263	213	K	0.425	0.013857	Down	Transcription intermediary factor 1-beta OS=Homo sapiens OX=9606 GN=TRIM28 PE=1 SV=5	TRIM28	1	8.34449e-32	117.33	4	TVYCNVHK(1)HEPLVLFCESCDTLTCR	-2.8079	0.397		0.402	1.034	0.845
metabolic process	O14880	111	K	0.251	0.0303415	Down	Microsomal glutathione S-transferase 3 OS=Homo sapiens OX=9606 GN=MGST3 PE=1 SV=1	MGST3	1	4.69404e-23	160.62	2	VLYAYGYYTGEPSK(1)R	-2.7636	0.698	0.543	0.408	3.655	1.838	1.065
metabolic process	P04075	330	K	0.256	0.00924352	Down	Fructose-bisphosphate aldolase A OS=Homo sapiens OX=9606 GN=ALDOA PE=1 SV=2	ALDOA	1	4.97613e-05	123.5	2	AAQEEYVK(1)R	-4.3677	0.708	0.506	0.383	3.082	1.533	1.632
metabolic process	Q8WUM4	60	K	0.269	0.0442684	Down	Programmed cell death 6-interacting protein OS=Homo sapiens OX=9606 GN=PDCD6IP PE=1 SV=1	PDCD6IP	1	8.38436e-06	126.32	3	PLDK(1)HEGALETLLR	-6.1277	0.576		0.315	2.434	1.488	1.046
metabolic process	P23368	24	K	0.137	0.00587471	Down	NAD-dependent malic enzyme, mitochondrial OS=Homo sapiens OX=9606 GN=ME2 PE=1 SV=1	ME2	1	9.87161e-05	121.8	2	EK(1)GK(1)PLMLNPR	-5.9099	0.189	0.176	0.154	1.693	0.836
metabolic process	O60716	433	K	0.349	0.0215794	Down	Catenin delta-1 OS=Homo sapiens OX=9606 GN=CTNND1 PE=1 SV=1	CTNND1	1	4.42526e-09	95.345	3	EVHLGACGALK(1)NISFGR	-6.3948	0.407		0.509	1.168		1.457
metabolic process	P04075	342	K	0.363	0.0228227	Down	Fructose-bisphosphate aldolase A OS=Homo sapiens OX=9606 GN=ALDOA PE=1 SV=2	ALDOA	1	8.64934e-146	258.71	3	ALANSLACQGK(1)YTPSGQAGAAASESLFVSNHAY	-0.31827	1.126	0.721	0.709	3.408	2.056	1.568
metabolic process	Q8N3C0	572	K	0.566	0.0480896	Down	Activating signal cointegrator 1 complex subunit 3 OS=Homo sapiens OX=9606 GN=ASCC3 PE=1 SV=3	ASCC3	1	1.25028e-96	207.12	2	ELTGDMQLSK(1)SEILR	-1.0687	0.57		0.464	0.841	0.986
metabolic process	P31040	538	K	2.059	0.0390304	Up	Succinate dehydrogenase [ubiquinone] flavoprotein subunit, mitochondrial OS=Homo sapiens OX=9606 GN=SDHA PE=1 SV=2	SDHA	1	2.84129e-41	188.88	2	VGSVLQEGCGK(1)ISK	-5.6696	1.702	1.191		0.863	0.676	0.569
metabolic process	P42126	283	K	0.371	0.0435836	Down	Enoyl-CoA delta isomerase 1, mitochondrial OS=Homo sapiens OX=9606 GN=ECI1 PE=1 SV=1	ECI1	1	1.02508e-15	166.65	3	DADVQNFVSFISK(1)DSIQK	-4.3376	0.329	0.493	0.526	0.868	1.556
metabolic process	P12277	223	K	0.362	0.0053655	Down	Creatine kinase B-type OS=Homo sapiens OX=9606 GN=CKB PE=1 SV=1	CKB	1	2.45062e-72	238.39	3	GIWHNDNK(1)TFLVWVNEEDHLR	1.1259	0.592	1.031	0.622	2.253	2.148	1.797
metabolic process	P00491	95	K	0.616	0.000682171	Down	Purine nucleoside phosphorylase OS=Homo sapiens OX=9606 GN=PNP PE=1 SV=2	PNP	1	2.61259e-36	219.16	3	FHMYEGYPLWK(1)VTFPVR	-6.8494	0.724	0.769	0.789	1.231	1.237
metabolic process	Q9Y2T3	61	K	1.946	0.0376382	Up	Guanine deaminase OS=Homo sapiens OX=9606 GN=GDA PE=1 SV=1	GDA	1	8.22132e-09	143.39	2	EWCFK(1)PCEIR	-5.6342		1.817	1.99		0.855	1.101
metabolic process	P42704	1347	K	0.262	0.0280654	Down	Leucine-rich PPR motif-containing protein, mitochondrial OS=Homo sapiens OX=9606 GN=LRPPRC PE=1 SV=3	LRPPRC	1	8.00855e-05	93.162	2	ALYEHLTAK(1)NTK	-4.0789	0.546		0.382	2.58	1.175	1.557
metabolic process	P49327	2438	K	0.306	0.0311559	Down	Fatty acid synthase OS=Homo sapiens OX=9606 GN=FASN PE=1 SV=3	FASN	1	6.19041e-05	88.181	3	AK(1)YHGNVMLLR	-5.4108	0.675		0.464	1.663		2.065
metabolic process	P46777	48	K	0.266	0.00454092	Down	60S ribosomal protein L5 OS=Homo sapiens OX=9606 GN=RPL5 PE=1 SV=3	RPL5	1	0.00606856	97.033	2	YNTPK(1)YR	-3.2542	0.434	0.311	0.461	2.052	1.419	1.062
metabolic process	P62826	23	K	0.433	0.0494701	Down	GTP-binding nuclear protein Ran OS=Homo sapiens OX=9606 GN=RAN PE=1 SV=3	RAN	1	1.31972e-06	91.939	2	LVLVGDGGTGK(1)TTFVK	-2.016	0.764		0.441	1.693	1.415	1.068
metabolic process	Q9NT62	185	K	0.218	0.0203714	Down	Ubiquitin-like-conjugating enzyme ATG3 OS=Homo sapiens OX=9606 GN=ATG3 PE=1 SV=1	ATG3	1	4.57852e-16	139.94	2	AK(1)TDAGGEDAILQTR	-6.3767	0.475		0.317	1.254	1.516	2.674
metabolic process	P32119	196	K	0.425	0.0184677	Down	Peroxiredoxin-2 OS=Homo sapiens OX=9606 GN=PRDX2 PE=1 SV=5	PRDX2	1	0.00602041	109.11	2	EYFSK(1)HN	-5.6187	0.809	0.665	0.632	2.256	1.569	1.128
metabolic process	P30101	218	K	0.418	0.025017	Down	Protein disulfide-isomerase A3 OS=Homo sapiens OX=9606 GN=PDIA3 PE=1 SV=4	PDIA3	1	6.45462e-24	166.65	2	FEDK(1)TVAYTEQK	-4.0681	0.387		0.31	1.041	0.833	0.629
metabolic process	P13611	3182	K	0.541	0.0195551	Down	Versican core protein OS=Homo sapiens OX=9606 GN=VCAN PE=1 SV=3	VCAN	1	3.14359e-15	196.32	2	FQGQCYK(1)YFAHR	-1.993	0.618	0.595			1.215	1.026
metabolic process	P48735	280	K	2.44	0.0403706	Up	Isocitrate dehydrogenase [NADP], mitochondrial OS=Homo sapiens OX=9606 GN=IDH2 PE=1 SV=2	IDH2	1	4.29696e-09	172.51	3	TDFDK(1)NK(1)IWYEHR	-6.3297	0.692	0.96			0.366	0.311
metabolic process	P01023	531	K	0.519	0.0301496	Down	Alpha-2-macroglobulin OS=Homo sapiens OX=9606 GN=A2M PE=1 SV=3	A2M	1	1.29027e-09	102.57	3	GHFSISIPVK(1)SDIAPVAR	-7.201	0.664	0.617	0.499	1.419	1.217	0.796
metabolic process	Q16555	480	K	0.276	0.00800522	Down	Dihydropyrimidinase-related protein 2 OS=Homo sapiens OX=9606 GN=DPYSL2 PE=1 SV=1	DPYSL2	1	3.7038e-08	155.57	2	KPFPDFVYK(1)R	-4.5549	0.767	0.609	0.333	2.475	2.027	1.694
metabolic process	P49189	316	K	11.126	0.00362433	Up	4-trimethylaminobutyraldehyde dehydrogenase OS=Homo sapiens OX=9606 GN=ALDH9A1 PE=1 SV=3	ALDH9A1	1	0.000373039	112.73	2	IK(1)IGDPLLEDTR	-5.6626	1.234	1.546	1.025	0.077		0.151
metabolic process	Q16555	258	K	0.216	0.0348183	Down	Dihydropyrimidinase-related protein 2 OS=Homo sapiens OX=9606 GN=DPYSL2 PE=1 SV=1	DPYSL2	1	5.83983e-53	225.89	2	VMSK(1)SSAEVIAQAR	-5.4553	0.806	0.251		2.835	1.958	2.547
metabolic process	P62937	49	K	0.221	0.00653701	Down	Peptidyl-prolyl cis-trans isomerase A OS=Homo sapiens OX=9606 GN=PPIA PE=1 SV=2	PPIA	1	3.48244e-15	187.1	2	GFGYK(1)GSCFHR	-4.3665	0.605	0.427	0.377	1.681	1.46	3.225
metabolic process	P31040	616	K	1.651	0.00471606	Up	Succinate dehydrogenase [ubiquinone] flavoprotein subunit, mitochondrial OS=Homo sapiens OX=9606 GN=SDHA PE=1 SV=2	SDHA	1	0.000380935	119.07	2	K(1)PFEEHWR	-3.2961	0.86	0.948		0.572	0.502	0.569
metabolic process	P62937	31	K	0.303	0.0338607	Down	Peptidyl-prolyl cis-trans isomerase A OS=Homo sapiens OX=9606 GN=PPIA PE=1 SV=2	PPIA	1	0.000237559	127.94	2	VPK(1)TAENFR	-3.7496	0.892	0.508	0.621	2.895		1.549
metabolic process	P28482	270	K	0.525	0.0423994	Down	Mitogen-activated protein kinase 1 OS=Homo sapiens OX=9606 GN=MAPK1 PE=1 SV=3	MAPK1	1	6.06964e-05	119.07	2	NYLLSLPHK(1)NK	-4.3111	0.84	0.967	0.802	2.364	1.304	1.303
metabolic process	Q16698	244	K	2.108	0.0124483	Up	2,4-dienoyl-CoA reductase, mitochondrial OS=Homo sapiens OX=9606 GN=DECR1 PE=1 SV=1	DECR1	1	3.18532e-05	129.69	2	FNVIQPGPIK(1)TK	-4.5824	1.432	1.536	0.909	0.579	0.623	0.637
metabolic process	Q8TCT9	61	K	0.317	0.0240575	Down	Minor histocompatibility antigen H13 OS=Homo sapiens OX=9606 GN=HM13 PE=1 SV=1	HM13	1	8.49658e-05	104.49	2	GK(1)NASDMPETITSR	-5.2432	0.239		0.291	1.185	0.687	0.637
metabolic process	P10909	340	K	0.508	0.0194405	Down	Clusterin OS=Homo sapiens OX=9606 GN=CLU PE=1 SV=1	CLU	1	0.00884752	117.39	2	K(1)YNELLK	-3.5157	0.569	0.74	0.449	1.375	1.147	0.939
metabolic process	P10909	222	K	0.394	0.0295643	Down	Clusterin OS=Homo sapiens OX=9606 GN=CLU PE=1 SV=1	CLU	1	0.00111341	111.61	3	RPHFFFPK(1)SR	-5.6462	0.701	0.395	0.508	1.936	0.91	1.23
metabolic process	P15311	143	K	0.539	0.0373548	Down	Ezrin OS=Homo sapiens OX=9606 GN=EZR PE=1 SV=4	EZR	1	0.000804396	69.276	3	EVHK(1)SGYLSSER	-5.7877		0.993	0.793	1.744	1.571
metabolic process	Q13813	2404	K	0.294	0.0308808	Down	Spectrin alpha chain, non-erythrocytic 1 OS=Homo sapiens OX=9606 GN=SPTAN1 PE=1 SV=3	SPTAN1	1	2.44029e-07	126.32	2	ETENVK(1)SSEEIESAFR	-8.1403	0.799	0.488		2.985	2.07	1.503
metabolic process	Q13813	2047	K	0.524	0.0174965	Down	Spectrin alpha chain, non-erythrocytic 1 OS=Homo sapiens OX=9606 GN=SPTAN1 PE=1 SV=3	SPTAN1	1	6.0152e-15	166.71	2	DQLLAAK(1)HVQSK	-4.3882	0.91	0.907	0.7	1.982	1.232	1.587
metabolic process	P06733	343	K	0.164	0.000283192	Down	Alpha-enolase OS=Homo sapiens OX=9606 GN=ENO1 PE=1 SV=2	ENO1	1	3.07736e-73	260.75	3	SCNCLLLK(1)VNQIGSVTESLQACK	0.11362	0.345	0.305	0.354	1.848	2.226
metabolic process	P39023	115	K	0.409	0.00093229	Down	60S ribosomal protein L3 OS=Homo sapiens OX=9606 GN=RPL3 PE=1 SV=2	RPL3	1	0.000197368	69.641	2	TVFAEHISDECK(1)R	-4.3764	0.436		0.46	1.09	1.102
metabolic process	Q01469	40	K	3.203	0.0120906	Up	Fatty acid-binding protein 5 OS=Homo sapiens OX=9606 GN=FABP5 PE=1 SV=3	FABP5	1	2.17577e-08	89.359	2	MGAMAK(1)PDCIITCDGK	0.34668	1.572	2.504		0.725	0.531	0.653
metabolic process	P68871	96	K	3.358	0.0279466	Up	Hemoglobin subunit beta OS=Homo sapiens OX=9606 GN=HBB PE=1 SV=2	HBB	1	4.23028e-152	234.91	3	GTFATLSELHCDK(1)LHVDPENFR	-0.93642	1.119	2.332	1.299		0.478	0.465
metabolic process	P10412	75	K	0.11	0.0159879	Down	Histone H1.4 OS=Homo sapiens OX=9606 GN=H1-4 PE=1 SV=2	H1-4	1	4.57327e-11	140.57	2	ALAAAGYDVEK(1)NNSR	-3.928	0.534	0.415	0.326	5.707	2.034
metabolic process	P40925	107	K	1.551	0.0172186	Up	Malate dehydrogenase, cytoplasmic OS=Homo sapiens OX=9606 GN=MDH1 PE=1 SV=4	MDH1	1	0.0412539	58.687	2	ANVK(1)IFK	-5.5445	1.102	1.226			0.768	0.733
metabolic process	P62979	6	K	0.374	0.0191952	Down	Ubiquitin-40S ribosomal protein S27a OS=Homo sapiens OX=9606 GN=RPS27A PE=1 SV=2	RPS27A	1	4.81904e-21	211.84	2	MQIFVK(1)TLTGK	-4.7802	0.423	0.595	0.472	1.947	1.131	0.908
metabolic process	P40939	531	K	4.057	0.0472537	Up	Trifunctional enzyme subunit alpha, mitochondrial OS=Homo sapiens OX=9606 GN=HADHA PE=1 SV=2	HADHA	1	7.46213e-15	157.54	2	TSK(1)DTSASAVAVGLK(1)QGK	-4.8676	0.601	1.668		0.324	0.251	0.264
metabolic process	O75131	52	K	0.437	0.042157	Down	Copine-3 OS=Homo sapiens OX=9606 GN=CPNE3 PE=1 SV=1	CPNE3	1	0.00320388	69.276	2	IK(1)NCLNPQFSK	-5.6366	0.543	0.577	0.336	1.275	0.945
metabolic process	P28482	138	K	0.498	0.00378019	Down	Mitogen-activated protein kinase 1 OS=Homo sapiens OX=9606 GN=MAPK1 PE=1 SV=3	MAPK1	1	7.2177e-05	134.2	3	GLK(1)YIHSANVLHR	-6.1004	0.848	0.808	0.66	1.363	1.471	1.815
metabolic process	P13804	164	K	0.615	0.0360479	Down	Electron transfer flavoprotein subunit alpha, mitochondrial OS=Homo sapiens OX=9606 GN=ETFA PE=1 SV=1	ETFA	1	0.0058329	100.75	2	VK(1)VFSVR	-5.236	0.977	0.719	0.771	1.45	1.224
molecular function regulator	Q01082	1981	K	0.37	0.0288789	Down	Spectrin beta chain, non-erythrocytic 1 OS=Homo sapiens OX=9606 GN=SPTBN1 PE=1 SV=2	SPTBN1	1	0.000122335	117.3	2	K(1)HYASEEIK	-5.9702	0.853	0.429	0.677	1.795		1.731
molecular function regulator	P05026	216	K	0.317	0.0382281	Down	Sodium/potassium-transporting ATPase subunit beta-1 OS=Homo sapiens OX=9606 GN=ATP1B1 PE=1 SV=1	ATP1B1	1	9.9548e-08	130.99	2	YNPNVLPVQCTGK(1)R	-3.8605	0.386	0.62			1.576	1.6
molecular function regulator	P01023	531	K	0.519	0.0301496	Down	Alpha-2-macroglobulin OS=Homo sapiens OX=9606 GN=A2M PE=1 SV=3	A2M	1	1.29027e-09	102.57	3	GHFSISIPVK(1)SDIAPVAR	-7.201	0.664	0.617	0.499	1.419	1.217	0.796
molecular function regulator	O75044	470	K	0.488	0.0421297	Down	SLIT-ROBO Rho GTPase-activating protein 2 OS=Homo sapiens OX=9606 GN=SRGAP2 PE=1 SV=3	SRGAP2	1	0.000462707	111.61	3	LQAK(1)HDLLQK	-3.5346	0.545	0.887	0.717	1.684		1.252
molecular function regulator	P61981	120	K	0.45	0.0235354	Down	14-3-3 protein gamma OS=Homo sapiens OX=9606 GN=YWHAG PE=1 SV=2	YWHAG	1	2.97402e-67	200.82	2	NCSETQYESK(1)VFYLK	-4.2515	0.891	0.928	0.714	2.56	1.787	1.285
molecular function regulator	P07900	112	K	0.217	0.0235457	Down	Heat shock protein HSP 90-alpha OS=Homo sapiens OX=9606 GN=HSP90AA1 PE=1 SV=5	HSP90AA1	1	8.65796e-33	160.07	2	ADLINNLGTIAK(1)SGTK	-6.0572	0.693	0.358	0.567	4.384	1.456	1.617
molecular function regulator	P31150	269	K	0.482	0.0108641	Down	Rab GDP dissociation inhibitor alpha OS=Homo sapiens OX=9606 GN=GDI1 PE=1 SV=2	GDI1	1	0.000416748	101.48	2	VVGVK(1)SEGEVAR	-6.025	1.021	0.854	1.147	2.681	1.825	1.76
molecular function regulator	P46777	48	K	0.266	0.00454092	Down	60S ribosomal protein L5 OS=Homo sapiens OX=9606 GN=RPL5 PE=1 SV=3	RPL5	1	0.00606856	97.033	2	YNTPK(1)YR	-3.2542	0.434	0.311	0.461	2.052	1.419	1.062
molecular function regulator	Q01082	593	K	0.662	0.00691065	Down	Spectrin beta chain, non-erythrocytic 1 OS=Homo sapiens OX=9606 GN=SPTBN1 PE=1 SV=2	SPTBN1	1	2.04964e-41	141.09	3	GVNASAQK(1)FATDGEGYKPCDPQVIR	-6.0159	0.867	1.089	0.856	1.456	1.35	1.44
molecular function regulator	P50395	418	K	0.179	0.0233118	Down	Rab GDP dissociation inhibitor beta OS=Homo sapiens OX=9606 GN=GDI2 PE=1 SV=2	GDI2	1	1.4887e-64	191.49	3	TYDATTHFETTCDDIK(1)NIYK	-5.8302	0.531	0.355	0.471	4.643	1.795	1.122
molecular function regulator	P30153	542	K	0.165	0.0320196	Down	Serine/threonine-protein phosphatase 2A 65 kDa regulatory subunit A alpha isoform OS=Homo sapiens OX=9606 GN=PPP2R1A PE=1 SV=4	PPP2R1A	1	0.00621146	62.969	2	FNVAK(1)SLQK	-3.9071		0.424	0.468	4.259	2.55	1.3
molecular function regulator	Q13554	69	K	0.425	0.0145479	Down	Calcium/calmodulin-dependent protein kinase type II subunit beta OS=Homo sapiens OX=9606 GN=CAMK2B PE=1 SV=3	CAMK2B	1	0.000355844	94.806	3	LLK(1)HSNIVR	-4.3855	0.941	0.622		1.638	1.979	1.899
molecular function regulator	Q13576	1081	K	0.444	0.0302779	Down	Ras GTPase-activating-like protein IQGAP2 OS=Homo sapiens OX=9606 GN=IQGAP2 PE=1 SV=4	IQGAP2	1	0.00243955	74.269	2	VLK(1)NSIHEK	-3.7035	0.378		0.314	0.866	0.694
molecular function regulator	Q16623	83	K	2.903	0.000650654	Up	Syntaxin-1A OS=Homo sapiens OX=9606 GN=STX1A PE=1 SV=1	STX1A	1	1.93176e-95	214.14	2	TKEELEELMSDIK(1)K	0.55892	1.043	0.989			0.348	0.352
molecular function regulator	P09429	30	K	0.468	0.00316491	Down	High mobility group protein B1 OS=Homo sapiens OX=9606 GN=HMGB1 PE=1 SV=3	HMGB1	1	5.26639e-05	95.656	3	K(1)HPDASVNFSEFSK	-4.6644	0.567	0.509	0.492		1.217	1.017
molecular function regulator	Q13813	2404	K	0.294	0.0308808	Down	Spectrin alpha chain, non-erythrocytic 1 OS=Homo sapiens OX=9606 GN=SPTAN1 PE=1 SV=3	SPTAN1	1	2.44029e-07	126.32	2	ETENVK(1)SSEEIESAFR	-8.1403	0.799	0.488		2.985	2.07	1.503
molecular function regulator	Q13813	2047	K	0.524	0.0174965	Down	Spectrin alpha chain, non-erythrocytic 1 OS=Homo sapiens OX=9606 GN=SPTAN1 PE=1 SV=3	SPTAN1	1	6.0152e-15	166.71	2	DQLLAAK(1)HVQSK	-4.3882	0.91	0.907	0.7	1.982	1.232	1.587
molecular function regulator	P61981	142	K	0.528	0.0189912	Down	14-3-3 protein gamma OS=Homo sapiens OX=9606 GN=YWHAG PE=1 SV=2	YWHAG	1	2.51329e-06	154.81	2	YLAEVATGEK(1)R	-4.7078	0.977	0.844		2.065	1.502	1.606
molecular function regulator	P23381	256	K	0.333	0.0173314	Down	Tryptophan--tRNA ligase, cytoplasmic OS=Homo sapiens OX=9606 GN=WARS1 PE=1 SV=2	WARS1	1	6.84786e-05	120.65	2	IQK(1)HVTFNQVK	-6.5749	0.434		0.537	1.935	1.115	1.32
molecular function regulator	P07737	91	K	0.268	0.0323857	Down	Profilin-1 OS=Homo sapiens OX=9606 GN=PFN1 PE=1 SV=2	PFN1	1	3.03883e-33	177.74	2	TK(1)STGGAPTFNVTVTK	-4.2331	0.413	0.444	0.37	2.632	1.181	0.759
molecular function regulator	P07737	105	K	0.504	0.0438885	Down	Profilin-1 OS=Homo sapiens OX=9606 GN=PFN1 PE=1 SV=2	PFN1	1	9.81234e-119	257.55	2	STGGAPTFNVTVTK(1)TDK	-3.9395	0.613	0.7	0.66	1.913	0.972	1.033
molecular function regulator	P07900	185	K	0.242	0.00357787	Down	Heat shock protein HSP 90-alpha OS=Homo sapiens OX=9606 GN=HSP90AA1 PE=1 SV=5	HSP90AA1	1	0.00194946	83.358	2	GTK(1)VILHLK	-5.1043	0.58		0.436	1.945	1.811	2.533
molecular function regulator	P07900	283	K	0.366	0.00553349	Down	Heat shock protein HSP 90-alpha OS=Homo sapiens OX=9606 GN=HSP90AA1 PE=1 SV=5	HSP90AA1	1	1.33577e-14	183.57	2	EK(1)YIDQEELNK	-4.1913	0.958	0.546	0.579	2.147	1.772	1.765
molecular function regulator	P07900	632	K	0.413	0.0322075	Down	Heat shock protein HSP 90-alpha OS=Homo sapiens OX=9606 GN=HSP90AA1 PE=1 SV=5	HSP90AA1	1	1.27501e-18	124.62	3	K(1)HLEINPDHSIIETLR	-7.1392	0.896	0.508	0.564	2.055	1.694	1.021
molecular function regulator	Q14C86	270	K	2.203	0.00411761	Up	GTPase-activating protein and VPS9 domain-containing protein 1 OS=Homo sapiens OX=9606 GN=GAPVD1 PE=1 SV=2	GAPVD1	1	5.06903e-28	149.02	3	FIGYLK(1)QNTYCFPHSLR	-5.2105	0.871	1.051	1.144	0.433	0.394	0.565
molecular function regulator	Q01082	1478	K	0.46	0.043851	Down	Spectrin beta chain, non-erythrocytic 1 OS=Homo sapiens OX=9606 GN=SPTBN1 PE=1 SV=2	SPTBN1	1	0.00223725	100.84	2	K(1)HNLLASK	-4.6646	1.147	0.572	0.786	2.511	1.467	1.466
multi-organism process	Q13263	213	K	0.425	0.013857	Down	Transcription intermediary factor 1-beta OS=Homo sapiens OX=9606 GN=TRIM28 PE=1 SV=5	TRIM28	1	8.34449e-32	117.33	4	TVYCNVHK(1)HEPLVLFCESCDTLTCR	-2.8079	0.397		0.402	1.034	0.845
multi-organism process	P02671	89	K	0.46	0.0324963	Down	Fibrinogen alpha chain OS=Homo sapiens OX=9606 GN=FGA PE=1 SV=2	FGA	1	5.14799e-07	141.29	2	LK(1)NSLFEYQK	-2.0135	0.462		0.363	1.053	0.97	0.667
multi-organism process	Q13554	69	K	0.425	0.0145479	Down	Calcium/calmodulin-dependent protein kinase type II subunit beta OS=Homo sapiens OX=9606 GN=CAMK2B PE=1 SV=3	CAMK2B	1	0.000355844	94.806	3	LLK(1)HSNIVR	-4.3855	0.941	0.622		1.638	1.979	1.899
multi-organism process	P62826	23	K	0.433	0.0494701	Down	GTP-binding nuclear protein Ran OS=Homo sapiens OX=9606 GN=RAN PE=1 SV=3	RAN	1	1.31972e-06	91.939	2	LVLVGDGGTGK(1)TTFVK	-2.016	0.764		0.441	1.693	1.415	1.068
multi-organism process	P62826	134	K	0.421	0.0316485	Down	GTP-binding nuclear protein Ran OS=Homo sapiens OX=9606 GN=RAN PE=1 SV=3	RAN	1	1.46303e-08	125.5	2	AK(1)SIVFHR	-4.9267	0.86	0.547	0.614	2.276	1.454	1.07
multi-organism process	P62826	71	K	0.37	0.0271881	Down	GTP-binding nuclear protein Ran OS=Homo sapiens OX=9606 GN=RAN PE=1 SV=3	RAN	1	7.46751e-25	183.7	2	FNVWDTAGQEK(1)FGGLR	-0.058299	0.729	0.512	0.625	2.08	2.013	0.945
multi-organism process	P62979	6	K	0.374	0.0191952	Down	Ubiquitin-40S ribosomal protein S27a OS=Homo sapiens OX=9606 GN=RPS27A PE=1 SV=2	RPS27A	1	4.81904e-21	211.84	2	MQIFVK(1)TLTGK	-4.7802	0.423	0.595	0.472	1.947	1.131	0.908
multi-organism process	P50990	307	K	0.43	0.0445288	Down	T-complex protein 1 subunit theta OS=Homo sapiens OX=9606 GN=CCT8 PE=1 SV=4	CCT8	1	2.10013e-09	121.86	3	VADMALHYANK(1)YNIMLVR	-5.1258	0.907	0.603	0.702	2.151	1.279
multi-organism process	P62937	49	K	0.221	0.00653701	Down	Peptidyl-prolyl cis-trans isomerase A OS=Homo sapiens OX=9606 GN=PPIA PE=1 SV=2	PPIA	1	3.48244e-15	187.1	2	GFGYK(1)GSCFHR	-4.3665	0.605	0.427	0.377	1.681	1.46	3.225
multi-organism process	P62937	31	K	0.303	0.0338607	Down	Peptidyl-prolyl cis-trans isomerase A OS=Homo sapiens OX=9606 GN=PPIA PE=1 SV=2	PPIA	1	0.000237559	127.94	2	VPK(1)TAENFR	-3.7496	0.892	0.508	0.621	2.895		1.549
multi-organism process	P10909	340	K	0.508	0.0194405	Down	Clusterin OS=Homo sapiens OX=9606 GN=CLU PE=1 SV=1	CLU	1	0.00884752	117.39	2	K(1)YNELLK	-3.5157	0.569	0.74	0.449	1.375	1.147	0.939
multi-organism process	P26641	147	K	0.252	0.0229736	Down	Elongation factor 1-gamma OS=Homo sapiens OX=9606 GN=EEF1G PE=1 SV=3	EEF1G	1	2.23711e-22	207.6	2	ILGLLDAYLK(1)TR	-0.88133	0.486	0.391	0.852	1.875	2.693
multi-organism process	P07858	220	K	0.262	0.0331137	Down	Cathepsin B OS=Homo sapiens OX=9606 GN=CTSB PE=1 SV=3	CTSB	1	3.37055e-10	126.17	2	ICEPGYSPTYK(1)QDK	-4.8146	0.216	0.271		1.13	0.729
multi-organism process	P26599	410	K	0.479	0.0180978	Down	Polypyrimidine tract-binding protein 1 OS=Homo sapiens OX=9606 GN=PTBP1 PE=1 SV=1	PTBP1	1	3.75799e-05	99.34	3	ITLSK(1)HQNVQLPR	-7.7153	0.455	0.401	0.437	1.186	0.877	0.638
multi-organism process	P12236	147	K	0.291	0.0288919	Down	ADP/ATP translocase 3 OS=Homo sapiens OX=9606 GN=SLC25A6 PE=1 SV=4	SLC25A6	1	1.55471e-07	157.77	2	LAADVGK(1)SGTER	-2.8609	0.656	0.586	0.268	2.323	1.841	1.017
multi-organism process	P04075	147	K	1.546	0.00205765	Up	Fructose-bisphosphate aldolase A OS=Homo sapiens OX=9606 GN=ALDOA PE=1 SV=2	ALDOA	1	3.93774e-70	237.92	2	KDGADFAK(1)WR	-3.7312	1.338	1.225	1.371	0.884	0.764	0.896
multi-organism process	P09543	164	K	0.441	0.0136626	Down	2',3'-cyclic-nucleotide 3'-phosphodiesterase OS=Homo sapiens OX=9606 GN=CNP PE=1 SV=2	CNP	1	1.21173e-21	184.43	2	EK(1)NQWQLSADDLK	-2.7819	0.846	0.749	0.779	1.894	1.221	2.269
multi-organism process	P09543	73	K	0.494	0.0465249	Down	2',3'-cyclic-nucleotide 3'-phosphodiesterase OS=Homo sapiens OX=9606 GN=CNP PE=1 SV=2	CNP	1	0.00555669	109.11	2	VIVDK(1)YRDGTK	-6.1837	0.869	0.458	0.44	1.143	0.936	1.498
multi-organism process	P23284	165	K	0.323	0.0129412	Down	Peptidyl-prolyl cis-trans isomerase B OS=Homo sapiens OX=9606 GN=PPIB PE=1 SV=2	PPIB	1	9.51658e-08	136.06	2	TAWLDGK(1)HVVFGK	-0.73948	0.275		0.336	0.726	0.892	1.221
multi-organism process	P23284	116	K	0.442	0.0263751	Down	Peptidyl-prolyl cis-trans isomerase B OS=Homo sapiens OX=9606 GN=PPIB PE=1 SV=2	PPIB	1	5.93043e-15	130.99	2	GDGTGGK(1)SIYGER	-6.3254	0.467		0.39	1.258	0.855	0.796
multi-organism process	P04075	342	K	0.363	0.0228227	Down	Fructose-bisphosphate aldolase A OS=Homo sapiens OX=9606 GN=ALDOA PE=1 SV=2	ALDOA	1	8.64934e-146	258.71	3	ALANSLACQGK(1)YTPSGQAGAAASESLFVSNHAY	-0.31827	1.126	0.721	0.709	3.408	2.056	1.568
multi-organism process	P04075	330	K	0.256	0.00924352	Down	Fructose-bisphosphate aldolase A OS=Homo sapiens OX=9606 GN=ALDOA PE=1 SV=2	ALDOA	1	4.97613e-05	123.5	2	AAQEEYVK(1)R	-4.3677	0.708	0.506	0.383	3.082	1.533	1.632
multi-organism process	O60716	433	K	0.349	0.0215794	Down	Catenin delta-1 OS=Homo sapiens OX=9606 GN=CTNND1 PE=1 SV=1	CTNND1	1	4.42526e-09	95.345	3	EVHLGACGALK(1)NISFGR	-6.3948	0.407		0.509	1.168		1.457
multi-organism process	P01023	531	K	0.519	0.0301496	Down	Alpha-2-macroglobulin OS=Homo sapiens OX=9606 GN=A2M PE=1 SV=3	A2M	1	1.29027e-09	102.57	3	GHFSISIPVK(1)SDIAPVAR	-7.201	0.664	0.617	0.499	1.419	1.217	0.796
multi-organism process	P06733	343	K	0.164	0.000283192	Down	Alpha-enolase OS=Homo sapiens OX=9606 GN=ENO1 PE=1 SV=2	ENO1	1	3.07736e-73	260.75	3	SCNCLLLK(1)VNQIGSVTESLQACK	0.11362	0.345	0.305	0.354	1.848	2.226
multi-organism process	P23528	132	K	0.347	0.0332554	Down	Cofilin-1 OS=Homo sapiens OX=9606 GN=CFL1 PE=1 SV=3	CFL1	1	3.51034e-52	239.37	3	LTGIK(1)HELQANCYEEVKDR	-4.6939	0.862	0.534	0.455	2.735	1.444	1.154
multi-organism process	Q8WUM4	60	K	0.269	0.0442684	Down	Programmed cell death 6-interacting protein OS=Homo sapiens OX=9606 GN=PDCD6IP PE=1 SV=1	PDCD6IP	1	8.38436e-06	126.32	3	PLDK(1)HEGALETLLR	-6.1277	0.576		0.315	2.434	1.488	1.046
multi-organism process	P10909	222	K	0.394	0.0295643	Down	Clusterin OS=Homo sapiens OX=9606 GN=CLU PE=1 SV=1	CLU	1	0.00111341	111.61	3	RPHFFFPK(1)SR	-5.6462	0.701	0.395	0.508	1.936	0.91	1.23
multi-organism process	P28482	270	K	0.525	0.0423994	Down	Mitogen-activated protein kinase 1 OS=Homo sapiens OX=9606 GN=MAPK1 PE=1 SV=3	MAPK1	1	6.06964e-05	119.07	2	NYLLSLPHK(1)NK	-4.3111	0.84	0.967	0.802	2.364	1.304	1.303
multi-organism process	P50990	466	K	0.438	0.0425533	Down	T-complex protein 1 subunit theta OS=Homo sapiens OX=9606 GN=CCT8 PE=1 SV=4	CCT8	1	5.71796e-07	103.23	3	ANEVISK(1)LYAVHQEGNK	-6.0587	0.986	0.748	0.654	2.25	1.385
multi-organism process	P61586	104	K	0.157	0.0459742	Down	Transforming protein RhoA OS=Homo sapiens OX=9606 GN=RHOA PE=1 SV=1	RHOA	1	2.84611e-12	111.98	3	WTPEVK(1)HFCPNVPIILVGNK	-7.8123		0.243	0.576	2.643	2.581
multi-organism process	P61586	162	K	0.401	0.0131434	Down	Transforming protein RhoA OS=Homo sapiens OX=9606 GN=RHOA PE=1 SV=1	RHOA	1	0.000145487	89.382	2	IGAFGYMECSAK(1)TK	-2.3321	0.809	0.513		1.554	1.618	1.775
multi-organism process	P48643	284	K	0.282	0.000201783	Down	T-complex protein 1 subunit epsilon OS=Homo sapiens OX=9606 GN=CCT5 PE=1 SV=1	CCT5	1	2.95443e-29	175.64	2	EK(1)FEEMIQQIK	-4.0522		0.476	0.554	1.821	1.805	1.849
multi-organism process	P35613	227	K	0.583	0.016966	Down	Basigin OS=Homo sapiens OX=9606 GN=BSG PE=1 SV=2	BSG	1	2.96586e-09	99.909	3	AVK(1)SSEHINEGETAMLVCK	-4.0844	0.671	0.925	0.641	1.438	1.103	1.293
multi-organism process	P28482	138	K	0.498	0.00378019	Down	Mitogen-activated protein kinase 1 OS=Homo sapiens OX=9606 GN=MAPK1 PE=1 SV=3	MAPK1	1	7.2177e-05	134.2	3	GLK(1)YIHSANVLHR	-6.1004	0.848	0.808	0.66	1.363	1.471	1.815
multi-organism process	P30153	542	K	0.165	0.0320196	Down	Serine/threonine-protein phosphatase 2A 65 kDa regulatory subunit A alpha isoform OS=Homo sapiens OX=9606 GN=PPP2R1A PE=1 SV=4	PPP2R1A	1	0.00621146	62.969	2	FNVAK(1)SLQK	-3.9071		0.424	0.468	4.259	2.55	1.3
multi-organism process	P32119	196	K	0.425	0.0184677	Down	Peroxiredoxin-2 OS=Homo sapiens OX=9606 GN=PRDX2 PE=1 SV=5	PRDX2	1	0.00602041	109.11	2	EYFSK(1)HN	-5.6187	0.809	0.665	0.632	2.256	1.569	1.128
multicellular organismal process	P01023	531	K	0.519	0.0301496	Down	Alpha-2-macroglobulin OS=Homo sapiens OX=9606 GN=A2M PE=1 SV=3	A2M	1	1.29027e-09	102.57	3	GHFSISIPVK(1)SDIAPVAR	-7.201	0.664	0.617	0.499	1.419	1.217	0.796
multicellular organismal process	P04075	330	K	0.256	0.00924352	Down	Fructose-bisphosphate aldolase A OS=Homo sapiens OX=9606 GN=ALDOA PE=1 SV=2	ALDOA	1	4.97613e-05	123.5	2	AAQEEYVK(1)R	-4.3677	0.708	0.506	0.383	3.082	1.533	1.632
multicellular organismal process	P04075	342	K	0.363	0.0228227	Down	Fructose-bisphosphate aldolase A OS=Homo sapiens OX=9606 GN=ALDOA PE=1 SV=2	ALDOA	1	8.64934e-146	258.71	3	ALANSLACQGK(1)YTPSGQAGAAASESLFVSNHAY	-0.31827	1.126	0.721	0.709	3.408	2.056	1.568
multicellular organismal process	P04075	147	K	1.546	0.00205765	Up	Fructose-bisphosphate aldolase A OS=Homo sapiens OX=9606 GN=ALDOA PE=1 SV=2	ALDOA	1	3.93774e-70	237.92	2	KDGADFAK(1)WR	-3.7312	1.338	1.225	1.371	0.884	0.764	0.896
multicellular organismal process	P35613	227	K	0.583	0.016966	Down	Basigin OS=Homo sapiens OX=9606 GN=BSG PE=1 SV=2	BSG	1	2.96586e-09	99.909	3	AVK(1)SSEHINEGETAMLVCK	-4.0844	0.671	0.925	0.641	1.438	1.103	1.293
multicellular organismal process	P30153	542	K	0.165	0.0320196	Down	Serine/threonine-protein phosphatase 2A 65 kDa regulatory subunit A alpha isoform OS=Homo sapiens OX=9606 GN=PPP2R1A PE=1 SV=4	PPP2R1A	1	0.00621146	62.969	2	FNVAK(1)SLQK	-3.9071		0.424	0.468	4.259	2.55	1.3
multicellular organismal process	P48066	617	K	0.143	0.00149874	Down	Sodium- and chloride-dependent GABA transporter 3 OS=Homo sapiens OX=9606 GN=SLC6A11 PE=2 SV=1	SLC6A11	1	6.54995e-10	158.59	2	LK(1)SDGTIAAITEK	-3.1911	0.13		0.117		0.817	0.91
multicellular organismal process	Q13642	157	K	0.348	0.0115214	Down	Four and a half LIM domains protein 1 OS=Homo sapiens OX=9606 GN=FHL1 PE=1 SV=4	FHL1	1	4.41631e-06	96.313	3	GEDFYCVTCHETK(1)FAK	-4.2806	0.66	0.354	0.605	2.026	1.323	1.308
multicellular organismal process	Q16854	60	K	2.565	0.0082355	Up	Deoxyguanosine kinase, mitochondrial OS=Homo sapiens OX=9606 GN=DGUOK PE=1 SV=2	DGUOK	1	3.98525e-103	219.76	3	LLTK(1)TYPEWHVATEPVATWQNIQAAGTQK	0.81477	1.126	1.329		0.468		0.489
multicellular organismal process	P07858	220	K	0.262	0.0331137	Down	Cathepsin B OS=Homo sapiens OX=9606 GN=CTSB PE=1 SV=3	CTSB	1	3.37055e-10	126.17	2	ICEPGYSPTYK(1)QDK	-4.8146	0.216	0.271		1.13	0.729
multicellular organismal process	Q16555	258	K	0.216	0.0348183	Down	Dihydropyrimidinase-related protein 2 OS=Homo sapiens OX=9606 GN=DPYSL2 PE=1 SV=1	DPYSL2	1	5.83983e-53	225.89	2	VMSK(1)SSAEVIAQAR	-5.4553	0.806	0.251		2.835	1.958	2.547
multicellular organismal process	Q02218	860	K	0.407	0.00861902	Down	2-oxoglutarate dehydrogenase, mitochondrial OS=Homo sapiens OX=9606 GN=OGDH PE=1 SV=3	OGDH	1	0.000268658	120.65	3	KPLIIFTPK(1)SLLR	-6.7217	0.592	0.589		1.73	1.447	1.176
multicellular organismal process	Q16555	480	K	0.276	0.00800522	Down	Dihydropyrimidinase-related protein 2 OS=Homo sapiens OX=9606 GN=DPYSL2 PE=1 SV=1	DPYSL2	1	3.7038e-08	155.57	2	KPFPDFVYK(1)R	-4.5549	0.767	0.609	0.333	2.475	2.027	1.694
multicellular organismal process	P10909	340	K	0.508	0.0194405	Down	Clusterin OS=Homo sapiens OX=9606 GN=CLU PE=1 SV=1	CLU	1	0.00884752	117.39	2	K(1)YNELLK	-3.5157	0.569	0.74	0.449	1.375	1.147	0.939
multicellular organismal process	P10909	222	K	0.394	0.0295643	Down	Clusterin OS=Homo sapiens OX=9606 GN=CLU PE=1 SV=1	CLU	1	0.00111341	111.61	3	RPHFFFPK(1)SR	-5.6462	0.701	0.395	0.508	1.936	0.91	1.23
multicellular organismal process	P28482	270	K	0.525	0.0423994	Down	Mitogen-activated protein kinase 1 OS=Homo sapiens OX=9606 GN=MAPK1 PE=1 SV=3	MAPK1	1	6.06964e-05	119.07	2	NYLLSLPHK(1)NK	-4.3111	0.84	0.967	0.802	2.364	1.304	1.303
multicellular organismal process	P61978	52	K	0.409	0.00460657	Down	Heterogeneous nuclear ribonucleoprotein K OS=Homo sapiens OX=9606 GN=HNRNPK PE=1 SV=1	HNRNPK	1	1.21561e-15	181.87	2	ILLQSK(1)NAGAVIGK	-3.9479	0.713	0.468	0.545	1.691	1.265	1.26
multicellular organismal process	P28482	138	K	0.498	0.00378019	Down	Mitogen-activated protein kinase 1 OS=Homo sapiens OX=9606 GN=MAPK1 PE=1 SV=3	MAPK1	1	7.2177e-05	134.2	3	GLK(1)YIHSANVLHR	-6.1004	0.848	0.808	0.66	1.363	1.471	1.815
multicellular organismal process	P62826	134	K	0.421	0.0316485	Down	GTP-binding nuclear protein Ran OS=Homo sapiens OX=9606 GN=RAN PE=1 SV=3	RAN	1	1.46303e-08	125.5	2	AK(1)SIVFHR	-4.9267	0.86	0.547	0.614	2.276	1.454	1.07
multicellular organismal process	P62826	23	K	0.433	0.0494701	Down	GTP-binding nuclear protein Ran OS=Homo sapiens OX=9606 GN=RAN PE=1 SV=3	RAN	1	1.31972e-06	91.939	2	LVLVGDGGTGK(1)TTFVK	-2.016	0.764		0.441	1.693	1.415	1.068
multicellular organismal process	P62826	71	K	0.37	0.0271881	Down	GTP-binding nuclear protein Ran OS=Homo sapiens OX=9606 GN=RAN PE=1 SV=3	RAN	1	7.46751e-25	183.7	2	FNVWDTAGQEK(1)FGGLR	-0.058299	0.729	0.512	0.625	2.08	2.013	0.945
multicellular organismal process	P69891	83	K	2.276	0.017997	Up	Hemoglobin subunit gamma-1 OS=Homo sapiens OX=9606 GN=HBG1 PE=1 SV=2	HBG1	1	7.86106e-144	308.98	3	HLDDLK(1)GTFAQLSELHCDK	-5.5082	2.661	1.8	2.126	1.322	0.699	0.873
multicellular organismal process	O75044	470	K	0.488	0.0421297	Down	SLIT-ROBO Rho GTPase-activating protein 2 OS=Homo sapiens OX=9606 GN=SRGAP2 PE=1 SV=3	SRGAP2	1	0.000462707	111.61	3	LQAK(1)HDLLQK	-3.5346	0.545	0.887	0.717	1.684		1.252
multicellular organismal process	P49327	2438	K	0.306	0.0311559	Down	Fatty acid synthase OS=Homo sapiens OX=9606 GN=FASN PE=1 SV=3	FASN	1	6.19041e-05	88.181	3	AK(1)YHGNVMLLR	-5.4108	0.675		0.464	1.663		2.065
multicellular organismal process	P20020	64	K	0.56	0.00760658	Down	Plasma membrane calcium-transporting ATPase 1 OS=Homo sapiens OX=9606 GN=ATP2B1 PE=1 SV=4	ATP2B1	1	4.18742e-72	212.5	2	LK(1)TSPNEGLSGNPADLER	-5.9593	0.923	0.901		1.484	1.858	1.548
multicellular organismal process	P20020	590	K	0.515	0.0374273	Down	Plasma membrane calcium-transporting ATPase 1 OS=Homo sapiens OX=9606 GN=ATP2B1 PE=1 SV=4	ATP2B1	1	5.85933e-06	160.62	2	SMSTVLK(1)NSDGSYR	-3.3704	0.922	0.755		1.488		1.771
multicellular organismal process	P31040	616	K	1.651	0.00471606	Up	Succinate dehydrogenase [ubiquinone] flavoprotein subunit, mitochondrial OS=Homo sapiens OX=9606 GN=SDHA PE=1 SV=2	SDHA	1	0.000380935	119.07	2	K(1)PFEEHWR	-3.2961	0.86	0.948		0.572	0.502	0.569
multicellular organismal process	P31040	538	K	2.059	0.0390304	Up	Succinate dehydrogenase [ubiquinone] flavoprotein subunit, mitochondrial OS=Homo sapiens OX=9606 GN=SDHA PE=1 SV=2	SDHA	1	2.84129e-41	188.88	2	VGSVLQEGCGK(1)ISK	-5.6696	1.702	1.191		0.863	0.676	0.569
multicellular organismal process	Q13813	2404	K	0.294	0.0308808	Down	Spectrin alpha chain, non-erythrocytic 1 OS=Homo sapiens OX=9606 GN=SPTAN1 PE=1 SV=3	SPTAN1	1	2.44029e-07	126.32	2	ETENVK(1)SSEEIESAFR	-8.1403	0.799	0.488		2.985	2.07	1.503
multicellular organismal process	Q13813	2047	K	0.524	0.0174965	Down	Spectrin alpha chain, non-erythrocytic 1 OS=Homo sapiens OX=9606 GN=SPTAN1 PE=1 SV=3	SPTAN1	1	6.0152e-15	166.71	2	DQLLAAK(1)HVQSK	-4.3882	0.91	0.907	0.7	1.982	1.232	1.587
multicellular organismal process	P68871	96	K	3.358	0.0279466	Up	Hemoglobin subunit beta OS=Homo sapiens OX=9606 GN=HBB PE=1 SV=2	HBB	1	4.23028e-152	234.91	3	GTFATLSELHCDK(1)LHVDPENFR	-0.93642	1.119	2.332	1.299		0.478	0.465
multicellular organismal process	P23528	132	K	0.347	0.0332554	Down	Cofilin-1 OS=Homo sapiens OX=9606 GN=CFL1 PE=1 SV=3	CFL1	1	3.51034e-52	239.37	3	LTGIK(1)HELQANCYEEVKDR	-4.6939	0.862	0.534	0.455	2.735	1.444	1.154
multicellular organismal process	Q9Y2T3	61	K	1.946	0.0376382	Up	Guanine deaminase OS=Homo sapiens OX=9606 GN=GDA PE=1 SV=1	GDA	1	8.22132e-09	143.39	2	EWCFK(1)PCEIR	-5.6342		1.817	1.99		0.855	1.101
multicellular organismal process	P17600	311	K	2.96	0.00317518	Up	Synapsin-1 OS=Homo sapiens OX=9606 GN=SYN1 PE=1 SV=3	SYN1	1	5.09302e-155	238.93	2	TYATAEPFIDAK(1)YDVR	-2.466	0.803	0.766			0.28	0.25
multicellular organismal process	P62937	31	K	0.303	0.0338607	Down	Peptidyl-prolyl cis-trans isomerase A OS=Homo sapiens OX=9606 GN=PPIA PE=1 SV=2	PPIA	1	0.000237559	127.94	2	VPK(1)TAENFR	-3.7496	0.892	0.508	0.621	2.895		1.549
multicellular organismal process	P52943	27	K	0.381	0.0355794	Down	Cysteine-rich protein 2 OS=Homo sapiens OX=9606 GN=CRIP2 PE=1 SV=1	CRIP2	1	0.00497848	65.156	2	DWHK(1)FCLK	-4.0574	0.732	0.629			2.087	1.489
multicellular organismal process	P43243	473	K	0.394	0.0189459	Down	Matrin-3 OS=Homo sapiens OX=9606 GN=MATR3 PE=1 SV=2	MATR3	1	0.00146092	113.7	2	VHLSQK(1)YK	-4.4169	0.827	0.644	0.441	1.948	1.139	1.761
multicellular organismal process	P43243	524	K	0.297	0.0161526	Down	Matrin-3 OS=Homo sapiens OX=9606 GN=MATR3 PE=1 SV=2	MATR3	1	0.00130506	100.75	2	IK(1)NYILMR	-3.636	0.605		0.436	1.255	2.198	1.807
multicellular organismal process	P31150	269	K	0.482	0.0108641	Down	Rab GDP dissociation inhibitor alpha OS=Homo sapiens OX=9606 GN=GDI1 PE=1 SV=2	GDI1	1	0.000416748	101.48	2	VVGVK(1)SEGEVAR	-6.025	1.021	0.854	1.147	2.681	1.825	1.76
multicellular organismal process	P32119	196	K	0.425	0.0184677	Down	Peroxiredoxin-2 OS=Homo sapiens OX=9606 GN=PRDX2 PE=1 SV=5	PRDX2	1	0.00602041	109.11	2	EYFSK(1)HN	-5.6187	0.809	0.665	0.632	2.256	1.569	1.128
multicellular organismal process	P48735	280	K	2.44	0.0403706	Up	Isocitrate dehydrogenase [NADP], mitochondrial OS=Homo sapiens OX=9606 GN=IDH2 PE=1 SV=2	IDH2	1	4.29696e-09	172.51	3	TDFDK(1)NK(1)IWYEHR	-6.3297	0.692	0.96			0.366	0.311
[truncated: 565 more rows]

## Sheet: Up Classification
GO Terms Level 1	GO Terms Level 2	Number of proteins
[truncated: 27 more rows]

## Sheet: Up list
Category	Protein accession	Position	Amino acid	CA1/CA2 Ratio	CA1/CA2 P value	Regulated Type	Protein description	Gene name	Localization probability	PEP	Score	Charge	Modified sequence	Mass error [ppm]	CA1_1	CA1_2	CA1_3	CA2_1	CA2_2	CA2_3
[truncated: 377 more rows]

[truncated: 2 more sheets: Down Classification, Down list]
