# Supplementary material for: Acetylation Profiles in the Metabolic Process of Glioma-Associated Seizures
Source: Front Neurol. 2021 Oct 1;12:713293. doi: 10.3389/fneur.2021.713293 (PMC8519730; doi:10.3389/fneur.2021.713293)
Supplement: Supplementary file 4 [file Table_4.XLSX]

## Sheet: Regulated Classification
Subcellular localization	Number of proteins
cytoplasm	74
nucleus	27
mitochondria	24
extracellular	17
plasma membrane	16
endoplasmic reticulum	6
cytoplasm,nucleus	3
other	1

## Sheet: Regulated list
Subcellular localization	Protein accession	Position	Amino acid	CA1/CA2 Ratio	CA1/CA2 P value	Regulated Type	Protein description	Gene name	Localization probability	PEP	Score	Charge	Modified sequence	Mass error [ppm]	CA1_1	CA1_2	CA1_3	CA2_1	CA2_2	CA2_3
cytoplasm	A4D126	66	K	5.526	0.00164708	Up	D-ribitol-5-phosphate cytidylyltransferase OS=Homo sapiens OX=9606 GN=CRPPA PE=1 SV=2	CRPPA	1	1.94783e-05	85.081	2	MGVPTPK(1)QFCPILER	1.1568		2.36	2.061		0.406	0.394
cytoplasm	O60262	30	K	2.735	0.00845762	Up	Guanine nucleotide-binding protein G(I)/G(S)/G(O) subunit gamma-7 OS=Homo sapiens OX=9606 GN=GNG7 PE=1 SV=1	GNG7	1	2.73049e-15	162.16	3	VSK(1)AASDLMSYCEQHAR	-2.1126	1.151	1.626		0.435	0.541	0.547
cytoplasm	O60749	234	K	0.488	0.0286455	Down	Sorting nexin-2 OS=Homo sapiens OX=9606 GN=SNX2 PE=1 SV=2	SNX2	1	0.0016613	101.48	2	EDSSSTEFVEK(1)R	-4.5952	0.56	0.685	0.538	1.667	0.866	1.117
cytoplasm	O75891	865	K	4.595	0.000697403	Up	Cytosolic 10-formyltetrahydrofolate dehydrogenase OS=Homo sapiens OX=9606 GN=ALDH1L1 PE=1 SV=2	ALDH1L1	1	5.83057e-36	173.35	3	LQAGTVFVNTYNK(1)TDVAAPFGGFK	-1.5126	1.574	1.918	1.546	0.339	0.392
cytoplasm	O95139	59	K	1.77	0.00265554	Up	NADH dehydrogenase [ubiquinone] 1 beta subcomplex subunit 6 OS=Homo sapiens OX=9606 GN=NDUFB6 PE=1 SV=3	NDUFB6	1	0.00584568	69.905	2	K(1)MVHGVYK(1)K	-5.4646	0.816	0.772		0.453		0.444
cytoplasm	P00491	95	K	0.616	0.000682171	Down	Purine nucleoside phosphorylase OS=Homo sapiens OX=9606 GN=PNP PE=1 SV=2	PNP	1	2.61259e-36	219.16	3	FHMYEGYPLWK(1)VTFPVR	-6.8494	0.724	0.769	0.789	1.231	1.237
cytoplasm	P00918	171	K	0.539	0.038486	Down	Carbonic anhydrase 2 OS=Homo sapiens OX=9606 GN=CA2 PE=1 SV=2	CA2	1	1.83781e-21	154.94	2	GK(1)SADFTNFDPR	-4.4621	0.712		0.534	1.074	0.988	1.407
cytoplasm	P02689	59	K	0.241	0.00544961	Down	Myelin P2 protein OS=Homo sapiens OX=9606 GN=PMP2 PE=1 SV=3	PMP2	1	3.94042e-15	181.87	2	TESTFK(1)NTEISFK	-1.4302		0.208	0.257		0.96	0.969
cytoplasm	P04075	330	K	0.256	0.00924352	Down	Fructose-bisphosphate aldolase A OS=Homo sapiens OX=9606 GN=ALDOA PE=1 SV=2	ALDOA	1	4.97613e-05	123.5	2	AAQEEYVK(1)R	-4.3677	0.708	0.506	0.383	3.082	1.533	1.632
cytoplasm	P04075	342	K	0.363	0.0228227	Down	Fructose-bisphosphate aldolase A OS=Homo sapiens OX=9606 GN=ALDOA PE=1 SV=2	ALDOA	1	8.64934e-146	258.71	3	ALANSLACQGK(1)YTPSGQAGAAASESLFVSNHAY	-0.31827	1.126	0.721	0.709	3.408	2.056	1.568
cytoplasm	P04075	147	K	1.546	0.00205765	Up	Fructose-bisphosphate aldolase A OS=Homo sapiens OX=9606 GN=ALDOA PE=1 SV=2	ALDOA	1	3.93774e-70	237.92	2	KDGADFAK(1)WR	-3.7312	1.338	1.225	1.371	0.884	0.764	0.896
cytoplasm	P05141	199	K	0.281	0.0102126	Down	ADP/ATP translocase 2 OS=Homo sapiens OX=9606 GN=SLC25A5 PE=1 SV=7	SLC25A5	1	1.73755e-15	106.58	2	AAYFGIYDTAK(1)GMLPDPK	-2.9528	0.332		0.332	1.577	1.069	0.9
cytoplasm	P06733	343	K	0.164	0.000283192	Down	Alpha-enolase OS=Homo sapiens OX=9606 GN=ENO1 PE=1 SV=2	ENO1	1	3.07736e-73	260.75	3	SCNCLLLK(1)VNQIGSVTESLQACK	0.11362	0.345	0.305	0.354	1.848	2.226
cytoplasm	P06744	73	K	0.647	0.0147481	Down	Glucose-6-phosphate isomerase OS=Homo sapiens OX=9606 GN=GPI PE=1 SV=4	GPI	1	0.00468232	83.623	2	MLVDLAK(1)SR	-4.1472	0.909	0.82		1.38	1.187	1.443
cytoplasm	P07108	77	K	0.56	0.0221177	Down	Acyl-CoA-binding protein OS=Homo sapiens OX=9606 GN=DBI PE=1 SV=2	DBI	1	1.25428e-28	195.3	2	AYINK(1)VEELK	-4.4457	0.508	0.762	0.884	1.28	1.242	1.321
cytoplasm	P07737	105	K	0.504	0.0438885	Down	Profilin-1 OS=Homo sapiens OX=9606 GN=PFN1 PE=1 SV=2	PFN1	1	9.81234e-119	257.55	2	STGGAPTFNVTVTK(1)TDK	-3.9395	0.613	0.7	0.66	1.913	0.972	1.033
cytoplasm	P07737	91	K	0.268	0.0323857	Down	Profilin-1 OS=Homo sapiens OX=9606 GN=PFN1 PE=1 SV=2	PFN1	1	3.03883e-33	177.74	2	TK(1)STGGAPTFNVTVTK	-4.2331	0.413	0.444	0.37	2.632	1.181	0.759
cytoplasm	P07814	497	K	0.457	0.0237414	Down	Bifunctional glutamate/proline--tRNA ligase OS=Homo sapiens OX=9606 GN=EPRS1 PE=1 SV=5	EPRS1	1	0.0109729	75.915	2	IWAFNK(1)K	-9.4156	0.804	0.583	0.561	1.883	1.001	1.382
cytoplasm	P07900	112	K	0.217	0.0235457	Down	Heat shock protein HSP 90-alpha OS=Homo sapiens OX=9606 GN=HSP90AA1 PE=1 SV=5	HSP90AA1	1	8.65796e-33	160.07	2	ADLINNLGTIAK(1)SGTK	-6.0572	0.693	0.358	0.567	4.384	1.456	1.617
cytoplasm	P07900	632	K	0.413	0.0322075	Down	Heat shock protein HSP 90-alpha OS=Homo sapiens OX=9606 GN=HSP90AA1 PE=1 SV=5	HSP90AA1	1	1.27501e-18	124.62	3	K(1)HLEINPDHSIIETLR	-7.1392	0.896	0.508	0.564	2.055	1.694	1.021
cytoplasm	P07900	283	K	0.366	0.00553349	Down	Heat shock protein HSP 90-alpha OS=Homo sapiens OX=9606 GN=HSP90AA1 PE=1 SV=5	HSP90AA1	1	1.33577e-14	183.57	2	EK(1)YIDQEELNK	-4.1913	0.958	0.546	0.579	2.147	1.772	1.765
cytoplasm	P07900	185	K	0.242	0.00357787	Down	Heat shock protein HSP 90-alpha OS=Homo sapiens OX=9606 GN=HSP90AA1 PE=1 SV=5	HSP90AA1	1	0.00194946	83.358	2	GTK(1)VILHLK	-5.1043	0.58		0.436	1.945	1.811	2.533
cytoplasm	P61586	104	K	0.157	0.0459742	Down	Transforming protein RhoA OS=Homo sapiens OX=9606 GN=RHOA PE=1 SV=1	RHOA	1	2.84611e-12	111.98	3	WTPEVK(1)HFCPNVPIILVGNK	-7.8123		0.243	0.576	2.643	2.581
cytoplasm	P61586	162	K	0.401	0.0131434	Down	Transforming protein RhoA OS=Homo sapiens OX=9606 GN=RHOA PE=1 SV=1	RHOA	1	0.000145487	89.382	2	IGAFGYMECSAK(1)TK	-2.3321	0.809	0.513		1.554	1.618	1.775
cytoplasm	P08238	559	K	0.309	0.027258	Down	Heat shock protein HSP 90-beta OS=Homo sapiens OX=9606 GN=HSP90AB1 PE=1 SV=4	HSP90AB1	1	0.00191826	106.93	2	AK(1)FENLCK	-3.086	0.828	0.53	0.471	3.129	1.561	1.223
cytoplasm	P08708	59	K	0.297	0.037943	Down	40S ribosomal protein S17 OS=Homo sapiens OX=9606 GN=RPS17 PE=1 SV=2	RPS17	1	7.24758e-05	124.81	2	IAGYVTHLMK(1)R	-4.5131	0.372		0.269	1.543	0.678	1.016
cytoplasm	P09972	230	K	1.669	0.0313747	Up	Fructose-bisphosphate aldolase C OS=Homo sapiens OX=9606 GN=ALDOC PE=1 SV=2	ALDOC	1	1.58821e-119	248.34	4	ALSDHHVYLEGTLLK(1)PNMVTPGHACPIK	-4.1789	0.731	1.222	0.919	0.577	0.598	0.546
cytoplasm	P09972	153	K	2.756	0.00403543	Up	Fructose-bisphosphate aldolase C OS=Homo sapiens OX=9606 GN=ALDOC PE=1 SV=2	ALDOC	1	0.00123071	105.81	2	CVLK(1)ISER	-5.1645	2.269	1.451	1.332	0.594	0.63	0.609
cytoplasm	P11216	316	K	0.277	0.0248011	Down	Glycogen phosphorylase, brain form OS=Homo sapiens OX=9606 GN=PYGB PE=1 SV=5	PYGB	1	0.00530768	76.833	3	SSK(1)FGCRDPVR	-4.9643	0.546		0.716	2.626		1.928
cytoplasm	P12236	147	K	0.291	0.0288919	Down	ADP/ATP translocase 3 OS=Homo sapiens OX=9606 GN=SLC25A6 PE=1 SV=4	SLC25A6	1	1.55471e-07	157.77	2	LAADVGK(1)SGTER	-2.8609	0.656	0.586	0.268	2.323	1.841	1.017
cytoplasm	P12277	223	K	0.362	0.0053655	Down	Creatine kinase B-type OS=Homo sapiens OX=9606 GN=CKB PE=1 SV=1	CKB	1	2.45062e-72	238.39	3	GIWHNDNK(1)TFLVWVNEEDHLR	1.1259	0.592	1.031	0.622	2.253	2.148	1.797
cytoplasm	P14618	270	K	0.255	0.00541327	Down	Pyruvate kinase PKM OS=Homo sapiens OX=9606 GN=PKM PE=1 SV=4	PKM	1	2.21388e-21	159.12	2	IISK(1)IENHEGVR	-3.6668	0.541	0.55	0.324	1.93	1.276	2.333
cytoplasm	P15311	143	K	0.539	0.0373548	Down	Ezrin OS=Homo sapiens OX=9606 GN=EZR PE=1 SV=4	EZR	1	0.000804396	69.276	3	EVHK(1)SGYLSSER	-5.7877		0.993	0.793	1.744	1.571
cytoplasm	P22392	31	K	0.336	0.0103069	Down	Nucleoside diphosphate kinase B OS=Homo sapiens OX=9606 GN=NME2 PE=1 SV=1	NME2	1	0.0111573	70.67	2	FEQK(1)GFR	-5.7571	0.702	0.331	0.385	1.688	1.29	1.243
cytoplasm	Q08209	323	K	0.387	0.0316177	Down	Serine/threonine-protein phosphatase 2B catalytic subunit alpha isoform OS=Homo sapiens OX=9606 GN=PPP3CA PE=1 SV=1	PPP3CA	1	3.08677e-15	114.93	2	AAVLK(1)YENNVMNIR	-5.7491	0.826	0.633			2.091	1.675
cytoplasm	P62701	53	K	0.287	0.00247841	Down	40S ribosomal protein S4, X isoform OS=Homo sapiens OX=9606 GN=RPS4X PE=1 SV=2	RPS4X	1	0.00125486	94.66	2	LK(1)YALTGDEVK	-5.4037	0.48		0.432	1.495	1.376	1.899
cytoplasm	P23381	256	K	0.333	0.0173314	Down	Tryptophan--tRNA ligase, cytoplasmic OS=Homo sapiens OX=9606 GN=WARS1 PE=1 SV=2	WARS1	1	6.84786e-05	120.65	2	IQK(1)HVTFNQVK	-6.5749	0.434		0.537	1.935	1.115	1.32
cytoplasm	P26038	143	K	0.416	0.0168252	Down	Moesin OS=Homo sapiens OX=9606 GN=MSN PE=1 SV=3	MSN	1	7.94857e-10	117.21	2	EVHK(1)SGYLAGDK	-4.8605	0.384		0.375	0.959	0.687	1.088
cytoplasm	P26038	3	K	0.391	0.0124433	Down	Moesin OS=Homo sapiens OX=9606 GN=MSN PE=1 SV=3	MSN	1	0.0101761	91.783	2	PK(1)TISVR	-3.2062	0.35		0.344	1.001	0.991	0.67
cytoplasm	P26641	147	K	0.252	0.0229736	Down	Elongation factor 1-gamma OS=Homo sapiens OX=9606 GN=EEF1G PE=1 SV=3	EEF1G	1	2.23711e-22	207.6	2	ILGLLDAYLK(1)TR	-0.88133	0.486	0.391	0.852	1.875	2.693
cytoplasm	P27348	122	K	0.139	0.0376276	Down	14-3-3 protein theta OS=Homo sapiens OX=9606 GN=YWHAQ PE=1 SV=1	YWHAQ	1	0.0133969	85.813	2	MK(1)GDYFR	-3.49	0.532	0.405		4.512	2.207
cytoplasm	P28482	138	K	0.498	0.00378019	Down	Mitogen-activated protein kinase 1 OS=Homo sapiens OX=9606 GN=MAPK1 PE=1 SV=3	MAPK1	1	7.2177e-05	134.2	3	GLK(1)YIHSANVLHR	-6.1004	0.848	0.808	0.66	1.363	1.471	1.815
cytoplasm	P28482	270	K	0.525	0.0423994	Down	Mitogen-activated protein kinase 1 OS=Homo sapiens OX=9606 GN=MAPK1 PE=1 SV=3	MAPK1	1	6.06964e-05	119.07	2	NYLLSLPHK(1)NK	-4.3111	0.84	0.967	0.802	2.364	1.304	1.303
cytoplasm	P29144	708	K	0.529	0.0457133	Down	Tripeptidyl-peptidase 2 OS=Homo sapiens OX=9606 GN=TPP2 PE=1 SV=4	TPP2	1	1.106e-07	102.57	2	SHEFYK(1)FCSLPEK	-3.5212	0.624	0.949	0.652	1.577		1.225
cytoplasm	P30153	542	K	0.165	0.0320196	Down	Serine/threonine-protein phosphatase 2A 65 kDa regulatory subunit A alpha isoform OS=Homo sapiens OX=9606 GN=PPP2R1A PE=1 SV=4	PPP2R1A	1	0.00621146	62.969	2	FNVAK(1)SLQK	-3.9071		0.424	0.468	4.259	2.55	1.3
cytoplasm	P31948	373	K	0.229	0.0222922	Down	Stress-induced-phosphoprotein 1 OS=Homo sapiens OX=9606 GN=STIP1 PE=1 SV=1	STIP1	1	0.000208694	85.081	2	GNECFQK(1)GDYPQAMK	-4.7268	0.528	0.519	0.165	2.488	1.476	1.331
cytoplasm	P31948	317	K	0.542	0.044388	Down	Stress-induced-phosphoprotein 1 OS=Homo sapiens OX=9606 GN=STIP1 PE=1 SV=1	STIP1	1	5.30131e-05	90.142	3	YK(1)DAIHFYNK	-3.1091	0.769	0.838	0.698	1.956	1.015	1.278
cytoplasm	P32119	196	K	0.425	0.0184677	Down	Peroxiredoxin-2 OS=Homo sapiens OX=9606 GN=PRDX2 PE=1 SV=5	PRDX2	1	0.00602041	109.11	2	EYFSK(1)HN	-5.6187	0.809	0.665	0.632	2.256	1.569	1.128
cytoplasm	P39023	115	K	0.409	0.00093229	Down	60S ribosomal protein L3 OS=Homo sapiens OX=9606 GN=RPL3 PE=1 SV=2	RPL3	1	0.000197368	69.641	2	TVFAEHISDECK(1)R	-4.3764	0.436		0.46	1.09	1.102
cytoplasm	P40121	115	K	0.546	0.0477309	Down	Macrophage-capping protein OS=Homo sapiens OX=9606 GN=CAPG PE=1 SV=2	CAPG	1	3.33182e-16	147.02	3	GLK(1)YQEGGVESAFHK	-4.7048	0.514		0.5	1.019	0.69	1.075
cytoplasm	P40925	107	K	1.551	0.0172186	Up	Malate dehydrogenase, cytoplasmic OS=Homo sapiens OX=9606 GN=MDH1 PE=1 SV=4	MDH1	1	0.0412539	58.687	2	ANVK(1)IFK	-5.5445	1.102	1.226			0.768	0.733
cytoplasm	P48643	284	K	0.282	0.000201783	Down	T-complex protein 1 subunit epsilon OS=Homo sapiens OX=9606 GN=CCT5 PE=1 SV=1	CCT5	1	2.95443e-29	175.64	2	EK(1)FEEMIQQIK	-4.0522		0.476	0.554	1.821	1.805	1.849
cytoplasm	P49189	316	K	11.126	0.00362433	Up	4-trimethylaminobutyraldehyde dehydrogenase OS=Homo sapiens OX=9606 GN=ALDH9A1 PE=1 SV=3	ALDH9A1	1	0.000373039	112.73	2	IK(1)IGDPLLEDTR	-5.6626	1.234	1.546	1.025	0.077		0.151
cytoplasm	P49327	2438	K	0.306	0.0311559	Down	Fatty acid synthase OS=Homo sapiens OX=9606 GN=FASN PE=1 SV=3	FASN	1	6.19041e-05	88.181	3	AK(1)YHGNVMLLR	-5.4108	0.675		0.464	1.663		2.065
cytoplasm	P50135	104	K	0.326	0.0232887	Down	Histamine N-methyltransferase OS=Homo sapiens OX=9606 GN=HNMT PE=1 SV=1	HNMT	1	1.03661e-05	128.57	2	ELVAK(1)TSNLENVK	-6.5447		0.258	0.343	1.264	0.815	0.69
cytoplasm	P50990	466	K	0.438	0.0425533	Down	T-complex protein 1 subunit theta OS=Homo sapiens OX=9606 GN=CCT8 PE=1 SV=4	CCT8	1	5.71796e-07	103.23	3	ANEVISK(1)LYAVHQEGNK	-6.0587	0.986	0.748	0.654	2.25	1.385
cytoplasm	P50990	307	K	0.43	0.0445288	Down	T-complex protein 1 subunit theta OS=Homo sapiens OX=9606 GN=CCT8 PE=1 SV=4	CCT8	1	2.10013e-09	121.86	3	VADMALHYANK(1)YNIMLVR	-5.1258	0.907	0.603	0.702	2.151	1.279
cytoplasm	P52888	249	K	2.593	0.0260554	Up	Thimet oligopeptidase OS=Homo sapiens OX=9606 GN=THOP1 PE=1 SV=2	THOP1	1	8.42607e-05	118.91	2	CK(1)EENCAILK	-4.5637	1.484	1.144	1.063		0.351	0.598
cytoplasm	P53004	269	K	1.615	0.0469529	Up	Biliverdin reductase A OS=Homo sapiens OX=9606 GN=BLVRA PE=1 SV=2	BLVRA	1	2.01569e-06	141.88	2	LLGQFSEK(1)ELAAEK(1)K	-1.6164	1.454	1.104	1.355	0.598	1.018	0.807
cytoplasm	Q00610	1347	K	0.456	0.0324285	Down	Clathrin heavy chain 1 OS=Homo sapiens OX=9606 GN=CLTC PE=1 SV=5	CLTC	1	0.00264846	78.178	2	VNIPK(1)VLR	-8.111	0.941	0.806	0.565	2.272	1.612	1.189
cytoplasm	P56134	54	K	0.28	0.0358529	Down	ATP synthase subunit f, mitochondrial OS=Homo sapiens OX=9606 GN=ATP5MF PE=1 SV=3	ATP5MF	1	9.09612e-05	142.36	2	YYNK(1)YINVK	-4.0648	0.557	0.602	0.331	2.978	1.374	0.963
cytoplasm	P61981	120	K	0.45	0.0235354	Down	14-3-3 protein gamma OS=Homo sapiens OX=9606 GN=YWHAG PE=1 SV=2	YWHAG	1	2.97402e-67	200.82	2	NCSETQYESK(1)VFYLK	-4.2515	0.891	0.928	0.714	2.56	1.787	1.285
cytoplasm	P61981	142	K	0.528	0.0189912	Down	14-3-3 protein gamma OS=Homo sapiens OX=9606 GN=YWHAG PE=1 SV=2	YWHAG	1	2.51329e-06	154.81	2	YLAEVATGEK(1)R	-4.7078	0.977	0.844		2.065	1.502	1.606
cytoplasm	P62826	134	K	0.421	0.0316485	Down	GTP-binding nuclear protein Ran OS=Homo sapiens OX=9606 GN=RAN PE=1 SV=3	RAN	1	1.46303e-08	125.5	2	AK(1)SIVFHR	-4.9267	0.86	0.547	0.614	2.276	1.454	1.07
cytoplasm	P62826	71	K	0.37	0.0271881	Down	GTP-binding nuclear protein Ran OS=Homo sapiens OX=9606 GN=RAN PE=1 SV=3	RAN	1	7.46751e-25	183.7	2	FNVWDTAGQEK(1)FGGLR	-0.058299	0.729	0.512	0.625	2.08	2.013	0.945
cytoplasm	P62826	23	K	0.433	0.0494701	Down	GTP-binding nuclear protein Ran OS=Homo sapiens OX=9606 GN=RAN PE=1 SV=3	RAN	1	1.31972e-06	91.939	2	LVLVGDGGTGK(1)TTFVK	-2.016	0.764		0.441	1.693	1.415	1.068
cytoplasm	P62873	89	K	0.269	0.000746766	Down	Guanine nucleotide-binding protein G(I)/G(S)/G(T) subunit beta-1 OS=Homo sapiens OX=9606 GN=GNB1 PE=1 SV=3	GNB1	1	7.03952e-21	149.58	3	LIIWDSYTTNK(1)VHAIPLR	-5.8062	0.776	0.599	0.592	2.824	2.548	1.952
cytoplasm	P62937	49	K	0.221	0.00653701	Down	Peptidyl-prolyl cis-trans isomerase A OS=Homo sapiens OX=9606 GN=PPIA PE=1 SV=2	PPIA	1	3.48244e-15	187.1	2	GFGYK(1)GSCFHR	-4.3665	0.605	0.427	0.377	1.681	1.46	3.225
cytoplasm	P62937	31	K	0.303	0.0338607	Down	Peptidyl-prolyl cis-trans isomerase A OS=Homo sapiens OX=9606 GN=PPIA PE=1 SV=2	PPIA	1	0.000237559	127.94	2	VPK(1)TAENFR	-3.7496	0.892	0.508	0.621	2.895		1.549
cytoplasm	P63241	68	K	0.437	0.0199255	Down	Eukaryotic translation initiation factor 5A-1 OS=Homo sapiens OX=9606 GN=EIF5A PE=1 SV=2	EIF5A	1	7.90301e-16	122.13	3	K(1)YEDICPSTHNMDVPNIK	-7.5553	0.675	0.723	0.526	1.956	1.011	1.439
cytoplasm	P68871	96	K	3.358	0.0279466	Up	Hemoglobin subunit beta OS=Homo sapiens OX=9606 GN=HBB PE=1 SV=2	HBB	1	4.23028e-152	234.91	3	GTFATLSELHCDK(1)LHVDPENFR	-0.93642	1.119	2.332	1.299		0.478	0.465
cytoplasm	P69891	83	K	2.276	0.017997	Up	Hemoglobin subunit gamma-1 OS=Homo sapiens OX=9606 GN=HBG1 PE=1 SV=2	HBG1	1	7.86106e-144	308.98	3	HLDDLK(1)GTFAQLSELHCDK	-5.5082	2.661	1.8	2.126	1.322	0.699	0.873
cytoplasm	P78417	152	K	2.382	0.0211852	Up	Glutathione S-transferase omega-1 OS=Homo sapiens OX=9606 GN=GSTO1 PE=1 SV=2	GSTO1	1	1.32289e-78	228.06	2	EFTK(1)LEEVLTNK	-14.465	1.458	1.869			0.679	0.718
cytoplasm	P82933	287	K	2.277	0.0445208	Up	28S ribosomal protein S9, mitochondrial OS=Homo sapiens OX=9606 GN=MRPS9 PE=1 SV=2	MRPS9	1	5.14937e-05	110.44	2	AEAIVYK(1)HGSGR	-5.2308	1.4	1.28	0.917	0.657		0.396
cytoplasm	Q00796	134	K	0.472	0.040157	Down	Sorbitol dehydrogenase OS=Homo sapiens OX=9606 GN=SORD PE=1 SV=4	SORD	1	0.000253785	83.358	2	FYK(1)HNAAFCYK	-3.4141	0.537	0.776	0.464	1.555	0.827	1.383
cytoplasm	Q01082	593	K	0.662	0.00691065	Down	Spectrin beta chain, non-erythrocytic 1 OS=Homo sapiens OX=9606 GN=SPTBN1 PE=1 SV=2	SPTBN1	1	2.04964e-41	141.09	3	GVNASAQK(1)FATDGEGYKPCDPQVIR	-6.0159	0.867	1.089	0.856	1.456	1.35	1.44
cytoplasm	Q01082	1478	K	0.46	0.043851	Down	Spectrin beta chain, non-erythrocytic 1 OS=Homo sapiens OX=9606 GN=SPTBN1 PE=1 SV=2	SPTBN1	1	0.00223725	100.84	2	K(1)HNLLASK	-4.6646	1.147	0.572	0.786	2.511	1.467	1.466
cytoplasm	Q01082	1981	K	0.37	0.0288789	Down	Spectrin beta chain, non-erythrocytic 1 OS=Homo sapiens OX=9606 GN=SPTBN1 PE=1 SV=2	SPTBN1	1	0.000122335	117.3	2	K(1)HYASEEIK	-5.9702	0.853	0.429	0.677	1.795		1.731
cytoplasm	Q02878	210	K	0.58	0.0134394	Down	60S ribosomal protein L6 OS=Homo sapiens OX=9606 GN=RPL6 PE=1 SV=3	RPL6	1	0.000517379	71.896	2	IPK(1)HLTDAYFK	-3.8543	0.636		0.583	1.1	1.002
cytoplasm	Q02878	192	K	0.053	0.0126531	Down	60S ribosomal protein L6 OS=Homo sapiens OX=9606 GN=RPL6 PE=1 SV=3	RPL6	1	1.08172e-14	175.54	2	THQK(1)FVIATSTK	-4.9452	0.179	0.032	0.055	2.079	2.424	0.53
cytoplasm	Q13554	69	K	0.425	0.0145479	Down	Calcium/calmodulin-dependent protein kinase type II subunit beta OS=Homo sapiens OX=9606 GN=CAMK2B PE=1 SV=3	CAMK2B	1	0.000355844	94.806	3	LLK(1)HSNIVR	-4.3855	0.941	0.622		1.638	1.979	1.899
cytoplasm	Q14195	258	K	0.151	0.00124669	Down	Dihydropyrimidinase-related protein 3 OS=Homo sapiens OX=9606 GN=DPYSL3 PE=1 SV=1	DPYSL3	1	6.54456e-32	174.05	2	VMSK(1)SAADLISQAR	-2.9127	0.377	0.2	0.205	1.927	1.357	1.893
cytoplasm	Q14204	1130	K	0.286	0.010418	Down	Cytoplasmic dynein 1 heavy chain 1 OS=Homo sapiens OX=9606 GN=DYNC1H1 PE=1 SV=5	DYNC1H1	1	1.29177e-10	72.075	3	EVLSK(1)FGQMLGSNMTEFHSQISK	-2.6531	0.579	0.56		2.241	1.739
cytoplasm	Q14204	2966	K	0.404	0.00825903	Down	Cytoplasmic dynein 1 heavy chain 1 OS=Homo sapiens OX=9606 GN=DYNC1H1 PE=1 SV=5	DYNC1H1	1	7.38978e-05	81.48	2	K(1)YTGEDFDEDLR	-4.1385	0.776	0.757	0.633	2.275	1.27	1.818
cytoplasm	Q14204	371	K	0.478	0.0268925	Down	Cytoplasmic dynein 1 heavy chain 1 OS=Homo sapiens OX=9606 GN=DYNC1H1 PE=1 SV=5	DYNC1H1	1	0.00332579	82.716	2	NTK(1)YPIQR	-7.1203	0.813	0.845	0.683	2.314	1.343	1.245
cytoplasm	Q53GQ0	72	K	0.404	0.0134559	Down	Very-long-chain 3-oxoacyl-CoA reductase OS=Homo sapiens OX=9606 GN=HSD17B12 PE=1 SV=2	HSD17B12	1	1.44603e-21	154.66	2	SYAEELAK(1)HGMK	-3.9311	0.605	0.533	0.549	1.869	0.93	1.377
cytoplasm	Q6NUK1	437	K	2.487	0.0126958	Up	Calcium-binding mitochondrial carrier protein SCaMC-1 OS=Homo sapiens OX=9606 GN=SLC25A24 PE=1 SV=2	SLC25A24	1	5.13371e-07	101.82	2	IISK(1)EGIPGLYR	-5.7188	1.318	1.728		0.666	0.681	0.49
cytoplasm	Q96F07	320	K	0.294	0.0113676	Down	Cytoplasmic FMR1-interacting protein 2 OS=Homo sapiens OX=9606 GN=CYFIP2 PE=1 SV=2	CYFIP2	1	5.95803e-05	108.24	2	YIK(1)TSAHYEENK	-4.6833	1.024	1.117	1.367	4.935	3.008
cytoplasm	Q8WUM4	60	K	0.269	0.0442684	Down	Programmed cell death 6-interacting protein OS=Homo sapiens OX=9606 GN=PDCD6IP PE=1 SV=1	PDCD6IP	1	8.38436e-06	126.32	3	PLDK(1)HEGALETLLR	-6.1277	0.576		0.315	2.434	1.488	1.046
cytoplasm	Q96IX5	16	K	0.114	0.0202128	Down	ATP synthase membrane subunit DAPIT, mitochondrial OS=Homo sapiens OX=9606 GN=ATP5MD PE=1 SV=1	ATP5MD	1	1.07162e-32	221.63	2	AGPESDAQYQFTGIK(1)K	-2.8541	0.485	0.503	0.539	8.224	3.745	1.386
cytoplasm	Q9H9B4	72	K	0.273	0.00702124	Down	Sideroflexin-1 OS=Homo sapiens OX=9606 GN=SFXN1 PE=1 SV=4	SFXN1	1	3.30099e-06	63.766	3	AK(1)YIYDSAFHPDTGEK	-6.1237	0.596		0.519	2.614	1.922	1.593
cytoplasm	Q9NR19	418	K	0.321	0.0461088	Down	Acetyl-coenzyme A synthetase, cytoplasmic OS=Homo sapiens OX=9606 GN=ACSS2 PE=1 SV=1	ACSS2	1	5.03341e-15	171.09	2	LLMK(1)FGDEPVTK	-4.0391	0.656	0.44	0.807	2.614	1.342
cytoplasm	Q9NT62	185	K	0.218	0.0203714	Down	Ubiquitin-like-conjugating enzyme ATG3 OS=Homo sapiens OX=9606 GN=ATG3 PE=1 SV=1	ATG3	1	4.57852e-16	139.94	2	AK(1)TDAGGEDAILQTR	-6.3767	0.475		0.317	1.254	1.516	2.674
cytoplasm	Q9NZN3	220	K	0.174	0.0388381	Down	EH domain-containing protein 3 OS=Homo sapiens OX=9606 GN=EHD3 PE=1 SV=2	EHD3	1	3.38925e-17	119.79	2	VVLNK(1)ADQIETQQLMR	-7.5843	0.731	0.511	0.803	7.304	3.103	1.341
cytoplasm	Q9Y3D6	46	K	0.502	0.0404727	Down	Mitochondrial fission 1 protein OS=Homo sapiens OX=9606 GN=FIS1 PE=1 SV=2	FIS1	1	0.00565859	72.038	2	SK(1)YNDDIR	-2.0276	0.812	0.9	0.63	1.845	1.263
cytoplasm,nucleus	P26599	410	K	0.479	0.0180978	Down	Polypyrimidine tract-binding protein 1 OS=Homo sapiens OX=9606 GN=PTBP1 PE=1 SV=1	PTBP1	1	3.75799e-05	99.34	3	ITLSK(1)HQNVQLPR	-7.7153	0.455	0.401	0.437	1.186	0.877	0.638
cytoplasm,nucleus	Q12765	319	K	0.29	0.00215921	Down	Secernin-1 OS=Homo sapiens OX=9606 GN=SCRN1 PE=1 SV=2	SCRN1	1	9.24244e-09	77.431	2	LVPK(1)TQSPCFGDDDPAK	-5.4035	0.61	0.542		1.988	1.682	2.294
cytoplasm,nucleus	Q12765	332	K	0.187	0.0180708	Down	Secernin-1 OS=Homo sapiens OX=9606 GN=SCRN1 PE=1 SV=2	SCRN1	1	9.98066e-05	100.69	2	TQSPCFGDDDPAK(1)K	-3.6659	0.566	0.328	0.394	1.239	1.539	4.127
cytoplasm,nucleus	Q16555	258	K	0.216	0.0348183	Down	Dihydropyrimidinase-related protein 2 OS=Homo sapiens OX=9606 GN=DPYSL2 PE=1 SV=1	DPYSL2	1	5.83983e-53	225.89	2	VMSK(1)SSAEVIAQAR	-5.4553	0.806	0.251		2.835	1.958	2.547
cytoplasm,nucleus	Q16555	480	K	0.276	0.00800522	Down	Dihydropyrimidinase-related protein 2 OS=Homo sapiens OX=9606 GN=DPYSL2 PE=1 SV=1	DPYSL2	1	3.7038e-08	155.57	2	KPFPDFVYK(1)R	-4.5549	0.767	0.609	0.333	2.475	2.027	1.694
cytoskeleton	P68363	112	K	0.182	0.0392123	Down	Tubulin alpha-1B chain OS=Homo sapiens OX=9606 GN=TUBA1B PE=1 SV=1	TUBA1B	1	1.00472e-07	172.92	3	GHYTIGK(1)EIIDLVLDR	-8.2739	0.228	0.455		1.653	1.017	2.968
endoplasmic reticulum	P14625	161	K	0.372	0.0391766	Down	Endoplasmin OS=Homo sapiens OX=9606 GN=HSP90B1 PE=1 SV=1	HSP90B1	1	1.01366e-32	188.6	2	EELVK(1)NLGTIAK	-3.602	0.349		0.296	1.15	0.88	0.57
endoplasmic reticulum	P14625	168	K	0.218	0.0355353	Down	Endoplasmin OS=Homo sapiens OX=9606 GN=HSP90B1 PE=1 SV=1	HSP90B1	1	2.36205e-69	252.02	2	NLGTIAK(1)SGTSEFLNK	-1.4325	0.358	0.251	0.267	2.319	1.17	0.534
endoplasmic reticulum	P14625	95	K	0.303	0.048169	Down	Endoplasmin OS=Homo sapiens OX=9606 GN=HSP90B1 PE=1 SV=1	HSP90B1	1	2.23114e-13	163.2	2	LIINSLYK(1)NK	-8.0736	0.538	0.207	0.373	2.041	0.889	0.757
endoplasmic reticulum	P27824	127	K	0.243	0.0225698	Down	Calnexin OS=Homo sapiens OX=9606 GN=CANX PE=1 SV=2	CANX	1	0.000231988	107.08	3	AK(1)HHAISAK	-2.5346	0.252		0.178	1.015	1.099	0.539
endoplasmic reticulum	P27824	210	K	0.389	0.0331981	Down	Calnexin OS=Homo sapiens OX=9606 GN=CANX PE=1 SV=2	CANX	1	4.03999e-05	140.57	2	NPK(1)TGIYEEK	-3.8277	0.369		0.282	1.14	0.641	0.731
endoplasmic reticulum	P27824	458	K	0.331	0.045113	Down	Calnexin OS=Homo sapiens OX=9606 GN=CANX PE=1 SV=2	CANX	1	9.74359e-53	228.73	2	IVDDWANDGWGLK(1)K	-2.0038	0.333		0.224	1.222	0.723	0.576
endoplasmic reticulum	P30101	218	K	0.418	0.025017	Down	Protein disulfide-isomerase A3 OS=Homo sapiens OX=9606 GN=PDIA3 PE=1 SV=4	PDIA3	1	6.45462e-24	166.65	2	FEDK(1)TVAYTEQK	-4.0681	0.387		0.31	1.041	0.833	0.629
endoplasmic reticulum	P31150	269	K	0.482	0.0108641	Down	Rab GDP dissociation inhibitor alpha OS=Homo sapiens OX=9606 GN=GDI1 PE=1 SV=2	GDI1	1	0.000416748	101.48	2	VVGVK(1)SEGEVAR	-6.025	1.021	0.854	1.147	2.681	1.825	1.76
endoplasmic reticulum	P35613	227	K	0.583	0.016966	Down	Basigin OS=Homo sapiens OX=9606 GN=BSG PE=1 SV=2	BSG	1	2.96586e-09	99.909	3	AVK(1)SSEHINEGETAMLVCK	-4.0844	0.671	0.925	0.641	1.438	1.103	1.293
endoplasmic reticulum	P50395	418	K	0.179	0.0233118	Down	Rab GDP dissociation inhibitor beta OS=Homo sapiens OX=9606 GN=GDI2 PE=1 SV=2	GDI2	1	1.4887e-64	191.49	3	TYDATTHFETTCDDIK(1)NIYK	-5.8302	0.531	0.355	0.471	4.643	1.795	1.122
extracellular	O14880	111	K	0.251	0.0303415	Down	Microsomal glutathione S-transferase 3 OS=Homo sapiens OX=9606 GN=MGST3 PE=1 SV=1	MGST3	1	4.69404e-23	160.62	2	VLYAYGYYTGEPSK(1)R	-2.7636	0.698	0.543	0.408	3.655	1.838	1.065
extracellular	O75131	52	K	0.437	0.042157	Down	Copine-3 OS=Homo sapiens OX=9606 GN=CPNE3 PE=1 SV=1	CPNE3	1	0.00320388	69.276	2	IK(1)NCLNPQFSK	-5.6366	0.543	0.577	0.336	1.275	0.945
extracellular	O95573	547	K	0.499	0.00425054	Down	Long-chain-fatty-acid--CoA ligase 3 OS=Homo sapiens OX=9606 GN=ACSL3 PE=1 SV=3	ACSL3	1	8.81969e-05	82.437	2	TK(1)ADFFEDENGQR	-3.6986	0.523		0.505	1.017	1.155	0.916
extracellular	P01023	531	K	0.519	0.0301496	Down	Alpha-2-macroglobulin OS=Homo sapiens OX=9606 GN=A2M PE=1 SV=3	A2M	1	1.29027e-09	102.57	3	GHFSISIPVK(1)SDIAPVAR	-7.201	0.664	0.617	0.499	1.419	1.217	0.796
extracellular	P02671	89	K	0.46	0.0324963	Down	Fibrinogen alpha chain OS=Homo sapiens OX=9606 GN=FGA PE=1 SV=2	FGA	1	5.14799e-07	141.29	2	LK(1)NSLFEYQK	-2.0135	0.462		0.363	1.053	0.97	0.667
extracellular	P07339	127	K	0.373	0.0392557	Down	Cathepsin D OS=Homo sapiens OX=9606 GN=CTSD PE=1 SV=1	CTSD	1	6.48093e-05	99.174	2	YNSDK(1)SSTYVK	-5.2892	0.452	0.578		1.809	0.917	1.411
extracellular	P07858	220	K	0.262	0.0331137	Down	Cathepsin B OS=Homo sapiens OX=9606 GN=CTSB PE=1 SV=3	CTSB	1	3.37055e-10	126.17	2	ICEPGYSPTYK(1)QDK	-4.8146	0.216	0.271		1.13	0.729
extracellular	P10909	340	K	0.508	0.0194405	Down	Clusterin OS=Homo sapiens OX=9606 GN=CLU PE=1 SV=1	CLU	1	0.00884752	117.39	2	K(1)YNELLK	-3.5157	0.569	0.74	0.449	1.375	1.147	0.939
extracellular	P10909	222	K	0.394	0.0295643	Down	Clusterin OS=Homo sapiens OX=9606 GN=CLU PE=1 SV=1	CLU	1	0.00111341	111.61	3	RPHFFFPK(1)SR	-5.6462	0.701	0.395	0.508	1.936	0.91	1.23
extracellular	P13667	533	K	0.349	0.0072404	Down	Protein disulfide-isomerase A4 OS=Homo sapiens OX=9606 GN=PDIA4 PE=1 SV=2	PDIA4	1	3.09838e-06	95.345	2	VVVGK(1)TFDSIVMDPK	-1.0518	0.329		0.277	0.987	0.934	0.686
extracellular	P23284	116	K	0.442	0.0263751	Down	Peptidyl-prolyl cis-trans isomerase B OS=Homo sapiens OX=9606 GN=PPIB PE=1 SV=2	PPIB	1	5.93043e-15	130.99	2	GDGTGGK(1)SIYGER	-6.3254	0.467		0.39	1.258	0.855	0.796
extracellular	P23284	165	K	0.323	0.0129412	Down	Peptidyl-prolyl cis-trans isomerase B OS=Homo sapiens OX=9606 GN=PPIB PE=1 SV=2	PPIB	1	9.51658e-08	136.06	2	TAWLDGK(1)HVVFGK	-0.73948	0.275		0.336	0.726	0.892	1.221
extracellular	P35080	91	K	0.24	0.000433488	Down	Profilin-2 OS=Homo sapiens OX=9606 GN=PFN2 PE=1 SV=3	PFN2	1	1.23453e-32	191.98	2	TK(1)SQGGEPTYNVAVGR	-5.095	0.669	0.495	0.6	2.118	2.953	2.293
extracellular	P62979	6	K	0.374	0.0191952	Down	Ubiquitin-40S ribosomal protein S27a OS=Homo sapiens OX=9606 GN=RPS27A PE=1 SV=2	RPS27A	1	4.81904e-21	211.84	2	MQIFVK(1)TLTGK	-4.7802	0.423	0.595	0.472	1.947	1.131	0.908
extracellular	Q01469	40	K	3.203	0.0120906	Up	Fatty acid-binding protein 5 OS=Homo sapiens OX=9606 GN=FABP5 PE=1 SV=3	FABP5	1	2.17577e-08	89.359	2	MGAMAK(1)PDCIITCDGK	0.34668	1.572	2.504		0.725	0.531	0.653
extracellular	Q6UX53	109	K	0.342	0.0393804	Down	Methyltransferase-like protein 7B OS=Homo sapiens OX=9606 GN=METTL7B PE=1 SV=2	METTL7B	1	1.34754e-05	132.39	2	FLTK(1)SMAENR	-3.7375	0.338		0.248	0.725		0.99
extracellular	Q99426	106	K	0.359	0.00852881	Down	Tubulin-folding cofactor B OS=Homo sapiens OX=9606 GN=TBCB PE=1 SV=2	TBCB	1	4.84081e-31	158.02	2	VEK(1)YTISQEAYDQR	-4.9547	0.648	0.486	0.668	1.954	1.127	1.933
extracellular	Q9H8H3	109	K	0.298	0.02058	Down	Methyltransferase-like protein 7A OS=Homo sapiens OX=9606 GN=METTL7A PE=1 SV=1	METTL7A	1	1.32504e-13	150.53	2	FLIK(1)SIAENR	-6.2298	0.369	0.194	0.34	1.375	1.059	0.593
extracellular	Q9NZ45	55	K	1.987	0.0388696	Up	CDGSH iron-sulfur domain-containing protein 1 OS=Homo sapiens OX=9606 GN=CISD1 PE=1 SV=1	CISD1	1	2.68308e-26	168.69	3	DNPK(1)IVHAFDMEDLGDK(1)AVYCR	-5.2717	1.853	1.323		0.977	0.763	0.658
mitochondria	O00154	286	K	1.78	0.00349615	Up	Cytosolic acyl coenzyme A thioester hydrolase OS=Homo sapiens OX=9606 GN=ACOT7 PE=1 SV=3	ACOT7	1	1.65454e-05	133.76	2	K(1)GCVITISGR	-4.8969	1.907	1.407	1.562	0.891	0.893	0.956
mitochondria	O00483	55	K	0.335	0.00408768	Down	Cytochrome c oxidase subunit NDUFA4 OS=Homo sapiens OX=9606 GN=NDUFA4 PE=1 SV=1	NDUFA4	1	1.20272e-06	110.91	2	NNPEPWNK(1)LGPNDQYK	-4.3209	0.822		0.654	2.248	2.486	1.873
mitochondria	P00505	73	K	2.467	0.00280773	Up	Aspartate aminotransferase, mitochondrial OS=Homo sapiens OX=9606 GN=GOT2 PE=1 SV=3	GOT2	1	7.58284e-05	133.07	2	DDNGK(1)PYVLPSVR	-2.7643	1.043	0.997			0.431	0.396
mitochondria	P09543	164	K	0.441	0.0136626	Down	2',3'-cyclic-nucleotide 3'-phosphodiesterase OS=Homo sapiens OX=9606 GN=CNP PE=1 SV=2	CNP	1	1.21173e-21	184.43	2	EK(1)NQWQLSADDLK	-2.7819	0.846	0.749	0.779	1.894	1.221	2.269
mitochondria	P09543	73	K	0.494	0.0465249	Down	2',3'-cyclic-nucleotide 3'-phosphodiesterase OS=Homo sapiens OX=9606 GN=CNP PE=1 SV=2	CNP	1	0.00555669	109.11	2	VIVDK(1)YRDGTK	-6.1837	0.869	0.458	0.44	1.143	0.936	1.498
mitochondria	P13611	3182	K	0.541	0.0195551	Down	Versican core protein OS=Homo sapiens OX=9606 GN=VCAN PE=1 SV=3	VCAN	1	3.14359e-15	196.32	2	FQGQCYK(1)YFAHR	-1.993	0.618	0.595			1.215	1.026
mitochondria	P13804	164	K	0.615	0.0360479	Down	Electron transfer flavoprotein subunit alpha, mitochondrial OS=Homo sapiens OX=9606 GN=ETFA PE=1 SV=1	ETFA	1	0.0058329	100.75	2	VK(1)VFSVR	-5.236	0.977	0.719	0.771	1.45	1.224
mitochondria	P14136	95	K	3.134	0.0427201	Up	Glial fibrillary acidic protein OS=Homo sapiens OX=9606 GN=GFAP PE=1 SV=1	GFAP	1	1.14079e-46	265.89	3	FLEQQNK(1)ALAAELNQLR	-7.235	1.581	1.838	1.085	0.867	0.358	0.212
mitochondria	P23368	24	K	0.137	0.00587471	Down	NAD-dependent malic enzyme, mitochondrial OS=Homo sapiens OX=9606 GN=ME2 PE=1 SV=1	ME2	1	9.87161e-05	121.8	2	EK(1)GK(1)PLMLNPR	-5.9099	0.189	0.176	0.154	1.693	0.836
mitochondria	P23528	132	K	0.347	0.0332554	Down	Cofilin-1 OS=Homo sapiens OX=9606 GN=CFL1 PE=1 SV=3	CFL1	1	3.51034e-52	239.37	3	LTGIK(1)HELQANCYEEVKDR	-4.6939	0.862	0.534	0.455	2.735	1.444	1.154
mitochondria	P31040	616	K	1.651	0.00471606	Up	Succinate dehydrogenase [ubiquinone] flavoprotein subunit, mitochondrial OS=Homo sapiens OX=9606 GN=SDHA PE=1 SV=2	SDHA	1	0.000380935	119.07	2	K(1)PFEEHWR	-3.2961	0.86	0.948		0.572	0.502	0.569
mitochondria	P31040	538	K	2.059	0.0390304	Up	Succinate dehydrogenase [ubiquinone] flavoprotein subunit, mitochondrial OS=Homo sapiens OX=9606 GN=SDHA PE=1 SV=2	SDHA	1	2.84129e-41	188.88	2	VGSVLQEGCGK(1)ISK	-5.6696	1.702	1.191		0.863	0.676	0.569
mitochondria	P40939	531	K	4.057	0.0472537	Up	Trifunctional enzyme subunit alpha, mitochondrial OS=Homo sapiens OX=9606 GN=HADHA PE=1 SV=2	HADHA	1	7.46213e-15	157.54	2	TSK(1)DTSASAVAVGLK(1)QGK	-4.8676	0.601	1.668		0.324	0.251	0.264
mitochondria	P42126	283	K	0.371	0.0435836	Down	Enoyl-CoA delta isomerase 1, mitochondrial OS=Homo sapiens OX=9606 GN=ECI1 PE=1 SV=1	ECI1	1	1.02508e-15	166.65	3	DADVQNFVSFISK(1)DSIQK	-4.3376	0.329	0.493	0.526	0.868	1.556
mitochondria	P42704	1347	K	0.262	0.0280654	Down	Leucine-rich PPR motif-containing protein, mitochondrial OS=Homo sapiens OX=9606 GN=LRPPRC PE=1 SV=3	LRPPRC	1	8.00855e-05	93.162	2	ALYEHLTAK(1)NTK	-4.0789	0.546		0.382	2.58	1.175	1.557
mitochondria	P48735	280	K	2.44	0.0403706	Up	Isocitrate dehydrogenase [NADP], mitochondrial OS=Homo sapiens OX=9606 GN=IDH2 PE=1 SV=2	IDH2	1	4.29696e-09	172.51	3	TDFDK(1)NK(1)IWYEHR	-6.3297	0.692	0.96			0.366	0.311
mitochondria	P49411	91	K	0.257	0.00914778	Down	Elongation factor Tu, mitochondrial OS=Homo sapiens OX=9606 GN=TUFM PE=1 SV=2	TUFM	1	2.18293e-40	225.1	2	K(1)YEEIDNAPEER	-3.6596	0.534	0.413	0.522	2.86	1.156	1.711
mitochondria	P55786	336	K	0.641	0.0398262	Down	Puromycin-sensitive aminopeptidase OS=Homo sapiens OX=9606 GN=NPEPPS PE=1 SV=2	NPEPPS	1	5.48239e-07	92.747	2	ETALLIDPK(1)NSCSSSR	-3.0735	1.133	0.804	0.849	1.72	1.428	1.201
mitochondria	Q02218	860	K	0.407	0.00861902	Down	2-oxoglutarate dehydrogenase, mitochondrial OS=Homo sapiens OX=9606 GN=OGDH PE=1 SV=3	OGDH	1	0.000268658	120.65	3	KPLIIFTPK(1)SLLR	-6.7217	0.592	0.589		1.73	1.447	1.176
mitochondria	Q16698	244	K	2.108	0.0124483	Up	2,4-dienoyl-CoA reductase, mitochondrial OS=Homo sapiens OX=9606 GN=DECR1 PE=1 SV=1	DECR1	1	3.18532e-05	129.69	2	FNVIQPGPIK(1)TK	-4.5824	1.432	1.536	0.909	0.579	0.623	0.637
mitochondria	Q16854	60	K	2.565	0.0082355	Up	Deoxyguanosine kinase, mitochondrial OS=Homo sapiens OX=9606 GN=DGUOK PE=1 SV=2	DGUOK	1	3.98525e-103	219.76	3	LLTK(1)TYPEWHVATEPVATWQNIQAAGTQK	0.81477	1.126	1.329		0.468		0.489
mitochondria	Q8N3C0	572	K	0.566	0.0480896	Down	Activating signal cointegrator 1 complex subunit 3 OS=Homo sapiens OX=9606 GN=ASCC3 PE=1 SV=3	ASCC3	1	1.25028e-96	207.12	2	ELTGDMQLSK(1)SEILR	-1.0687	0.57		0.464	0.841	0.986
mitochondria	Q92777	243	K	1.549	0.0220034	Up	Synapsin-2 OS=Homo sapiens OX=9606 GN=SYN2 PE=2 SV=4	SYN2	1	1.26564e-77	273.94	3	TLGGEK(1)FPLIEQTYYPNHK	-6.559	1.012	1.054			0.709	0.625
mitochondria	Q9H2U2	261	K	1.573	0.04134	Up	Inorganic pyrophosphatase 2, mitochondrial OS=Homo sapiens OX=9606 GN=PPA2 PE=1 SV=2	PPA2	1	0.00209174	104.39	2	NK(1)AFALEVIK	-8.5101	0.962	1.288		0.654	0.789	0.702
mitochondria	Q9UKU7	213	K	2.077	1.47228e-05	Up	Isobutyryl-CoA dehydrogenase, mitochondrial OS=Homo sapiens OX=9606 GN=ACAD8 PE=1 SV=1	ACAD8	1	5.40244e-06	94.119	2	TGGPGPK(1)GISCIVVEK	-5.9141	1.322	1.318		0.634	0.637
mitochondria	Q9Y2T3	61	K	1.946	0.0376382	Up	Guanine deaminase OS=Homo sapiens OX=9606 GN=GDA PE=1 SV=1	GDA	1	8.22132e-09	143.39	2	EWCFK(1)PCEIR	-5.6342		1.817	1.99		0.855	1.101
nucleus	A2RRP1	1261	K	0.391	0.0220206	Down	Neuroblastoma-amplified sequence OS=Homo sapiens OX=9606 GN=NBAS PE=1 SV=2	NBAS	1	0.00017218	114.93	2	QSTK(1)LLGLAELLR	-2.9198	0.408		0.341	1.063	0.854
nucleus	O43390	255	K	0.446	0.0302919	Down	Heterogeneous nuclear ribonucleoprotein R OS=Homo sapiens OX=9606 GN=HNRNPR PE=1 SV=1	HNRNPR	1	0.00316131	60.892	2	LFVGSIPK(1)NK	-4.1814	0.473		0.386	1.062	0.866
nucleus	O43390	103	K	0.484	0.000671709	Down	Heterogeneous nuclear ribonucleoprotein R OS=Homo sapiens OX=9606 GN=HNRNPR PE=1 SV=1	HNRNPR	1	5.45089e-05	117.45	2	SAFLCGVMK(1)TYR	-2.0593	0.652	0.683	0.731	1.467		1.376
nucleus	O60716	433	K	0.349	0.0215794	Down	Catenin delta-1 OS=Homo sapiens OX=9606 GN=CTNND1 PE=1 SV=1	CTNND1	1	4.42526e-09	95.345	3	EVHLGACGALK(1)NISFGR	-6.3948	0.407		0.509	1.168		1.457
nucleus	O75044	470	K	0.488	0.0421297	Down	SLIT-ROBO Rho GTPase-activating protein 2 OS=Homo sapiens OX=9606 GN=SRGAP2 PE=1 SV=3	SRGAP2	1	0.000462707	111.61	3	LQAK(1)HDLLQK	-3.5346	0.545	0.887	0.717	1.684		1.252
nucleus	O94819	472	K	0.542	0.0116831	Down	Kelch repeat and BTB domain-containing protein 11 OS=Homo sapiens OX=9606 GN=KBTBD11 PE=1 SV=1	KBTBD11	1	0.0324185	70.67	2	LLK(1)YDPR	-3.8293	0.688	0.771			1.392	1.298
nucleus	P09429	30	K	0.468	0.00316491	Down	High mobility group protein B1 OS=Homo sapiens OX=9606 GN=HMGB1 PE=1 SV=3	HMGB1	1	5.26639e-05	95.656	3	K(1)HPDASVNFSEFSK	-4.6644	0.567	0.509	0.492		1.217	1.017
nucleus	P10412	75	K	0.11	0.0159879	Down	Histone H1.4 OS=Homo sapiens OX=9606 GN=H1-4 PE=1 SV=2	H1-4	1	4.57327e-11	140.57	2	ALAAAGYDVEK(1)NNSR	-3.928	0.534	0.415	0.326	5.707	2.034
nucleus	P17600	311	K	2.96	0.00317518	Up	Synapsin-1 OS=Homo sapiens OX=9606 GN=SYN1 PE=1 SV=3	SYN1	1	5.09302e-155	238.93	2	TYATAEPFIDAK(1)YDVR	-2.466	0.803	0.766			0.28	0.25
nucleus	P22314	528	K	0.458	0.0291959	Down	Ubiquitin-like modifier-activating enzyme 1 OS=Homo sapiens OX=9606 GN=UBA1 PE=1 SV=3	UBA1	1	6.29396e-05	104.39	2	LK(1)SDTAAAAVR	-5.0943	0.677	0.769	0.488	0.972	1.403	1.844
nucleus	P26368	462	K	0.578	0.0463443	Down	Splicing factor U2AF 65 kDa subunit OS=Homo sapiens OX=9606 GN=U2AF2 PE=1 SV=4	U2AF2	1	2.12717e-05	140.57	3	VVVTK(1)YCDPDSYHR	-3.8711	0.939	0.654	0.851	1.587		1.233
nucleus	P43243	524	K	0.297	0.0161526	Down	Matrin-3 OS=Homo sapiens OX=9606 GN=MATR3 PE=1 SV=2	MATR3	1	0.00130506	100.75	2	IK(1)NYILMR	-3.636	0.605		0.436	1.255	2.198	1.807
nucleus	P43243	473	K	0.394	0.0189459	Down	Matrin-3 OS=Homo sapiens OX=9606 GN=MATR3 PE=1 SV=2	MATR3	1	0.00146092	113.7	2	VHLSQK(1)YK	-4.4169	0.827	0.644	0.441	1.948	1.139	1.761
nucleus	P46777	48	K	0.266	0.00454092	Down	60S ribosomal protein L5 OS=Homo sapiens OX=9606 GN=RPL5 PE=1 SV=3	RPL5	1	0.00606856	97.033	2	YNTPK(1)YR	-3.2542	0.434	0.311	0.461	2.052	1.419	1.062
nucleus	P52943	27	K	0.381	0.0355794	Down	Cysteine-rich protein 2 OS=Homo sapiens OX=9606 GN=CRIP2 PE=1 SV=1	CRIP2	1	0.00497848	65.156	2	DWHK(1)FCLK	-4.0574	0.732	0.629			2.087	1.489
nucleus	P55084	188	K	0.45	0.0283764	Down	Trifunctional enzyme subunit beta, mitochondrial OS=Homo sapiens OX=9606 GN=HADHB PE=1 SV=3	HADHB	1	0.00474654	79.809	2	LMLDLNK(1)AK	-5.8915		0.453	0.399	1.061	0.833
nucleus	P61247	94	K	0.487	0.0253772	Down	40S ribosomal protein S3a OS=Homo sapiens OX=9606 GN=RPS3A PE=1 SV=2	RPS3A	1	9.19658e-16	122.94	3	LITEDVQGK(1)NCLTNFHGMDLTR	-1.4067	0.467		0.558	1.133		0.973
nucleus	P61978	52	K	0.409	0.00460657	Down	Heterogeneous nuclear ribonucleoprotein K OS=Homo sapiens OX=9606 GN=HNRNPK PE=1 SV=1	HNRNPK	1	1.21561e-15	181.87	2	ILLQSK(1)NAGAVIGK	-3.9479	0.713	0.468	0.545	1.691	1.265	1.26
nucleus	P62805	78	K	0.141	0.0489057	Down	Histone H4 OS=Homo sapiens OX=9606 GN=H4C1 PE=1 SV=2	H4C1	1	8.94281e-124	242.92	2	DAVTYTEHAK(1)R	-5.0883	0.286	0.288	0.247	3.225	2.15	0.453
nucleus	Q00325	304	K	0.241	0.0395479	Down	Phosphate carrier protein, mitochondrial OS=Homo sapiens OX=9606 GN=SLC25A3 PE=1 SV=2	SLC25A3	1	4.59556e-06	133.98	2	GSSASLVLK(1)R	-4.8845	0.57	0.372	0.56	3.323	2.069	0.833
nucleus	Q00325	99	K	0.242	0.00390852	Down	Phosphate carrier protein, mitochondrial OS=Homo sapiens OX=9606 GN=SLC25A3 PE=1 SV=2	SLC25A3	1	0.000182943	108.3	2	MQVDPQK(1)YK	-5.5068	0.512	0.424	0.471	2.863	1.553	1.406
nucleus	Q02543	41	K	0.301	0.00271615	Down	60S ribosomal protein L18a OS=Homo sapiens OX=9606 GN=RPL18A PE=1 SV=2	RPL18A	1	0.000199379	81.799	2	IFAPNHVVAK(1)SR	-3.7583	0.361		0.408	1.456	1.059	1.321
nucleus	Q02543	76	K	0.237	0.00241799	Down	60S ribosomal protein L18a OS=Homo sapiens OX=9606 GN=RPL18A PE=1 SV=2	RPL18A	1	0.000511483	94.806	2	VK(1)NFGIWLR	-8.9032	0.419		0.339	1.896	1.351	1.543
nucleus	Q13263	213	K	0.425	0.013857	Down	Transcription intermediary factor 1-beta OS=Homo sapiens OX=9606 GN=TRIM28 PE=1 SV=5	TRIM28	1	8.34449e-32	117.33	4	TVYCNVHK(1)HEPLVLFCESCDTLTCR	-2.8079	0.397		0.402	1.034	0.845
nucleus	Q13576	1081	K	0.444	0.0302779	Down	Ras GTPase-activating-like protein IQGAP2 OS=Homo sapiens OX=9606 GN=IQGAP2 PE=1 SV=4	IQGAP2	1	0.00243955	74.269	2	VLK(1)NSIHEK	-3.7035	0.378		0.314	0.866	0.694
nucleus	Q13642	157	K	0.348	0.0115214	Down	Four and a half LIM domains protein 1 OS=Homo sapiens OX=9606 GN=FHL1 PE=1 SV=4	FHL1	1	4.41631e-06	96.313	3	GEDFYCVTCHETK(1)FAK	-4.2806	0.66	0.354	0.605	2.026	1.323	1.308
nucleus	Q13813	2047	K	0.524	0.0174965	Down	Spectrin alpha chain, non-erythrocytic 1 OS=Homo sapiens OX=9606 GN=SPTAN1 PE=1 SV=3	SPTAN1	1	6.0152e-15	166.71	2	DQLLAAK(1)HVQSK	-4.3882	0.91	0.907	0.7	1.982	1.232	1.587
nucleus	Q13813	2404	K	0.294	0.0308808	Down	Spectrin alpha chain, non-erythrocytic 1 OS=Homo sapiens OX=9606 GN=SPTAN1 PE=1 SV=3	SPTAN1	1	2.44029e-07	126.32	2	ETENVK(1)SSEEIESAFR	-8.1403	0.799	0.488		2.985	2.07	1.503
nucleus	Q15233	243	K	0.29	0.00378411	Down	Non-POU domain-containing octamer-binding protein OS=Homo sapiens OX=9606 GN=NONO PE=1 SV=4	NONO	1	0.00427119	65.156	2	LVIK(1)NQQFHK	-3.965	0.359		0.425	1.327	1.119	1.612
nucleus	Q71UI9	5	K	6.066	0.0246018	Up	Histone H2A.V OS=Homo sapiens OX=9606 GN=H2AZ2 PE=1 SV=3	H2AZ2	1	2.95936e-10	140.01	2	AGGK(1)AGK(1)DSGK(1)AK(1)AK	-3.5073	1.851	2.374	1.101	0.452	0.34	0.086
nucleus	Q71UI9	8	K	6.066	0.0246018	Up	Histone H2A.V OS=Homo sapiens OX=9606 GN=H2AZ2 PE=1 SV=3	H2AZ2	1	2.95936e-10	140.01	2	AGK(1)DSGK(1)AK(1)AK	-2.6485	1.851	2.374	1.101	0.452	0.34	0.086
nucleus	Q71UI9	12	K	4.154	0.0255971	Up	Histone H2A.V OS=Homo sapiens OX=9606 GN=H2AZ2 PE=1 SV=3	H2AZ2	1	2.95936e-10	140.01	2	AGK(1)DSGK(1)AK(1)AK	-2.6485	1.578	2.119	0.92	0.423	0.318
nucleus	Q92522	47	K	0.377	0.0301117	Down	Histone H1.10 OS=Homo sapiens OX=9606 GN=H1-10 PE=1 SV=1	H1-10	1	4.337e-05	65.173	2	NQPGK(1)YSQLVVETIR	-4.6988	0.729	0.68	0.419	1.359	1.876
nucleus	Q9NZU5	331	K	0.609	0.0215767	Down	LIM and cysteine-rich domains protein 1 OS=Homo sapiens OX=9606 GN=LMCD1 PE=1 SV=1	LMCD1	1	1.92512e-06	123.99	3	K(1)HFVCEGCEQLLSGR	-5.0619	0.486		0.444	0.697	0.893	0.7
plasma membrane	O15260	22	K	0.419	0.0225506	Down	Surfeit locus protein 4 OS=Homo sapiens OX=9606 GN=SURF4 PE=1 SV=3	SURF4	1	6.02999e-06	145.75	2	VTK(1)QYLPHVAR	-4.7141	0.34		0.429	1.178	0.825	0.75
plasma membrane	P05023	444	K	0.417	0.0245482	Down	Sodium/potassium-transporting ATPase subunit alpha-1 OS=Homo sapiens OX=9606 GN=ATP1A1 PE=1 SV=1	ATP1A1	1	4.24505e-42	195.09	2	AVFQANQENLPILK(1)R	-0.6024	0.999	0.751	0.806	2.507		1.584
plasma membrane	P50993	375	K	0.12	0.0348249	Down	Sodium/potassium-transporting ATPase subunit alpha-2 OS=Homo sapiens OX=9606 GN=ATP1A2 PE=1 SV=1	ATP1A2	1	7.22753e-119	240.14	3	NLEAVETLGSTSTICSDK(1)TGTLTQNR	-2.1175	0.514		0.237		3.625	2.641
plasma membrane	P50993	770	K	0.119	0.0315237	Down	Sodium/potassium-transporting ATPase subunit alpha-2 OS=Homo sapiens OX=9606 GN=ATP1A2 PE=1 SV=1	ATP1A2	1	0.00529901	82.716	2	LIFDNLK(1)K	-8.1987		0.299	0.396	3.067	4.486	1.183
plasma membrane	P05026	216	K	0.317	0.0382281	Down	Sodium/potassium-transporting ATPase subunit beta-1 OS=Homo sapiens OX=9606 GN=ATP1B1 PE=1 SV=1	ATP1B1	1	9.9548e-08	130.99	2	YNPNVLPVQCTGK(1)R	-3.8605	0.386	0.62			1.576	1.6
plasma membrane	P20020	64	K	0.56	0.00760658	Down	Plasma membrane calcium-transporting ATPase 1 OS=Homo sapiens OX=9606 GN=ATP2B1 PE=1 SV=4	ATP2B1	1	4.18742e-72	212.5	2	LK(1)TSPNEGLSGNPADLER	-5.9593	0.923	0.901		1.484	1.858	1.548
plasma membrane	P20020	590	K	0.515	0.0374273	Down	Plasma membrane calcium-transporting ATPase 1 OS=Homo sapiens OX=9606 GN=ATP2B1 PE=1 SV=4	ATP2B1	1	5.85933e-06	160.62	2	SMSTVLK(1)NSDGSYR	-3.3704	0.922	0.755		1.488		1.771
plasma membrane	P43003	191	K	0.197	0.0156291	Down	Excitatory amino acid transporter 1 OS=Homo sapiens OX=9606 GN=SLC1A3 PE=1 SV=1	SLC1A3	1	0.000423684	118.06	2	QFK(1)TNYEK	-3.7779	0.4	0.367		2.735	1.91	1.183
plasma membrane	P43004	571	K	0.354	0.00749624	Down	Excitatory amino acid transporter 2 OS=Homo sapiens OX=9606 GN=SLC1A2 PE=1 SV=2	SLC1A2	1	4.73475e-30	168.69	2	SADCSVEEEPWK(1)R	-5.9099	0.547	0.798		1.67	2.044	1.99
plasma membrane	P48066	617	K	0.143	0.00149874	Down	Sodium- and chloride-dependent GABA transporter 3 OS=Homo sapiens OX=9606 GN=SLC6A11 PE=2 SV=1	SLC6A11	1	6.54995e-10	158.59	2	LK(1)SDGTIAAITEK	-3.1911	0.13		0.117		0.817	0.91
plasma membrane	P51674	250	K	0.165	0.00369168	Down	Neuronal membrane glycoprotein M6-a OS=Homo sapiens OX=9606 GN=GPM6A PE=1 SV=2	GPM6A	1	0.000423684	125.98	2	MQK(1)YEDIK	-4.5081	0.492	0.206	0.504	2.373	2.081	2.832
plasma membrane	P60201	111	K	0.406	0.01331	Down	Myelin proteolipid protein OS=Homo sapiens OX=9606 GN=PLP1 PE=1 SV=2	PLP1	1	1.13318e-158	294.48	2	TTICGK(1)GLSATVTGGQK	-4.8271	0.825	0.588	0.454	1.732	1.697	1.164
plasma membrane	P61266	82	K	1.641	0.0396732	Up	Syntaxin-1B OS=Homo sapiens OX=9606 GN=STX1B PE=1 SV=1	STX1B	1	6.92985e-52	216.53	3	TKQELEDLTADIK(1)K	-7.2244	1.159	0.948			0.646	0.638
plasma membrane	Q14C86	270	K	2.203	0.00411761	Up	GTPase-activating protein and VPS9 domain-containing protein 1 OS=Homo sapiens OX=9606 GN=GAPVD1 PE=1 SV=2	GAPVD1	1	5.06903e-28	149.02	3	FIGYLK(1)QNTYCFPHSLR	-5.2105	0.871	1.051	1.144	0.433	0.394	0.565
plasma membrane	Q16623	83	K	2.903	0.000650654	Up	Syntaxin-1A OS=Homo sapiens OX=9606 GN=STX1A PE=1 SV=1	STX1A	1	1.93176e-95	214.14	2	TKEELEELMSDIK(1)K	0.55892	1.043	0.989			0.348	0.352
plasma membrane	Q8TCT9	61	K	0.317	0.0240575	Down	Minor histocompatibility antigen H13 OS=Homo sapiens OX=9606 GN=HM13 PE=1 SV=1	HM13	1	8.49658e-05	104.49	2	GK(1)NASDMPETITSR	-5.2432	0.239		0.291	1.185	0.687	0.637
plasma membrane	Q93050	288	K	1.542	0.0413809	Up	V-type proton ATPase 116 kDa subunit a isoform 1 OS=Homo sapiens OX=9606 GN=ATP6V0A1 PE=1 SV=3	ATP6V0A1	1	0.000171134	133.98	2	VLQAAAK(1)NIR	-3.4237	0.78	1.001		0.532	0.547	0.654
plasma membrane	Q9Y6R1	934	K	0.121	0.04274	Down	Electrogenic sodium bicarbonate cotransporter 1 OS=Homo sapiens OX=9606 GN=SLC4A4 PE=1 SV=1	SLC4A4	1	2.73002e-07	106.11	3	LLLMPLK(1)HQPDFIYLR	-7.363		0.13	0.288	1.938	2.589	0.676

## Sheet: Up Classification
Subcellular localization	Number of proteins
cytoplasm	15
mitochondria	12
plasma membrane	4
extracellular	2
nucleus	2

## Sheet: Up list
Subcellular localization	Protein accession	Position	Amino acid	CA1/CA2 Ratio	CA1/CA2 P value	Regulated Type	Protein description	Gene name	Localization probability	PEP	Score	Charge	Modified sequence	Mass error [ppm]	CA1_1	CA1_2	CA1_3	CA2_1	CA2_2	CA2_3
cytoplasm	A4D126	66	K	5.526	0.00164708	Up	D-ribitol-5-phosphate cytidylyltransferase OS=Homo sapiens OX=9606 GN=CRPPA PE=1 SV=2	CRPPA	1	1.94783e-05	85.081	2	MGVPTPK(1)QFCPILER	1.1568		2.36	2.061		0.406	0.394
cytoplasm	O60262	30	K	2.735	0.00845762	Up	Guanine nucleotide-binding protein G(I)/G(S)/G(O) subunit gamma-7 OS=Homo sapiens OX=9606 GN=GNG7 PE=1 SV=1	GNG7	1	2.73049e-15	162.16	3	VSK(1)AASDLMSYCEQHAR	-2.1126	1.151	1.626		0.435	0.541	0.547
cytoplasm	O75891	865	K	4.595	0.000697403	Up	Cytosolic 10-formyltetrahydrofolate dehydrogenase OS=Homo sapiens OX=9606 GN=ALDH1L1 PE=1 SV=2	ALDH1L1	1	5.83057e-36	173.35	3	LQAGTVFVNTYNK(1)TDVAAPFGGFK	-1.5126	1.574	1.918	1.546	0.339	0.392
cytoplasm	O95139	59	K	1.77	0.00265554	Up	NADH dehydrogenase [ubiquinone] 1 beta subcomplex subunit 6 OS=Homo sapiens OX=9606 GN=NDUFB6 PE=1 SV=3	NDUFB6	1	0.00584568	69.905	2	K(1)MVHGVYK(1)K	-5.4646	0.816	0.772		0.453		0.444
cytoplasm	P04075	147	K	1.546	0.00205765	Up	Fructose-bisphosphate aldolase A OS=Homo sapiens OX=9606 GN=ALDOA PE=1 SV=2	ALDOA	1	3.93774e-70	237.92	2	KDGADFAK(1)WR	-3.7312	1.338	1.225	1.371	0.884	0.764	0.896
cytoplasm	P09972	230	K	1.669	0.0313747	Up	Fructose-bisphosphate aldolase C OS=Homo sapiens OX=9606 GN=ALDOC PE=1 SV=2	ALDOC	1	1.58821e-119	248.34	4	ALSDHHVYLEGTLLK(1)PNMVTPGHACPIK	-4.1789	0.731	1.222	0.919	0.577	0.598	0.546
cytoplasm	P09972	153	K	2.756	0.00403543	Up	Fructose-bisphosphate aldolase C OS=Homo sapiens OX=9606 GN=ALDOC PE=1 SV=2	ALDOC	1	0.00123071	105.81	2	CVLK(1)ISER	-5.1645	2.269	1.451	1.332	0.594	0.63	0.609
cytoplasm	P40925	107	K	1.551	0.0172186	Up	Malate dehydrogenase, cytoplasmic OS=Homo sapiens OX=9606 GN=MDH1 PE=1 SV=4	MDH1	1	0.0412539	58.687	2	ANVK(1)IFK	-5.5445	1.102	1.226			0.768	0.733
cytoplasm	P49189	316	K	11.126	0.00362433	Up	4-trimethylaminobutyraldehyde dehydrogenase OS=Homo sapiens OX=9606 GN=ALDH9A1 PE=1 SV=3	ALDH9A1	1	0.000373039	112.73	2	IK(1)IGDPLLEDTR	-5.6626	1.234	1.546	1.025	0.077		0.151
cytoplasm	P52888	249	K	2.593	0.0260554	Up	Thimet oligopeptidase OS=Homo sapiens OX=9606 GN=THOP1 PE=1 SV=2	THOP1	1	8.42607e-05	118.91	2	CK(1)EENCAILK	-4.5637	1.484	1.144	1.063		0.351	0.598
cytoplasm	P53004	269	K	1.615	0.0469529	Up	Biliverdin reductase A OS=Homo sapiens OX=9606 GN=BLVRA PE=1 SV=2	BLVRA	1	2.01569e-06	141.88	2	LLGQFSEK(1)ELAAEK(1)K	-1.6164	1.454	1.104	1.355	0.598	1.018	0.807
cytoplasm	P68871	96	K	3.358	0.0279466	Up	Hemoglobin subunit beta OS=Homo sapiens OX=9606 GN=HBB PE=1 SV=2	HBB	1	4.23028e-152	234.91	3	GTFATLSELHCDK(1)LHVDPENFR	-0.93642	1.119	2.332	1.299		0.478	0.465
cytoplasm	P69891	83	K	2.276	0.017997	Up	Hemoglobin subunit gamma-1 OS=Homo sapiens OX=9606 GN=HBG1 PE=1 SV=2	HBG1	1	7.86106e-144	308.98	3	HLDDLK(1)GTFAQLSELHCDK	-5.5082	2.661	1.8	2.126	1.322	0.699	0.873
cytoplasm	P78417	152	K	2.382	0.0211852	Up	Glutathione S-transferase omega-1 OS=Homo sapiens OX=9606 GN=GSTO1 PE=1 SV=2	GSTO1	1	1.32289e-78	228.06	2	EFTK(1)LEEVLTNK	-14.465	1.458	1.869			0.679	0.718
cytoplasm	P82933	287	K	2.277	0.0445208	Up	28S ribosomal protein S9, mitochondrial OS=Homo sapiens OX=9606 GN=MRPS9 PE=1 SV=2	MRPS9	1	5.14937e-05	110.44	2	AEAIVYK(1)HGSGR	-5.2308	1.4	1.28	0.917	0.657		0.396
cytoplasm	Q6NUK1	437	K	2.487	0.0126958	Up	Calcium-binding mitochondrial carrier protein SCaMC-1 OS=Homo sapiens OX=9606 GN=SLC25A24 PE=1 SV=2	SLC25A24	1	5.13371e-07	101.82	2	IISK(1)EGIPGLYR	-5.7188	1.318	1.728		0.666	0.681	0.49
extracellular	Q01469	40	K	3.203	0.0120906	Up	Fatty acid-binding protein 5 OS=Homo sapiens OX=9606 GN=FABP5 PE=1 SV=3	FABP5	1	2.17577e-08	89.359	2	MGAMAK(1)PDCIITCDGK	0.34668	1.572	2.504		0.725	0.531	0.653
extracellular	Q9NZ45	55	K	1.987	0.0388696	Up	CDGSH iron-sulfur domain-containing protein 1 OS=Homo sapiens OX=9606 GN=CISD1 PE=1 SV=1	CISD1	1	2.68308e-26	168.69	3	DNPK(1)IVHAFDMEDLGDK(1)AVYCR	-5.2717	1.853	1.323		0.977	0.763	0.658
mitochondria	O00154	286	K	1.78	0.00349615	Up	Cytosolic acyl coenzyme A thioester hydrolase OS=Homo sapiens OX=9606 GN=ACOT7 PE=1 SV=3	ACOT7	1	1.65454e-05	133.76	2	K(1)GCVITISGR	-4.8969	1.907	1.407	1.562	0.891	0.893	0.956
mitochondria	P00505	73	K	2.467	0.00280773	Up	Aspartate aminotransferase, mitochondrial OS=Homo sapiens OX=9606 GN=GOT2 PE=1 SV=3	GOT2	1	7.58284e-05	133.07	2	DDNGK(1)PYVLPSVR	-2.7643	1.043	0.997			0.431	0.396
mitochondria	P14136	95	K	3.134	0.0427201	Up	Glial fibrillary acidic protein OS=Homo sapiens OX=9606 GN=GFAP PE=1 SV=1	GFAP	1	1.14079e-46	265.89	3	FLEQQNK(1)ALAAELNQLR	-7.235	1.581	1.838	1.085	0.867	0.358	0.212
mitochondria	P31040	616	K	1.651	0.00471606	Up	Succinate dehydrogenase [ubiquinone] flavoprotein subunit, mitochondrial OS=Homo sapiens OX=9606 GN=SDHA PE=1 SV=2	SDHA	1	0.000380935	119.07	2	K(1)PFEEHWR	-3.2961	0.86	0.948		0.572	0.502	0.569
mitochondria	P31040	538	K	2.059	0.0390304	Up	Succinate dehydrogenase [ubiquinone] flavoprotein subunit, mitochondrial OS=Homo sapiens OX=9606 GN=SDHA PE=1 SV=2	SDHA	1	2.84129e-41	188.88	2	VGSVLQEGCGK(1)ISK	-5.6696	1.702	1.191		0.863	0.676	0.569
mitochondria	P40939	531	K	4.057	0.0472537	Up	Trifunctional enzyme subunit alpha, mitochondrial OS=Homo sapiens OX=9606 GN=HADHA PE=1 SV=2	HADHA	1	7.46213e-15	157.54	2	TSK(1)DTSASAVAVGLK(1)QGK	-4.8676	0.601	1.668		0.324	0.251	0.264
mitochondria	P48735	280	K	2.44	0.0403706	Up	Isocitrate dehydrogenase [NADP], mitochondrial OS=Homo sapiens OX=9606 GN=IDH2 PE=1 SV=2	IDH2	1	4.29696e-09	172.51	3	TDFDK(1)NK(1)IWYEHR	-6.3297	0.692	0.96			0.366	0.311
mitochondria	Q16698	244	K	2.108	0.0124483	Up	2,4-dienoyl-CoA reductase, mitochondrial OS=Homo sapiens OX=9606 GN=DECR1 PE=1 SV=1	DECR1	1	3.18532e-05	129.69	2	FNVIQPGPIK(1)TK	-4.5824	1.432	1.536	0.909	0.579	0.623	0.637
mitochondria	Q16854	60	K	2.565	0.0082355	Up	Deoxyguanosine kinase, mitochondrial OS=Homo sapiens OX=9606 GN=DGUOK PE=1 SV=2	DGUOK	1	3.98525e-103	219.76	3	LLTK(1)TYPEWHVATEPVATWQNIQAAGTQK	0.81477	1.126	1.329		0.468		0.489
mitochondria	Q92777	243	K	1.549	0.0220034	Up	Synapsin-2 OS=Homo sapiens OX=9606 GN=SYN2 PE=2 SV=4	SYN2	1	1.26564e-77	273.94	3	TLGGEK(1)FPLIEQTYYPNHK	-6.559	1.012	1.054			0.709	0.625
mitochondria	Q9H2U2	261	K	1.573	0.04134	Up	Inorganic pyrophosphatase 2, mitochondrial OS=Homo sapiens OX=9606 GN=PPA2 PE=1 SV=2	PPA2	1	0.00209174	104.39	2	NK(1)AFALEVIK	-8.5101	0.962	1.288		0.654	0.789	0.702
mitochondria	Q9UKU7	213	K	2.077	1.47228e-05	Up	Isobutyryl-CoA dehydrogenase, mitochondrial OS=Homo sapiens OX=9606 GN=ACAD8 PE=1 SV=1	ACAD8	1	5.40244e-06	94.119	2	TGGPGPK(1)GISCIVVEK	-5.9141	1.322	1.318		0.634	0.637
mitochondria	Q9Y2T3	61	K	1.946	0.0376382	Up	Guanine deaminase OS=Homo sapiens OX=9606 GN=GDA PE=1 SV=1	GDA	1	8.22132e-09	143.39	2	EWCFK(1)PCEIR	-5.6342		1.817	1.99		0.855	1.101
nucleus	P17600	311	K	2.96	0.00317518	Up	Synapsin-1 OS=Homo sapiens OX=9606 GN=SYN1 PE=1 SV=3	SYN1	1	5.09302e-155	238.93	2	TYATAEPFIDAK(1)YDVR	-2.466	0.803	0.766			0.28	0.25
nucleus	Q71UI9	5	K	6.066	0.0246018	Up	Histone H2A.V OS=Homo sapiens OX=9606 GN=H2AZ2 PE=1 SV=3	H2AZ2	1	2.95936e-10	140.01	2	AGGK(1)AGK(1)DSGK(1)AK(1)AK	-3.5073	1.851	2.374	1.101	0.452	0.34	0.086
nucleus	Q71UI9	8	K	6.066	0.0246018	Up	Histone H2A.V OS=Homo sapiens OX=9606 GN=H2AZ2 PE=1 SV=3	H2AZ2	1	2.95936e-10	140.01	2	AGK(1)DSGK(1)AK(1)AK	-2.6485	1.851	2.374	1.101	0.452	0.34	0.086
nucleus	Q71UI9	12	K	4.154	0.0255971	Up	Histone H2A.V OS=Homo sapiens OX=9606 GN=H2AZ2 PE=1 SV=3	H2AZ2	1	2.95936e-10	140.01	2	AGK(1)DSGK(1)AK(1)AK	-2.6485	1.578	2.119	0.92	0.423	0.318
plasma membrane	P61266	82	K	1.641	0.0396732	Up	Syntaxin-1B OS=Homo sapiens OX=9606 GN=STX1B PE=1 SV=1	STX1B	1	6.92985e-52	216.53	3	TKQELEDLTADIK(1)K	-7.2244	1.159	0.948			0.646	0.638
plasma membrane	Q14C86	270	K	2.203	0.00411761	Up	GTPase-activating protein and VPS9 domain-containing protein 1 OS=Homo sapiens OX=9606 GN=GAPVD1 PE=1 SV=2	GAPVD1	1	5.06903e-28	149.02	3	FIGYLK(1)QNTYCFPHSLR	-5.2105	0.871	1.051	1.144	0.433	0.394	0.565
plasma membrane	Q16623	83	K	2.903	0.000650654	Up	Syntaxin-1A OS=Homo sapiens OX=9606 GN=STX1A PE=1 SV=1	STX1A	1	1.93176e-95	214.14	2	TKEELEELMSDIK(1)K	0.55892	1.043	0.989			0.348	0.352
plasma membrane	Q93050	288	K	1.542	0.0413809	Up	V-type proton ATPase 116 kDa subunit a isoform 1 OS=Homo sapiens OX=9606 GN=ATP6V0A1 PE=1 SV=3	ATP6V0A1	1	0.000171134	133.98	2	VLQAAAK(1)NIR	-3.4237	0.78	1.001		0.532	0.547	0.654

## Sheet: Down Classification
Subcellular localization	Number of proteins
cytoplasm	60
nucleus	25
extracellular	15
mitochondria	12
plasma membrane	12
endoplasmic reticulum	6
cytoplasm,nucleus	3
other	1

## Sheet: Down list
Subcellular localization	Protein accession	Position	Amino acid	CA1/CA2 Ratio	CA1/CA2 P value	Regulated Type	Protein description	Gene name	Localization probability	PEP	Score	Charge	Modified sequence	Mass error [ppm]	CA1_1	CA1_2	CA1_3	CA2_1	CA2_2	CA2_3
cytoplasm	O60749	234	K	0.488	0.0286455	Down	Sorting nexin-2 OS=Homo sapiens OX=9606 GN=SNX2 PE=1 SV=2	SNX2	1	0.0016613	101.48	2	EDSSSTEFVEK(1)R	-4.5952	0.56	0.685	0.538	1.667	0.866	1.117
cytoplasm	P00491	95	K	0.616	0.000682171	Down	Purine nucleoside phosphorylase OS=Homo sapiens OX=9606 GN=PNP PE=1 SV=2	PNP	1	2.61259e-36	219.16	3	FHMYEGYPLWK(1)VTFPVR	-6.8494	0.724	0.769	0.789	1.231	1.237
cytoplasm	P00918	171	K	0.539	0.038486	Down	Carbonic anhydrase 2 OS=Homo sapiens OX=9606 GN=CA2 PE=1 SV=2	CA2	1	1.83781e-21	154.94	2	GK(1)SADFTNFDPR	-4.4621	0.712		0.534	1.074	0.988	1.407
cytoplasm	P02689	59	K	0.241	0.00544961	Down	Myelin P2 protein OS=Homo sapiens OX=9606 GN=PMP2 PE=1 SV=3	PMP2	1	3.94042e-15	181.87	2	TESTFK(1)NTEISFK	-1.4302		0.208	0.257		0.96	0.969
cytoplasm	P04075	330	K	0.256	0.00924352	Down	Fructose-bisphosphate aldolase A OS=Homo sapiens OX=9606 GN=ALDOA PE=1 SV=2	ALDOA	1	4.97613e-05	123.5	2	AAQEEYVK(1)R	-4.3677	0.708	0.506	0.383	3.082	1.533	1.632
cytoplasm	P04075	342	K	0.363	0.0228227	Down	Fructose-bisphosphate aldolase A OS=Homo sapiens OX=9606 GN=ALDOA PE=1 SV=2	ALDOA	1	8.64934e-146	258.71	3	ALANSLACQGK(1)YTPSGQAGAAASESLFVSNHAY	-0.31827	1.126	0.721	0.709	3.408	2.056	1.568
cytoplasm	P05141	199	K	0.281	0.0102126	Down	ADP/ATP translocase 2 OS=Homo sapiens OX=9606 GN=SLC25A5 PE=1 SV=7	SLC25A5	1	1.73755e-15	106.58	2	AAYFGIYDTAK(1)GMLPDPK	-2.9528	0.332		0.332	1.577	1.069	0.9
cytoplasm	P06733	343	K	0.164	0.000283192	Down	Alpha-enolase OS=Homo sapiens OX=9606 GN=ENO1 PE=1 SV=2	ENO1	1	3.07736e-73	260.75	3	SCNCLLLK(1)VNQIGSVTESLQACK	0.11362	0.345	0.305	0.354	1.848	2.226
cytoplasm	P06744	73	K	0.647	0.0147481	Down	Glucose-6-phosphate isomerase OS=Homo sapiens OX=9606 GN=GPI PE=1 SV=4	GPI	1	0.00468232	83.623	2	MLVDLAK(1)SR	-4.1472	0.909	0.82		1.38	1.187	1.443
cytoplasm	P07108	77	K	0.56	0.0221177	Down	Acyl-CoA-binding protein OS=Homo sapiens OX=9606 GN=DBI PE=1 SV=2	DBI	1	1.25428e-28	195.3	2	AYINK(1)VEELK	-4.4457	0.508	0.762	0.884	1.28	1.242	1.321
cytoplasm	P07737	105	K	0.504	0.0438885	Down	Profilin-1 OS=Homo sapiens OX=9606 GN=PFN1 PE=1 SV=2	PFN1	1	9.81234e-119	257.55	2	STGGAPTFNVTVTK(1)TDK	-3.9395	0.613	0.7	0.66	1.913	0.972	1.033
cytoplasm	P07737	91	K	0.268	0.0323857	Down	Profilin-1 OS=Homo sapiens OX=9606 GN=PFN1 PE=1 SV=2	PFN1	1	3.03883e-33	177.74	2	TK(1)STGGAPTFNVTVTK	-4.2331	0.413	0.444	0.37	2.632	1.181	0.759
cytoplasm	P07814	497	K	0.457	0.0237414	Down	Bifunctional glutamate/proline--tRNA ligase OS=Homo sapiens OX=9606 GN=EPRS1 PE=1 SV=5	EPRS1	1	0.0109729	75.915	2	IWAFNK(1)K	-9.4156	0.804	0.583	0.561	1.883	1.001	1.382
cytoplasm	P07900	112	K	0.217	0.0235457	Down	Heat shock protein HSP 90-alpha OS=Homo sapiens OX=9606 GN=HSP90AA1 PE=1 SV=5	HSP90AA1	1	8.65796e-33	160.07	2	ADLINNLGTIAK(1)SGTK	-6.0572	0.693	0.358	0.567	4.384	1.456	1.617
cytoplasm	P07900	632	K	0.413	0.0322075	Down	Heat shock protein HSP 90-alpha OS=Homo sapiens OX=9606 GN=HSP90AA1 PE=1 SV=5	HSP90AA1	1	1.27501e-18	124.62	3	K(1)HLEINPDHSIIETLR	-7.1392	0.896	0.508	0.564	2.055	1.694	1.021
cytoplasm	P07900	283	K	0.366	0.00553349	Down	Heat shock protein HSP 90-alpha OS=Homo sapiens OX=9606 GN=HSP90AA1 PE=1 SV=5	HSP90AA1	1	1.33577e-14	183.57	2	EK(1)YIDQEELNK	-4.1913	0.958	0.546	0.579	2.147	1.772	1.765
cytoplasm	P07900	185	K	0.242	0.00357787	Down	Heat shock protein HSP 90-alpha OS=Homo sapiens OX=9606 GN=HSP90AA1 PE=1 SV=5	HSP90AA1	1	0.00194946	83.358	2	GTK(1)VILHLK	-5.1043	0.58		0.436	1.945	1.811	2.533
cytoplasm	P61586	104	K	0.157	0.0459742	Down	Transforming protein RhoA OS=Homo sapiens OX=9606 GN=RHOA PE=1 SV=1	RHOA	1	2.84611e-12	111.98	3	WTPEVK(1)HFCPNVPIILVGNK	-7.8123		0.243	0.576	2.643	2.581
cytoplasm	P61586	162	K	0.401	0.0131434	Down	Transforming protein RhoA OS=Homo sapiens OX=9606 GN=RHOA PE=1 SV=1	RHOA	1	0.000145487	89.382	2	IGAFGYMECSAK(1)TK	-2.3321	0.809	0.513		1.554	1.618	1.775
cytoplasm	P08238	559	K	0.309	0.027258	Down	Heat shock protein HSP 90-beta OS=Homo sapiens OX=9606 GN=HSP90AB1 PE=1 SV=4	HSP90AB1	1	0.00191826	106.93	2	AK(1)FENLCK	-3.086	0.828	0.53	0.471	3.129	1.561	1.223
cytoplasm	P08708	59	K	0.297	0.037943	Down	40S ribosomal protein S17 OS=Homo sapiens OX=9606 GN=RPS17 PE=1 SV=2	RPS17	1	7.24758e-05	124.81	2	IAGYVTHLMK(1)R	-4.5131	0.372		0.269	1.543	0.678	1.016
cytoplasm	P11216	316	K	0.277	0.0248011	Down	Glycogen phosphorylase, brain form OS=Homo sapiens OX=9606 GN=PYGB PE=1 SV=5	PYGB	1	0.00530768	76.833	3	SSK(1)FGCRDPVR	-4.9643	0.546		0.716	2.626		1.928
cytoplasm	P12236	147	K	0.291	0.0288919	Down	ADP/ATP translocase 3 OS=Homo sapiens OX=9606 GN=SLC25A6 PE=1 SV=4	SLC25A6	1	1.55471e-07	157.77	2	LAADVGK(1)SGTER	-2.8609	0.656	0.586	0.268	2.323	1.841	1.017
cytoplasm	P12277	223	K	0.362	0.0053655	Down	Creatine kinase B-type OS=Homo sapiens OX=9606 GN=CKB PE=1 SV=1	CKB	1	2.45062e-72	238.39	3	GIWHNDNK(1)TFLVWVNEEDHLR	1.1259	0.592	1.031	0.622	2.253	2.148	1.797
cytoplasm	P14618	270	K	0.255	0.00541327	Down	Pyruvate kinase PKM OS=Homo sapiens OX=9606 GN=PKM PE=1 SV=4	PKM	1	2.21388e-21	159.12	2	IISK(1)IENHEGVR	-3.6668	0.541	0.55	0.324	1.93	1.276	2.333
cytoplasm	P15311	143	K	0.539	0.0373548	Down	Ezrin OS=Homo sapiens OX=9606 GN=EZR PE=1 SV=4	EZR	1	0.000804396	69.276	3	EVHK(1)SGYLSSER	-5.7877		0.993	0.793	1.744	1.571
cytoplasm	P22392	31	K	0.336	0.0103069	Down	Nucleoside diphosphate kinase B OS=Homo sapiens OX=9606 GN=NME2 PE=1 SV=1	NME2	1	0.0111573	70.67	2	FEQK(1)GFR	-5.7571	0.702	0.331	0.385	1.688	1.29	1.243
cytoplasm	Q08209	323	K	0.387	0.0316177	Down	Serine/threonine-protein phosphatase 2B catalytic subunit alpha isoform OS=Homo sapiens OX=9606 GN=PPP3CA PE=1 SV=1	PPP3CA	1	3.08677e-15	114.93	2	AAVLK(1)YENNVMNIR	-5.7491	0.826	0.633			2.091	1.675
cytoplasm	P62701	53	K	0.287	0.00247841	Down	40S ribosomal protein S4, X isoform OS=Homo sapiens OX=9606 GN=RPS4X PE=1 SV=2	RPS4X	1	0.00125486	94.66	2	LK(1)YALTGDEVK	-5.4037	0.48		0.432	1.495	1.376	1.899
cytoplasm	P23381	256	K	0.333	0.0173314	Down	Tryptophan--tRNA ligase, cytoplasmic OS=Homo sapiens OX=9606 GN=WARS1 PE=1 SV=2	WARS1	1	6.84786e-05	120.65	2	IQK(1)HVTFNQVK	-6.5749	0.434		0.537	1.935	1.115	1.32
cytoplasm	P26038	143	K	0.416	0.0168252	Down	Moesin OS=Homo sapiens OX=9606 GN=MSN PE=1 SV=3	MSN	1	7.94857e-10	117.21	2	EVHK(1)SGYLAGDK	-4.8605	0.384		0.375	0.959	0.687	1.088
cytoplasm	P26038	3	K	0.391	0.0124433	Down	Moesin OS=Homo sapiens OX=9606 GN=MSN PE=1 SV=3	MSN	1	0.0101761	91.783	2	PK(1)TISVR	-3.2062	0.35		0.344	1.001	0.991	0.67
cytoplasm	P26641	147	K	0.252	0.0229736	Down	Elongation factor 1-gamma OS=Homo sapiens OX=9606 GN=EEF1G PE=1 SV=3	EEF1G	1	2.23711e-22	207.6	2	ILGLLDAYLK(1)TR	-0.88133	0.486	0.391	0.852	1.875	2.693
cytoplasm	P27348	122	K	0.139	0.0376276	Down	14-3-3 protein theta OS=Homo sapiens OX=9606 GN=YWHAQ PE=1 SV=1	YWHAQ	1	0.0133969	85.813	2	MK(1)GDYFR	-3.49	0.532	0.405		4.512	2.207
cytoplasm	P28482	138	K	0.498	0.00378019	Down	Mitogen-activated protein kinase 1 OS=Homo sapiens OX=9606 GN=MAPK1 PE=1 SV=3	MAPK1	1	7.2177e-05	134.2	3	GLK(1)YIHSANVLHR	-6.1004	0.848	0.808	0.66	1.363	1.471	1.815
cytoplasm	P28482	270	K	0.525	0.0423994	Down	Mitogen-activated protein kinase 1 OS=Homo sapiens OX=9606 GN=MAPK1 PE=1 SV=3	MAPK1	1	6.06964e-05	119.07	2	NYLLSLPHK(1)NK	-4.3111	0.84	0.967	0.802	2.364	1.304	1.303
cytoplasm	P29144	708	K	0.529	0.0457133	Down	Tripeptidyl-peptidase 2 OS=Homo sapiens OX=9606 GN=TPP2 PE=1 SV=4	TPP2	1	1.106e-07	102.57	2	SHEFYK(1)FCSLPEK	-3.5212	0.624	0.949	0.652	1.577		1.225
cytoplasm	P30153	542	K	0.165	0.0320196	Down	Serine/threonine-protein phosphatase 2A 65 kDa regulatory subunit A alpha isoform OS=Homo sapiens OX=9606 GN=PPP2R1A PE=1 SV=4	PPP2R1A	1	0.00621146	62.969	2	FNVAK(1)SLQK	-3.9071		0.424	0.468	4.259	2.55	1.3
cytoplasm	P31948	373	K	0.229	0.0222922	Down	Stress-induced-phosphoprotein 1 OS=Homo sapiens OX=9606 GN=STIP1 PE=1 SV=1	STIP1	1	0.000208694	85.081	2	GNECFQK(1)GDYPQAMK	-4.7268	0.528	0.519	0.165	2.488	1.476	1.331
cytoplasm	P31948	317	K	0.542	0.044388	Down	Stress-induced-phosphoprotein 1 OS=Homo sapiens OX=9606 GN=STIP1 PE=1 SV=1	STIP1	1	5.30131e-05	90.142	3	YK(1)DAIHFYNK	-3.1091	0.769	0.838	0.698	1.956	1.015	1.278
cytoplasm	P32119	196	K	0.425	0.0184677	Down	Peroxiredoxin-2 OS=Homo sapiens OX=9606 GN=PRDX2 PE=1 SV=5	PRDX2	1	0.00602041	109.11	2	EYFSK(1)HN	-5.6187	0.809	0.665	0.632	2.256	1.569	1.128
cytoplasm	P39023	115	K	0.409	0.00093229	Down	60S ribosomal protein L3 OS=Homo sapiens OX=9606 GN=RPL3 PE=1 SV=2	RPL3	1	0.000197368	69.641	2	TVFAEHISDECK(1)R	-4.3764	0.436		0.46	1.09	1.102
cytoplasm	P40121	115	K	0.546	0.0477309	Down	Macrophage-capping protein OS=Homo sapiens OX=9606 GN=CAPG PE=1 SV=2	CAPG	1	3.33182e-16	147.02	3	GLK(1)YQEGGVESAFHK	-4.7048	0.514		0.5	1.019	0.69	1.075
cytoplasm	P48643	284	K	0.282	0.000201783	Down	T-complex protein 1 subunit epsilon OS=Homo sapiens OX=9606 GN=CCT5 PE=1 SV=1	CCT5	1	2.95443e-29	175.64	2	EK(1)FEEMIQQIK	-4.0522		0.476	0.554	1.821	1.805	1.849
cytoplasm	P49327	2438	K	0.306	0.0311559	Down	Fatty acid synthase OS=Homo sapiens OX=9606 GN=FASN PE=1 SV=3	FASN	1	6.19041e-05	88.181	3	AK(1)YHGNVMLLR	-5.4108	0.675		0.464	1.663		2.065
cytoplasm	P50135	104	K	0.326	0.0232887	Down	Histamine N-methyltransferase OS=Homo sapiens OX=9606 GN=HNMT PE=1 SV=1	HNMT	1	1.03661e-05	128.57	2	ELVAK(1)TSNLENVK	-6.5447		0.258	0.343	1.264	0.815	0.69
cytoplasm	P50990	466	K	0.438	0.0425533	Down	T-complex protein 1 subunit theta OS=Homo sapiens OX=9606 GN=CCT8 PE=1 SV=4	CCT8	1	5.71796e-07	103.23	3	ANEVISK(1)LYAVHQEGNK	-6.0587	0.986	0.748	0.654	2.25	1.385
cytoplasm	P50990	307	K	0.43	0.0445288	Down	T-complex protein 1 subunit theta OS=Homo sapiens OX=9606 GN=CCT8 PE=1 SV=4	CCT8	1	2.10013e-09	121.86	3	VADMALHYANK(1)YNIMLVR	-5.1258	0.907	0.603	0.702	2.151	1.279
cytoplasm	Q00610	1347	K	0.456	0.0324285	Down	Clathrin heavy chain 1 OS=Homo sapiens OX=9606 GN=CLTC PE=1 SV=5	CLTC	1	0.00264846	78.178	2	VNIPK(1)VLR	-8.111	0.941	0.806	0.565	2.272	1.612	1.189
cytoplasm	P56134	54	K	0.28	0.0358529	Down	ATP synthase subunit f, mitochondrial OS=Homo sapiens OX=9606 GN=ATP5MF PE=1 SV=3	ATP5MF	1	9.09612e-05	142.36	2	YYNK(1)YINVK	-4.0648	0.557	0.602	0.331	2.978	1.374	0.963
cytoplasm	P61981	120	K	0.45	0.0235354	Down	14-3-3 protein gamma OS=Homo sapiens OX=9606 GN=YWHAG PE=1 SV=2	YWHAG	1	2.97402e-67	200.82	2	NCSETQYESK(1)VFYLK	-4.2515	0.891	0.928	0.714	2.56	1.787	1.285
cytoplasm	P61981	142	K	0.528	0.0189912	Down	14-3-3 protein gamma OS=Homo sapiens OX=9606 GN=YWHAG PE=1 SV=2	YWHAG	1	2.51329e-06	154.81	2	YLAEVATGEK(1)R	-4.7078	0.977	0.844		2.065	1.502	1.606
cytoplasm	P62826	134	K	0.421	0.0316485	Down	GTP-binding nuclear protein Ran OS=Homo sapiens OX=9606 GN=RAN PE=1 SV=3	RAN	1	1.46303e-08	125.5	2	AK(1)SIVFHR	-4.9267	0.86	0.547	0.614	2.276	1.454	1.07
cytoplasm	P62826	71	K	0.37	0.0271881	Down	GTP-binding nuclear protein Ran OS=Homo sapiens OX=9606 GN=RAN PE=1 SV=3	RAN	1	7.46751e-25	183.7	2	FNVWDTAGQEK(1)FGGLR	-0.058299	0.729	0.512	0.625	2.08	2.013	0.945
cytoplasm	P62826	23	K	0.433	0.0494701	Down	GTP-binding nuclear protein Ran OS=Homo sapiens OX=9606 GN=RAN PE=1 SV=3	RAN	1	1.31972e-06	91.939	2	LVLVGDGGTGK(1)TTFVK	-2.016	0.764		0.441	1.693	1.415	1.068
cytoplasm	P62873	89	K	0.269	0.000746766	Down	Guanine nucleotide-binding protein G(I)/G(S)/G(T) subunit beta-1 OS=Homo sapiens OX=9606 GN=GNB1 PE=1 SV=3	GNB1	1	7.03952e-21	149.58	3	LIIWDSYTTNK(1)VHAIPLR	-5.8062	0.776	0.599	0.592	2.824	2.548	1.952
cytoplasm	P62937	49	K	0.221	0.00653701	Down	Peptidyl-prolyl cis-trans isomerase A OS=Homo sapiens OX=9606 GN=PPIA PE=1 SV=2	PPIA	1	3.48244e-15	187.1	2	GFGYK(1)GSCFHR	-4.3665	0.605	0.427	0.377	1.681	1.46	3.225
cytoplasm	P62937	31	K	0.303	0.0338607	Down	Peptidyl-prolyl cis-trans isomerase A OS=Homo sapiens OX=9606 GN=PPIA PE=1 SV=2	PPIA	1	0.000237559	127.94	2	VPK(1)TAENFR	-3.7496	0.892	0.508	0.621	2.895		1.549
cytoplasm	P63241	68	K	0.437	0.0199255	Down	Eukaryotic translation initiation factor 5A-1 OS=Homo sapiens OX=9606 GN=EIF5A PE=1 SV=2	EIF5A	1	7.90301e-16	122.13	3	K(1)YEDICPSTHNMDVPNIK	-7.5553	0.675	0.723	0.526	1.956	1.011	1.439
cytoplasm	Q00796	134	K	0.472	0.040157	Down	Sorbitol dehydrogenase OS=Homo sapiens OX=9606 GN=SORD PE=1 SV=4	SORD	1	0.000253785	83.358	2	FYK(1)HNAAFCYK	-3.4141	0.537	0.776	0.464	1.555	0.827	1.383
cytoplasm	Q01082	593	K	0.662	0.00691065	Down	Spectrin beta chain, non-erythrocytic 1 OS=Homo sapiens OX=9606 GN=SPTBN1 PE=1 SV=2	SPTBN1	1	2.04964e-41	141.09	3	GVNASAQK(1)FATDGEGYKPCDPQVIR	-6.0159	0.867	1.089	0.856	1.456	1.35	1.44
cytoplasm	Q01082	1478	K	0.46	0.043851	Down	Spectrin beta chain, non-erythrocytic 1 OS=Homo sapiens OX=9606 GN=SPTBN1 PE=1 SV=2	SPTBN1	1	0.00223725	100.84	2	K(1)HNLLASK	-4.6646	1.147	0.572	0.786	2.511	1.467	1.466
cytoplasm	Q01082	1981	K	0.37	0.0288789	Down	Spectrin beta chain, non-erythrocytic 1 OS=Homo sapiens OX=9606 GN=SPTBN1 PE=1 SV=2	SPTBN1	1	0.000122335	117.3	2	K(1)HYASEEIK	-5.9702	0.853	0.429	0.677	1.795		1.731
cytoplasm	Q02878	210	K	0.58	0.0134394	Down	60S ribosomal protein L6 OS=Homo sapiens OX=9606 GN=RPL6 PE=1 SV=3	RPL6	1	0.000517379	71.896	2	IPK(1)HLTDAYFK	-3.8543	0.636		0.583	1.1	1.002
cytoplasm	Q02878	192	K	0.053	0.0126531	Down	60S ribosomal protein L6 OS=Homo sapiens OX=9606 GN=RPL6 PE=1 SV=3	RPL6	1	1.08172e-14	175.54	2	THQK(1)FVIATSTK	-4.9452	0.179	0.032	0.055	2.079	2.424	0.53
cytoplasm	Q13554	69	K	0.425	0.0145479	Down	Calcium/calmodulin-dependent protein kinase type II subunit beta OS=Homo sapiens OX=9606 GN=CAMK2B PE=1 SV=3	CAMK2B	1	0.000355844	94.806	3	LLK(1)HSNIVR	-4.3855	0.941	0.622		1.638	1.979	1.899
cytoplasm	Q14195	258	K	0.151	0.00124669	Down	Dihydropyrimidinase-related protein 3 OS=Homo sapiens OX=9606 GN=DPYSL3 PE=1 SV=1	DPYSL3	1	6.54456e-32	174.05	2	VMSK(1)SAADLISQAR	-2.9127	0.377	0.2	0.205	1.927	1.357	1.893
cytoplasm	Q14204	1130	K	0.286	0.010418	Down	Cytoplasmic dynein 1 heavy chain 1 OS=Homo sapiens OX=9606 GN=DYNC1H1 PE=1 SV=5	DYNC1H1	1	1.29177e-10	72.075	3	EVLSK(1)FGQMLGSNMTEFHSQISK	-2.6531	0.579	0.56		2.241	1.739
cytoplasm	Q14204	2966	K	0.404	0.00825903	Down	Cytoplasmic dynein 1 heavy chain 1 OS=Homo sapiens OX=9606 GN=DYNC1H1 PE=1 SV=5	DYNC1H1	1	7.38978e-05	81.48	2	K(1)YTGEDFDEDLR	-4.1385	0.776	0.757	0.633	2.275	1.27	1.818
cytoplasm	Q14204	371	K	0.478	0.0268925	Down	Cytoplasmic dynein 1 heavy chain 1 OS=Homo sapiens OX=9606 GN=DYNC1H1 PE=1 SV=5	DYNC1H1	1	0.00332579	82.716	2	NTK(1)YPIQR	-7.1203	0.813	0.845	0.683	2.314	1.343	1.245
cytoplasm	Q53GQ0	72	K	0.404	0.0134559	Down	Very-long-chain 3-oxoacyl-CoA reductase OS=Homo sapiens OX=9606 GN=HSD17B12 PE=1 SV=2	HSD17B12	1	1.44603e-21	154.66	2	SYAEELAK(1)HGMK	-3.9311	0.605	0.533	0.549	1.869	0.93	1.377
cytoplasm	Q96F07	320	K	0.294	0.0113676	Down	Cytoplasmic FMR1-interacting protein 2 OS=Homo sapiens OX=9606 GN=CYFIP2 PE=1 SV=2	CYFIP2	1	5.95803e-05	108.24	2	YIK(1)TSAHYEENK	-4.6833	1.024	1.117	1.367	4.935	3.008
cytoplasm	Q8WUM4	60	K	0.269	0.0442684	Down	Programmed cell death 6-interacting protein OS=Homo sapiens OX=9606 GN=PDCD6IP PE=1 SV=1	PDCD6IP	1	8.38436e-06	126.32	3	PLDK(1)HEGALETLLR	-6.1277	0.576		0.315	2.434	1.488	1.046
cytoplasm	Q96IX5	16	K	0.114	0.0202128	Down	ATP synthase membrane subunit DAPIT, mitochondrial OS=Homo sapiens OX=9606 GN=ATP5MD PE=1 SV=1	ATP5MD	1	1.07162e-32	221.63	2	AGPESDAQYQFTGIK(1)K	-2.8541	0.485	0.503	0.539	8.224	3.745	1.386
cytoplasm	Q9H9B4	72	K	0.273	0.00702124	Down	Sideroflexin-1 OS=Homo sapiens OX=9606 GN=SFXN1 PE=1 SV=4	SFXN1	1	3.30099e-06	63.766	3	AK(1)YIYDSAFHPDTGEK	-6.1237	0.596		0.519	2.614	1.922	1.593
cytoplasm	Q9NR19	418	K	0.321	0.0461088	Down	Acetyl-coenzyme A synthetase, cytoplasmic OS=Homo sapiens OX=9606 GN=ACSS2 PE=1 SV=1	ACSS2	1	5.03341e-15	171.09	2	LLMK(1)FGDEPVTK	-4.0391	0.656	0.44	0.807	2.614	1.342
cytoplasm	Q9NT62	185	K	0.218	0.0203714	Down	Ubiquitin-like-conjugating enzyme ATG3 OS=Homo sapiens OX=9606 GN=ATG3 PE=1 SV=1	ATG3	1	4.57852e-16	139.94	2	AK(1)TDAGGEDAILQTR	-6.3767	0.475		0.317	1.254	1.516	2.674
cytoplasm	Q9NZN3	220	K	0.174	0.0388381	Down	EH domain-containing protein 3 OS=Homo sapiens OX=9606 GN=EHD3 PE=1 SV=2	EHD3	1	3.38925e-17	119.79	2	VVLNK(1)ADQIETQQLMR	-7.5843	0.731	0.511	0.803	7.304	3.103	1.341
cytoplasm	Q9Y3D6	46	K	0.502	0.0404727	Down	Mitochondrial fission 1 protein OS=Homo sapiens OX=9606 GN=FIS1 PE=1 SV=2	FIS1	1	0.00565859	72.038	2	SK(1)YNDDIR	-2.0276	0.812	0.9	0.63	1.845	1.263
cytoplasm,nucleus	P26599	410	K	0.479	0.0180978	Down	Polypyrimidine tract-binding protein 1 OS=Homo sapiens OX=9606 GN=PTBP1 PE=1 SV=1	PTBP1	1	3.75799e-05	99.34	3	ITLSK(1)HQNVQLPR	-7.7153	0.455	0.401	0.437	1.186	0.877	0.638
cytoplasm,nucleus	Q12765	319	K	0.29	0.00215921	Down	Secernin-1 OS=Homo sapiens OX=9606 GN=SCRN1 PE=1 SV=2	SCRN1	1	9.24244e-09	77.431	2	LVPK(1)TQSPCFGDDDPAK	-5.4035	0.61	0.542		1.988	1.682	2.294
cytoplasm,nucleus	Q12765	332	K	0.187	0.0180708	Down	Secernin-1 OS=Homo sapiens OX=9606 GN=SCRN1 PE=1 SV=2	SCRN1	1	9.98066e-05	100.69	2	TQSPCFGDDDPAK(1)K	-3.6659	0.566	0.328	0.394	1.239	1.539	4.127
cytoplasm,nucleus	Q16555	258	K	0.216	0.0348183	Down	Dihydropyrimidinase-related protein 2 OS=Homo sapiens OX=9606 GN=DPYSL2 PE=1 SV=1	DPYSL2	1	5.83983e-53	225.89	2	VMSK(1)SSAEVIAQAR	-5.4553	0.806	0.251		2.835	1.958	2.547
cytoplasm,nucleus	Q16555	480	K	0.276	0.00800522	Down	Dihydropyrimidinase-related protein 2 OS=Homo sapiens OX=9606 GN=DPYSL2 PE=1 SV=1	DPYSL2	1	3.7038e-08	155.57	2	KPFPDFVYK(1)R	-4.5549	0.767	0.609	0.333	2.475	2.027	1.694
cytoskeleton	P68363	112	K	0.182	0.0392123	Down	Tubulin alpha-1B chain OS=Homo sapiens OX=9606 GN=TUBA1B PE=1 SV=1	TUBA1B	1	1.00472e-07	172.92	3	GHYTIGK(1)EIIDLVLDR	-8.2739	0.228	0.455		1.653	1.017	2.968
endoplasmic reticulum	P14625	161	K	0.372	0.0391766	Down	Endoplasmin OS=Homo sapiens OX=9606 GN=HSP90B1 PE=1 SV=1	HSP90B1	1	1.01366e-32	188.6	2	EELVK(1)NLGTIAK	-3.602	0.349		0.296	1.15	0.88	0.57
endoplasmic reticulum	P14625	168	K	0.218	0.0355353	Down	Endoplasmin OS=Homo sapiens OX=9606 GN=HSP90B1 PE=1 SV=1	HSP90B1	1	2.36205e-69	252.02	2	NLGTIAK(1)SGTSEFLNK	-1.4325	0.358	0.251	0.267	2.319	1.17	0.534
endoplasmic reticulum	P14625	95	K	0.303	0.048169	Down	Endoplasmin OS=Homo sapiens OX=9606 GN=HSP90B1 PE=1 SV=1	HSP90B1	1	2.23114e-13	163.2	2	LIINSLYK(1)NK	-8.0736	0.538	0.207	0.373	2.041	0.889	0.757
endoplasmic reticulum	P27824	127	K	0.243	0.0225698	Down	Calnexin OS=Homo sapiens OX=9606 GN=CANX PE=1 SV=2	CANX	1	0.000231988	107.08	3	AK(1)HHAISAK	-2.5346	0.252		0.178	1.015	1.099	0.539
endoplasmic reticulum	P27824	210	K	0.389	0.0331981	Down	Calnexin OS=Homo sapiens OX=9606 GN=CANX PE=1 SV=2	CANX	1	4.03999e-05	140.57	2	NPK(1)TGIYEEK	-3.8277	0.369		0.282	1.14	0.641	0.731
endoplasmic reticulum	P27824	458	K	0.331	0.045113	Down	Calnexin OS=Homo sapiens OX=9606 GN=CANX PE=1 SV=2	CANX	1	9.74359e-53	228.73	2	IVDDWANDGWGLK(1)K	-2.0038	0.333		0.224	1.222	0.723	0.576
endoplasmic reticulum	P30101	218	K	0.418	0.025017	Down	Protein disulfide-isomerase A3 OS=Homo sapiens OX=9606 GN=PDIA3 PE=1 SV=4	PDIA3	1	6.45462e-24	166.65	2	FEDK(1)TVAYTEQK	-4.0681	0.387		0.31	1.041	0.833	0.629
endoplasmic reticulum	P31150	269	K	0.482	0.0108641	Down	Rab GDP dissociation inhibitor alpha OS=Homo sapiens OX=9606 GN=GDI1 PE=1 SV=2	GDI1	1	0.000416748	101.48	2	VVGVK(1)SEGEVAR	-6.025	1.021	0.854	1.147	2.681	1.825	1.76
endoplasmic reticulum	P35613	227	K	0.583	0.016966	Down	Basigin OS=Homo sapiens OX=9606 GN=BSG PE=1 SV=2	BSG	1	2.96586e-09	99.909	3	AVK(1)SSEHINEGETAMLVCK	-4.0844	0.671	0.925	0.641	1.438	1.103	1.293
endoplasmic reticulum	P50395	418	K	0.179	0.0233118	Down	Rab GDP dissociation inhibitor beta OS=Homo sapiens OX=9606 GN=GDI2 PE=1 SV=2	GDI2	1	1.4887e-64	191.49	3	TYDATTHFETTCDDIK(1)NIYK	-5.8302	0.531	0.355	0.471	4.643	1.795	1.122
extracellular	O14880	111	K	0.251	0.0303415	Down	Microsomal glutathione S-transferase 3 OS=Homo sapiens OX=9606 GN=MGST3 PE=1 SV=1	MGST3	1	4.69404e-23	160.62	2	VLYAYGYYTGEPSK(1)R	-2.7636	0.698	0.543	0.408	3.655	1.838	1.065
extracellular	O75131	52	K	0.437	0.042157	Down	Copine-3 OS=Homo sapiens OX=9606 GN=CPNE3 PE=1 SV=1	CPNE3	1	0.00320388	69.276	2	IK(1)NCLNPQFSK	-5.6366	0.543	0.577	0.336	1.275	0.945
extracellular	O95573	547	K	0.499	0.00425054	Down	Long-chain-fatty-acid--CoA ligase 3 OS=Homo sapiens OX=9606 GN=ACSL3 PE=1 SV=3	ACSL3	1	8.81969e-05	82.437	2	TK(1)ADFFEDENGQR	-3.6986	0.523		0.505	1.017	1.155	0.916
extracellular	P01023	531	K	0.519	0.0301496	Down	Alpha-2-macroglobulin OS=Homo sapiens OX=9606 GN=A2M PE=1 SV=3	A2M	1	1.29027e-09	102.57	3	GHFSISIPVK(1)SDIAPVAR	-7.201	0.664	0.617	0.499	1.419	1.217	0.796
extracellular	P02671	89	K	0.46	0.0324963	Down	Fibrinogen alpha chain OS=Homo sapiens OX=9606 GN=FGA PE=1 SV=2	FGA	1	5.14799e-07	141.29	2	LK(1)NSLFEYQK	-2.0135	0.462		0.363	1.053	0.97	0.667
extracellular	P07339	127	K	0.373	0.0392557	Down	Cathepsin D OS=Homo sapiens OX=9606 GN=CTSD PE=1 SV=1	CTSD	1	6.48093e-05	99.174	2	YNSDK(1)SSTYVK	-5.2892	0.452	0.578		1.809	0.917	1.411
extracellular	P07858	220	K	0.262	0.0331137	Down	Cathepsin B OS=Homo sapiens OX=9606 GN=CTSB PE=1 SV=3	CTSB	1	3.37055e-10	126.17	2	ICEPGYSPTYK(1)QDK	-4.8146	0.216	0.271		1.13	0.729
extracellular	P10909	340	K	0.508	0.0194405	Down	Clusterin OS=Homo sapiens OX=9606 GN=CLU PE=1 SV=1	CLU	1	0.00884752	117.39	2	K(1)YNELLK	-3.5157	0.569	0.74	0.449	1.375	1.147	0.939
extracellular	P10909	222	K	0.394	0.0295643	Down	Clusterin OS=Homo sapiens OX=9606 GN=CLU PE=1 SV=1	CLU	1	0.00111341	111.61	3	RPHFFFPK(1)SR	-5.6462	0.701	0.395	0.508	1.936	0.91	1.23
extracellular	P13667	533	K	0.349	0.0072404	Down	Protein disulfide-isomerase A4 OS=Homo sapiens OX=9606 GN=PDIA4 PE=1 SV=2	PDIA4	1	3.09838e-06	95.345	2	VVVGK(1)TFDSIVMDPK	-1.0518	0.329		0.277	0.987	0.934	0.686
extracellular	P23284	116	K	0.442	0.0263751	Down	Peptidyl-prolyl cis-trans isomerase B OS=Homo sapiens OX=9606 GN=PPIB PE=1 SV=2	PPIB	1	5.93043e-15	130.99	2	GDGTGGK(1)SIYGER	-6.3254	0.467		0.39	1.258	0.855	0.796
extracellular	P23284	165	K	0.323	0.0129412	Down	Peptidyl-prolyl cis-trans isomerase B OS=Homo sapiens OX=9606 GN=PPIB PE=1 SV=2	PPIB	1	9.51658e-08	136.06	2	TAWLDGK(1)HVVFGK	-0.73948	0.275		0.336	0.726	0.892	1.221
extracellular	P35080	91	K	0.24	0.000433488	Down	Profilin-2 OS=Homo sapiens OX=9606 GN=PFN2 PE=1 SV=3	PFN2	1	1.23453e-32	191.98	2	TK(1)SQGGEPTYNVAVGR	-5.095	0.669	0.495	0.6	2.118	2.953	2.293
extracellular	P62979	6	K	0.374	0.0191952	Down	Ubiquitin-40S ribosomal protein S27a OS=Homo sapiens OX=9606 GN=RPS27A PE=1 SV=2	RPS27A	1	4.81904e-21	211.84	2	MQIFVK(1)TLTGK	-4.7802	0.423	0.595	0.472	1.947	1.131	0.908
extracellular	Q6UX53	109	K	0.342	0.0393804	Down	Methyltransferase-like protein 7B OS=Homo sapiens OX=9606 GN=METTL7B PE=1 SV=2	METTL7B	1	1.34754e-05	132.39	2	FLTK(1)SMAENR	-3.7375	0.338		0.248	0.725		0.99
extracellular	Q99426	106	K	0.359	0.00852881	Down	Tubulin-folding cofactor B OS=Homo sapiens OX=9606 GN=TBCB PE=1 SV=2	TBCB	1	4.84081e-31	158.02	2	VEK(1)YTISQEAYDQR	-4.9547	0.648	0.486	0.668	1.954	1.127	1.933
extracellular	Q9H8H3	109	K	0.298	0.02058	Down	Methyltransferase-like protein 7A OS=Homo sapiens OX=9606 GN=METTL7A PE=1 SV=1	METTL7A	1	1.32504e-13	150.53	2	FLIK(1)SIAENR	-6.2298	0.369	0.194	0.34	1.375	1.059	0.593
mitochondria	O00483	55	K	0.335	0.00408768	Down	Cytochrome c oxidase subunit NDUFA4 OS=Homo sapiens OX=9606 GN=NDUFA4 PE=1 SV=1	NDUFA4	1	1.20272e-06	110.91	2	NNPEPWNK(1)LGPNDQYK	-4.3209	0.822		0.654	2.248	2.486	1.873
mitochondria	P09543	164	K	0.441	0.0136626	Down	2',3'-cyclic-nucleotide 3'-phosphodiesterase OS=Homo sapiens OX=9606 GN=CNP PE=1 SV=2	CNP	1	1.21173e-21	184.43	2	EK(1)NQWQLSADDLK	-2.7819	0.846	0.749	0.779	1.894	1.221	2.269
mitochondria	P09543	73	K	0.494	0.0465249	Down	2',3'-cyclic-nucleotide 3'-phosphodiesterase OS=Homo sapiens OX=9606 GN=CNP PE=1 SV=2	CNP	1	0.00555669	109.11	2	VIVDK(1)YRDGTK	-6.1837	0.869	0.458	0.44	1.143	0.936	1.498
mitochondria	P13611	3182	K	0.541	0.0195551	Down	Versican core protein OS=Homo sapiens OX=9606 GN=VCAN PE=1 SV=3	VCAN	1	3.14359e-15	196.32	2	FQGQCYK(1)YFAHR	-1.993	0.618	0.595			1.215	1.026
mitochondria	P13804	164	K	0.615	0.0360479	Down	Electron transfer flavoprotein subunit alpha, mitochondrial OS=Homo sapiens OX=9606 GN=ETFA PE=1 SV=1	ETFA	1	0.0058329	100.75	2	VK(1)VFSVR	-5.236	0.977	0.719	0.771	1.45	1.224
mitochondria	P23368	24	K	0.137	0.00587471	Down	NAD-dependent malic enzyme, mitochondrial OS=Homo sapiens OX=9606 GN=ME2 PE=1 SV=1	ME2	1	9.87161e-05	121.8	2	EK(1)GK(1)PLMLNPR	-5.9099	0.189	0.176	0.154	1.693	0.836
mitochondria	P23528	132	K	0.347	0.0332554	Down	Cofilin-1 OS=Homo sapiens OX=9606 GN=CFL1 PE=1 SV=3	CFL1	1	3.51034e-52	239.37	3	LTGIK(1)HELQANCYEEVKDR	-4.6939	0.862	0.534	0.455	2.735	1.444	1.154
mitochondria	P42126	283	K	0.371	0.0435836	Down	Enoyl-CoA delta isomerase 1, mitochondrial OS=Homo sapiens OX=9606 GN=ECI1 PE=1 SV=1	ECI1	1	1.02508e-15	166.65	3	DADVQNFVSFISK(1)DSIQK	-4.3376	0.329	0.493	0.526	0.868	1.556
mitochondria	P42704	1347	K	0.262	0.0280654	Down	Leucine-rich PPR motif-containing protein, mitochondrial OS=Homo sapiens OX=9606 GN=LRPPRC PE=1 SV=3	LRPPRC	1	8.00855e-05	93.162	2	ALYEHLTAK(1)NTK	-4.0789	0.546		0.382	2.58	1.175	1.557
mitochondria	P49411	91	K	0.257	0.00914778	Down	Elongation factor Tu, mitochondrial OS=Homo sapiens OX=9606 GN=TUFM PE=1 SV=2	TUFM	1	2.18293e-40	225.1	2	K(1)YEEIDNAPEER	-3.6596	0.534	0.413	0.522	2.86	1.156	1.711
mitochondria	P55786	336	K	0.641	0.0398262	Down	Puromycin-sensitive aminopeptidase OS=Homo sapiens OX=9606 GN=NPEPPS PE=1 SV=2	NPEPPS	1	5.48239e-07	92.747	2	ETALLIDPK(1)NSCSSSR	-3.0735	1.133	0.804	0.849	1.72	1.428	1.201
mitochondria	Q02218	860	K	0.407	0.00861902	Down	2-oxoglutarate dehydrogenase, mitochondrial OS=Homo sapiens OX=9606 GN=OGDH PE=1 SV=3	OGDH	1	0.000268658	120.65	3	KPLIIFTPK(1)SLLR	-6.7217	0.592	0.589		1.73	1.447	1.176
mitochondria	Q8N3C0	572	K	0.566	0.0480896	Down	Activating signal cointegrator 1 complex subunit 3 OS=Homo sapiens OX=9606 GN=ASCC3 PE=1 SV=3	ASCC3	1	1.25028e-96	207.12	2	ELTGDMQLSK(1)SEILR	-1.0687	0.57		0.464	0.841	0.986
nucleus	A2RRP1	1261	K	0.391	0.0220206	Down	Neuroblastoma-amplified sequence OS=Homo sapiens OX=9606 GN=NBAS PE=1 SV=2	NBAS	1	0.00017218	114.93	2	QSTK(1)LLGLAELLR	-2.9198	0.408		0.341	1.063	0.854
nucleus	O43390	255	K	0.446	0.0302919	Down	Heterogeneous nuclear ribonucleoprotein R OS=Homo sapiens OX=9606 GN=HNRNPR PE=1 SV=1	HNRNPR	1	0.00316131	60.892	2	LFVGSIPK(1)NK	-4.1814	0.473		0.386	1.062	0.866
nucleus	O43390	103	K	0.484	0.000671709	Down	Heterogeneous nuclear ribonucleoprotein R OS=Homo sapiens OX=9606 GN=HNRNPR PE=1 SV=1	HNRNPR	1	5.45089e-05	117.45	2	SAFLCGVMK(1)TYR	-2.0593	0.652	0.683	0.731	1.467		1.376
nucleus	O60716	433	K	0.349	0.0215794	Down	Catenin delta-1 OS=Homo sapiens OX=9606 GN=CTNND1 PE=1 SV=1	CTNND1	1	4.42526e-09	95.345	3	EVHLGACGALK(1)NISFGR	-6.3948	0.407		0.509	1.168		1.457
nucleus	O75044	470	K	0.488	0.0421297	Down	SLIT-ROBO Rho GTPase-activating protein 2 OS=Homo sapiens OX=9606 GN=SRGAP2 PE=1 SV=3	SRGAP2	1	0.000462707	111.61	3	LQAK(1)HDLLQK	-3.5346	0.545	0.887	0.717	1.684		1.252
nucleus	O94819	472	K	0.542	0.0116831	Down	Kelch repeat and BTB domain-containing protein 11 OS=Homo sapiens OX=9606 GN=KBTBD11 PE=1 SV=1	KBTBD11	1	0.0324185	70.67	2	LLK(1)YDPR	-3.8293	0.688	0.771			1.392	1.298
nucleus	P09429	30	K	0.468	0.00316491	Down	High mobility group protein B1 OS=Homo sapiens OX=9606 GN=HMGB1 PE=1 SV=3	HMGB1	1	5.26639e-05	95.656	3	K(1)HPDASVNFSEFSK	-4.6644	0.567	0.509	0.492		1.217	1.017
nucleus	P10412	75	K	0.11	0.0159879	Down	Histone H1.4 OS=Homo sapiens OX=9606 GN=H1-4 PE=1 SV=2	H1-4	1	4.57327e-11	140.57	2	ALAAAGYDVEK(1)NNSR	-3.928	0.534	0.415	0.326	5.707	2.034
nucleus	P22314	528	K	0.458	0.0291959	Down	Ubiquitin-like modifier-activating enzyme 1 OS=Homo sapiens OX=9606 GN=UBA1 PE=1 SV=3	UBA1	1	6.29396e-05	104.39	2	LK(1)SDTAAAAVR	-5.0943	0.677	0.769	0.488	0.972	1.403	1.844
nucleus	P26368	462	K	0.578	0.0463443	Down	Splicing factor U2AF 65 kDa subunit OS=Homo sapiens OX=9606 GN=U2AF2 PE=1 SV=4	U2AF2	1	2.12717e-05	140.57	3	VVVTK(1)YCDPDSYHR	-3.8711	0.939	0.654	0.851	1.587		1.233
nucleus	P43243	524	K	0.297	0.0161526	Down	Matrin-3 OS=Homo sapiens OX=9606 GN=MATR3 PE=1 SV=2	MATR3	1	0.00130506	100.75	2	IK(1)NYILMR	-3.636	0.605		0.436	1.255	2.198	1.807
nucleus	P43243	473	K	0.394	0.0189459	Down	Matrin-3 OS=Homo sapiens OX=9606 GN=MATR3 PE=1 SV=2	MATR3	1	0.00146092	113.7	2	VHLSQK(1)YK	-4.4169	0.827	0.644	0.441	1.948	1.139	1.761
nucleus	P46777	48	K	0.266	0.00454092	Down	60S ribosomal protein L5 OS=Homo sapiens OX=9606 GN=RPL5 PE=1 SV=3	RPL5	1	0.00606856	97.033	2	YNTPK(1)YR	-3.2542	0.434	0.311	0.461	2.052	1.419	1.062
nucleus	P52943	27	K	0.381	0.0355794	Down	Cysteine-rich protein 2 OS=Homo sapiens OX=9606 GN=CRIP2 PE=1 SV=1	CRIP2	1	0.00497848	65.156	2	DWHK(1)FCLK	-4.0574	0.732	0.629			2.087	1.489
nucleus	P55084	188	K	0.45	0.0283764	Down	Trifunctional enzyme subunit beta, mitochondrial OS=Homo sapiens OX=9606 GN=HADHB PE=1 SV=3	HADHB	1	0.00474654	79.809	2	LMLDLNK(1)AK	-5.8915		0.453	0.399	1.061	0.833
nucleus	P61247	94	K	0.487	0.0253772	Down	40S ribosomal protein S3a OS=Homo sapiens OX=9606 GN=RPS3A PE=1 SV=2	RPS3A	1	9.19658e-16	122.94	3	LITEDVQGK(1)NCLTNFHGMDLTR	-1.4067	0.467		0.558	1.133		0.973
nucleus	P61978	52	K	0.409	0.00460657	Down	Heterogeneous nuclear ribonucleoprotein K OS=Homo sapiens OX=9606 GN=HNRNPK PE=1 SV=1	HNRNPK	1	1.21561e-15	181.87	2	ILLQSK(1)NAGAVIGK	-3.9479	0.713	0.468	0.545	1.691	1.265	1.26
nucleus	P62805	78	K	0.141	0.0489057	Down	Histone H4 OS=Homo sapiens OX=9606 GN=H4C1 PE=1 SV=2	H4C1	1	8.94281e-124	242.92	2	DAVTYTEHAK(1)R	-5.0883	0.286	0.288	0.247	3.225	2.15	0.453
nucleus	Q00325	304	K	0.241	0.0395479	Down	Phosphate carrier protein, mitochondrial OS=Homo sapiens OX=9606 GN=SLC25A3 PE=1 SV=2	SLC25A3	1	4.59556e-06	133.98	2	GSSASLVLK(1)R	-4.8845	0.57	0.372	0.56	3.323	2.069	0.833
nucleus	Q00325	99	K	0.242	0.00390852	Down	Phosphate carrier protein, mitochondrial OS=Homo sapiens OX=9606 GN=SLC25A3 PE=1 SV=2	SLC25A3	1	0.000182943	108.3	2	MQVDPQK(1)YK	-5.5068	0.512	0.424	0.471	2.863	1.553	1.406
nucleus	Q02543	41	K	0.301	0.00271615	Down	60S ribosomal protein L18a OS=Homo sapiens OX=9606 GN=RPL18A PE=1 SV=2	RPL18A	1	0.000199379	81.799	2	IFAPNHVVAK(1)SR	-3.7583	0.361		0.408	1.456	1.059	1.321
nucleus	Q02543	76	K	0.237	0.00241799	Down	60S ribosomal protein L18a OS=Homo sapiens OX=9606 GN=RPL18A PE=1 SV=2	RPL18A	1	0.000511483	94.806	2	VK(1)NFGIWLR	-8.9032	0.419		0.339	1.896	1.351	1.543
nucleus	Q13263	213	K	0.425	0.013857	Down	Transcription intermediary factor 1-beta OS=Homo sapiens OX=9606 GN=TRIM28 PE=1 SV=5	TRIM28	1	8.34449e-32	117.33	4	TVYCNVHK(1)HEPLVLFCESCDTLTCR	-2.8079	0.397		0.402	1.034	0.845
nucleus	Q13576	1081	K	0.444	0.0302779	Down	Ras GTPase-activating-like protein IQGAP2 OS=Homo sapiens OX=9606 GN=IQGAP2 PE=1 SV=4	IQGAP2	1	0.00243955	74.269	2	VLK(1)NSIHEK	-3.7035	0.378		0.314	0.866	0.694
nucleus	Q13642	157	K	0.348	0.0115214	Down	Four and a half LIM domains protein 1 OS=Homo sapiens OX=9606 GN=FHL1 PE=1 SV=4	FHL1	1	4.41631e-06	96.313	3	GEDFYCVTCHETK(1)FAK	-4.2806	0.66	0.354	0.605	2.026	1.323	1.308
nucleus	Q13813	2047	K	0.524	0.0174965	Down	Spectrin alpha chain, non-erythrocytic 1 OS=Homo sapiens OX=9606 GN=SPTAN1 PE=1 SV=3	SPTAN1	1	6.0152e-15	166.71	2	DQLLAAK(1)HVQSK	-4.3882	0.91	0.907	0.7	1.982	1.232	1.587
nucleus	Q13813	2404	K	0.294	0.0308808	Down	Spectrin alpha chain, non-erythrocytic 1 OS=Homo sapiens OX=9606 GN=SPTAN1 PE=1 SV=3	SPTAN1	1	2.44029e-07	126.32	2	ETENVK(1)SSEEIESAFR	-8.1403	0.799	0.488		2.985	2.07	1.503
nucleus	Q15233	243	K	0.29	0.00378411	Down	Non-POU domain-containing octamer-binding protein OS=Homo sapiens OX=9606 GN=NONO PE=1 SV=4	NONO	1	0.00427119	65.156	2	LVIK(1)NQQFHK	-3.965	0.359		0.425	1.327	1.119	1.612
nucleus	Q92522	47	K	0.377	0.0301117	Down	Histone H1.10 OS=Homo sapiens OX=9606 GN=H1-10 PE=1 SV=1	H1-10	1	4.337e-05	65.173	2	NQPGK(1)YSQLVVETIR	-4.6988	0.729	0.68	0.419	1.359	1.876
nucleus	Q9NZU5	331	K	0.609	0.0215767	Down	LIM and cysteine-rich domains protein 1 OS=Homo sapiens OX=9606 GN=LMCD1 PE=1 SV=1	LMCD1	1	1.92512e-06	123.99	3	K(1)HFVCEGCEQLLSGR	-5.0619	0.486		0.444	0.697	0.893	0.7
plasma membrane	O15260	22	K	0.419	0.0225506	Down	Surfeit locus protein 4 OS=Homo sapiens OX=9606 GN=SURF4 PE=1 SV=3	SURF4	1	6.02999e-06	145.75	2	VTK(1)QYLPHVAR	-4.7141	0.34		0.429	1.178	0.825	0.75
plasma membrane	P05023	444	K	0.417	0.0245482	Down	Sodium/potassium-transporting ATPase subunit alpha-1 OS=Homo sapiens OX=9606 GN=ATP1A1 PE=1 SV=1	ATP1A1	1	4.24505e-42	195.09	2	AVFQANQENLPILK(1)R	-0.6024	0.999	0.751	0.806	2.507		1.584
plasma membrane	P50993	375	K	0.12	0.0348249	Down	Sodium/potassium-transporting ATPase subunit alpha-2 OS=Homo sapiens OX=9606 GN=ATP1A2 PE=1 SV=1	ATP1A2	1	7.22753e-119	240.14	3	NLEAVETLGSTSTICSDK(1)TGTLTQNR	-2.1175	0.514		0.237		3.625	2.641
plasma membrane	P50993	770	K	0.119	0.0315237	Down	Sodium/potassium-transporting ATPase subunit alpha-2 OS=Homo sapiens OX=9606 GN=ATP1A2 PE=1 SV=1	ATP1A2	1	0.00529901	82.716	2	LIFDNLK(1)K	-8.1987		0.299	0.396	3.067	4.486	1.183
plasma membrane	P05026	216	K	0.317	0.0382281	Down	Sodium/potassium-transporting ATPase subunit beta-1 OS=Homo sapiens OX=9606 GN=ATP1B1 PE=1 SV=1	ATP1B1	1	9.9548e-08	130.99	2	YNPNVLPVQCTGK(1)R	-3.8605	0.386	0.62			1.576	1.6
plasma membrane	P20020	64	K	0.56	0.00760658	Down	Plasma membrane calcium-transporting ATPase 1 OS=Homo sapiens OX=9606 GN=ATP2B1 PE=1 SV=4	ATP2B1	1	4.18742e-72	212.5	2	LK(1)TSPNEGLSGNPADLER	-5.9593	0.923	0.901		1.484	1.858	1.548
plasma membrane	P20020	590	K	0.515	0.0374273	Down	Plasma membrane calcium-transporting ATPase 1 OS=Homo sapiens OX=9606 GN=ATP2B1 PE=1 SV=4	ATP2B1	1	5.85933e-06	160.62	2	SMSTVLK(1)NSDGSYR	-3.3704	0.922	0.755		1.488		1.771
plasma membrane	P43003	191	K	0.197	0.0156291	Down	Excitatory amino acid transporter 1 OS=Homo sapiens OX=9606 GN=SLC1A3 PE=1 SV=1	SLC1A3	1	0.000423684	118.06	2	QFK(1)TNYEK	-3.7779	0.4	0.367		2.735	1.91	1.183
plasma membrane	P43004	571	K	0.354	0.00749624	Down	Excitatory amino acid transporter 2 OS=Homo sapiens OX=9606 GN=SLC1A2 PE=1 SV=2	SLC1A2	1	4.73475e-30	168.69	2	SADCSVEEEPWK(1)R	-5.9099	0.547	0.798		1.67	2.044	1.99
plasma membrane	P48066	617	K	0.143	0.00149874	Down	Sodium- and chloride-dependent GABA transporter 3 OS=Homo sapiens OX=9606 GN=SLC6A11 PE=2 SV=1	SLC6A11	1	6.54995e-10	158.59	2	LK(1)SDGTIAAITEK	-3.1911	0.13		0.117		0.817	0.91
plasma membrane	P51674	250	K	0.165	0.00369168	Down	Neuronal membrane glycoprotein M6-a OS=Homo sapiens OX=9606 GN=GPM6A PE=1 SV=2	GPM6A	1	0.000423684	125.98	2	MQK(1)YEDIK	-4.5081	0.492	0.206	0.504	2.373	2.081	2.832
plasma membrane	P60201	111	K	0.406	0.01331	Down	Myelin proteolipid protein OS=Homo sapiens OX=9606 GN=PLP1 PE=1 SV=2	PLP1	1	1.13318e-158	294.48	2	TTICGK(1)GLSATVTGGQK	-4.8271	0.825	0.588	0.454	1.732	1.697	1.164
plasma membrane	Q8TCT9	61	K	0.317	0.0240575	Down	Minor histocompatibility antigen H13 OS=Homo sapiens OX=9606 GN=HM13 PE=1 SV=1	HM13	1	8.49658e-05	104.49	2	GK(1)NASDMPETITSR	-5.2432	0.239		0.291	1.185	0.687	0.637
plasma membrane	Q9Y6R1	934	K	0.121	0.04274	Down	Electrogenic sodium bicarbonate cotransporter 1 OS=Homo sapiens OX=9606 GN=SLC4A4 PE=1 SV=1	SLC4A4	1	2.73002e-07	106.11	3	LLLMPLK(1)HQPDFIYLR	-7.363		0.13	0.288	1.938	2.589	0.676
