# Supplementary material for: Acetylation Profiles in the Metabolic Process of Glioma-Associated Seizures
Source: Front Neurol. 2021 Oct 1;12:713293. doi: 10.3389/fneur.2021.713293 (PMC8519730; doi:10.3389/fneur.2021.713293)
Supplement: Supplementary file 5 [file Table_5.XLSX]

## Sheet: Up
KEGG pathway	Mapping	Background	All Mapping	All Background	Fold Enrichment	Fisher's exact test p value	-log10(p value)	Related proteins
map01200 Carbon metabolism	7	84	28	1748	5.2	0.000239847	3.62	P00505 P04075 P09972 P31040 P40925 P40939 P48735
map01230 Biosynthesis of amino acids	4	42	28	1748	5.95	0.00388191	2.41	P00505 P04075 P09972 P48735
map00190 Oxidative phosphorylation	4	67	28	1748	3.73	0.020166	1.7	O95139 P31040 Q93050 Q9H2U2
map00191 Oxidative phosphorylation	3	27	28	1748	6.94	0.00832755	2.08	P31040 P40925 P48735
map00010 Glycolysis / Gluconeogenesis	3	33	28	1748	5.68	0.0145662	1.84	P04075 P09972 P49189
map04721 Synaptic vesicle cycle	3	33	28	1748	5.68	0.0145662	1.84	P61266 Q16623 Q93050
map00280 Valine, leucine and isoleucine degradation	3	39	28	1748	4.8	0.0228828	1.64	P40939 P49189 Q9UKU7
map04130 SNARE interactions in vesicular transport	2	6	28	1748	20.81	0.00356836	2.45	P61266 Q16623
map00062 Fatty acid elongation	2	14	28	1748	8.92	0.0199975	1.7	O00154 P40939
map01210 2-Oxocarboxylic acid metabolism	2	14	28	1748	8.92	0.0199975	1.7	P00505 P48735
map05143 African trypanosomiasis	2	17	28	1748	7.34	0.0290147	1.54	P52888 P68871
map00410 beta-Alanine metabolism	2	17	28	1748	7.34	0.0290147	1.54	P40939 P49189
map00051 Fructose and mannose metabolism	2	17	28	1748	7.34	0.0290147	1.54	P04075 P09972
map00030 Pentose phosphate pathway	2	17	28	1748	7.34	0.0290147	1.54	P04075 P09972
map00380 Tryptophan metabolism	2	19	28	1748	6.57	0.0357706	1.45	P40939 P49189
map00330 Arginine and proline metabolism	2	22	28	1748	5.68	0.0469187	1.33	P00505 P49189
map00480 Glutathione metabolism	2	22	28	1748	5.68	0.0469187	1.33	P48735 P78417

## Sheet: Up Pathway2Protein
KEGG pathway	Fisher's exact test p value	Fold Enrichment	Protein accession	Position	Amino acid	CA1/CA2 Ratio	CA1/CA2 P value	Regulated Type	Protein description	Gene name	KEGG KO No.	Localization probability	PEP	Score	Charge	Modified sequence	Mass error [ppm]	CA1_1	CA1_2	CA1_3	CA2_1	CA2_2	CA2_3
map00010 Glycolysis / Gluconeogenesis	0.0145662	5.68	P04075	147	K	1.546	0.00205765	Up	Fructose-bisphosphate aldolase A OS=Homo sapiens OX=9606 GN=ALDOA PE=1 SV=2	ALDOA	K01623	1	3.93774e-70	237.92	2	KDGADFAK(1)WR	-3.7312	1.338	1.225	1.371	0.884	0.764	0.896
map00010 Glycolysis / Gluconeogenesis	0.0145662	5.68	P09972	230	K	1.669	0.0313747	Up	Fructose-bisphosphate aldolase C OS=Homo sapiens OX=9606 GN=ALDOC PE=1 SV=2	ALDOC	K01623	1	1.58821e-119	248.34	4	ALSDHHVYLEGTLLK(1)PNMVTPGHACPIK	-4.1789	0.731	1.222	0.919	0.577	0.598	0.546
map00010 Glycolysis / Gluconeogenesis	0.0145662	5.68	P09972	153	K	2.756	0.00403543	Up	Fructose-bisphosphate aldolase C OS=Homo sapiens OX=9606 GN=ALDOC PE=1 SV=2	ALDOC	K01623	1	0.00123071	105.81	2	CVLK(1)ISER	-5.1645	2.269	1.451	1.332	0.594	0.63	0.609
map00010 Glycolysis / Gluconeogenesis	0.0145662	5.68	P49189	316	K	11.126	0.00362433	Up	4-trimethylaminobutyraldehyde dehydrogenase OS=Homo sapiens OX=9606 GN=ALDH9A1 PE=1 SV=3	ALDH9A1	K00149	1	0.000373039	112.73	2	IK(1)IGDPLLEDTR	-5.6626	1.234	1.546	1.025	0.077		0.151
map00020 Citrate cycle (TCA cycle)	0.00832755	6.94	P31040	616	K	1.651	0.00471606	Up	Succinate dehydrogenase [ubiquinone] flavoprotein subunit, mitochondrial OS=Homo sapiens OX=9606 GN=SDHA PE=1 SV=2	SDHA	K00234	1	0.000380935	119.07	2	K(1)PFEEHWR	-3.2961	0.86	0.948		0.572	0.502	0.569
map00020 Citrate cycle (TCA cycle)	0.00832755	6.94	P31040	538	K	2.059	0.0390304	Up	Succinate dehydrogenase [ubiquinone] flavoprotein subunit, mitochondrial OS=Homo sapiens OX=9606 GN=SDHA PE=1 SV=2	SDHA	K00234	1	2.84129e-41	188.88	2	VGSVLQEGCGK(1)ISK	-5.6696	1.702	1.191		0.863	0.676	0.569
map00020 Citrate cycle (TCA cycle)	0.00832755	6.94	P40925	107	K	1.551	0.0172186	Up	Malate dehydrogenase, cytoplasmic OS=Homo sapiens OX=9606 GN=MDH1 PE=1 SV=4	MDH1	K00025	1	0.0412539	58.687	2	ANVK(1)IFK	-5.5445	1.102	1.226			0.768	0.733
map00020 Citrate cycle (TCA cycle)	0.00832755	6.94	P48735	280	K	2.44	0.0403706	Up	Isocitrate dehydrogenase [NADP], mitochondrial OS=Homo sapiens OX=9606 GN=IDH2 PE=1 SV=2	IDH2	K00031	1	4.29696e-09	172.51	3	TDFDK(1)NK(1)IWYEHR	-6.3297	0.692	0.96			0.366	0.311
map00030 Pentose phosphate pathway	0.0290147	7.34	P04075	147	K	1.546	0.00205765	Up	Fructose-bisphosphate aldolase A OS=Homo sapiens OX=9606 GN=ALDOA PE=1 SV=2	ALDOA	K01623	1	3.93774e-70	237.92	2	KDGADFAK(1)WR	-3.7312	1.338	1.225	1.371	0.884	0.764	0.896
map00030 Pentose phosphate pathway	0.0290147	7.34	P09972	230	K	1.669	0.0313747	Up	Fructose-bisphosphate aldolase C OS=Homo sapiens OX=9606 GN=ALDOC PE=1 SV=2	ALDOC	K01623	1	1.58821e-119	248.34	4	ALSDHHVYLEGTLLK(1)PNMVTPGHACPIK	-4.1789	0.731	1.222	0.919	0.577	0.598	0.546
map00030 Pentose phosphate pathway	0.0290147	7.34	P09972	153	K	2.756	0.00403543	Up	Fructose-bisphosphate aldolase C OS=Homo sapiens OX=9606 GN=ALDOC PE=1 SV=2	ALDOC	K01623	1	0.00123071	105.81	2	CVLK(1)ISER	-5.1645	2.269	1.451	1.332	0.594	0.63	0.609
map00051 Fructose and mannose metabolism	0.0290147	7.34	P04075	147	K	1.546	0.00205765	Up	Fructose-bisphosphate aldolase A OS=Homo sapiens OX=9606 GN=ALDOA PE=1 SV=2	ALDOA	K01623	1	3.93774e-70	237.92	2	KDGADFAK(1)WR	-3.7312	1.338	1.225	1.371	0.884	0.764	0.896
map00051 Fructose and mannose metabolism	0.0290147	7.34	P09972	230	K	1.669	0.0313747	Up	Fructose-bisphosphate aldolase C OS=Homo sapiens OX=9606 GN=ALDOC PE=1 SV=2	ALDOC	K01623	1	1.58821e-119	248.34	4	ALSDHHVYLEGTLLK(1)PNMVTPGHACPIK	-4.1789	0.731	1.222	0.919	0.577	0.598	0.546
map00051 Fructose and mannose metabolism	0.0290147	7.34	P09972	153	K	2.756	0.00403543	Up	Fructose-bisphosphate aldolase C OS=Homo sapiens OX=9606 GN=ALDOC PE=1 SV=2	ALDOC	K01623	1	0.00123071	105.81	2	CVLK(1)ISER	-5.1645	2.269	1.451	1.332	0.594	0.63	0.609
map00062 Fatty acid elongation	0.0199975	8.92	O00154	286	K	1.78	0.00349615	Up	Cytosolic acyl coenzyme A thioester hydrolase OS=Homo sapiens OX=9606 GN=ACOT7 PE=1 SV=3	ACOT7	K17360	1	1.65454e-05	133.76	2	K(1)GCVITISGR	-4.8969	1.907	1.407	1.562	0.891	0.893	0.956
map00062 Fatty acid elongation	0.0199975	8.92	P40939	531	K	4.057	0.0472537	Up	Trifunctional enzyme subunit alpha, mitochondrial OS=Homo sapiens OX=9606 GN=HADHA PE=1 SV=2	HADHA	K07515	1	7.46213e-15	157.54	2	TSK(1)DTSASAVAVGLK(1)QGK	-4.8676	0.601	1.668		0.324	0.251	0.264
map00071 Fatty acid degradation	0.0865005	4.03	P40939	531	K	4.057	0.0472537	Up	Trifunctional enzyme subunit alpha, mitochondrial OS=Homo sapiens OX=9606 GN=HADHA PE=1 SV=2	HADHA	K07515	1	7.46213e-15	157.54	2	TSK(1)DTSASAVAVGLK(1)QGK	-4.8676	0.601	1.668		0.324	0.251	0.264
map00071 Fatty acid degradation	0.0865005	4.03	P49189	316	K	11.126	0.00362433	Up	4-trimethylaminobutyraldehyde dehydrogenase OS=Homo sapiens OX=9606 GN=ALDH9A1 PE=1 SV=3	ALDH9A1	K00149	1	0.000373039	112.73	2	IK(1)IGDPLLEDTR	-5.6626	1.234	1.546	1.025	0.077		0.151
map00190 Oxidative phosphorylation	0.020166	3.73	O95139	59	K	1.77	0.00265554	Up	NADH dehydrogenase [ubiquinone] 1 beta subcomplex subunit 6 OS=Homo sapiens OX=9606 GN=NDUFB6 PE=1 SV=3	NDUFB6	K03962	1	0.00584568	69.905	2	K(1)MVHGVYK(1)K	-5.4646	0.816	0.772		0.453		0.444
map00190 Oxidative phosphorylation	0.020166	3.73	P31040	616	K	1.651	0.00471606	Up	Succinate dehydrogenase [ubiquinone] flavoprotein subunit, mitochondrial OS=Homo sapiens OX=9606 GN=SDHA PE=1 SV=2	SDHA	K00234	1	0.000380935	119.07	2	K(1)PFEEHWR	-3.2961	0.86	0.948		0.572	0.502	0.569
map00190 Oxidative phosphorylation	0.020166	3.73	P31040	538	K	2.059	0.0390304	Up	Succinate dehydrogenase [ubiquinone] flavoprotein subunit, mitochondrial OS=Homo sapiens OX=9606 GN=SDHA PE=1 SV=2	SDHA	K00234	1	2.84129e-41	188.88	2	VGSVLQEGCGK(1)ISK	-5.6696	1.702	1.191		0.863	0.676	0.569
map00190 Oxidative phosphorylation	0.020166	3.73	Q93050	288	K	1.542	0.0413809	Up	V-type proton ATPase 116 kDa subunit a isoform 1 OS=Homo sapiens OX=9606 GN=ATP6V0A1 PE=1 SV=3	ATP6V0A1	K02154	1	0.000171134	133.98	2	VLQAAAK(1)NIR	-3.4237	0.78	1.001		0.532	0.547	0.654
map00190 Oxidative phosphorylation	0.020166	3.73	Q9H2U2	261	K	1.573	0.04134	Up	Inorganic pyrophosphatase 2, mitochondrial OS=Homo sapiens OX=9606 GN=PPA2 PE=1 SV=2	PPA2	K01507	1	0.00209174	104.39	2	NK(1)AFALEVIK	-8.5101	0.962	1.288		0.654	0.789	0.702
map00230 Purine metabolism	0.127567	3.2	Q16854	60	K	2.565	0.0082355	Up	Deoxyguanosine kinase, mitochondrial OS=Homo sapiens OX=9606 GN=DGUOK PE=1 SV=2	DGUOK	K00904	1	3.98525e-103	219.76	3	LLTK(1)TYPEWHVATEPVATWQNIQAAGTQK	0.81477	1.126	1.329		0.468		0.489
map00230 Purine metabolism	0.127567	3.2	Q9Y2T3	61	K	1.946	0.0376382	Up	Guanine deaminase OS=Homo sapiens OX=9606 GN=GDA PE=1 SV=1	GDA	K01487	1	8.22132e-09	143.39	2	EWCFK(1)PCEIR	-5.6342		1.817	1.99		0.855	1.101
map00270 Cysteine and methionine metabolism	0.0678884	4.62	P00505	73	K	2.467	0.00280773	Up	Aspartate aminotransferase, mitochondrial OS=Homo sapiens OX=9606 GN=GOT2 PE=1 SV=3	GOT2	K14455	1	7.58284e-05	133.07	2	DDNGK(1)PYVLPSVR	-2.7643	1.043	0.997			0.431	0.396
map00270 Cysteine and methionine metabolism	0.0678884	4.62	P40925	107	K	1.551	0.0172186	Up	Malate dehydrogenase, cytoplasmic OS=Homo sapiens OX=9606 GN=MDH1 PE=1 SV=4	MDH1	K00025	1	0.0412539	58.687	2	ANVK(1)IFK	-5.5445	1.102	1.226			0.768	0.733
map00280 Valine, leucine and isoleucine degradation	0.0228828	4.8	P40939	531	K	4.057	0.0472537	Up	Trifunctional enzyme subunit alpha, mitochondrial OS=Homo sapiens OX=9606 GN=HADHA PE=1 SV=2	HADHA	K07515	1	7.46213e-15	157.54	2	TSK(1)DTSASAVAVGLK(1)QGK	-4.8676	0.601	1.668		0.324	0.251	0.264
map00280 Valine, leucine and isoleucine degradation	0.0228828	4.8	P49189	316	K	11.126	0.00362433	Up	4-trimethylaminobutyraldehyde dehydrogenase OS=Homo sapiens OX=9606 GN=ALDH9A1 PE=1 SV=3	ALDH9A1	K00149	1	0.000373039	112.73	2	IK(1)IGDPLLEDTR	-5.6626	1.234	1.546	1.025	0.077		0.151
map00280 Valine, leucine and isoleucine degradation	0.0228828	4.8	Q9UKU7	213	K	2.077	1.47228e-05	Up	Isobutyryl-CoA dehydrogenase, mitochondrial OS=Homo sapiens OX=9606 GN=ACAD8 PE=1 SV=1	ACAD8	K11538	1	5.40244e-06	94.119	2	TGGPGPK(1)GISCIVVEK	-5.9141	1.322	1.318		0.634	0.637
map00310 Lysine degradation	0.0678884	4.62	P40939	531	K	4.057	0.0472537	Up	Trifunctional enzyme subunit alpha, mitochondrial OS=Homo sapiens OX=9606 GN=HADHA PE=1 SV=2	HADHA	K07515	1	7.46213e-15	157.54	2	TSK(1)DTSASAVAVGLK(1)QGK	-4.8676	0.601	1.668		0.324	0.251	0.264
map00310 Lysine degradation	0.0678884	4.62	P49189	316	K	11.126	0.00362433	Up	4-trimethylaminobutyraldehyde dehydrogenase OS=Homo sapiens OX=9606 GN=ALDH9A1 PE=1 SV=3	ALDH9A1	K00149	1	0.000373039	112.73	2	IK(1)IGDPLLEDTR	-5.6626	1.234	1.546	1.025	0.077		0.151
map00330 Arginine and proline metabolism	0.0469187	5.68	P00505	73	K	2.467	0.00280773	Up	Aspartate aminotransferase, mitochondrial OS=Homo sapiens OX=9606 GN=GOT2 PE=1 SV=3	GOT2	K14455	1	7.58284e-05	133.07	2	DDNGK(1)PYVLPSVR	-2.7643	1.043	0.997			0.431	0.396
map00330 Arginine and proline metabolism	0.0469187	5.68	P49189	316	K	11.126	0.00362433	Up	4-trimethylaminobutyraldehyde dehydrogenase OS=Homo sapiens OX=9606 GN=ALDH9A1 PE=1 SV=3	ALDH9A1	K00149	1	0.000373039	112.73	2	IK(1)IGDPLLEDTR	-5.6626	1.234	1.546	1.025	0.077		0.151
map00380 Tryptophan metabolism	0.0357706	6.57	P40939	531	K	4.057	0.0472537	Up	Trifunctional enzyme subunit alpha, mitochondrial OS=Homo sapiens OX=9606 GN=HADHA PE=1 SV=2	HADHA	K07515	1	7.46213e-15	157.54	2	TSK(1)DTSASAVAVGLK(1)QGK	-4.8676	0.601	1.668		0.324	0.251	0.264
map00380 Tryptophan metabolism	0.0357706	6.57	P49189	316	K	11.126	0.00362433	Up	4-trimethylaminobutyraldehyde dehydrogenase OS=Homo sapiens OX=9606 GN=ALDH9A1 PE=1 SV=3	ALDH9A1	K00149	1	0.000373039	112.73	2	IK(1)IGDPLLEDTR	-5.6626	1.234	1.546	1.025	0.077		0.151
map00410 beta-Alanine metabolism	0.0290147	7.34	P40939	531	K	4.057	0.0472537	Up	Trifunctional enzyme subunit alpha, mitochondrial OS=Homo sapiens OX=9606 GN=HADHA PE=1 SV=2	HADHA	K07515	1	7.46213e-15	157.54	2	TSK(1)DTSASAVAVGLK(1)QGK	-4.8676	0.601	1.668		0.324	0.251	0.264
map00410 beta-Alanine metabolism	0.0290147	7.34	P49189	316	K	11.126	0.00362433	Up	4-trimethylaminobutyraldehyde dehydrogenase OS=Homo sapiens OX=9606 GN=ALDH9A1 PE=1 SV=3	ALDH9A1	K00149	1	0.000373039	112.73	2	IK(1)IGDPLLEDTR	-5.6626	1.234	1.546	1.025	0.077		0.151
map00480 Glutathione metabolism	0.0469187	5.68	P48735	280	K	2.44	0.0403706	Up	Isocitrate dehydrogenase [NADP], mitochondrial OS=Homo sapiens OX=9606 GN=IDH2 PE=1 SV=2	IDH2	K00031	1	4.29696e-09	172.51	3	TDFDK(1)NK(1)IWYEHR	-6.3297	0.692	0.96			0.366	0.311
map00480 Glutathione metabolism	0.0469187	5.68	P78417	152	K	2.382	0.0211852	Up	Glutathione S-transferase omega-1 OS=Homo sapiens OX=9606 GN=GSTO1 PE=1 SV=2	GSTO1	K00799	1	1.32289e-78	228.06	2	EFTK(1)LEEVLTNK	-14.465	1.458	1.869			0.679	0.718
map00620 Pyruvate metabolism	0.0724008	4.46	P40925	107	K	1.551	0.0172186	Up	Malate dehydrogenase, cytoplasmic OS=Homo sapiens OX=9606 GN=MDH1 PE=1 SV=4	MDH1	K00025	1	0.0412539	58.687	2	ANVK(1)IFK	-5.5445	1.102	1.226			0.768	0.733
map00620 Pyruvate metabolism	0.0724008	4.46	P49189	316	K	11.126	0.00362433	Up	4-trimethylaminobutyraldehyde dehydrogenase OS=Homo sapiens OX=9606 GN=ALDH9A1 PE=1 SV=3	ALDH9A1	K00149	1	0.000373039	112.73	2	IK(1)IGDPLLEDTR	-5.6626	1.234	1.546	1.025	0.077		0.151
map01200 Carbon metabolism	0.000239847	5.2	P00505	73	K	2.467	0.00280773	Up	Aspartate aminotransferase, mitochondrial OS=Homo sapiens OX=9606 GN=GOT2 PE=1 SV=3	GOT2	K14455	1	7.58284e-05	133.07	2	DDNGK(1)PYVLPSVR	-2.7643	1.043	0.997			0.431	0.396
map01200 Carbon metabolism	0.000239847	5.2	P04075	147	K	1.546	0.00205765	Up	Fructose-bisphosphate aldolase A OS=Homo sapiens OX=9606 GN=ALDOA PE=1 SV=2	ALDOA	K01623	1	3.93774e-70	237.92	2	KDGADFAK(1)WR	-3.7312	1.338	1.225	1.371	0.884	0.764	0.896
map01200 Carbon metabolism	0.000239847	5.2	P09972	230	K	1.669	0.0313747	Up	Fructose-bisphosphate aldolase C OS=Homo sapiens OX=9606 GN=ALDOC PE=1 SV=2	ALDOC	K01623	1	1.58821e-119	248.34	4	ALSDHHVYLEGTLLK(1)PNMVTPGHACPIK	-4.1789	0.731	1.222	0.919	0.577	0.598	0.546
map01200 Carbon metabolism	0.000239847	5.2	P09972	153	K	2.756	0.00403543	Up	Fructose-bisphosphate aldolase C OS=Homo sapiens OX=9606 GN=ALDOC PE=1 SV=2	ALDOC	K01623	1	0.00123071	105.81	2	CVLK(1)ISER	-5.1645	2.269	1.451	1.332	0.594	0.63	0.609
map01200 Carbon metabolism	0.000239847	5.2	P31040	616	K	1.651	0.00471606	Up	Succinate dehydrogenase [ubiquinone] flavoprotein subunit, mitochondrial OS=Homo sapiens OX=9606 GN=SDHA PE=1 SV=2	SDHA	K00234	1	0.000380935	119.07	2	K(1)PFEEHWR	-3.2961	0.86	0.948		0.572	0.502	0.569
map01200 Carbon metabolism	0.000239847	5.2	P31040	538	K	2.059	0.0390304	Up	Succinate dehydrogenase [ubiquinone] flavoprotein subunit, mitochondrial OS=Homo sapiens OX=9606 GN=SDHA PE=1 SV=2	SDHA	K00234	1	2.84129e-41	188.88	2	VGSVLQEGCGK(1)ISK	-5.6696	1.702	1.191		0.863	0.676	0.569
map01200 Carbon metabolism	0.000239847	5.2	P40925	107	K	1.551	0.0172186	Up	Malate dehydrogenase, cytoplasmic OS=Homo sapiens OX=9606 GN=MDH1 PE=1 SV=4	MDH1	K00025	1	0.0412539	58.687	2	ANVK(1)IFK	-5.5445	1.102	1.226			0.768	0.733
map01200 Carbon metabolism	0.000239847	5.2	P40939	531	K	4.057	0.0472537	Up	Trifunctional enzyme subunit alpha, mitochondrial OS=Homo sapiens OX=9606 GN=HADHA PE=1 SV=2	HADHA	K07515	1	7.46213e-15	157.54	2	TSK(1)DTSASAVAVGLK(1)QGK	-4.8676	0.601	1.668		0.324	0.251	0.264
map01200 Carbon metabolism	0.000239847	5.2	P48735	280	K	2.44	0.0403706	Up	Isocitrate dehydrogenase [NADP], mitochondrial OS=Homo sapiens OX=9606 GN=IDH2 PE=1 SV=2	IDH2	K00031	1	4.29696e-09	172.51	3	TDFDK(1)NK(1)IWYEHR	-6.3297	0.692	0.96			0.366	0.311
map01210 2-Oxocarboxylic acid metabolism	0.0199975	8.92	P00505	73	K	2.467	0.00280773	Up	Aspartate aminotransferase, mitochondrial OS=Homo sapiens OX=9606 GN=GOT2 PE=1 SV=3	GOT2	K14455	1	7.58284e-05	133.07	2	DDNGK(1)PYVLPSVR	-2.7643	1.043	0.997			0.431	0.396
map01210 2-Oxocarboxylic acid metabolism	0.0199975	8.92	P48735	280	K	2.44	0.0403706	Up	Isocitrate dehydrogenase [NADP], mitochondrial OS=Homo sapiens OX=9606 GN=IDH2 PE=1 SV=2	IDH2	K00031	1	4.29696e-09	172.51	3	TDFDK(1)NK(1)IWYEHR	-6.3297	0.692	0.96			0.366	0.311
map01230 Biosynthesis of amino acids	0.00388191	5.95	P00505	73	K	2.467	0.00280773	Up	Aspartate aminotransferase, mitochondrial OS=Homo sapiens OX=9606 GN=GOT2 PE=1 SV=3	GOT2	K14455	1	7.58284e-05	133.07	2	DDNGK(1)PYVLPSVR	-2.7643	1.043	0.997			0.431	0.396
map01230 Biosynthesis of amino acids	0.00388191	5.95	P04075	147	K	1.546	0.00205765	Up	Fructose-bisphosphate aldolase A OS=Homo sapiens OX=9606 GN=ALDOA PE=1 SV=2	ALDOA	K01623	1	3.93774e-70	237.92	2	KDGADFAK(1)WR	-3.7312	1.338	1.225	1.371	0.884	0.764	0.896
map01230 Biosynthesis of amino acids	0.00388191	5.95	P09972	230	K	1.669	0.0313747	Up	Fructose-bisphosphate aldolase C OS=Homo sapiens OX=9606 GN=ALDOC PE=1 SV=2	ALDOC	K01623	1	1.58821e-119	248.34	4	ALSDHHVYLEGTLLK(1)PNMVTPGHACPIK	-4.1789	0.731	1.222	0.919	0.577	0.598	0.546
map01230 Biosynthesis of amino acids	0.00388191	5.95	P09972	153	K	2.756	0.00403543	Up	Fructose-bisphosphate aldolase C OS=Homo sapiens OX=9606 GN=ALDOC PE=1 SV=2	ALDOC	K01623	1	0.00123071	105.81	2	CVLK(1)ISER	-5.1645	2.269	1.451	1.332	0.594	0.63	0.609
map01230 Biosynthesis of amino acids	0.00388191	5.95	P48735	280	K	2.44	0.0403706	Up	Isocitrate dehydrogenase [NADP], mitochondrial OS=Homo sapiens OX=9606 GN=IDH2 PE=1 SV=2	IDH2	K00031	1	4.29696e-09	172.51	3	TDFDK(1)NK(1)IWYEHR	-6.3297	0.692	0.96			0.366	0.311
map04066 HIF-1 signaling pathway	0.16088	2.77	P04075	147	K	1.546	0.00205765	Up	Fructose-bisphosphate aldolase A OS=Homo sapiens OX=9606 GN=ALDOA PE=1 SV=2	ALDOA	K01623	1	3.93774e-70	237.92	2	KDGADFAK(1)WR	-3.7312	1.338	1.225	1.371	0.884	0.764	0.896
map04066 HIF-1 signaling pathway	0.16088	2.77	P09972	230	K	1.669	0.0313747	Up	Fructose-bisphosphate aldolase C OS=Homo sapiens OX=9606 GN=ALDOC PE=1 SV=2	ALDOC	K01623	1	1.58821e-119	248.34	4	ALSDHHVYLEGTLLK(1)PNMVTPGHACPIK	-4.1789	0.731	1.222	0.919	0.577	0.598	0.546
map04066 HIF-1 signaling pathway	0.16088	2.77	P09972	153	K	2.756	0.00403543	Up	Fructose-bisphosphate aldolase C OS=Homo sapiens OX=9606 GN=ALDOC PE=1 SV=2	ALDOC	K01623	1	0.00123071	105.81	2	CVLK(1)ISER	-5.1645	2.269	1.451	1.332	0.594	0.63	0.609
map04130 SNARE interactions in vesicular transport	0.00356836	20.81	P61266	82	K	1.641	0.0396732	Up	Syntaxin-1B OS=Homo sapiens OX=9606 GN=STX1B PE=1 SV=1	STX1B	K08486	1	6.92985e-52	216.53	3	TKQELEDLTADIK(1)K	-7.2244	1.159	0.948			0.646	0.638
map04130 SNARE interactions in vesicular transport	0.00356836	20.81	Q16623	83	K	2.903	0.000650654	Up	Syntaxin-1A OS=Homo sapiens OX=9606 GN=STX1A PE=1 SV=1	STX1A	K04560	1	1.93176e-95	214.14	2	TKEELEELMSDIK(1)K	0.55892	1.043	0.989			0.348	0.352
map04721 Synaptic vesicle cycle	0.0145662	5.68	P61266	82	K	1.641	0.0396732	Up	Syntaxin-1B OS=Homo sapiens OX=9606 GN=STX1B PE=1 SV=1	STX1B	K08486	1	6.92985e-52	216.53	3	TKQELEDLTADIK(1)K	-7.2244	1.159	0.948			0.646	0.638
map04721 Synaptic vesicle cycle	0.0145662	5.68	Q16623	83	K	2.903	0.000650654	Up	Syntaxin-1A OS=Homo sapiens OX=9606 GN=STX1A PE=1 SV=1	STX1A	K04560	1	1.93176e-95	214.14	2	TKEELEELMSDIK(1)K	0.55892	1.043	0.989			0.348	0.352
map04721 Synaptic vesicle cycle	0.0145662	5.68	Q93050	288	K	1.542	0.0413809	Up	V-type proton ATPase 116 kDa subunit a isoform 1 OS=Homo sapiens OX=9606 GN=ATP6V0A1 PE=1 SV=3	ATP6V0A1	K02154	1	0.000171134	133.98	2	VLQAAAK(1)NIR	-3.4237	0.78	1.001		0.532	0.547	0.654
map04723 Retrograde endocannabinoid signaling	0.21938	2.27	O60262	30	K	2.735	0.00845762	Up	Guanine nucleotide-binding protein G(I)/G(S)/G(O) subunit gamma-7 OS=Homo sapiens OX=9606 GN=GNG7 PE=1 SV=1	GNG7	K04543	1	2.73049e-15	162.16	3	VSK(1)AASDLMSYCEQHAR	-2.1126	1.151	1.626		0.435	0.541	0.547
map04723 Retrograde endocannabinoid signaling	0.21938	2.27	O95139	59	K	1.77	0.00265554	Up	NADH dehydrogenase [ubiquinone] 1 beta subcomplex subunit 6 OS=Homo sapiens OX=9606 GN=NDUFB6 PE=1 SV=3	NDUFB6	K03962	1	0.00584568	69.905	2	K(1)MVHGVYK(1)K	-5.4646	0.816	0.772		0.453		0.444
map04932 Non-alcoholic fatty liver disease (NAFLD)	0.21938	2.27	O95139	59	K	1.77	0.00265554	Up	NADH dehydrogenase [ubiquinone] 1 beta subcomplex subunit 6 OS=Homo sapiens OX=9606 GN=NDUFB6 PE=1 SV=3	NDUFB6	K03962	1	0.00584568	69.905	2	K(1)MVHGVYK(1)K	-5.4646	0.816	0.772		0.453		0.444
map04932 Non-alcoholic fatty liver disease (NAFLD)	0.21938	2.27	P31040	616	K	1.651	0.00471606	Up	Succinate dehydrogenase [ubiquinone] flavoprotein subunit, mitochondrial OS=Homo sapiens OX=9606 GN=SDHA PE=1 SV=2	SDHA	K00234	1	0.000380935	119.07	2	K(1)PFEEHWR	-3.2961	0.86	0.948		0.572	0.502	0.569
map04932 Non-alcoholic fatty liver disease (NAFLD)	0.21938	2.27	P31040	538	K	2.059	0.0390304	Up	Succinate dehydrogenase [ubiquinone] flavoprotein subunit, mitochondrial OS=Homo sapiens OX=9606 GN=SDHA PE=1 SV=2	SDHA	K00234	1	2.84129e-41	188.88	2	VGSVLQEGCGK(1)ISK	-5.6696	1.702	1.191		0.863	0.676	0.569
map05010 Alzheimer disease	0.375497	1.54	O95139	59	K	1.77	0.00265554	Up	NADH dehydrogenase [ubiquinone] 1 beta subcomplex subunit 6 OS=Homo sapiens OX=9606 GN=NDUFB6 PE=1 SV=3	NDUFB6	K03962	1	0.00584568	69.905	2	K(1)MVHGVYK(1)K	-5.4646	0.816	0.772		0.453		0.444
map05010 Alzheimer disease	0.375497	1.54	P31040	616	K	1.651	0.00471606	Up	Succinate dehydrogenase [ubiquinone] flavoprotein subunit, mitochondrial OS=Homo sapiens OX=9606 GN=SDHA PE=1 SV=2	SDHA	K00234	1	0.000380935	119.07	2	K(1)PFEEHWR	-3.2961	0.86	0.948		0.572	0.502	0.569
map05010 Alzheimer disease	0.375497	1.54	P31040	538	K	2.059	0.0390304	Up	Succinate dehydrogenase [ubiquinone] flavoprotein subunit, mitochondrial OS=Homo sapiens OX=9606 GN=SDHA PE=1 SV=2	SDHA	K00234	1	2.84129e-41	188.88	2	VGSVLQEGCGK(1)ISK	-5.6696	1.702	1.191		0.863	0.676	0.569
map05012 Parkinson disease	0.327919	1.71	O95139	59	K	1.77	0.00265554	Up	NADH dehydrogenase [ubiquinone] 1 beta subcomplex subunit 6 OS=Homo sapiens OX=9606 GN=NDUFB6 PE=1 SV=3	NDUFB6	K03962	1	0.00584568	69.905	2	K(1)MVHGVYK(1)K	-5.4646	0.816	0.772		0.453		0.444
map05012 Parkinson disease	0.327919	1.71	P31040	616	K	1.651	0.00471606	Up	Succinate dehydrogenase [ubiquinone] flavoprotein subunit, mitochondrial OS=Homo sapiens OX=9606 GN=SDHA PE=1 SV=2	SDHA	K00234	1	0.000380935	119.07	2	K(1)PFEEHWR	-3.2961	0.86	0.948		0.572	0.502	0.569
map05012 Parkinson disease	0.327919	1.71	P31040	538	K	2.059	0.0390304	Up	Succinate dehydrogenase [ubiquinone] flavoprotein subunit, mitochondrial OS=Homo sapiens OX=9606 GN=SDHA PE=1 SV=2	SDHA	K00234	1	2.84129e-41	188.88	2	VGSVLQEGCGK(1)ISK	-5.6696	1.702	1.191		0.863	0.676	0.569
map05034 Alcoholism	0.213418	2.31	O60262	30	K	2.735	0.00845762	Up	Guanine nucleotide-binding protein G(I)/G(S)/G(O) subunit gamma-7 OS=Homo sapiens OX=9606 GN=GNG7 PE=1 SV=1	GNG7	K04543	1	2.73049e-15	162.16	3	VSK(1)AASDLMSYCEQHAR	-2.1126	1.151	1.626		0.435	0.541	0.547
map05034 Alcoholism	0.213418	2.31	Q71UI9	5	K	6.066	0.0246018	Up	Histone H2A.V OS=Homo sapiens OX=9606 GN=H2AZ2 PE=1 SV=3	H2AZ2	K11251	1	2.95936e-10	140.01	2	AGGK(1)AGK(1)DSGK(1)AK(1)AK	-3.5073	1.851	2.374	1.101	0.452	0.34	0.086
map05034 Alcoholism	0.213418	2.31	Q71UI9	8	K	6.066	0.0246018	Up	Histone H2A.V OS=Homo sapiens OX=9606 GN=H2AZ2 PE=1 SV=3	H2AZ2	K11251	1	2.95936e-10	140.01	2	AGK(1)DSGK(1)AK(1)AK	-2.6485	1.851	2.374	1.101	0.452	0.34	0.086
map05034 Alcoholism	0.213418	2.31	Q71UI9	12	K	4.154	0.0255971	Up	Histone H2A.V OS=Homo sapiens OX=9606 GN=H2AZ2 PE=1 SV=3	H2AZ2	K11251	1	2.95936e-10	140.01	2	AGK(1)DSGK(1)AK(1)AK	-2.6485	1.578	2.119	0.92	0.423	0.318
map05143 African trypanosomiasis	0.0290147	7.34	P52888	249	K	2.593	0.0260554	Up	Thimet oligopeptidase OS=Homo sapiens OX=9606 GN=THOP1 PE=1 SV=2	THOP1	K01392	1	8.42607e-05	118.91	2	CK(1)EENCAILK	-4.5637	1.484	1.144	1.063		0.351	0.598
map05143 African trypanosomiasis	0.0290147	7.34	P68871	96	K	3.358	0.0279466	Up	Hemoglobin subunit beta OS=Homo sapiens OX=9606 GN=HBB PE=1 SV=2	HBB	K13823	1	4.23028e-152	234.91	3	GTFATLSELHCDK(1)LHVDPENFR	-0.93642	1.119	2.332	1.299		0.478	0.465

## Sheet: Down
KEGG pathway	Mapping	Background	All Mapping	All Background	Fold Enrichment	Fisher's exact test p value	-log10(p value)	Related proteins
map04964 Proximal tubule bicarbonate reclamation	5	14	92	1748	6.79	0.00049735	3.3	P00918 P05023 P50993 P05026 Q9Y6R1
map04972 Pancreatic secretion	7	33	92	1748	4.03	0.00123504	2.91	P00918 P05023 P50993 P05026 P61586 P20020 Q9Y6R1
map04022 cGMP-PKG signaling pathway	9	53	92	1748	3.23	0.00135575	2.87	P05023 P50993 P05026 P05141 P61586 P12236 Q08209 P20020 P28482
map04918 Thyroid hormone synthesis	6	26	92	1748	4.38	0.00176729	2.75	P05023 P50993 P05026 P13667 P14625 P27824
map04976 Bile secretion	5	19	92	1748	5	0.00234046	2.63	P00918 P05023 P50993 P05026 Q9Y6R1
map04217 Necroptosis	8	48	92	1748	3.17	0.00286822	2.54	P05141 P07900 P08238 P09429 P11216 P12236 P62937 Q13554
map04612 Antigen processing and presentation	5	20	92	1748	4.75	0.00299234	2.52	P07858 P07900 P08238 P27824 P30101
map04971 Gastric acid secretion	6	29	92	1748	3.93	0.00320743	2.49	P00918 P05023 P50993 P05026 P15311 Q13554
map04960 Aldosterone-regulated sodium reabsorption	4	14	92	1748	5.43	0.00479037	2.32	P05023 P50993 P05026 P28482
map04810 Regulation of actin cytoskeleton	9	64	92	1748	2.67	0.00520342	2.28	P07737 P61586 P15311 P23528 P26038 P28482 P35080 Q13576 Q96F07
map04261 Adrenergic signaling in cardiomyocytes	7	45	92	1748	2.96	0.00781111	2.11	P05023 P50993 P05026 P20020 P28482 P30153 Q13554
map04978 Mineral absorption	4	16	92	1748	4.75	0.00803052	2.1	P05023 P50993 P05026 P20020
map04360 Axon guidance	7	46	92	1748	2.89	0.00882469	2.05	O75044 P61586 Q08209 P23528 P28482 Q13554 Q16555
map04114 Oocyte meiosis	6	38	92	1748	3	0.0127075	1.9	Q08209 P27348 P28482 P30153 P61981 Q13554
map04974 Protein digestion and absorption	3	10	92	1748	5.7	0.0129306	1.89	P05023 P50993 P05026
map04657 IL-17 signaling pathway	4	19	92	1748	4	0.0151485	1.82	P07900 P08238 P14625 P28482
map04973 Carbohydrate digestion and absorption	3	11	92	1748	5.18	0.0171103	1.77	P05023 P50993 P05026
map04925 Aldosterone synthesis and secretion	5	32	92	1748	2.97	0.0235676	1.63	P05023 P50993 P05026 P20020 Q13554
map04961 Endocrine and other factor-regulated calcium reabsorption	5	32	92	1748	2.97	0.0235676	1.63	P05023 P50993 P05026 P20020 Q00610
map00010 Glycolysis / Gluconeogenesis	5	33	92	1748	2.88	0.0266501	1.57	P04075 P06733 P06744 P14618 Q9NR19
map04350 TGF-beta signaling pathway	3	13	92	1748	4.38	0.0274751	1.56	P61586 P28482 P30153
map04151 PI3K-Akt signaling pathway	8	71	92	1748	2.14	0.0298036	1.53	P07900 P08238 P14625 P27348 P28482 P30153 P61981 P62873
map04024 cAMP signaling pathway	7	59	92	1748	2.25	0.0322027	1.49	P05023 P50993 P05026 P61586 P20020 P28482 Q13554
map04659 Th17 cell differentiation	4	24	92	1748	3.17	0.0339719	1.47	P07900 P08238 Q08209 P28482
map04013 MAPK signaling pathway - fly	4	24	92	1748	3.17	0.0339719	1.47	P07737 P27348 P28482 P35080
map04140 Autophagy - animal	5	36	92	1748	2.64	0.037401	1.43	P07339 P07858 P09429 P28482 Q9NT62
map05418 Fluid shear stress and atherosclerosis	5	37	92	1748	2.57	0.0415003	1.38	O14880 P07900 P61586 P08238 P14625
map04210 Apoptosis	5	38	92	1748	2.5	0.0458629	1.34	P07339 P07858 P28482 P68363 Q13813
map05215 Prostate cancer	4	27	92	1748	2.81	0.0497794	1.3	P07900 P08238 P14625 P28482

## Sheet: Down Pathway2Protein
KEGG pathway	Fisher's exact test p value	Fold Enrichment	Protein accession	Position	Amino acid	CA1/CA2 Ratio	CA1/CA2 P value	Regulated Type	Protein description	Gene name	KEGG KO No.	Localization probability	PEP	Score	Charge	Modified sequence	Mass error [ppm]	CA1_1	CA1_2	CA1_3	CA2_1	CA2_2	CA2_3
map00010 Glycolysis / Gluconeogenesis	0.0266501	2.88	P04075	330	K	0.256	0.00924352	Down	Fructose-bisphosphate aldolase A OS=Homo sapiens OX=9606 GN=ALDOA PE=1 SV=2	ALDOA	K01623	1	4.97613e-05	123.5	2	AAQEEYVK(1)R	-4.3677	0.708	0.506	0.383	3.082	1.533	1.632
map00010 Glycolysis / Gluconeogenesis	0.0266501	2.88	P04075	342	K	0.363	0.0228227	Down	Fructose-bisphosphate aldolase A OS=Homo sapiens OX=9606 GN=ALDOA PE=1 SV=2	ALDOA	K01623	1	8.64934e-146	258.71	3	ALANSLACQGK(1)YTPSGQAGAAASESLFVSNHAY	-0.31827	1.126	0.721	0.709	3.408	2.056	1.568
map00010 Glycolysis / Gluconeogenesis	0.0266501	2.88	P06733	343	K	0.164	0.000283192	Down	Alpha-enolase OS=Homo sapiens OX=9606 GN=ENO1 PE=1 SV=2	ENO1	K01689	1	3.07736e-73	260.75	3	SCNCLLLK(1)VNQIGSVTESLQACK	0.11362	0.345	0.305	0.354	1.848	2.226
map00010 Glycolysis / Gluconeogenesis	0.0266501	2.88	P06744	73	K	0.647	0.0147481	Down	Glucose-6-phosphate isomerase OS=Homo sapiens OX=9606 GN=GPI PE=1 SV=4	GPI	K01810	1	0.00468232	83.623	2	MLVDLAK(1)SR	-4.1472	0.909	0.82		1.38	1.187	1.443
map00010 Glycolysis / Gluconeogenesis	0.0266501	2.88	P14618	270	K	0.255	0.00541327	Down	Pyruvate kinase PKM OS=Homo sapiens OX=9606 GN=PKM PE=1 SV=4	PKM	K00873	1	2.21388e-21	159.12	2	IISK(1)IENHEGVR	-3.6668	0.541	0.55	0.324	1.93	1.276	2.333
map00010 Glycolysis / Gluconeogenesis	0.0266501	2.88	Q9NR19	418	K	0.321	0.0461088	Down	Acetyl-coenzyme A synthetase, cytoplasmic OS=Homo sapiens OX=9606 GN=ACSS2 PE=1 SV=1	ACSS2	K01895	1	5.03341e-15	171.09	2	LLMK(1)FGDEPVTK	-4.0391	0.656	0.44	0.807	2.614	1.342
map00030 Pentose phosphate pathway	0.224145	2.24	P04075	330	K	0.256	0.00924352	Down	Fructose-bisphosphate aldolase A OS=Homo sapiens OX=9606 GN=ALDOA PE=1 SV=2	ALDOA	K01623	1	4.97613e-05	123.5	2	AAQEEYVK(1)R	-4.3677	0.708	0.506	0.383	3.082	1.533	1.632
map00030 Pentose phosphate pathway	0.224145	2.24	P04075	342	K	0.363	0.0228227	Down	Fructose-bisphosphate aldolase A OS=Homo sapiens OX=9606 GN=ALDOA PE=1 SV=2	ALDOA	K01623	1	8.64934e-146	258.71	3	ALANSLACQGK(1)YTPSGQAGAAASESLFVSNHAY	-0.31827	1.126	0.721	0.709	3.408	2.056	1.568
map00030 Pentose phosphate pathway	0.224145	2.24	P06744	73	K	0.647	0.0147481	Down	Glucose-6-phosphate isomerase OS=Homo sapiens OX=9606 GN=GPI PE=1 SV=4	GPI	K01810	1	0.00468232	83.623	2	MLVDLAK(1)SR	-4.1472	0.909	0.82		1.38	1.187	1.443
map00051 Fructose and mannose metabolism	0.224145	2.24	P04075	330	K	0.256	0.00924352	Down	Fructose-bisphosphate aldolase A OS=Homo sapiens OX=9606 GN=ALDOA PE=1 SV=2	ALDOA	K01623	1	4.97613e-05	123.5	2	AAQEEYVK(1)R	-4.3677	0.708	0.506	0.383	3.082	1.533	1.632
map00051 Fructose and mannose metabolism	0.224145	2.24	P04075	342	K	0.363	0.0228227	Down	Fructose-bisphosphate aldolase A OS=Homo sapiens OX=9606 GN=ALDOA PE=1 SV=2	ALDOA	K01623	1	8.64934e-146	258.71	3	ALANSLACQGK(1)YTPSGQAGAAASESLFVSNHAY	-0.31827	1.126	0.721	0.709	3.408	2.056	1.568
map00051 Fructose and mannose metabolism	0.224145	2.24	Q00796	134	K	0.472	0.040157	Down	Sorbitol dehydrogenase OS=Homo sapiens OX=9606 GN=SORD PE=1 SV=4	SORD	K00008	1	0.000253785	83.358	2	FYK(1)HNAAFCYK	-3.4141	0.537	0.776	0.464	1.555	0.827	1.383
map00061 Fatty acid biosynthesis	0.128393	3.17	O95573	547	K	0.499	0.00425054	Down	Long-chain-fatty-acid--CoA ligase 3 OS=Homo sapiens OX=9606 GN=ACSL3 PE=1 SV=3	ACSL3	K01897	1	8.81969e-05	82.437	2	TK(1)ADFFEDENGQR	-3.6986	0.523		0.505	1.017	1.155	0.916
map00061 Fatty acid biosynthesis	0.128393	3.17	P49327	2438	K	0.306	0.0311559	Down	Fatty acid synthase OS=Homo sapiens OX=9606 GN=FASN PE=1 SV=3	FASN	K00665	1	6.19041e-05	88.181	3	AK(1)YHGNVMLLR	-5.4108	0.675		0.464	1.663		2.065
map00062 Fatty acid elongation	0.165589	2.71	P55084	188	K	0.45	0.0283764	Down	Trifunctional enzyme subunit beta, mitochondrial OS=Homo sapiens OX=9606 GN=HADHB PE=1 SV=3	HADHB	K07509	1	0.00474654	79.809	2	LMLDLNK(1)AK	-5.8915		0.453	0.399	1.061	0.833
map00062 Fatty acid elongation	0.165589	2.71	Q53GQ0	72	K	0.404	0.0134559	Down	Very-long-chain 3-oxoacyl-CoA reductase OS=Homo sapiens OX=9606 GN=HSD17B12 PE=1 SV=2	HSD17B12	K10251	1	1.44603e-21	154.66	2	SYAEELAK(1)HGMK	-3.9311	0.605	0.533	0.549	1.869	0.93	1.377
map00071 Fatty acid degradation	0.221116	1.84	O95573	547	K	0.499	0.00425054	Down	Long-chain-fatty-acid--CoA ligase 3 OS=Homo sapiens OX=9606 GN=ACSL3 PE=1 SV=3	ACSL3	K01897	1	8.81969e-05	82.437	2	TK(1)ADFFEDENGQR	-3.6986	0.523		0.505	1.017	1.155	0.916
map00071 Fatty acid degradation	0.221116	1.84	P42126	283	K	0.371	0.0435836	Down	Enoyl-CoA delta isomerase 1, mitochondrial OS=Homo sapiens OX=9606 GN=ECI1 PE=1 SV=1	ECI1	K13238	1	1.02508e-15	166.65	3	DADVQNFVSFISK(1)DSIQK	-4.3376	0.329	0.493	0.526	0.868	1.556
map00071 Fatty acid degradation	0.221116	1.84	P55084	188	K	0.45	0.0283764	Down	Trifunctional enzyme subunit beta, mitochondrial OS=Homo sapiens OX=9606 GN=HADHB PE=1 SV=3	HADHB	K07509	1	0.00474654	79.809	2	LMLDLNK(1)AK	-5.8915		0.453	0.399	1.061	0.833
map00230 Purine metabolism	0.456418	1.46	P00491	95	K	0.616	0.000682171	Down	Purine nucleoside phosphorylase OS=Homo sapiens OX=9606 GN=PNP PE=1 SV=2	PNP	K03783	1	2.61259e-36	219.16	3	FHMYEGYPLWK(1)VTFPVR	-6.8494	0.724	0.769	0.789	1.231	1.237
map00230 Purine metabolism	0.456418	1.46	P14618	270	K	0.255	0.00541327	Down	Pyruvate kinase PKM OS=Homo sapiens OX=9606 GN=PKM PE=1 SV=4	PKM	K00873	1	2.21388e-21	159.12	2	IISK(1)IENHEGVR	-3.6668	0.541	0.55	0.324	1.93	1.276	2.333
map00230 Purine metabolism	0.456418	1.46	P22392	31	K	0.336	0.0103069	Down	Nucleoside diphosphate kinase B OS=Homo sapiens OX=9606 GN=NME2 PE=1 SV=1	NME2	K00940	1	0.0111573	70.67	2	FEQK(1)GFR	-5.7571	0.702	0.331	0.385	1.688	1.29	1.243
map00240 Pyrimidine metabolism	0.323847	1.73	P00491	95	K	0.616	0.000682171	Down	Purine nucleoside phosphorylase OS=Homo sapiens OX=9606 GN=PNP PE=1 SV=2	PNP	K03783	1	2.61259e-36	219.16	3	FHMYEGYPLWK(1)VTFPVR	-6.8494	0.724	0.769	0.789	1.231	1.237
map00240 Pyrimidine metabolism	0.323847	1.73	P22392	31	K	0.336	0.0103069	Down	Nucleoside diphosphate kinase B OS=Homo sapiens OX=9606 GN=NME2 PE=1 SV=1	NME2	K00940	1	0.0111573	70.67	2	FEQK(1)GFR	-5.7571	0.702	0.331	0.385	1.688	1.29	1.243
map00500 Starch and sucrose metabolism	0.146742	2.92	P06744	73	K	0.647	0.0147481	Down	Glucose-6-phosphate isomerase OS=Homo sapiens OX=9606 GN=GPI PE=1 SV=4	GPI	K01810	1	0.00468232	83.623	2	MLVDLAK(1)SR	-4.1472	0.909	0.82		1.38	1.187	1.443
map00500 Starch and sucrose metabolism	0.146742	2.92	P11216	316	K	0.277	0.0248011	Down	Glycogen phosphorylase, brain form OS=Homo sapiens OX=9606 GN=PYGB PE=1 SV=5	PYGB	K00688	1	0.00530768	76.833	3	SSK(1)FGCRDPVR	-4.9643	0.546		0.716	2.626		1.928
map00620 Pyruvate metabolism	0.179723	2.04	P14618	270	K	0.255	0.00541327	Down	Pyruvate kinase PKM OS=Homo sapiens OX=9606 GN=PKM PE=1 SV=4	PKM	K00873	1	2.21388e-21	159.12	2	IISK(1)IENHEGVR	-3.6668	0.541	0.55	0.324	1.93	1.276	2.333
map00620 Pyruvate metabolism	0.179723	2.04	P23368	24	K	0.137	0.00587471	Down	NAD-dependent malic enzyme, mitochondrial OS=Homo sapiens OX=9606 GN=ME2 PE=1 SV=1	ME2	K00027	1	9.87161e-05	121.8	2	EK(1)GK(1)PLMLNPR	-5.9099	0.189	0.176	0.154	1.693	0.836
map00620 Pyruvate metabolism	0.179723	2.04	Q9NR19	418	K	0.321	0.0461088	Down	Acetyl-coenzyme A synthetase, cytoplasmic OS=Homo sapiens OX=9606 GN=ACSS2 PE=1 SV=1	ACSS2	K01895	1	5.03341e-15	171.09	2	LLMK(1)FGDEPVTK	-4.0391	0.656	0.44	0.807	2.614	1.342
map00983 Drug metabolism - other enzymes	0.363107	1.58	O14880	111	K	0.251	0.0303415	Down	Microsomal glutathione S-transferase 3 OS=Homo sapiens OX=9606 GN=MGST3 PE=1 SV=1	MGST3	K00799	1	4.69404e-23	160.62	2	VLYAYGYYTGEPSK(1)R	-2.7636	0.698	0.543	0.408	3.655	1.838	1.065
map00983 Drug metabolism - other enzymes	0.363107	1.58	P22392	31	K	0.336	0.0103069	Down	Nucleoside diphosphate kinase B OS=Homo sapiens OX=9606 GN=NME2 PE=1 SV=1	NME2	K00940	1	0.0111573	70.67	2	FEQK(1)GFR	-5.7571	0.702	0.331	0.385	1.688	1.29	1.243
map01200 Carbon metabolism	0.204681	1.58	P04075	330	K	0.256	0.00924352	Down	Fructose-bisphosphate aldolase A OS=Homo sapiens OX=9606 GN=ALDOA PE=1 SV=2	ALDOA	K01623	1	4.97613e-05	123.5	2	AAQEEYVK(1)R	-4.3677	0.708	0.506	0.383	3.082	1.533	1.632
map01200 Carbon metabolism	0.204681	1.58	P04075	342	K	0.363	0.0228227	Down	Fructose-bisphosphate aldolase A OS=Homo sapiens OX=9606 GN=ALDOA PE=1 SV=2	ALDOA	K01623	1	8.64934e-146	258.71	3	ALANSLACQGK(1)YTPSGQAGAAASESLFVSNHAY	-0.31827	1.126	0.721	0.709	3.408	2.056	1.568
map01200 Carbon metabolism	0.204681	1.58	P06733	343	K	0.164	0.000283192	Down	Alpha-enolase OS=Homo sapiens OX=9606 GN=ENO1 PE=1 SV=2	ENO1	K01689	1	3.07736e-73	260.75	3	SCNCLLLK(1)VNQIGSVTESLQACK	0.11362	0.345	0.305	0.354	1.848	2.226
map01200 Carbon metabolism	0.204681	1.58	P06744	73	K	0.647	0.0147481	Down	Glucose-6-phosphate isomerase OS=Homo sapiens OX=9606 GN=GPI PE=1 SV=4	GPI	K01810	1	0.00468232	83.623	2	MLVDLAK(1)SR	-4.1472	0.909	0.82		1.38	1.187	1.443
map01200 Carbon metabolism	0.204681	1.58	P14618	270	K	0.255	0.00541327	Down	Pyruvate kinase PKM OS=Homo sapiens OX=9606 GN=PKM PE=1 SV=4	PKM	K00873	1	2.21388e-21	159.12	2	IISK(1)IENHEGVR	-3.6668	0.541	0.55	0.324	1.93	1.276	2.333
map01200 Carbon metabolism	0.204681	1.58	P23368	24	K	0.137	0.00587471	Down	NAD-dependent malic enzyme, mitochondrial OS=Homo sapiens OX=9606 GN=ME2 PE=1 SV=1	ME2	K00027	1	9.87161e-05	121.8	2	EK(1)GK(1)PLMLNPR	-5.9099	0.189	0.176	0.154	1.693	0.836
map01200 Carbon metabolism	0.204681	1.58	Q02218	860	K	0.407	0.00861902	Down	2-oxoglutarate dehydrogenase, mitochondrial OS=Homo sapiens OX=9606 GN=OGDH PE=1 SV=3	OGDH	K00164	1	0.000268658	120.65	3	KPLIIFTPK(1)SLLR	-6.7217	0.592	0.589		1.73	1.447	1.176
map01200 Carbon metabolism	0.204681	1.58	Q9NR19	418	K	0.321	0.0461088	Down	Acetyl-coenzyme A synthetase, cytoplasmic OS=Homo sapiens OX=9606 GN=ACSS2 PE=1 SV=1	ACSS2	K01895	1	5.03341e-15	171.09	2	LLMK(1)FGDEPVTK	-4.0391	0.656	0.44	0.807	2.614	1.342
map01212 Fatty acid metabolism	0.145536	1.95	O95573	547	K	0.499	0.00425054	Down	Long-chain-fatty-acid--CoA ligase 3 OS=Homo sapiens OX=9606 GN=ACSL3 PE=1 SV=3	ACSL3	K01897	1	8.81969e-05	82.437	2	TK(1)ADFFEDENGQR	-3.6986	0.523		0.505	1.017	1.155	0.916
map01212 Fatty acid metabolism	0.145536	1.95	P49327	2438	K	0.306	0.0311559	Down	Fatty acid synthase OS=Homo sapiens OX=9606 GN=FASN PE=1 SV=3	FASN	K00665	1	6.19041e-05	88.181	3	AK(1)YHGNVMLLR	-5.4108	0.675		0.464	1.663		2.065
map01212 Fatty acid metabolism	0.145536	1.95	P55084	188	K	0.45	0.0283764	Down	Trifunctional enzyme subunit beta, mitochondrial OS=Homo sapiens OX=9606 GN=HADHB PE=1 SV=3	HADHB	K07509	1	0.00474654	79.809	2	LMLDLNK(1)AK	-5.8915		0.453	0.399	1.061	0.833
map01212 Fatty acid metabolism	0.145536	1.95	Q53GQ0	72	K	0.404	0.0134559	Down	Very-long-chain 3-oxoacyl-CoA reductase OS=Homo sapiens OX=9606 GN=HSD17B12 PE=1 SV=2	HSD17B12	K10251	1	1.44603e-21	154.66	2	SYAEELAK(1)HGMK	-3.9311	0.605	0.533	0.549	1.869	0.93	1.377
map01230 Biosynthesis of amino acids	0.48251	1.36	P04075	330	K	0.256	0.00924352	Down	Fructose-bisphosphate aldolase A OS=Homo sapiens OX=9606 GN=ALDOA PE=1 SV=2	ALDOA	K01623	1	4.97613e-05	123.5	2	AAQEEYVK(1)R	-4.3677	0.708	0.506	0.383	3.082	1.533	1.632
map01230 Biosynthesis of amino acids	0.48251	1.36	P04075	342	K	0.363	0.0228227	Down	Fructose-bisphosphate aldolase A OS=Homo sapiens OX=9606 GN=ALDOA PE=1 SV=2	ALDOA	K01623	1	8.64934e-146	258.71	3	ALANSLACQGK(1)YTPSGQAGAAASESLFVSNHAY	-0.31827	1.126	0.721	0.709	3.408	2.056	1.568
map01230 Biosynthesis of amino acids	0.48251	1.36	P06733	343	K	0.164	0.000283192	Down	Alpha-enolase OS=Homo sapiens OX=9606 GN=ENO1 PE=1 SV=2	ENO1	K01689	1	3.07736e-73	260.75	3	SCNCLLLK(1)VNQIGSVTESLQACK	0.11362	0.345	0.305	0.354	1.848	2.226
map01230 Biosynthesis of amino acids	0.48251	1.36	P14618	270	K	0.255	0.00541327	Down	Pyruvate kinase PKM OS=Homo sapiens OX=9606 GN=PKM PE=1 SV=4	PKM	K00873	1	2.21388e-21	159.12	2	IISK(1)IENHEGVR	-3.6668	0.541	0.55	0.324	1.93	1.276	2.333
map01524 Platinum drug resistance	0.303988	1.81	O14880	111	K	0.251	0.0303415	Down	Microsomal glutathione S-transferase 3 OS=Homo sapiens OX=9606 GN=MGST3 PE=1 SV=1	MGST3	K00799	1	4.69404e-23	160.62	2	VLYAYGYYTGEPSK(1)R	-2.7636	0.698	0.543	0.408	3.655	1.838	1.065
map01524 Platinum drug resistance	0.303988	1.81	P28482	138	K	0.498	0.00378019	Down	Mitogen-activated protein kinase 1 OS=Homo sapiens OX=9606 GN=MAPK1 PE=1 SV=3	MAPK1	K04371	1	7.2177e-05	134.2	3	GLK(1)YIHSANVLHR	-6.1004	0.848	0.808	0.66	1.363	1.471	1.815
map01524 Platinum drug resistance	0.303988	1.81	P28482	270	K	0.525	0.0423994	Down	Mitogen-activated protein kinase 1 OS=Homo sapiens OX=9606 GN=MAPK1 PE=1 SV=3	MAPK1	K04371	1	6.06964e-05	119.07	2	NYLLSLPHK(1)NK	-4.3111	0.84	0.967	0.802	2.364	1.304	1.303
map03010 Ribosome	0.079302	1.81	P08708	59	K	0.297	0.037943	Down	40S ribosomal protein S17 OS=Homo sapiens OX=9606 GN=RPS17 PE=1 SV=2	RPS17	K02962	1	7.24758e-05	124.81	2	IAGYVTHLMK(1)R	-4.5131	0.372		0.269	1.543	0.678	1.016
map03010 Ribosome	0.079302	1.81	P62701	53	K	0.287	0.00247841	Down	40S ribosomal protein S4, X isoform OS=Homo sapiens OX=9606 GN=RPS4X PE=1 SV=2	RPS4X	K02987	1	0.00125486	94.66	2	LK(1)YALTGDEVK	-5.4037	0.48		0.432	1.495	1.376	1.899
map03010 Ribosome	0.079302	1.81	P39023	115	K	0.409	0.00093229	Down	60S ribosomal protein L3 OS=Homo sapiens OX=9606 GN=RPL3 PE=1 SV=2	RPL3	K02925	1	0.000197368	69.641	2	TVFAEHISDECK(1)R	-4.3764	0.436		0.46	1.09	1.102
map03010 Ribosome	0.079302	1.81	P46777	48	K	0.266	0.00454092	Down	60S ribosomal protein L5 OS=Homo sapiens OX=9606 GN=RPL5 PE=1 SV=3	RPL5	K02932	1	0.00606856	97.033	2	YNTPK(1)YR	-3.2542	0.434	0.311	0.461	2.052	1.419	1.062
map03010 Ribosome	0.079302	1.81	P61247	94	K	0.487	0.0253772	Down	40S ribosomal protein S3a OS=Homo sapiens OX=9606 GN=RPS3A PE=1 SV=2	RPS3A	K02984	1	9.19658e-16	122.94	3	LITEDVQGK(1)NCLTNFHGMDLTR	-1.4067	0.467		0.558	1.133		0.973
map03010 Ribosome	0.079302	1.81	P62979	6	K	0.374	0.0191952	Down	Ubiquitin-40S ribosomal protein S27a OS=Homo sapiens OX=9606 GN=RPS27A PE=1 SV=2	RPS27A	K02977	1	4.81904e-21	211.84	2	MQIFVK(1)TLTGK	-4.7802	0.423	0.595	0.472	1.947	1.131	0.908
map03010 Ribosome	0.079302	1.81	Q02543	41	K	0.301	0.00271615	Down	60S ribosomal protein L18a OS=Homo sapiens OX=9606 GN=RPL18A PE=1 SV=2	RPL18A	K02882	1	0.000199379	81.799	2	IFAPNHVVAK(1)SR	-3.7583	0.361		0.408	1.456	1.059	1.321
map03010 Ribosome	0.079302	1.81	Q02543	76	K	0.237	0.00241799	Down	60S ribosomal protein L18a OS=Homo sapiens OX=9606 GN=RPL18A PE=1 SV=2	RPL18A	K02882	1	0.000511483	94.806	2	VK(1)NFGIWLR	-8.9032	0.419		0.339	1.896	1.351	1.543
map03010 Ribosome	0.079302	1.81	Q02878	210	K	0.58	0.0134394	Down	60S ribosomal protein L6 OS=Homo sapiens OX=9606 GN=RPL6 PE=1 SV=3	RPL6	K02934	1	0.000517379	71.896	2	IPK(1)HLTDAYFK	-3.8543	0.636		0.583	1.1	1.002
map03010 Ribosome	0.079302	1.81	Q02878	192	K	0.053	0.0126531	Down	60S ribosomal protein L6 OS=Homo sapiens OX=9606 GN=RPL6 PE=1 SV=3	RPL6	K02934	1	1.08172e-14	175.54	2	THQK(1)FVIATSTK	-4.9452	0.179	0.032	0.055	2.079	2.424	0.53
map04013 MAPK signaling pathway - fly	0.0339719	3.17	P07737	105	K	0.504	0.0438885	Down	Profilin-1 OS=Homo sapiens OX=9606 GN=PFN1 PE=1 SV=2	PFN1	K05759	1	9.81234e-119	257.55	2	STGGAPTFNVTVTK(1)TDK	-3.9395	0.613	0.7	0.66	1.913	0.972	1.033
map04013 MAPK signaling pathway - fly	0.0339719	3.17	P07737	91	K	0.268	0.0323857	Down	Profilin-1 OS=Homo sapiens OX=9606 GN=PFN1 PE=1 SV=2	PFN1	K05759	1	3.03883e-33	177.74	2	TK(1)STGGAPTFNVTVTK	-4.2331	0.413	0.444	0.37	2.632	1.181	0.759
map04013 MAPK signaling pathway - fly	0.0339719	3.17	P27348	122	K	0.139	0.0376276	Down	14-3-3 protein theta OS=Homo sapiens OX=9606 GN=YWHAQ PE=1 SV=1	YWHAQ	K16197	1	0.0133969	85.813	2	MK(1)GDYFR	-3.49	0.532	0.405		4.512	2.207
map04013 MAPK signaling pathway - fly	0.0339719	3.17	P28482	138	K	0.498	0.00378019	Down	Mitogen-activated protein kinase 1 OS=Homo sapiens OX=9606 GN=MAPK1 PE=1 SV=3	MAPK1	K04371	1	7.2177e-05	134.2	3	GLK(1)YIHSANVLHR	-6.1004	0.848	0.808	0.66	1.363	1.471	1.815
map04013 MAPK signaling pathway - fly	0.0339719	3.17	P28482	270	K	0.525	0.0423994	Down	Mitogen-activated protein kinase 1 OS=Homo sapiens OX=9606 GN=MAPK1 PE=1 SV=3	MAPK1	K04371	1	6.06964e-05	119.07	2	NYLLSLPHK(1)NK	-4.3111	0.84	0.967	0.802	2.364	1.304	1.303
map04013 MAPK signaling pathway - fly	0.0339719	3.17	P35080	91	K	0.24	0.000433488	Down	Profilin-2 OS=Homo sapiens OX=9606 GN=PFN2 PE=1 SV=3	PFN2	K05759	1	1.23453e-32	191.98	2	TK(1)SQGGEPTYNVAVGR	-5.095	0.669	0.495	0.6	2.118	2.953	2.293
map04015 Rap1 signaling pathway	0.191917	1.83	O60716	433	K	0.349	0.0215794	Down	Catenin delta-1 OS=Homo sapiens OX=9606 GN=CTNND1 PE=1 SV=1	CTNND1	K05690	1	4.42526e-09	95.345	3	EVHLGACGALK(1)NISFGR	-6.3948	0.407		0.509	1.168		1.457
map04015 Rap1 signaling pathway	0.191917	1.83	P07737	105	K	0.504	0.0438885	Down	Profilin-1 OS=Homo sapiens OX=9606 GN=PFN1 PE=1 SV=2	PFN1	K05759	1	9.81234e-119	257.55	2	STGGAPTFNVTVTK(1)TDK	-3.9395	0.613	0.7	0.66	1.913	0.972	1.033
map04015 Rap1 signaling pathway	0.191917	1.83	P07737	91	K	0.268	0.0323857	Down	Profilin-1 OS=Homo sapiens OX=9606 GN=PFN1 PE=1 SV=2	PFN1	K05759	1	3.03883e-33	177.74	2	TK(1)STGGAPTFNVTVTK	-4.2331	0.413	0.444	0.37	2.632	1.181	0.759
map04015 Rap1 signaling pathway	0.191917	1.83	P61586	104	K	0.157	0.0459742	Down	Transforming protein RhoA OS=Homo sapiens OX=9606 GN=RHOA PE=1 SV=1	RHOA	K04513	1	2.84611e-12	111.98	3	WTPEVK(1)HFCPNVPIILVGNK	-7.8123		0.243	0.576	2.643	2.581
map04015 Rap1 signaling pathway	0.191917	1.83	P61586	162	K	0.401	0.0131434	Down	Transforming protein RhoA OS=Homo sapiens OX=9606 GN=RHOA PE=1 SV=1	RHOA	K04513	1	0.000145487	89.382	2	IGAFGYMECSAK(1)TK	-2.3321	0.809	0.513		1.554	1.618	1.775
map04015 Rap1 signaling pathway	0.191917	1.83	P28482	138	K	0.498	0.00378019	Down	Mitogen-activated protein kinase 1 OS=Homo sapiens OX=9606 GN=MAPK1 PE=1 SV=3	MAPK1	K04371	1	7.2177e-05	134.2	3	GLK(1)YIHSANVLHR	-6.1004	0.848	0.808	0.66	1.363	1.471	1.815
map04015 Rap1 signaling pathway	0.191917	1.83	P28482	270	K	0.525	0.0423994	Down	Mitogen-activated protein kinase 1 OS=Homo sapiens OX=9606 GN=MAPK1 PE=1 SV=3	MAPK1	K04371	1	6.06964e-05	119.07	2	NYLLSLPHK(1)NK	-4.3111	0.84	0.967	0.802	2.364	1.304	1.303
map04015 Rap1 signaling pathway	0.191917	1.83	P35080	91	K	0.24	0.000433488	Down	Profilin-2 OS=Homo sapiens OX=9606 GN=PFN2 PE=1 SV=3	PFN2	K05759	1	1.23453e-32	191.98	2	TK(1)SQGGEPTYNVAVGR	-5.095	0.669	0.495	0.6	2.118	2.953	2.293
map04020 Calcium signaling pathway	0.187294	1.86	P05141	199	K	0.281	0.0102126	Down	ADP/ATP translocase 2 OS=Homo sapiens OX=9606 GN=SLC25A5 PE=1 SV=7	SLC25A5	K05863	1	1.73755e-15	106.58	2	AAYFGIYDTAK(1)GMLPDPK	-2.9528	0.332		0.332	1.577	1.069	0.9
map04020 Calcium signaling pathway	0.187294	1.86	P12236	147	K	0.291	0.0288919	Down	ADP/ATP translocase 3 OS=Homo sapiens OX=9606 GN=SLC25A6 PE=1 SV=4	SLC25A6	K05863	1	1.55471e-07	157.77	2	LAADVGK(1)SGTER	-2.8609	0.656	0.586	0.268	2.323	1.841	1.017
map04020 Calcium signaling pathway	0.187294	1.86	Q08209	323	K	0.387	0.0316177	Down	Serine/threonine-protein phosphatase 2B catalytic subunit alpha isoform OS=Homo sapiens OX=9606 GN=PPP3CA PE=1 SV=1	PPP3CA	K04348	1	3.08677e-15	114.93	2	AAVLK(1)YENNVMNIR	-5.7491	0.826	0.633			2.091	1.675
map04020 Calcium signaling pathway	0.187294	1.86	P20020	64	K	0.56	0.00760658	Down	Plasma membrane calcium-transporting ATPase 1 OS=Homo sapiens OX=9606 GN=ATP2B1 PE=1 SV=4	ATP2B1	K05850	1	4.18742e-72	212.5	2	LK(1)TSPNEGLSGNPADLER	-5.9593	0.923	0.901		1.484	1.858	1.548
map04020 Calcium signaling pathway	0.187294	1.86	P20020	590	K	0.515	0.0374273	Down	Plasma membrane calcium-transporting ATPase 1 OS=Homo sapiens OX=9606 GN=ATP2B1 PE=1 SV=4	ATP2B1	K05850	1	5.85933e-06	160.62	2	SMSTVLK(1)NSDGSYR	-3.3704	0.922	0.755		1.488		1.771
map04020 Calcium signaling pathway	0.187294	1.86	Q13554	69	K	0.425	0.0145479	Down	Calcium/calmodulin-dependent protein kinase type II subunit beta OS=Homo sapiens OX=9606 GN=CAMK2B PE=1 SV=3	CAMK2B	K04515	1	0.000355844	94.806	3	LLK(1)HSNIVR	-4.3855	0.941	0.622		1.638	1.979	1.899
map04022 cGMP-PKG signaling pathway	0.00135575	3.23	P05023	444	K	0.417	0.0245482	Down	Sodium/potassium-transporting ATPase subunit alpha-1 OS=Homo sapiens OX=9606 GN=ATP1A1 PE=1 SV=1	ATP1A1	K01539	1	4.24505e-42	195.09	2	AVFQANQENLPILK(1)R	-0.6024	0.999	0.751	0.806	2.507		1.584
map04022 cGMP-PKG signaling pathway	0.00135575	3.23	P50993	375	K	0.12	0.0348249	Down	Sodium/potassium-transporting ATPase subunit alpha-2 OS=Homo sapiens OX=9606 GN=ATP1A2 PE=1 SV=1	ATP1A2	K01539	1	7.22753e-119	240.14	3	NLEAVETLGSTSTICSDK(1)TGTLTQNR	-2.1175	0.514		0.237		3.625	2.641
map04022 cGMP-PKG signaling pathway	0.00135575	3.23	P50993	770	K	0.119	0.0315237	Down	Sodium/potassium-transporting ATPase subunit alpha-2 OS=Homo sapiens OX=9606 GN=ATP1A2 PE=1 SV=1	ATP1A2	K01539	1	0.00529901	82.716	2	LIFDNLK(1)K	-8.1987		0.299	0.396	3.067	4.486	1.183
map04022 cGMP-PKG signaling pathway	0.00135575	3.23	P05026	216	K	0.317	0.0382281	Down	Sodium/potassium-transporting ATPase subunit beta-1 OS=Homo sapiens OX=9606 GN=ATP1B1 PE=1 SV=1	ATP1B1	K01540	1	9.9548e-08	130.99	2	YNPNVLPVQCTGK(1)R	-3.8605	0.386	0.62			1.576	1.6
map04022 cGMP-PKG signaling pathway	0.00135575	3.23	P05141	199	K	0.281	0.0102126	Down	ADP/ATP translocase 2 OS=Homo sapiens OX=9606 GN=SLC25A5 PE=1 SV=7	SLC25A5	K05863	1	1.73755e-15	106.58	2	AAYFGIYDTAK(1)GMLPDPK	-2.9528	0.332		0.332	1.577	1.069	0.9
map04022 cGMP-PKG signaling pathway	0.00135575	3.23	P61586	104	K	0.157	0.0459742	Down	Transforming protein RhoA OS=Homo sapiens OX=9606 GN=RHOA PE=1 SV=1	RHOA	K04513	1	2.84611e-12	111.98	3	WTPEVK(1)HFCPNVPIILVGNK	-7.8123		0.243	0.576	2.643	2.581
map04022 cGMP-PKG signaling pathway	0.00135575	3.23	P61586	162	K	0.401	0.0131434	Down	Transforming protein RhoA OS=Homo sapiens OX=9606 GN=RHOA PE=1 SV=1	RHOA	K04513	1	0.000145487	89.382	2	IGAFGYMECSAK(1)TK	-2.3321	0.809	0.513		1.554	1.618	1.775
map04022 cGMP-PKG signaling pathway	0.00135575	3.23	P12236	147	K	0.291	0.0288919	Down	ADP/ATP translocase 3 OS=Homo sapiens OX=9606 GN=SLC25A6 PE=1 SV=4	SLC25A6	K05863	1	1.55471e-07	157.77	2	LAADVGK(1)SGTER	-2.8609	0.656	0.586	0.268	2.323	1.841	1.017
map04022 cGMP-PKG signaling pathway	0.00135575	3.23	Q08209	323	K	0.387	0.0316177	Down	Serine/threonine-protein phosphatase 2B catalytic subunit alpha isoform OS=Homo sapiens OX=9606 GN=PPP3CA PE=1 SV=1	PPP3CA	K04348	1	3.08677e-15	114.93	2	AAVLK(1)YENNVMNIR	-5.7491	0.826	0.633			2.091	1.675
map04022 cGMP-PKG signaling pathway	0.00135575	3.23	P20020	64	K	0.56	0.00760658	Down	Plasma membrane calcium-transporting ATPase 1 OS=Homo sapiens OX=9606 GN=ATP2B1 PE=1 SV=4	ATP2B1	K05850	1	4.18742e-72	212.5	2	LK(1)TSPNEGLSGNPADLER	-5.9593	0.923	0.901		1.484	1.858	1.548
map04022 cGMP-PKG signaling pathway	0.00135575	3.23	P20020	590	K	0.515	0.0374273	Down	Plasma membrane calcium-transporting ATPase 1 OS=Homo sapiens OX=9606 GN=ATP2B1 PE=1 SV=4	ATP2B1	K05850	1	5.85933e-06	160.62	2	SMSTVLK(1)NSDGSYR	-3.3704	0.922	0.755		1.488		1.771
map04022 cGMP-PKG signaling pathway	0.00135575	3.23	P28482	138	K	0.498	0.00378019	Down	Mitogen-activated protein kinase 1 OS=Homo sapiens OX=9606 GN=MAPK1 PE=1 SV=3	MAPK1	K04371	1	7.2177e-05	134.2	3	GLK(1)YIHSANVLHR	-6.1004	0.848	0.808	0.66	1.363	1.471	1.815
map04022 cGMP-PKG signaling pathway	0.00135575	3.23	P28482	270	K	0.525	0.0423994	Down	Mitogen-activated protein kinase 1 OS=Homo sapiens OX=9606 GN=MAPK1 PE=1 SV=3	MAPK1	K04371	1	6.06964e-05	119.07	2	NYLLSLPHK(1)NK	-4.3111	0.84	0.967	0.802	2.364	1.304	1.303
map04024 cAMP signaling pathway	0.0322027	2.25	P05023	444	K	0.417	0.0245482	Down	Sodium/potassium-transporting ATPase subunit alpha-1 OS=Homo sapiens OX=9606 GN=ATP1A1 PE=1 SV=1	ATP1A1	K01539	1	4.24505e-42	195.09	2	AVFQANQENLPILK(1)R	-0.6024	0.999	0.751	0.806	2.507		1.584
map04024 cAMP signaling pathway	0.0322027	2.25	P50993	375	K	0.12	0.0348249	Down	Sodium/potassium-transporting ATPase subunit alpha-2 OS=Homo sapiens OX=9606 GN=ATP1A2 PE=1 SV=1	ATP1A2	K01539	1	7.22753e-119	240.14	3	NLEAVETLGSTSTICSDK(1)TGTLTQNR	-2.1175	0.514		0.237		3.625	2.641
map04024 cAMP signaling pathway	0.0322027	2.25	P50993	770	K	0.119	0.0315237	Down	Sodium/potassium-transporting ATPase subunit alpha-2 OS=Homo sapiens OX=9606 GN=ATP1A2 PE=1 SV=1	ATP1A2	K01539	1	0.00529901	82.716	2	LIFDNLK(1)K	-8.1987		0.299	0.396	3.067	4.486	1.183
map04024 cAMP signaling pathway	0.0322027	2.25	P05026	216	K	0.317	0.0382281	Down	Sodium/potassium-transporting ATPase subunit beta-1 OS=Homo sapiens OX=9606 GN=ATP1B1 PE=1 SV=1	ATP1B1	K01540	1	9.9548e-08	130.99	2	YNPNVLPVQCTGK(1)R	-3.8605	0.386	0.62			1.576	1.6
map04024 cAMP signaling pathway	0.0322027	2.25	P61586	104	K	0.157	0.0459742	Down	Transforming protein RhoA OS=Homo sapiens OX=9606 GN=RHOA PE=1 SV=1	RHOA	K04513	1	2.84611e-12	111.98	3	WTPEVK(1)HFCPNVPIILVGNK	-7.8123		0.243	0.576	2.643	2.581
map04024 cAMP signaling pathway	0.0322027	2.25	P61586	162	K	0.401	0.0131434	Down	Transforming protein RhoA OS=Homo sapiens OX=9606 GN=RHOA PE=1 SV=1	RHOA	K04513	1	0.000145487	89.382	2	IGAFGYMECSAK(1)TK	-2.3321	0.809	0.513		1.554	1.618	1.775
map04024 cAMP signaling pathway	0.0322027	2.25	P20020	64	K	0.56	0.00760658	Down	Plasma membrane calcium-transporting ATPase 1 OS=Homo sapiens OX=9606 GN=ATP2B1 PE=1 SV=4	ATP2B1	K05850	1	4.18742e-72	212.5	2	LK(1)TSPNEGLSGNPADLER	-5.9593	0.923	0.901		1.484	1.858	1.548
map04024 cAMP signaling pathway	0.0322027	2.25	P20020	590	K	0.515	0.0374273	Down	Plasma membrane calcium-transporting ATPase 1 OS=Homo sapiens OX=9606 GN=ATP2B1 PE=1 SV=4	ATP2B1	K05850	1	5.85933e-06	160.62	2	SMSTVLK(1)NSDGSYR	-3.3704	0.922	0.755		1.488		1.771
map04024 cAMP signaling pathway	0.0322027	2.25	P28482	138	K	0.498	0.00378019	Down	Mitogen-activated protein kinase 1 OS=Homo sapiens OX=9606 GN=MAPK1 PE=1 SV=3	MAPK1	K04371	1	7.2177e-05	134.2	3	GLK(1)YIHSANVLHR	-6.1004	0.848	0.808	0.66	1.363	1.471	1.815
map04024 cAMP signaling pathway	0.0322027	2.25	P28482	270	K	0.525	0.0423994	Down	Mitogen-activated protein kinase 1 OS=Homo sapiens OX=9606 GN=MAPK1 PE=1 SV=3	MAPK1	K04371	1	6.06964e-05	119.07	2	NYLLSLPHK(1)NK	-4.3111	0.84	0.967	0.802	2.364	1.304	1.303
map04024 cAMP signaling pathway	0.0322027	2.25	Q13554	69	K	0.425	0.0145479	Down	Calcium/calmodulin-dependent protein kinase type II subunit beta OS=Homo sapiens OX=9606 GN=CAMK2B PE=1 SV=3	CAMK2B	K04515	1	0.000355844	94.806	3	LLK(1)HSNIVR	-4.3855	0.941	0.622		1.638	1.979	1.899
map04066 HIF-1 signaling pathway	0.294158	1.69	P04075	330	K	0.256	0.00924352	Down	Fructose-bisphosphate aldolase A OS=Homo sapiens OX=9606 GN=ALDOA PE=1 SV=2	ALDOA	K01623	1	4.97613e-05	123.5	2	AAQEEYVK(1)R	-4.3677	0.708	0.506	0.383	3.082	1.533	1.632
map04066 HIF-1 signaling pathway	0.294158	1.69	P04075	342	K	0.363	0.0228227	Down	Fructose-bisphosphate aldolase A OS=Homo sapiens OX=9606 GN=ALDOA PE=1 SV=2	ALDOA	K01623	1	8.64934e-146	258.71	3	ALANSLACQGK(1)YTPSGQAGAAASESLFVSNHAY	-0.31827	1.126	0.721	0.709	3.408	2.056	1.568
map04066 HIF-1 signaling pathway	0.294158	1.69	P06733	343	K	0.164	0.000283192	Down	Alpha-enolase OS=Homo sapiens OX=9606 GN=ENO1 PE=1 SV=2	ENO1	K01689	1	3.07736e-73	260.75	3	SCNCLLLK(1)VNQIGSVTESLQACK	0.11362	0.345	0.305	0.354	1.848	2.226
map04066 HIF-1 signaling pathway	0.294158	1.69	P28482	138	K	0.498	0.00378019	Down	Mitogen-activated protein kinase 1 OS=Homo sapiens OX=9606 GN=MAPK1 PE=1 SV=3	MAPK1	K04371	1	7.2177e-05	134.2	3	GLK(1)YIHSANVLHR	-6.1004	0.848	0.808	0.66	1.363	1.471	1.815
map04066 HIF-1 signaling pathway	0.294158	1.69	P28482	270	K	0.525	0.0423994	Down	Mitogen-activated protein kinase 1 OS=Homo sapiens OX=9606 GN=MAPK1 PE=1 SV=3	MAPK1	K04371	1	6.06964e-05	119.07	2	NYLLSLPHK(1)NK	-4.3111	0.84	0.967	0.802	2.364	1.304	1.303
map04066 HIF-1 signaling pathway	0.294158	1.69	Q13554	69	K	0.425	0.0145479	Down	Calcium/calmodulin-dependent protein kinase type II subunit beta OS=Homo sapiens OX=9606 GN=CAMK2B PE=1 SV=3	CAMK2B	K04515	1	0.000355844	94.806	3	LLK(1)HSNIVR	-4.3855	0.941	0.622		1.638	1.979	1.899
map04071 Sphingolipid signaling pathway	0.126322	2.05	P07339	127	K	0.373	0.0392557	Down	Cathepsin D OS=Homo sapiens OX=9606 GN=CTSD PE=1 SV=1	CTSD	K01379	1	6.48093e-05	99.174	2	YNSDK(1)SSTYVK	-5.2892	0.452	0.578		1.809	0.917	1.411
map04071 Sphingolipid signaling pathway	0.126322	2.05	P61586	104	K	0.157	0.0459742	Down	Transforming protein RhoA OS=Homo sapiens OX=9606 GN=RHOA PE=1 SV=1	RHOA	K04513	1	2.84611e-12	111.98	3	WTPEVK(1)HFCPNVPIILVGNK	-7.8123		0.243	0.576	2.643	2.581
map04071 Sphingolipid signaling pathway	0.126322	2.05	P61586	162	K	0.401	0.0131434	Down	Transforming protein RhoA OS=Homo sapiens OX=9606 GN=RHOA PE=1 SV=1	RHOA	K04513	1	0.000145487	89.382	2	IGAFGYMECSAK(1)TK	-2.3321	0.809	0.513		1.554	1.618	1.775
map04071 Sphingolipid signaling pathway	0.126322	2.05	P28482	138	K	0.498	0.00378019	Down	Mitogen-activated protein kinase 1 OS=Homo sapiens OX=9606 GN=MAPK1 PE=1 SV=3	MAPK1	K04371	1	7.2177e-05	134.2	3	GLK(1)YIHSANVLHR	-6.1004	0.848	0.808	0.66	1.363	1.471	1.815
map04071 Sphingolipid signaling pathway	0.126322	2.05	P28482	270	K	0.525	0.0423994	Down	Mitogen-activated protein kinase 1 OS=Homo sapiens OX=9606 GN=MAPK1 PE=1 SV=3	MAPK1	K04371	1	6.06964e-05	119.07	2	NYLLSLPHK(1)NK	-4.3111	0.84	0.967	0.802	2.364	1.304	1.303
map04071 Sphingolipid signaling pathway	0.126322	2.05	P30153	542	K	0.165	0.0320196	Down	Serine/threonine-protein phosphatase 2A 65 kDa regulatory subunit A alpha isoform OS=Homo sapiens OX=9606 GN=PPP2R1A PE=1 SV=4	PPP2R1A	K03456	1	0.00621146	62.969	2	FNVAK(1)SLQK	-3.9071		0.424	0.468	4.259	2.55	1.3
map04114 Oocyte meiosis	0.0127075	3	Q08209	323	K	0.387	0.0316177	Down	Serine/threonine-protein phosphatase 2B catalytic subunit alpha isoform OS=Homo sapiens OX=9606 GN=PPP3CA PE=1 SV=1	PPP3CA	K04348	1	3.08677e-15	114.93	2	AAVLK(1)YENNVMNIR	-5.7491	0.826	0.633			2.091	1.675
map04114 Oocyte meiosis	0.0127075	3	P27348	122	K	0.139	0.0376276	Down	14-3-3 protein theta OS=Homo sapiens OX=9606 GN=YWHAQ PE=1 SV=1	YWHAQ	K16197	1	0.0133969	85.813	2	MK(1)GDYFR	-3.49	0.532	0.405		4.512	2.207
map04114 Oocyte meiosis	0.0127075	3	P28482	138	K	0.498	0.00378019	Down	Mitogen-activated protein kinase 1 OS=Homo sapiens OX=9606 GN=MAPK1 PE=1 SV=3	MAPK1	K04371	1	7.2177e-05	134.2	3	GLK(1)YIHSANVLHR	-6.1004	0.848	0.808	0.66	1.363	1.471	1.815
map04114 Oocyte meiosis	0.0127075	3	P28482	270	K	0.525	0.0423994	Down	Mitogen-activated protein kinase 1 OS=Homo sapiens OX=9606 GN=MAPK1 PE=1 SV=3	MAPK1	K04371	1	6.06964e-05	119.07	2	NYLLSLPHK(1)NK	-4.3111	0.84	0.967	0.802	2.364	1.304	1.303
map04114 Oocyte meiosis	0.0127075	3	P30153	542	K	0.165	0.0320196	Down	Serine/threonine-protein phosphatase 2A 65 kDa regulatory subunit A alpha isoform OS=Homo sapiens OX=9606 GN=PPP2R1A PE=1 SV=4	PPP2R1A	K03456	1	0.00621146	62.969	2	FNVAK(1)SLQK	-3.9071		0.424	0.468	4.259	2.55	1.3
map04114 Oocyte meiosis	0.0127075	3	P61981	120	K	0.45	0.0235354	Down	14-3-3 protein gamma OS=Homo sapiens OX=9606 GN=YWHAG PE=1 SV=2	YWHAG	K16198	1	2.97402e-67	200.82	2	NCSETQYESK(1)VFYLK	-4.2515	0.891	0.928	0.714	2.56	1.787	1.285
map04114 Oocyte meiosis	0.0127075	3	P61981	142	K	0.528	0.0189912	Down	14-3-3 protein gamma OS=Homo sapiens OX=9606 GN=YWHAG PE=1 SV=2	YWHAG	K16198	1	2.51329e-06	154.81	2	YLAEVATGEK(1)R	-4.7078	0.977	0.844		2.065	1.502	1.606
map04114 Oocyte meiosis	0.0127075	3	Q13554	69	K	0.425	0.0145479	Down	Calcium/calmodulin-dependent protein kinase type II subunit beta OS=Homo sapiens OX=9606 GN=CAMK2B PE=1 SV=3	CAMK2B	K04515	1	0.000355844	94.806	3	LLK(1)HSNIVR	-4.3855	0.941	0.622		1.638	1.979	1.899
map04140 Autophagy - animal	0.037401	2.64	P07339	127	K	0.373	0.0392557	Down	Cathepsin D OS=Homo sapiens OX=9606 GN=CTSD PE=1 SV=1	CTSD	K01379	1	6.48093e-05	99.174	2	YNSDK(1)SSTYVK	-5.2892	0.452	0.578		1.809	0.917	1.411
map04140 Autophagy - animal	0.037401	2.64	P07858	220	K	0.262	0.0331137	Down	Cathepsin B OS=Homo sapiens OX=9606 GN=CTSB PE=1 SV=3	CTSB	K01363	1	3.37055e-10	126.17	2	ICEPGYSPTYK(1)QDK	-4.8146	0.216	0.271		1.13	0.729
map04140 Autophagy - animal	0.037401	2.64	P09429	30	K	0.468	0.00316491	Down	High mobility group protein B1 OS=Homo sapiens OX=9606 GN=HMGB1 PE=1 SV=3	HMGB1	K10802	1	5.26639e-05	95.656	3	K(1)HPDASVNFSEFSK	-4.6644	0.567	0.509	0.492		1.217	1.017
map04140 Autophagy - animal	0.037401	2.64	P28482	138	K	0.498	0.00378019	Down	Mitogen-activated protein kinase 1 OS=Homo sapiens OX=9606 GN=MAPK1 PE=1 SV=3	MAPK1	K04371	1	7.2177e-05	134.2	3	GLK(1)YIHSANVLHR	-6.1004	0.848	0.808	0.66	1.363	1.471	1.815
map04140 Autophagy - animal	0.037401	2.64	P28482	270	K	0.525	0.0423994	Down	Mitogen-activated protein kinase 1 OS=Homo sapiens OX=9606 GN=MAPK1 PE=1 SV=3	MAPK1	K04371	1	6.06964e-05	119.07	2	NYLLSLPHK(1)NK	-4.3111	0.84	0.967	0.802	2.364	1.304	1.303
map04140 Autophagy - animal	0.037401	2.64	Q9NT62	185	K	0.218	0.0203714	Down	Ubiquitin-like-conjugating enzyme ATG3 OS=Homo sapiens OX=9606 GN=ATG3 PE=1 SV=1	ATG3	K08343	1	4.57852e-16	139.94	2	AK(1)TDAGGEDAILQTR	-6.3767	0.475		0.317	1.254	1.516	2.674
map04141 Protein processing in endoplasmic reticulum	0.13627	1.84	P07900	112	K	0.217	0.0235457	Down	Heat shock protein HSP 90-alpha OS=Homo sapiens OX=9606 GN=HSP90AA1 PE=1 SV=5	HSP90AA1	K04079	1	8.65796e-33	160.07	2	ADLINNLGTIAK(1)SGTK	-6.0572	0.693	0.358	0.567	4.384	1.456	1.617
map04141 Protein processing in endoplasmic reticulum	0.13627	1.84	P07900	632	K	0.413	0.0322075	Down	Heat shock protein HSP 90-alpha OS=Homo sapiens OX=9606 GN=HSP90AA1 PE=1 SV=5	HSP90AA1	K04079	1	1.27501e-18	124.62	3	K(1)HLEINPDHSIIETLR	-7.1392	0.896	0.508	0.564	2.055	1.694	1.021
map04141 Protein processing in endoplasmic reticulum	0.13627	1.84	P07900	283	K	0.366	0.00553349	Down	Heat shock protein HSP 90-alpha OS=Homo sapiens OX=9606 GN=HSP90AA1 PE=1 SV=5	HSP90AA1	K04079	1	1.33577e-14	183.57	2	EK(1)YIDQEELNK	-4.1913	0.958	0.546	0.579	2.147	1.772	1.765
map04141 Protein processing in endoplasmic reticulum	0.13627	1.84	P07900	185	K	0.242	0.00357787	Down	Heat shock protein HSP 90-alpha OS=Homo sapiens OX=9606 GN=HSP90AA1 PE=1 SV=5	HSP90AA1	K04079	1	0.00194946	83.358	2	GTK(1)VILHLK	-5.1043	0.58		0.436	1.945	1.811	2.533
map04141 Protein processing in endoplasmic reticulum	0.13627	1.84	P08238	559	K	0.309	0.027258	Down	Heat shock protein HSP 90-beta OS=Homo sapiens OX=9606 GN=HSP90AB1 PE=1 SV=4	HSP90AB1	K04079	1	0.00191826	106.93	2	AK(1)FENLCK	-3.086	0.828	0.53	0.471	3.129	1.561	1.223
map04141 Protein processing in endoplasmic reticulum	0.13627	1.84	P13667	533	K	0.349	0.0072404	Down	Protein disulfide-isomerase A4 OS=Homo sapiens OX=9606 GN=PDIA4 PE=1 SV=2	PDIA4	K09582	1	3.09838e-06	95.345	2	VVVGK(1)TFDSIVMDPK	-1.0518	0.329		0.277	0.987	0.934	0.686
map04141 Protein processing in endoplasmic reticulum	0.13627	1.84	P14625	161	K	0.372	0.0391766	Down	Endoplasmin OS=Homo sapiens OX=9606 GN=HSP90B1 PE=1 SV=1	HSP90B1	K09487	1	1.01366e-32	188.6	2	EELVK(1)NLGTIAK	-3.602	0.349		0.296	1.15	0.88	0.57
map04141 Protein processing in endoplasmic reticulum	0.13627	1.84	P14625	168	K	0.218	0.0355353	Down	Endoplasmin OS=Homo sapiens OX=9606 GN=HSP90B1 PE=1 SV=1	HSP90B1	K09487	1	2.36205e-69	252.02	2	NLGTIAK(1)SGTSEFLNK	-1.4325	0.358	0.251	0.267	2.319	1.17	0.534
map04141 Protein processing in endoplasmic reticulum	0.13627	1.84	P14625	95	K	0.303	0.048169	Down	Endoplasmin OS=Homo sapiens OX=9606 GN=HSP90B1 PE=1 SV=1	HSP90B1	K09487	1	2.23114e-13	163.2	2	LIINSLYK(1)NK	-8.0736	0.538	0.207	0.373	2.041	0.889	0.757
map04141 Protein processing in endoplasmic reticulum	0.13627	1.84	P27824	127	K	0.243	0.0225698	Down	Calnexin OS=Homo sapiens OX=9606 GN=CANX PE=1 SV=2	CANX	K08054	1	0.000231988	107.08	3	AK(1)HHAISAK	-2.5346	0.252		0.178	1.015	1.099	0.539
map04141 Protein processing in endoplasmic reticulum	0.13627	1.84	P27824	210	K	0.389	0.0331981	Down	Calnexin OS=Homo sapiens OX=9606 GN=CANX PE=1 SV=2	CANX	K08054	1	4.03999e-05	140.57	2	NPK(1)TGIYEEK	-3.8277	0.369		0.282	1.14	0.641	0.731
map04141 Protein processing in endoplasmic reticulum	0.13627	1.84	P27824	458	K	0.331	0.045113	Down	Calnexin OS=Homo sapiens OX=9606 GN=CANX PE=1 SV=2	CANX	K08054	1	9.74359e-53	228.73	2	IVDDWANDGWGLK(1)K	-2.0038	0.333		0.224	1.222	0.723	0.576
map04141 Protein processing in endoplasmic reticulum	0.13627	1.84	P30101	218	K	0.418	0.025017	Down	Protein disulfide-isomerase A3 OS=Homo sapiens OX=9606 GN=PDIA3 PE=1 SV=4	PDIA3	K08056	1	6.45462e-24	166.65	2	FEDK(1)TVAYTEQK	-4.0681	0.387		0.31	1.041	0.833	0.629
map04142 Lysosome	0.179723	2.04	P07339	127	K	0.373	0.0392557	Down	Cathepsin D OS=Homo sapiens OX=9606 GN=CTSD PE=1 SV=1	CTSD	K01379	1	6.48093e-05	99.174	2	YNSDK(1)SSTYVK	-5.2892	0.452	0.578		1.809	0.917	1.411
map04142 Lysosome	0.179723	2.04	P07858	220	K	0.262	0.0331137	Down	Cathepsin B OS=Homo sapiens OX=9606 GN=CTSB PE=1 SV=3	CTSB	K01363	1	3.37055e-10	126.17	2	ICEPGYSPTYK(1)QDK	-4.8146	0.216	0.271		1.13	0.729
map04142 Lysosome	0.179723	2.04	Q00610	1347	K	0.456	0.0324285	Down	Clathrin heavy chain 1 OS=Homo sapiens OX=9606 GN=CLTC PE=1 SV=5	CLTC	K04646	1	0.00264846	78.178	2	VNIPK(1)VLR	-8.111	0.941	0.806	0.565	2.272	1.612	1.189
map04151 PI3K-Akt signaling pathway	0.0298036	2.14	P07900	112	K	0.217	0.0235457	Down	Heat shock protein HSP 90-alpha OS=Homo sapiens OX=9606 GN=HSP90AA1 PE=1 SV=5	HSP90AA1	K04079	1	8.65796e-33	160.07	2	ADLINNLGTIAK(1)SGTK	-6.0572	0.693	0.358	0.567	4.384	1.456	1.617
map04151 PI3K-Akt signaling pathway	0.0298036	2.14	P07900	632	K	0.413	0.0322075	Down	Heat shock protein HSP 90-alpha OS=Homo sapiens OX=9606 GN=HSP90AA1 PE=1 SV=5	HSP90AA1	K04079	1	1.27501e-18	124.62	3	K(1)HLEINPDHSIIETLR	-7.1392	0.896	0.508	0.564	2.055	1.694	1.021
map04151 PI3K-Akt signaling pathway	0.0298036	2.14	P07900	283	K	0.366	0.00553349	Down	Heat shock protein HSP 90-alpha OS=Homo sapiens OX=9606 GN=HSP90AA1 PE=1 SV=5	HSP90AA1	K04079	1	1.33577e-14	183.57	2	EK(1)YIDQEELNK	-4.1913	0.958	0.546	0.579	2.147	1.772	1.765
map04151 PI3K-Akt signaling pathway	0.0298036	2.14	P07900	185	K	0.242	0.00357787	Down	Heat shock protein HSP 90-alpha OS=Homo sapiens OX=9606 GN=HSP90AA1 PE=1 SV=5	HSP90AA1	K04079	1	0.00194946	83.358	2	GTK(1)VILHLK	-5.1043	0.58		0.436	1.945	1.811	2.533
map04151 PI3K-Akt signaling pathway	0.0298036	2.14	P08238	559	K	0.309	0.027258	Down	Heat shock protein HSP 90-beta OS=Homo sapiens OX=9606 GN=HSP90AB1 PE=1 SV=4	HSP90AB1	K04079	1	0.00191826	106.93	2	AK(1)FENLCK	-3.086	0.828	0.53	0.471	3.129	1.561	1.223
map04151 PI3K-Akt signaling pathway	0.0298036	2.14	P14625	161	K	0.372	0.0391766	Down	Endoplasmin OS=Homo sapiens OX=9606 GN=HSP90B1 PE=1 SV=1	HSP90B1	K09487	1	1.01366e-32	188.6	2	EELVK(1)NLGTIAK	-3.602	0.349		0.296	1.15	0.88	0.57
map04151 PI3K-Akt signaling pathway	0.0298036	2.14	P14625	168	K	0.218	0.0355353	Down	Endoplasmin OS=Homo sapiens OX=9606 GN=HSP90B1 PE=1 SV=1	HSP90B1	K09487	1	2.36205e-69	252.02	2	NLGTIAK(1)SGTSEFLNK	-1.4325	0.358	0.251	0.267	2.319	1.17	0.534
map04151 PI3K-Akt signaling pathway	0.0298036	2.14	P14625	95	K	0.303	0.048169	Down	Endoplasmin OS=Homo sapiens OX=9606 GN=HSP90B1 PE=1 SV=1	HSP90B1	K09487	1	2.23114e-13	163.2	2	LIINSLYK(1)NK	-8.0736	0.538	0.207	0.373	2.041	0.889	0.757
map04151 PI3K-Akt signaling pathway	0.0298036	2.14	P27348	122	K	0.139	0.0376276	Down	14-3-3 protein theta OS=Homo sapiens OX=9606 GN=YWHAQ PE=1 SV=1	YWHAQ	K16197	1	0.0133969	85.813	2	MK(1)GDYFR	-3.49	0.532	0.405		4.512	2.207
map04151 PI3K-Akt signaling pathway	0.0298036	2.14	P28482	138	K	0.498	0.00378019	Down	Mitogen-activated protein kinase 1 OS=Homo sapiens OX=9606 GN=MAPK1 PE=1 SV=3	MAPK1	K04371	1	7.2177e-05	134.2	3	GLK(1)YIHSANVLHR	-6.1004	0.848	0.808	0.66	1.363	1.471	1.815
map04151 PI3K-Akt signaling pathway	0.0298036	2.14	P28482	270	K	0.525	0.0423994	Down	Mitogen-activated protein kinase 1 OS=Homo sapiens OX=9606 GN=MAPK1 PE=1 SV=3	MAPK1	K04371	1	6.06964e-05	119.07	2	NYLLSLPHK(1)NK	-4.3111	0.84	0.967	0.802	2.364	1.304	1.303
map04151 PI3K-Akt signaling pathway	0.0298036	2.14	P30153	542	K	0.165	0.0320196	Down	Serine/threonine-protein phosphatase 2A 65 kDa regulatory subunit A alpha isoform OS=Homo sapiens OX=9606 GN=PPP2R1A PE=1 SV=4	PPP2R1A	K03456	1	0.00621146	62.969	2	FNVAK(1)SLQK	-3.9071		0.424	0.468	4.259	2.55	1.3
map04151 PI3K-Akt signaling pathway	0.0298036	2.14	P61981	120	K	0.45	0.0235354	Down	14-3-3 protein gamma OS=Homo sapiens OX=9606 GN=YWHAG PE=1 SV=2	YWHAG	K16198	1	2.97402e-67	200.82	2	NCSETQYESK(1)VFYLK	-4.2515	0.891	0.928	0.714	2.56	1.787	1.285
map04151 PI3K-Akt signaling pathway	0.0298036	2.14	P61981	142	K	0.528	0.0189912	Down	14-3-3 protein gamma OS=Homo sapiens OX=9606 GN=YWHAG PE=1 SV=2	YWHAG	K16198	1	2.51329e-06	154.81	2	YLAEVATGEK(1)R	-4.7078	0.977	0.844		2.065	1.502	1.606
map04151 PI3K-Akt signaling pathway	0.0298036	2.14	P62873	89	K	0.269	0.000746766	Down	Guanine nucleotide-binding protein G(I)/G(S)/G(T) subunit beta-1 OS=Homo sapiens OX=9606 GN=GNB1 PE=1 SV=3	GNB1	K04536	1	7.03952e-21	149.58	3	LIIWDSYTTNK(1)VHAIPLR	-5.8062	0.776	0.599	0.592	2.824	2.548	1.952
map04210 Apoptosis	0.0458629	2.5	P07339	127	K	0.373	0.0392557	Down	Cathepsin D OS=Homo sapiens OX=9606 GN=CTSD PE=1 SV=1	CTSD	K01379	1	6.48093e-05	99.174	2	YNSDK(1)SSTYVK	-5.2892	0.452	0.578		1.809	0.917	1.411
map04210 Apoptosis	0.0458629	2.5	P07858	220	K	0.262	0.0331137	Down	Cathepsin B OS=Homo sapiens OX=9606 GN=CTSB PE=1 SV=3	CTSB	K01363	1	3.37055e-10	126.17	2	ICEPGYSPTYK(1)QDK	-4.8146	0.216	0.271		1.13	0.729
map04210 Apoptosis	0.0458629	2.5	P28482	138	K	0.498	0.00378019	Down	Mitogen-activated protein kinase 1 OS=Homo sapiens OX=9606 GN=MAPK1 PE=1 SV=3	MAPK1	K04371	1	7.2177e-05	134.2	3	GLK(1)YIHSANVLHR	-6.1004	0.848	0.808	0.66	1.363	1.471	1.815
map04210 Apoptosis	0.0458629	2.5	P28482	270	K	0.525	0.0423994	Down	Mitogen-activated protein kinase 1 OS=Homo sapiens OX=9606 GN=MAPK1 PE=1 SV=3	MAPK1	K04371	1	6.06964e-05	119.07	2	NYLLSLPHK(1)NK	-4.3111	0.84	0.967	0.802	2.364	1.304	1.303
map04210 Apoptosis	0.0458629	2.5	P68363	112	K	0.182	0.0392123	Down	Tubulin alpha-1B chain OS=Homo sapiens OX=9606 GN=TUBA1B PE=1 SV=1	TUBA1B	K07374	1	1.00472e-07	172.92	3	GHYTIGK(1)EIIDLVLDR	-8.2739	0.228	0.455		1.653	1.017	2.968
map04210 Apoptosis	0.0458629	2.5	Q13813	2047	K	0.524	0.0174965	Down	Spectrin alpha chain, non-erythrocytic 1 OS=Homo sapiens OX=9606 GN=SPTAN1 PE=1 SV=3	SPTAN1	K06114	1	6.0152e-15	166.71	2	DQLLAAK(1)HVQSK	-4.3882	0.91	0.907	0.7	1.982	1.232	1.587
map04210 Apoptosis	0.0458629	2.5	Q13813	2404	K	0.294	0.0308808	Down	Spectrin alpha chain, non-erythrocytic 1 OS=Homo sapiens OX=9606 GN=SPTAN1 PE=1 SV=3	SPTAN1	K06114	1	2.44029e-07	126.32	2	ETENVK(1)SSEEIESAFR	-8.1403	0.799	0.488		2.985	2.07	1.503
map04214 Apoptosis - fly	0.224145	2.24	P28482	138	K	0.498	0.00378019	Down	Mitogen-activated protein kinase 1 OS=Homo sapiens OX=9606 GN=MAPK1 PE=1 SV=3	MAPK1	K04371	1	7.2177e-05	134.2	3	GLK(1)YIHSANVLHR	-6.1004	0.848	0.808	0.66	1.363	1.471	1.815
map04214 Apoptosis - fly	0.224145	2.24	P28482	270	K	0.525	0.0423994	Down	Mitogen-activated protein kinase 1 OS=Homo sapiens OX=9606 GN=MAPK1 PE=1 SV=3	MAPK1	K04371	1	6.06964e-05	119.07	2	NYLLSLPHK(1)NK	-4.3111	0.84	0.967	0.802	2.364	1.304	1.303
map04214 Apoptosis - fly	0.224145	2.24	P32119	196	K	0.425	0.0184677	Down	Peroxiredoxin-2 OS=Homo sapiens OX=9606 GN=PRDX2 PE=1 SV=5	PRDX2	K03386	1	0.00602041	109.11	2	EYFSK(1)HN	-5.6187	0.809	0.665	0.632	2.256	1.569	1.128
map04217 Necroptosis	0.00286822	3.17	P05141	199	K	0.281	0.0102126	Down	ADP/ATP translocase 2 OS=Homo sapiens OX=9606 GN=SLC25A5 PE=1 SV=7	SLC25A5	K05863	1	1.73755e-15	106.58	2	AAYFGIYDTAK(1)GMLPDPK	-2.9528	0.332		0.332	1.577	1.069	0.9
map04217 Necroptosis	0.00286822	3.17	P07900	112	K	0.217	0.0235457	Down	Heat shock protein HSP 90-alpha OS=Homo sapiens OX=9606 GN=HSP90AA1 PE=1 SV=5	HSP90AA1	K04079	1	8.65796e-33	160.07	2	ADLINNLGTIAK(1)SGTK	-6.0572	0.693	0.358	0.567	4.384	1.456	1.617
map04217 Necroptosis	0.00286822	3.17	P07900	632	K	0.413	0.0322075	Down	Heat shock protein HSP 90-alpha OS=Homo sapiens OX=9606 GN=HSP90AA1 PE=1 SV=5	HSP90AA1	K04079	1	1.27501e-18	124.62	3	K(1)HLEINPDHSIIETLR	-7.1392	0.896	0.508	0.564	2.055	1.694	1.021
map04217 Necroptosis	0.00286822	3.17	P07900	283	K	0.366	0.00553349	Down	Heat shock protein HSP 90-alpha OS=Homo sapiens OX=9606 GN=HSP90AA1 PE=1 SV=5	HSP90AA1	K04079	1	1.33577e-14	183.57	2	EK(1)YIDQEELNK	-4.1913	0.958	0.546	0.579	2.147	1.772	1.765
map04217 Necroptosis	0.00286822	3.17	P07900	185	K	0.242	0.00357787	Down	Heat shock protein HSP 90-alpha OS=Homo sapiens OX=9606 GN=HSP90AA1 PE=1 SV=5	HSP90AA1	K04079	1	0.00194946	83.358	2	GTK(1)VILHLK	-5.1043	0.58		0.436	1.945	1.811	2.533
map04217 Necroptosis	0.00286822	3.17	P08238	559	K	0.309	0.027258	Down	Heat shock protein HSP 90-beta OS=Homo sapiens OX=9606 GN=HSP90AB1 PE=1 SV=4	HSP90AB1	K04079	1	0.00191826	106.93	2	AK(1)FENLCK	-3.086	0.828	0.53	0.471	3.129	1.561	1.223
map04217 Necroptosis	0.00286822	3.17	P09429	30	K	0.468	0.00316491	Down	High mobility group protein B1 OS=Homo sapiens OX=9606 GN=HMGB1 PE=1 SV=3	HMGB1	K10802	1	5.26639e-05	95.656	3	K(1)HPDASVNFSEFSK	-4.6644	0.567	0.509	0.492		1.217	1.017
map04217 Necroptosis	0.00286822	3.17	P11216	316	K	0.277	0.0248011	Down	Glycogen phosphorylase, brain form OS=Homo sapiens OX=9606 GN=PYGB PE=1 SV=5	PYGB	K00688	1	0.00530768	76.833	3	SSK(1)FGCRDPVR	-4.9643	0.546		0.716	2.626		1.928
map04217 Necroptosis	0.00286822	3.17	P12236	147	K	0.291	0.0288919	Down	ADP/ATP translocase 3 OS=Homo sapiens OX=9606 GN=SLC25A6 PE=1 SV=4	SLC25A6	K05863	1	1.55471e-07	157.77	2	LAADVGK(1)SGTER	-2.8609	0.656	0.586	0.268	2.323	1.841	1.017
map04217 Necroptosis	0.00286822	3.17	P62937	49	K	0.221	0.00653701	Down	Peptidyl-prolyl cis-trans isomerase A OS=Homo sapiens OX=9606 GN=PPIA PE=1 SV=2	PPIA	K03767	1	3.48244e-15	187.1	2	GFGYK(1)GSCFHR	-4.3665	0.605	0.427	0.377	1.681	1.46	3.225
map04217 Necroptosis	0.00286822	3.17	P62937	31	K	0.303	0.0338607	Down	Peptidyl-prolyl cis-trans isomerase A OS=Homo sapiens OX=9606 GN=PPIA PE=1 SV=2	PPIA	K03767	1	0.000237559	127.94	2	VPK(1)TAENFR	-3.7496	0.892	0.508	0.621	2.895		1.549
map04217 Necroptosis	0.00286822	3.17	Q13554	69	K	0.425	0.0145479	Down	Calcium/calmodulin-dependent protein kinase type II subunit beta OS=Homo sapiens OX=9606 GN=CAMK2B PE=1 SV=3	CAMK2B	K04515	1	0.000355844	94.806	3	LLK(1)HSNIVR	-4.3855	0.941	0.622		1.638	1.979	1.899
map04218 Cellular senescence	0.117152	2.11	P05141	199	K	0.281	0.0102126	Down	ADP/ATP translocase 2 OS=Homo sapiens OX=9606 GN=SLC25A5 PE=1 SV=7	SLC25A5	K05863	1	1.73755e-15	106.58	2	AAYFGIYDTAK(1)GMLPDPK	-2.9528	0.332		0.332	1.577	1.069	0.9
map04218 Cellular senescence	0.117152	2.11	P12236	147	K	0.291	0.0288919	Down	ADP/ATP translocase 3 OS=Homo sapiens OX=9606 GN=SLC25A6 PE=1 SV=4	SLC25A6	K05863	1	1.55471e-07	157.77	2	LAADVGK(1)SGTER	-2.8609	0.656	0.586	0.268	2.323	1.841	1.017
map04218 Cellular senescence	0.117152	2.11	Q08209	323	K	0.387	0.0316177	Down	Serine/threonine-protein phosphatase 2B catalytic subunit alpha isoform OS=Homo sapiens OX=9606 GN=PPP3CA PE=1 SV=1	PPP3CA	K04348	1	3.08677e-15	114.93	2	AAVLK(1)YENNVMNIR	-5.7491	0.826	0.633			2.091	1.675
map04218 Cellular senescence	0.117152	2.11	P28482	138	K	0.498	0.00378019	Down	Mitogen-activated protein kinase 1 OS=Homo sapiens OX=9606 GN=MAPK1 PE=1 SV=3	MAPK1	K04371	1	7.2177e-05	134.2	3	GLK(1)YIHSANVLHR	-6.1004	0.848	0.808	0.66	1.363	1.471	1.815
map04218 Cellular senescence	0.117152	2.11	P28482	270	K	0.525	0.0423994	Down	Mitogen-activated protein kinase 1 OS=Homo sapiens OX=9606 GN=MAPK1 PE=1 SV=3	MAPK1	K04371	1	6.06964e-05	119.07	2	NYLLSLPHK(1)NK	-4.3111	0.84	0.967	0.802	2.364	1.304	1.303
map04260 Cardiac muscle contraction	0.221116	1.84	P05023	444	K	0.417	0.0245482	Down	Sodium/potassium-transporting ATPase subunit alpha-1 OS=Homo sapiens OX=9606 GN=ATP1A1 PE=1 SV=1	ATP1A1	K01539	1	4.24505e-42	195.09	2	AVFQANQENLPILK(1)R	-0.6024	0.999	0.751	0.806	2.507		1.584
map04260 Cardiac muscle contraction	0.221116	1.84	P50993	375	K	0.12	0.0348249	Down	Sodium/potassium-transporting ATPase subunit alpha-2 OS=Homo sapiens OX=9606 GN=ATP1A2 PE=1 SV=1	ATP1A2	K01539	1	7.22753e-119	240.14	3	NLEAVETLGSTSTICSDK(1)TGTLTQNR	-2.1175	0.514		0.237		3.625	2.641
map04260 Cardiac muscle contraction	0.221116	1.84	P50993	770	K	0.119	0.0315237	Down	Sodium/potassium-transporting ATPase subunit alpha-2 OS=Homo sapiens OX=9606 GN=ATP1A2 PE=1 SV=1	ATP1A2	K01539	1	0.00529901	82.716	2	LIFDNLK(1)K	-8.1987		0.299	0.396	3.067	4.486	1.183
map04260 Cardiac muscle contraction	0.221116	1.84	P05026	216	K	0.317	0.0382281	Down	Sodium/potassium-transporting ATPase subunit beta-1 OS=Homo sapiens OX=9606 GN=ATP1B1 PE=1 SV=1	ATP1B1	K01540	1	9.9548e-08	130.99	2	YNPNVLPVQCTGK(1)R	-3.8605	0.386	0.62			1.576	1.6
map04261 Adrenergic signaling in cardiomyocytes	0.00781111	2.96	P05023	444	K	0.417	0.0245482	Down	Sodium/potassium-transporting ATPase subunit alpha-1 OS=Homo sapiens OX=9606 GN=ATP1A1 PE=1 SV=1	ATP1A1	K01539	1	4.24505e-42	195.09	2	AVFQANQENLPILK(1)R	-0.6024	0.999	0.751	0.806	2.507		1.584
map04261 Adrenergic signaling in cardiomyocytes	0.00781111	2.96	P50993	375	K	0.12	0.0348249	Down	Sodium/potassium-transporting ATPase subunit alpha-2 OS=Homo sapiens OX=9606 GN=ATP1A2 PE=1 SV=1	ATP1A2	K01539	1	7.22753e-119	240.14	3	NLEAVETLGSTSTICSDK(1)TGTLTQNR	-2.1175	0.514		0.237		3.625	2.641
map04261 Adrenergic signaling in cardiomyocytes	0.00781111	2.96	P50993	770	K	0.119	0.0315237	Down	Sodium/potassium-transporting ATPase subunit alpha-2 OS=Homo sapiens OX=9606 GN=ATP1A2 PE=1 SV=1	ATP1A2	K01539	1	0.00529901	82.716	2	LIFDNLK(1)K	-8.1987		0.299	0.396	3.067	4.486	1.183
map04261 Adrenergic signaling in cardiomyocytes	0.00781111	2.96	P05026	216	K	0.317	0.0382281	Down	Sodium/potassium-transporting ATPase subunit beta-1 OS=Homo sapiens OX=9606 GN=ATP1B1 PE=1 SV=1	ATP1B1	K01540	1	9.9548e-08	130.99	2	YNPNVLPVQCTGK(1)R	-3.8605	0.386	0.62			1.576	1.6
map04261 Adrenergic signaling in cardiomyocytes	0.00781111	2.96	P20020	64	K	0.56	0.00760658	Down	Plasma membrane calcium-transporting ATPase 1 OS=Homo sapiens OX=9606 GN=ATP2B1 PE=1 SV=4	ATP2B1	K05850	1	4.18742e-72	212.5	2	LK(1)TSPNEGLSGNPADLER	-5.9593	0.923	0.901		1.484	1.858	1.548
map04261 Adrenergic signaling in cardiomyocytes	0.00781111	2.96	P20020	590	K	0.515	0.0374273	Down	Plasma membrane calcium-transporting ATPase 1 OS=Homo sapiens OX=9606 GN=ATP2B1 PE=1 SV=4	ATP2B1	K05850	1	5.85933e-06	160.62	2	SMSTVLK(1)NSDGSYR	-3.3704	0.922	0.755		1.488		1.771
map04261 Adrenergic signaling in cardiomyocytes	0.00781111	2.96	P28482	138	K	0.498	0.00378019	Down	Mitogen-activated protein kinase 1 OS=Homo sapiens OX=9606 GN=MAPK1 PE=1 SV=3	MAPK1	K04371	1	7.2177e-05	134.2	3	GLK(1)YIHSANVLHR	-6.1004	0.848	0.808	0.66	1.363	1.471	1.815
map04261 Adrenergic signaling in cardiomyocytes	0.00781111	2.96	P28482	270	K	0.525	0.0423994	Down	Mitogen-activated protein kinase 1 OS=Homo sapiens OX=9606 GN=MAPK1 PE=1 SV=3	MAPK1	K04371	1	6.06964e-05	119.07	2	NYLLSLPHK(1)NK	-4.3111	0.84	0.967	0.802	2.364	1.304	1.303
map04261 Adrenergic signaling in cardiomyocytes	0.00781111	2.96	P30153	542	K	0.165	0.0320196	Down	Serine/threonine-protein phosphatase 2A 65 kDa regulatory subunit A alpha isoform OS=Homo sapiens OX=9606 GN=PPP2R1A PE=1 SV=4	PPP2R1A	K03456	1	0.00621146	62.969	2	FNVAK(1)SLQK	-3.9071		0.424	0.468	4.259	2.55	1.3
map04261 Adrenergic signaling in cardiomyocytes	0.00781111	2.96	Q13554	69	K	0.425	0.0145479	Down	Calcium/calmodulin-dependent protein kinase type II subunit beta OS=Homo sapiens OX=9606 GN=CAMK2B PE=1 SV=3	CAMK2B	K04515	1	0.000355844	94.806	3	LLK(1)HSNIVR	-4.3855	0.941	0.622		1.638	1.979	1.899
map04310 Wnt signaling pathway	0.4267	1.63	P61586	104	K	0.157	0.0459742	Down	Transforming protein RhoA OS=Homo sapiens OX=9606 GN=RHOA PE=1 SV=1	RHOA	K04513	1	2.84611e-12	111.98	3	WTPEVK(1)HFCPNVPIILVGNK	-7.8123		0.243	0.576	2.643	2.581
map04310 Wnt signaling pathway	0.4267	1.63	P61586	162	K	0.401	0.0131434	Down	Transforming protein RhoA OS=Homo sapiens OX=9606 GN=RHOA PE=1 SV=1	RHOA	K04513	1	0.000145487	89.382	2	IGAFGYMECSAK(1)TK	-2.3321	0.809	0.513		1.554	1.618	1.775
map04310 Wnt signaling pathway	0.4267	1.63	Q08209	323	K	0.387	0.0316177	Down	Serine/threonine-protein phosphatase 2B catalytic subunit alpha isoform OS=Homo sapiens OX=9606 GN=PPP3CA PE=1 SV=1	PPP3CA	K04348	1	3.08677e-15	114.93	2	AAVLK(1)YENNVMNIR	-5.7491	0.826	0.633			2.091	1.675
map04310 Wnt signaling pathway	0.4267	1.63	Q13554	69	K	0.425	0.0145479	Down	Calcium/calmodulin-dependent protein kinase type II subunit beta OS=Homo sapiens OX=9606 GN=CAMK2B PE=1 SV=3	CAMK2B	K04515	1	0.000355844	94.806	3	LLK(1)HSNIVR	-4.3855	0.941	0.622		1.638	1.979	1.899
map04350 TGF-beta signaling pathway	0.0274751	4.38	P61586	104	K	0.157	0.0459742	Down	Transforming protein RhoA OS=Homo sapiens OX=9606 GN=RHOA PE=1 SV=1	RHOA	K04513	1	2.84611e-12	111.98	3	WTPEVK(1)HFCPNVPIILVGNK	-7.8123		0.243	0.576	2.643	2.581
map04350 TGF-beta signaling pathway	0.0274751	4.38	P61586	162	K	0.401	0.0131434	Down	Transforming protein RhoA OS=Homo sapiens OX=9606 GN=RHOA PE=1 SV=1	RHOA	K04513	1	0.000145487	89.382	2	IGAFGYMECSAK(1)TK	-2.3321	0.809	0.513		1.554	1.618	1.775
map04350 TGF-beta signaling pathway	0.0274751	4.38	P28482	138	K	0.498	0.00378019	Down	Mitogen-activated protein kinase 1 OS=Homo sapiens OX=9606 GN=MAPK1 PE=1 SV=3	MAPK1	K04371	1	7.2177e-05	134.2	3	GLK(1)YIHSANVLHR	-6.1004	0.848	0.808	0.66	1.363	1.471	1.815
map04350 TGF-beta signaling pathway	0.0274751	4.38	P28482	270	K	0.525	0.0423994	Down	Mitogen-activated protein kinase 1 OS=Homo sapiens OX=9606 GN=MAPK1 PE=1 SV=3	MAPK1	K04371	1	6.06964e-05	119.07	2	NYLLSLPHK(1)NK	-4.3111	0.84	0.967	0.802	2.364	1.304	1.303
map04350 TGF-beta signaling pathway	0.0274751	4.38	P30153	542	K	0.165	0.0320196	Down	Serine/threonine-protein phosphatase 2A 65 kDa regulatory subunit A alpha isoform OS=Homo sapiens OX=9606 GN=PPP2R1A PE=1 SV=4	PPP2R1A	K03456	1	0.00621146	62.969	2	FNVAK(1)SLQK	-3.9071		0.424	0.468	4.259	2.55	1.3
map04360 Axon guidance	0.00882469	2.89	O75044	470	K	0.488	0.0421297	Down	SLIT-ROBO Rho GTPase-activating protein 2 OS=Homo sapiens OX=9606 GN=SRGAP2 PE=1 SV=3	SRGAP2	K07526	1	0.000462707	111.61	3	LQAK(1)HDLLQK	-3.5346	0.545	0.887	0.717	1.684		1.252
map04360 Axon guidance	0.00882469	2.89	P61586	104	K	0.157	0.0459742	Down	Transforming protein RhoA OS=Homo sapiens OX=9606 GN=RHOA PE=1 SV=1	RHOA	K04513	1	2.84611e-12	111.98	3	WTPEVK(1)HFCPNVPIILVGNK	-7.8123		0.243	0.576	2.643	2.581
map04360 Axon guidance	0.00882469	2.89	P61586	162	K	0.401	0.0131434	Down	Transforming protein RhoA OS=Homo sapiens OX=9606 GN=RHOA PE=1 SV=1	RHOA	K04513	1	0.000145487	89.382	2	IGAFGYMECSAK(1)TK	-2.3321	0.809	0.513		1.554	1.618	1.775
map04360 Axon guidance	0.00882469	2.89	Q08209	323	K	0.387	0.0316177	Down	Serine/threonine-protein phosphatase 2B catalytic subunit alpha isoform OS=Homo sapiens OX=9606 GN=PPP3CA PE=1 SV=1	PPP3CA	K04348	1	3.08677e-15	114.93	2	AAVLK(1)YENNVMNIR	-5.7491	0.826	0.633			2.091	1.675
map04360 Axon guidance	0.00882469	2.89	P23528	132	K	0.347	0.0332554	Down	Cofilin-1 OS=Homo sapiens OX=9606 GN=CFL1 PE=1 SV=3	CFL1	K05765	1	3.51034e-52	239.37	3	LTGIK(1)HELQANCYEEVKDR	-4.6939	0.862	0.534	0.455	2.735	1.444	1.154
map04360 Axon guidance	0.00882469	2.89	P28482	138	K	0.498	0.00378019	Down	Mitogen-activated protein kinase 1 OS=Homo sapiens OX=9606 GN=MAPK1 PE=1 SV=3	MAPK1	K04371	1	7.2177e-05	134.2	3	GLK(1)YIHSANVLHR	-6.1004	0.848	0.808	0.66	1.363	1.471	1.815
map04360 Axon guidance	0.00882469	2.89	P28482	270	K	0.525	0.0423994	Down	Mitogen-activated protein kinase 1 OS=Homo sapiens OX=9606 GN=MAPK1 PE=1 SV=3	MAPK1	K04371	1	6.06964e-05	119.07	2	NYLLSLPHK(1)NK	-4.3111	0.84	0.967	0.802	2.364	1.304	1.303
map04360 Axon guidance	0.00882469	2.89	Q13554	69	K	0.425	0.0145479	Down	Calcium/calmodulin-dependent protein kinase type II subunit beta OS=Homo sapiens OX=9606 GN=CAMK2B PE=1 SV=3	CAMK2B	K04515	1	0.000355844	94.806	3	LLK(1)HSNIVR	-4.3855	0.941	0.622		1.638	1.979	1.899
map04360 Axon guidance	0.00882469	2.89	Q16555	258	K	0.216	0.0348183	Down	Dihydropyrimidinase-related protein 2 OS=Homo sapiens OX=9606 GN=DPYSL2 PE=1 SV=1	DPYSL2	K07528	1	5.83983e-53	225.89	2	VMSK(1)SSAEVIAQAR	-5.4553	0.806	0.251		2.835	1.958	2.547
map04360 Axon guidance	0.00882469	2.89	Q16555	480	K	0.276	0.00800522	Down	Dihydropyrimidinase-related protein 2 OS=Homo sapiens OX=9606 GN=DPYSL2 PE=1 SV=1	DPYSL2	K07528	1	3.7038e-08	155.57	2	KPFPDFVYK(1)R	-4.5549	0.767	0.609	0.333	2.475	2.027	1.694
map04370 VEGF signaling pathway	0.303988	1.81	Q08209	323	K	0.387	0.0316177	Down	Serine/threonine-protein phosphatase 2B catalytic subunit alpha isoform OS=Homo sapiens OX=9606 GN=PPP3CA PE=1 SV=1	PPP3CA	K04348	1	3.08677e-15	114.93	2	AAVLK(1)YENNVMNIR	-5.7491	0.826	0.633			2.091	1.675
map04370 VEGF signaling pathway	0.303988	1.81	P28482	138	K	0.498	0.00378019	Down	Mitogen-activated protein kinase 1 OS=Homo sapiens OX=9606 GN=MAPK1 PE=1 SV=3	MAPK1	K04371	1	7.2177e-05	134.2	3	GLK(1)YIHSANVLHR	-6.1004	0.848	0.808	0.66	1.363	1.471	1.815
map04370 VEGF signaling pathway	0.303988	1.81	P28482	270	K	0.525	0.0423994	Down	Mitogen-activated protein kinase 1 OS=Homo sapiens OX=9606 GN=MAPK1 PE=1 SV=3	MAPK1	K04371	1	6.06964e-05	119.07	2	NYLLSLPHK(1)NK	-4.3111	0.84	0.967	0.802	2.364	1.304	1.303
map04380 Osteoclast differentiation	0.363107	1.58	Q08209	323	K	0.387	0.0316177	Down	Serine/threonine-protein phosphatase 2B catalytic subunit alpha isoform OS=Homo sapiens OX=9606 GN=PPP3CA PE=1 SV=1	PPP3CA	K04348	1	3.08677e-15	114.93	2	AAVLK(1)YENNVMNIR	-5.7491	0.826	0.633			2.091	1.675
map04380 Osteoclast differentiation	0.363107	1.58	P28482	138	K	0.498	0.00378019	Down	Mitogen-activated protein kinase 1 OS=Homo sapiens OX=9606 GN=MAPK1 PE=1 SV=3	MAPK1	K04371	1	7.2177e-05	134.2	3	GLK(1)YIHSANVLHR	-6.1004	0.848	0.808	0.66	1.363	1.471	1.815
map04380 Osteoclast differentiation	0.363107	1.58	P28482	270	K	0.525	0.0423994	Down	Mitogen-activated protein kinase 1 OS=Homo sapiens OX=9606 GN=MAPK1 PE=1 SV=3	MAPK1	K04371	1	6.06964e-05	119.07	2	NYLLSLPHK(1)NK	-4.3111	0.84	0.967	0.802	2.364	1.304	1.303
map04390 Hippo signaling pathway	0.153484	2.19	P27348	122	K	0.139	0.0376276	Down	14-3-3 protein theta OS=Homo sapiens OX=9606 GN=YWHAQ PE=1 SV=1	YWHAQ	K16197	1	0.0133969	85.813	2	MK(1)GDYFR	-3.49	0.532	0.405		4.512	2.207
map04390 Hippo signaling pathway	0.153484	2.19	P30153	542	K	0.165	0.0320196	Down	Serine/threonine-protein phosphatase 2A 65 kDa regulatory subunit A alpha isoform OS=Homo sapiens OX=9606 GN=PPP2R1A PE=1 SV=4	PPP2R1A	K03456	1	0.00621146	62.969	2	FNVAK(1)SLQK	-3.9071		0.424	0.468	4.259	2.55	1.3
map04390 Hippo signaling pathway	0.153484	2.19	P61981	120	K	0.45	0.0235354	Down	14-3-3 protein gamma OS=Homo sapiens OX=9606 GN=YWHAG PE=1 SV=2	YWHAG	K16198	1	2.97402e-67	200.82	2	NCSETQYESK(1)VFYLK	-4.2515	0.891	0.928	0.714	2.56	1.787	1.285
map04390 Hippo signaling pathway	0.153484	2.19	P61981	142	K	0.528	0.0189912	Down	14-3-3 protein gamma OS=Homo sapiens OX=9606 GN=YWHAG PE=1 SV=2	YWHAG	K16198	1	2.51329e-06	154.81	2	YLAEVATGEK(1)R	-4.7078	0.977	0.844		2.065	1.502	1.606
map04391 Hippo signaling pathway - fly	0.128393	3.17	P27348	122	K	0.139	0.0376276	Down	14-3-3 protein theta OS=Homo sapiens OX=9606 GN=YWHAQ PE=1 SV=1	YWHAQ	K16197	1	0.0133969	85.813	2	MK(1)GDYFR	-3.49	0.532	0.405		4.512	2.207
map04391 Hippo signaling pathway - fly	0.128393	3.17	P30153	542	K	0.165	0.0320196	Down	Serine/threonine-protein phosphatase 2A 65 kDa regulatory subunit A alpha isoform OS=Homo sapiens OX=9606 GN=PPP2R1A PE=1 SV=4	PPP2R1A	K03456	1	0.00621146	62.969	2	FNVAK(1)SLQK	-3.9071		0.424	0.468	4.259	2.55	1.3
map04520 Adherens junction	0.193281	1.97	O60716	433	K	0.349	0.0215794	Down	Catenin delta-1 OS=Homo sapiens OX=9606 GN=CTNND1 PE=1 SV=1	CTNND1	K05690	1	4.42526e-09	95.345	3	EVHLGACGALK(1)NISFGR	-6.3948	0.407		0.509	1.168		1.457
map04520 Adherens junction	0.193281	1.97	P61586	104	K	0.157	0.0459742	Down	Transforming protein RhoA OS=Homo sapiens OX=9606 GN=RHOA PE=1 SV=1	RHOA	K04513	1	2.84611e-12	111.98	3	WTPEVK(1)HFCPNVPIILVGNK	-7.8123		0.243	0.576	2.643	2.581
map04520 Adherens junction	0.193281	1.97	P61586	162	K	0.401	0.0131434	Down	Transforming protein RhoA OS=Homo sapiens OX=9606 GN=RHOA PE=1 SV=1	RHOA	K04513	1	0.000145487	89.382	2	IGAFGYMECSAK(1)TK	-2.3321	0.809	0.513		1.554	1.618	1.775
map04520 Adherens junction	0.193281	1.97	P28482	138	K	0.498	0.00378019	Down	Mitogen-activated protein kinase 1 OS=Homo sapiens OX=9606 GN=MAPK1 PE=1 SV=3	MAPK1	K04371	1	7.2177e-05	134.2	3	GLK(1)YIHSANVLHR	-6.1004	0.848	0.808	0.66	1.363	1.471	1.815
map04520 Adherens junction	0.193281	1.97	P28482	270	K	0.525	0.0423994	Down	Mitogen-activated protein kinase 1 OS=Homo sapiens OX=9606 GN=MAPK1 PE=1 SV=3	MAPK1	K04371	1	6.06964e-05	119.07	2	NYLLSLPHK(1)NK	-4.3111	0.84	0.967	0.802	2.364	1.304	1.303
map04530 Tight junction	0.0970446	2.02	P61586	104	K	0.157	0.0459742	Down	Transforming protein RhoA OS=Homo sapiens OX=9606 GN=RHOA PE=1 SV=1	RHOA	K04513	1	2.84611e-12	111.98	3	WTPEVK(1)HFCPNVPIILVGNK	-7.8123		0.243	0.576	2.643	2.581
map04530 Tight junction	0.0970446	2.02	P61586	162	K	0.401	0.0131434	Down	Transforming protein RhoA OS=Homo sapiens OX=9606 GN=RHOA PE=1 SV=1	RHOA	K04513	1	0.000145487	89.382	2	IGAFGYMECSAK(1)TK	-2.3321	0.809	0.513		1.554	1.618	1.775
map04530 Tight junction	0.0970446	2.02	P15311	143	K	0.539	0.0373548	Down	Ezrin OS=Homo sapiens OX=9606 GN=EZR PE=1 SV=4	EZR	K08007	1	0.000804396	69.276	3	EVHK(1)SGYLSSER	-5.7877		0.993	0.793	1.744	1.571
map04530 Tight junction	0.0970446	2.02	P26038	143	K	0.416	0.0168252	Down	Moesin OS=Homo sapiens OX=9606 GN=MSN PE=1 SV=3	MSN	K05763	1	7.94857e-10	117.21	2	EVHK(1)SGYLAGDK	-4.8605	0.384		0.375	0.959	0.687	1.088
map04530 Tight junction	0.0970446	2.02	P26038	3	K	0.391	0.0124433	Down	Moesin OS=Homo sapiens OX=9606 GN=MSN PE=1 SV=3	MSN	K05763	1	0.0101761	91.783	2	PK(1)TISVR	-3.2062	0.35		0.344	1.001	0.991	0.67
map04530 Tight junction	0.0970446	2.02	P30153	542	K	0.165	0.0320196	Down	Serine/threonine-protein phosphatase 2A 65 kDa regulatory subunit A alpha isoform OS=Homo sapiens OX=9606 GN=PPP2R1A PE=1 SV=4	PPP2R1A	K03456	1	0.00621146	62.969	2	FNVAK(1)SLQK	-3.9071		0.424	0.468	4.259	2.55	1.3
map04530 Tight junction	0.0970446	2.02	P68363	112	K	0.182	0.0392123	Down	Tubulin alpha-1B chain OS=Homo sapiens OX=9606 GN=TUBA1B PE=1 SV=1	TUBA1B	K07374	1	1.00472e-07	172.92	3	GHYTIGK(1)EIIDLVLDR	-8.2739	0.228	0.455		1.653	1.017	2.968
map04610 Complement and coagulation cascades	0.128625	2.38	P01023	531	K	0.519	0.0301496	Down	Alpha-2-macroglobulin OS=Homo sapiens OX=9606 GN=A2M PE=1 SV=3	A2M	K03910	1	1.29027e-09	102.57	3	GHFSISIPVK(1)SDIAPVAR	-7.201	0.664	0.617	0.499	1.419	1.217	0.796
map04610 Complement and coagulation cascades	0.128625	2.38	P02671	89	K	0.46	0.0324963	Down	Fibrinogen alpha chain OS=Homo sapiens OX=9606 GN=FGA PE=1 SV=2	FGA	K03903	1	5.14799e-07	141.29	2	LK(1)NSLFEYQK	-2.0135	0.462		0.363	1.053	0.97	0.667
map04610 Complement and coagulation cascades	0.128625	2.38	P10909	340	K	0.508	0.0194405	Down	Clusterin OS=Homo sapiens OX=9606 GN=CLU PE=1 SV=1	CLU	K17252	1	0.00884752	117.39	2	K(1)YNELLK	-3.5157	0.569	0.74	0.449	1.375	1.147	0.939
map04610 Complement and coagulation cascades	0.128625	2.38	P10909	222	K	0.394	0.0295643	Down	Clusterin OS=Homo sapiens OX=9606 GN=CLU PE=1 SV=1	CLU	K17252	1	0.00111341	111.61	3	RPHFFFPK(1)SR	-5.6462	0.701	0.395	0.508	1.936	0.91	1.23
map04611 Platelet activation	0.48251	1.36	P02671	89	K	0.46	0.0324963	Down	Fibrinogen alpha chain OS=Homo sapiens OX=9606 GN=FGA PE=1 SV=2	FGA	K03903	1	5.14799e-07	141.29	2	LK(1)NSLFEYQK	-2.0135	0.462		0.363	1.053	0.97	0.667
map04611 Platelet activation	0.48251	1.36	P61586	104	K	0.157	0.0459742	Down	Transforming protein RhoA OS=Homo sapiens OX=9606 GN=RHOA PE=1 SV=1	RHOA	K04513	1	2.84611e-12	111.98	3	WTPEVK(1)HFCPNVPIILVGNK	-7.8123		0.243	0.576	2.643	2.581
map04611 Platelet activation	0.48251	1.36	P61586	162	K	0.401	0.0131434	Down	Transforming protein RhoA OS=Homo sapiens OX=9606 GN=RHOA PE=1 SV=1	RHOA	K04513	1	0.000145487	89.382	2	IGAFGYMECSAK(1)TK	-2.3321	0.809	0.513		1.554	1.618	1.775
map04611 Platelet activation	0.48251	1.36	P28482	138	K	0.498	0.00378019	Down	Mitogen-activated protein kinase 1 OS=Homo sapiens OX=9606 GN=MAPK1 PE=1 SV=3	MAPK1	K04371	1	7.2177e-05	134.2	3	GLK(1)YIHSANVLHR	-6.1004	0.848	0.808	0.66	1.363	1.471	1.815
map04611 Platelet activation	0.48251	1.36	P28482	270	K	0.525	0.0423994	Down	Mitogen-activated protein kinase 1 OS=Homo sapiens OX=9606 GN=MAPK1 PE=1 SV=3	MAPK1	K04371	1	6.06964e-05	119.07	2	NYLLSLPHK(1)NK	-4.3111	0.84	0.967	0.802	2.364	1.304	1.303
map04612 Antigen processing and presentation	0.00299234	4.75	P07858	220	K	0.262	0.0331137	Down	Cathepsin B OS=Homo sapiens OX=9606 GN=CTSB PE=1 SV=3	CTSB	K01363	1	3.37055e-10	126.17	2	ICEPGYSPTYK(1)QDK	-4.8146	0.216	0.271		1.13	0.729
map04612 Antigen processing and presentation	0.00299234	4.75	P07900	112	K	0.217	0.0235457	Down	Heat shock protein HSP 90-alpha OS=Homo sapiens OX=9606 GN=HSP90AA1 PE=1 SV=5	HSP90AA1	K04079	1	8.65796e-33	160.07	2	ADLINNLGTIAK(1)SGTK	-6.0572	0.693	0.358	0.567	4.384	1.456	1.617
map04612 Antigen processing and presentation	0.00299234	4.75	P07900	632	K	0.413	0.0322075	Down	Heat shock protein HSP 90-alpha OS=Homo sapiens OX=9606 GN=HSP90AA1 PE=1 SV=5	HSP90AA1	K04079	1	1.27501e-18	124.62	3	K(1)HLEINPDHSIIETLR	-7.1392	0.896	0.508	0.564	2.055	1.694	1.021
map04612 Antigen processing and presentation	0.00299234	4.75	P07900	283	K	0.366	0.00553349	Down	Heat shock protein HSP 90-alpha OS=Homo sapiens OX=9606 GN=HSP90AA1 PE=1 SV=5	HSP90AA1	K04079	1	1.33577e-14	183.57	2	EK(1)YIDQEELNK	-4.1913	0.958	0.546	0.579	2.147	1.772	1.765
map04612 Antigen processing and presentation	0.00299234	4.75	P07900	185	K	0.242	0.00357787	Down	Heat shock protein HSP 90-alpha OS=Homo sapiens OX=9606 GN=HSP90AA1 PE=1 SV=5	HSP90AA1	K04079	1	0.00194946	83.358	2	GTK(1)VILHLK	-5.1043	0.58		0.436	1.945	1.811	2.533
map04612 Antigen processing and presentation	0.00299234	4.75	P08238	559	K	0.309	0.027258	Down	Heat shock protein HSP 90-beta OS=Homo sapiens OX=9606 GN=HSP90AB1 PE=1 SV=4	HSP90AB1	K04079	1	0.00191826	106.93	2	AK(1)FENLCK	-3.086	0.828	0.53	0.471	3.129	1.561	1.223
map04612 Antigen processing and presentation	0.00299234	4.75	P27824	127	K	0.243	0.0225698	Down	Calnexin OS=Homo sapiens OX=9606 GN=CANX PE=1 SV=2	CANX	K08054	1	0.000231988	107.08	3	AK(1)HHAISAK	-2.5346	0.252		0.178	1.015	1.099	0.539
map04612 Antigen processing and presentation	0.00299234	4.75	P27824	210	K	0.389	0.0331981	Down	Calnexin OS=Homo sapiens OX=9606 GN=CANX PE=1 SV=2	CANX	K08054	1	4.03999e-05	140.57	2	NPK(1)TGIYEEK	-3.8277	0.369		0.282	1.14	0.641	0.731
map04612 Antigen processing and presentation	0.00299234	4.75	P27824	458	K	0.331	0.045113	Down	Calnexin OS=Homo sapiens OX=9606 GN=CANX PE=1 SV=2	CANX	K08054	1	9.74359e-53	228.73	2	IVDDWANDGWGLK(1)K	-2.0038	0.333		0.224	1.222	0.723	0.576
map04612 Antigen processing and presentation	0.00299234	4.75	P30101	218	K	0.418	0.025017	Down	Protein disulfide-isomerase A3 OS=Homo sapiens OX=9606 GN=PDIA3 PE=1 SV=4	PDIA3	K08056	1	6.45462e-24	166.65	2	FEDK(1)TVAYTEQK	-4.0681	0.387		0.31	1.041	0.833	0.629
map04621 NOD-like receptor signaling pathway	0.0716657	2.21	P07858	220	K	0.262	0.0331137	Down	Cathepsin B OS=Homo sapiens OX=9606 GN=CTSB PE=1 SV=3	CTSB	K01363	1	3.37055e-10	126.17	2	ICEPGYSPTYK(1)QDK	-4.8146	0.216	0.271		1.13	0.729
map04621 NOD-like receptor signaling pathway	0.0716657	2.21	P07900	112	K	0.217	0.0235457	Down	Heat shock protein HSP 90-alpha OS=Homo sapiens OX=9606 GN=HSP90AA1 PE=1 SV=5	HSP90AA1	K04079	1	8.65796e-33	160.07	2	ADLINNLGTIAK(1)SGTK	-6.0572	0.693	0.358	0.567	4.384	1.456	1.617
map04621 NOD-like receptor signaling pathway	0.0716657	2.21	P07900	632	K	0.413	0.0322075	Down	Heat shock protein HSP 90-alpha OS=Homo sapiens OX=9606 GN=HSP90AA1 PE=1 SV=5	HSP90AA1	K04079	1	1.27501e-18	124.62	3	K(1)HLEINPDHSIIETLR	-7.1392	0.896	0.508	0.564	2.055	1.694	1.021
map04621 NOD-like receptor signaling pathway	0.0716657	2.21	P07900	283	K	0.366	0.00553349	Down	Heat shock protein HSP 90-alpha OS=Homo sapiens OX=9606 GN=HSP90AA1 PE=1 SV=5	HSP90AA1	K04079	1	1.33577e-14	183.57	2	EK(1)YIDQEELNK	-4.1913	0.958	0.546	0.579	2.147	1.772	1.765
map04621 NOD-like receptor signaling pathway	0.0716657	2.21	P07900	185	K	0.242	0.00357787	Down	Heat shock protein HSP 90-alpha OS=Homo sapiens OX=9606 GN=HSP90AA1 PE=1 SV=5	HSP90AA1	K04079	1	0.00194946	83.358	2	GTK(1)VILHLK	-5.1043	0.58		0.436	1.945	1.811	2.533
map04621 NOD-like receptor signaling pathway	0.0716657	2.21	P61586	104	K	0.157	0.0459742	Down	Transforming protein RhoA OS=Homo sapiens OX=9606 GN=RHOA PE=1 SV=1	RHOA	K04513	1	2.84611e-12	111.98	3	WTPEVK(1)HFCPNVPIILVGNK	-7.8123		0.243	0.576	2.643	2.581
map04621 NOD-like receptor signaling pathway	0.0716657	2.21	P61586	162	K	0.401	0.0131434	Down	Transforming protein RhoA OS=Homo sapiens OX=9606 GN=RHOA PE=1 SV=1	RHOA	K04513	1	0.000145487	89.382	2	IGAFGYMECSAK(1)TK	-2.3321	0.809	0.513		1.554	1.618	1.775
map04621 NOD-like receptor signaling pathway	0.0716657	2.21	P08238	559	K	0.309	0.027258	Down	Heat shock protein HSP 90-beta OS=Homo sapiens OX=9606 GN=HSP90AB1 PE=1 SV=4	HSP90AB1	K04079	1	0.00191826	106.93	2	AK(1)FENLCK	-3.086	0.828	0.53	0.471	3.129	1.561	1.223
map04621 NOD-like receptor signaling pathway	0.0716657	2.21	P28482	138	K	0.498	0.00378019	Down	Mitogen-activated protein kinase 1 OS=Homo sapiens OX=9606 GN=MAPK1 PE=1 SV=3	MAPK1	K04371	1	7.2177e-05	134.2	3	GLK(1)YIHSANVLHR	-6.1004	0.848	0.808	0.66	1.363	1.471	1.815
map04621 NOD-like receptor signaling pathway	0.0716657	2.21	P28482	270	K	0.525	0.0423994	Down	Mitogen-activated protein kinase 1 OS=Homo sapiens OX=9606 GN=MAPK1 PE=1 SV=3	MAPK1	K04371	1	6.06964e-05	119.07	2	NYLLSLPHK(1)NK	-4.3111	0.84	0.967	0.802	2.364	1.304	1.303
map04625 C-type lectin receptor signaling pathway	0.153484	2.19	P61586	104	K	0.157	0.0459742	Down	Transforming protein RhoA OS=Homo sapiens OX=9606 GN=RHOA PE=1 SV=1	RHOA	K04513	1	2.84611e-12	111.98	3	WTPEVK(1)HFCPNVPIILVGNK	-7.8123		0.243	0.576	2.643	2.581
map04625 C-type lectin receptor signaling pathway	0.153484	2.19	P61586	162	K	0.401	0.0131434	Down	Transforming protein RhoA OS=Homo sapiens OX=9606 GN=RHOA PE=1 SV=1	RHOA	K04513	1	0.000145487	89.382	2	IGAFGYMECSAK(1)TK	-2.3321	0.809	0.513		1.554	1.618	1.775
map04625 C-type lectin receptor signaling pathway	0.153484	2.19	Q08209	323	K	0.387	0.0316177	Down	Serine/threonine-protein phosphatase 2B catalytic subunit alpha isoform OS=Homo sapiens OX=9606 GN=PPP3CA PE=1 SV=1	PPP3CA	K04348	1	3.08677e-15	114.93	2	AAVLK(1)YENNVMNIR	-5.7491	0.826	0.633			2.091	1.675
map04625 C-type lectin receptor signaling pathway	0.153484	2.19	P28482	138	K	0.498	0.00378019	Down	Mitogen-activated protein kinase 1 OS=Homo sapiens OX=9606 GN=MAPK1 PE=1 SV=3	MAPK1	K04371	1	7.2177e-05	134.2	3	GLK(1)YIHSANVLHR	-6.1004	0.848	0.808	0.66	1.363	1.471	1.815
map04625 C-type lectin receptor signaling pathway	0.153484	2.19	P28482	270	K	0.525	0.0423994	Down	Mitogen-activated protein kinase 1 OS=Homo sapiens OX=9606 GN=MAPK1 PE=1 SV=3	MAPK1	K04371	1	6.06964e-05	119.07	2	NYLLSLPHK(1)NK	-4.3111	0.84	0.967	0.802	2.364	1.304	1.303
map04657 IL-17 signaling pathway	0.0151485	4	P07900	112	K	0.217	0.0235457	Down	Heat shock protein HSP 90-alpha OS=Homo sapiens OX=9606 GN=HSP90AA1 PE=1 SV=5	HSP90AA1	K04079	1	8.65796e-33	160.07	2	ADLINNLGTIAK(1)SGTK	-6.0572	0.693	0.358	0.567	4.384	1.456	1.617
map04657 IL-17 signaling pathway	0.0151485	4	P07900	632	K	0.413	0.0322075	Down	Heat shock protein HSP 90-alpha OS=Homo sapiens OX=9606 GN=HSP90AA1 PE=1 SV=5	HSP90AA1	K04079	1	1.27501e-18	124.62	3	K(1)HLEINPDHSIIETLR	-7.1392	0.896	0.508	0.564	2.055	1.694	1.021
map04657 IL-17 signaling pathway	0.0151485	4	P07900	283	K	0.366	0.00553349	Down	Heat shock protein HSP 90-alpha OS=Homo sapiens OX=9606 GN=HSP90AA1 PE=1 SV=5	HSP90AA1	K04079	1	1.33577e-14	183.57	2	EK(1)YIDQEELNK	-4.1913	0.958	0.546	0.579	2.147	1.772	1.765
map04657 IL-17 signaling pathway	0.0151485	4	P07900	185	K	0.242	0.00357787	Down	Heat shock protein HSP 90-alpha OS=Homo sapiens OX=9606 GN=HSP90AA1 PE=1 SV=5	HSP90AA1	K04079	1	0.00194946	83.358	2	GTK(1)VILHLK	-5.1043	0.58		0.436	1.945	1.811	2.533
map04657 IL-17 signaling pathway	0.0151485	4	P08238	559	K	0.309	0.027258	Down	Heat shock protein HSP 90-beta OS=Homo sapiens OX=9606 GN=HSP90AB1 PE=1 SV=4	HSP90AB1	K04079	1	0.00191826	106.93	2	AK(1)FENLCK	-3.086	0.828	0.53	0.471	3.129	1.561	1.223
map04657 IL-17 signaling pathway	0.0151485	4	P14625	161	K	0.372	0.0391766	Down	Endoplasmin OS=Homo sapiens OX=9606 GN=HSP90B1 PE=1 SV=1	HSP90B1	K09487	1	1.01366e-32	188.6	2	EELVK(1)NLGTIAK	-3.602	0.349		0.296	1.15	0.88	0.57
map04657 IL-17 signaling pathway	0.0151485	4	P14625	168	K	0.218	0.0355353	Down	Endoplasmin OS=Homo sapiens OX=9606 GN=HSP90B1 PE=1 SV=1	HSP90B1	K09487	1	2.36205e-69	252.02	2	NLGTIAK(1)SGTSEFLNK	-1.4325	0.358	0.251	0.267	2.319	1.17	0.534
map04657 IL-17 signaling pathway	0.0151485	4	P14625	95	K	0.303	0.048169	Down	Endoplasmin OS=Homo sapiens OX=9606 GN=HSP90B1 PE=1 SV=1	HSP90B1	K09487	1	2.23114e-13	163.2	2	LIINSLYK(1)NK	-8.0736	0.538	0.207	0.373	2.041	0.889	0.757
map04657 IL-17 signaling pathway	0.0151485	4	P28482	138	K	0.498	0.00378019	Down	Mitogen-activated protein kinase 1 OS=Homo sapiens OX=9606 GN=MAPK1 PE=1 SV=3	MAPK1	K04371	1	7.2177e-05	134.2	3	GLK(1)YIHSANVLHR	-6.1004	0.848	0.808	0.66	1.363	1.471	1.815
map04657 IL-17 signaling pathway	0.0151485	4	P28482	270	K	0.525	0.0423994	Down	Mitogen-activated protein kinase 1 OS=Homo sapiens OX=9606 GN=MAPK1 PE=1 SV=3	MAPK1	K04371	1	6.06964e-05	119.07	2	NYLLSLPHK(1)NK	-4.3111	0.84	0.967	0.802	2.364	1.304	1.303
map04658 Th1 and Th2 cell differentiation	0.184832	2.53	Q08209	323	K	0.387	0.0316177	Down	Serine/threonine-protein phosphatase 2B catalytic subunit alpha isoform OS=Homo sapiens OX=9606 GN=PPP3CA PE=1 SV=1	PPP3CA	K04348	1	3.08677e-15	114.93	2	AAVLK(1)YENNVMNIR	-5.7491	0.826	0.633			2.091	1.675
map04658 Th1 and Th2 cell differentiation	0.184832	2.53	P28482	138	K	0.498	0.00378019	Down	Mitogen-activated protein kinase 1 OS=Homo sapiens OX=9606 GN=MAPK1 PE=1 SV=3	MAPK1	K04371	1	7.2177e-05	134.2	3	GLK(1)YIHSANVLHR	-6.1004	0.848	0.808	0.66	1.363	1.471	1.815
map04658 Th1 and Th2 cell differentiation	0.184832	2.53	P28482	270	K	0.525	0.0423994	Down	Mitogen-activated protein kinase 1 OS=Homo sapiens OX=9606 GN=MAPK1 PE=1 SV=3	MAPK1	K04371	1	6.06964e-05	119.07	2	NYLLSLPHK(1)NK	-4.3111	0.84	0.967	0.802	2.364	1.304	1.303
map04659 Th17 cell differentiation	0.0339719	3.17	P07900	112	K	0.217	0.0235457	Down	Heat shock protein HSP 90-alpha OS=Homo sapiens OX=9606 GN=HSP90AA1 PE=1 SV=5	HSP90AA1	K04079	1	8.65796e-33	160.07	2	ADLINNLGTIAK(1)SGTK	-6.0572	0.693	0.358	0.567	4.384	1.456	1.617
map04659 Th17 cell differentiation	0.0339719	3.17	P07900	632	K	0.413	0.0322075	Down	Heat shock protein HSP 90-alpha OS=Homo sapiens OX=9606 GN=HSP90AA1 PE=1 SV=5	HSP90AA1	K04079	1	1.27501e-18	124.62	3	K(1)HLEINPDHSIIETLR	-7.1392	0.896	0.508	0.564	2.055	1.694	1.021
map04659 Th17 cell differentiation	0.0339719	3.17	P07900	283	K	0.366	0.00553349	Down	Heat shock protein HSP 90-alpha OS=Homo sapiens OX=9606 GN=HSP90AA1 PE=1 SV=5	HSP90AA1	K04079	1	1.33577e-14	183.57	2	EK(1)YIDQEELNK	-4.1913	0.958	0.546	0.579	2.147	1.772	1.765
map04659 Th17 cell differentiation	0.0339719	3.17	P07900	185	K	0.242	0.00357787	Down	Heat shock protein HSP 90-alpha OS=Homo sapiens OX=9606 GN=HSP90AA1 PE=1 SV=5	HSP90AA1	K04079	1	0.00194946	83.358	2	GTK(1)VILHLK	-5.1043	0.58		0.436	1.945	1.811	2.533
map04659 Th17 cell differentiation	0.0339719	3.17	P08238	559	K	0.309	0.027258	Down	Heat shock protein HSP 90-beta OS=Homo sapiens OX=9606 GN=HSP90AB1 PE=1 SV=4	HSP90AB1	K04079	1	0.00191826	106.93	2	AK(1)FENLCK	-3.086	0.828	0.53	0.471	3.129	1.561	1.223
map04659 Th17 cell differentiation	0.0339719	3.17	Q08209	323	K	0.387	0.0316177	Down	Serine/threonine-protein phosphatase 2B catalytic subunit alpha isoform OS=Homo sapiens OX=9606 GN=PPP3CA PE=1 SV=1	PPP3CA	K04348	1	3.08677e-15	114.93	2	AAVLK(1)YENNVMNIR	-5.7491	0.826	0.633			2.091	1.675
map04659 Th17 cell differentiation	0.0339719	3.17	P28482	138	K	0.498	0.00378019	Down	Mitogen-activated protein kinase 1 OS=Homo sapiens OX=9606 GN=MAPK1 PE=1 SV=3	MAPK1	K04371	1	7.2177e-05	134.2	3	GLK(1)YIHSANVLHR	-6.1004	0.848	0.808	0.66	1.363	1.471	1.815
map04659 Th17 cell differentiation	0.0339719	3.17	P28482	270	K	0.525	0.0423994	Down	Mitogen-activated protein kinase 1 OS=Homo sapiens OX=9606 GN=MAPK1 PE=1 SV=3	MAPK1	K04371	1	6.06964e-05	119.07	2	NYLLSLPHK(1)NK	-4.3111	0.84	0.967	0.802	2.364	1.304	1.303
map04660 T cell receptor signaling pathway	0.207089	1.9	P61586	104	K	0.157	0.0459742	Down	Transforming protein RhoA OS=Homo sapiens OX=9606 GN=RHOA PE=1 SV=1	RHOA	K04513	1	2.84611e-12	111.98	3	WTPEVK(1)HFCPNVPIILVGNK	-7.8123		0.243	0.576	2.643	2.581
map04660 T cell receptor signaling pathway	0.207089	1.9	P61586	162	K	0.401	0.0131434	Down	Transforming protein RhoA OS=Homo sapiens OX=9606 GN=RHOA PE=1 SV=1	RHOA	K04513	1	0.000145487	89.382	2	IGAFGYMECSAK(1)TK	-2.3321	0.809	0.513		1.554	1.618	1.775
map04660 T cell receptor signaling pathway	0.207089	1.9	Q08209	323	K	0.387	0.0316177	Down	Serine/threonine-protein phosphatase 2B catalytic subunit alpha isoform OS=Homo sapiens OX=9606 GN=PPP3CA PE=1 SV=1	PPP3CA	K04348	1	3.08677e-15	114.93	2	AAVLK(1)YENNVMNIR	-5.7491	0.826	0.633			2.091	1.675
map04660 T cell receptor signaling pathway	0.207089	1.9	P28482	138	K	0.498	0.00378019	Down	Mitogen-activated protein kinase 1 OS=Homo sapiens OX=9606 GN=MAPK1 PE=1 SV=3	MAPK1	K04371	1	7.2177e-05	134.2	3	GLK(1)YIHSANVLHR	-6.1004	0.848	0.808	0.66	1.363	1.471	1.815
map04660 T cell receptor signaling pathway	0.207089	1.9	P28482	270	K	0.525	0.0423994	Down	Mitogen-activated protein kinase 1 OS=Homo sapiens OX=9606 GN=MAPK1 PE=1 SV=3	MAPK1	K04371	1	6.06964e-05	119.07	2	NYLLSLPHK(1)NK	-4.3111	0.84	0.967	0.802	2.364	1.304	1.303
map04670 Leukocyte transendothelial migration	0.117152	2.11	O60716	433	K	0.349	0.0215794	Down	Catenin delta-1 OS=Homo sapiens OX=9606 GN=CTNND1 PE=1 SV=1	CTNND1	K05690	1	4.42526e-09	95.345	3	EVHLGACGALK(1)NISFGR	-6.3948	0.407		0.509	1.168		1.457
map04670 Leukocyte transendothelial migration	0.117152	2.11	P61586	104	K	0.157	0.0459742	Down	Transforming protein RhoA OS=Homo sapiens OX=9606 GN=RHOA PE=1 SV=1	RHOA	K04513	1	2.84611e-12	111.98	3	WTPEVK(1)HFCPNVPIILVGNK	-7.8123		0.243	0.576	2.643	2.581
map04670 Leukocyte transendothelial migration	0.117152	2.11	P61586	162	K	0.401	0.0131434	Down	Transforming protein RhoA OS=Homo sapiens OX=9606 GN=RHOA PE=1 SV=1	RHOA	K04513	1	0.000145487	89.382	2	IGAFGYMECSAK(1)TK	-2.3321	0.809	0.513		1.554	1.618	1.775
map04670 Leukocyte transendothelial migration	0.117152	2.11	P15311	143	K	0.539	0.0373548	Down	Ezrin OS=Homo sapiens OX=9606 GN=EZR PE=1 SV=4	EZR	K08007	1	0.000804396	69.276	3	EVHK(1)SGYLSSER	-5.7877		0.993	0.793	1.744	1.571
map04670 Leukocyte transendothelial migration	0.117152	2.11	P26038	143	K	0.416	0.0168252	Down	Moesin OS=Homo sapiens OX=9606 GN=MSN PE=1 SV=3	MSN	K05763	1	7.94857e-10	117.21	2	EVHK(1)SGYLAGDK	-4.8605	0.384		0.375	0.959	0.687	1.088
map04670 Leukocyte transendothelial migration	0.117152	2.11	P26038	3	K	0.391	0.0124433	Down	Moesin OS=Homo sapiens OX=9606 GN=MSN PE=1 SV=3	MSN	K05763	1	0.0101761	91.783	2	PK(1)TISVR	-3.2062	0.35		0.344	1.001	0.991	0.67
map04713 Circadian entrainment	0.440695	1.54	P28482	138	K	0.498	0.00378019	Down	Mitogen-activated protein kinase 1 OS=Homo sapiens OX=9606 GN=MAPK1 PE=1 SV=3	MAPK1	K04371	1	7.2177e-05	134.2	3	GLK(1)YIHSANVLHR	-6.1004	0.848	0.808	0.66	1.363	1.471	1.815
map04713 Circadian entrainment	0.440695	1.54	P28482	270	K	0.525	0.0423994	Down	Mitogen-activated protein kinase 1 OS=Homo sapiens OX=9606 GN=MAPK1 PE=1 SV=3	MAPK1	K04371	1	6.06964e-05	119.07	2	NYLLSLPHK(1)NK	-4.3111	0.84	0.967	0.802	2.364	1.304	1.303
map04713 Circadian entrainment	0.440695	1.54	P62873	89	K	0.269	0.000746766	Down	Guanine nucleotide-binding protein G(I)/G(S)/G(T) subunit beta-1 OS=Homo sapiens OX=9606 GN=GNB1 PE=1 SV=3	GNB1	K04536	1	7.03952e-21	149.58	3	LIIWDSYTTNK(1)VHAIPLR	-5.8062	0.776	0.599	0.592	2.824	2.548	1.952
map04713 Circadian entrainment	0.440695	1.54	Q13554	69	K	0.425	0.0145479	Down	Calcium/calmodulin-dependent protein kinase type II subunit beta OS=Homo sapiens OX=9606 GN=CAMK2B PE=1 SV=3	CAMK2B	K04515	1	0.000355844	94.806	3	LLK(1)HSNIVR	-4.3855	0.941	0.622		1.638	1.979	1.899
map04720 Long-term potentiation	0.235334	1.78	Q08209	323	K	0.387	0.0316177	Down	Serine/threonine-protein phosphatase 2B catalytic subunit alpha isoform OS=Homo sapiens OX=9606 GN=PPP3CA PE=1 SV=1	PPP3CA	K04348	1	3.08677e-15	114.93	2	AAVLK(1)YENNVMNIR	-5.7491	0.826	0.633			2.091	1.675
map04720 Long-term potentiation	0.235334	1.78	P28482	138	K	0.498	0.00378019	Down	Mitogen-activated protein kinase 1 OS=Homo sapiens OX=9606 GN=MAPK1 PE=1 SV=3	MAPK1	K04371	1	7.2177e-05	134.2	3	GLK(1)YIHSANVLHR	-6.1004	0.848	0.808	0.66	1.363	1.471	1.815
map04720 Long-term potentiation	0.235334	1.78	P28482	270	K	0.525	0.0423994	Down	Mitogen-activated protein kinase 1 OS=Homo sapiens OX=9606 GN=MAPK1 PE=1 SV=3	MAPK1	K04371	1	6.06964e-05	119.07	2	NYLLSLPHK(1)NK	-4.3111	0.84	0.967	0.802	2.364	1.304	1.303
map04720 Long-term potentiation	0.235334	1.78	Q13554	69	K	0.425	0.0145479	Down	Calcium/calmodulin-dependent protein kinase type II subunit beta OS=Homo sapiens OX=9606 GN=CAMK2B PE=1 SV=3	CAMK2B	K04515	1	0.000355844	94.806	3	LLK(1)HSNIVR	-4.3855	0.941	0.622		1.638	1.979	1.899
map04721 Synaptic vesicle cycle	0.0915422	2.3	P43003	191	K	0.197	0.0156291	Down	Excitatory amino acid transporter 1 OS=Homo sapiens OX=9606 GN=SLC1A3 PE=1 SV=1	SLC1A3	K05614	1	0.000423684	118.06	2	QFK(1)TNYEK	-3.7779	0.4	0.367		2.735	1.91	1.183
map04721 Synaptic vesicle cycle	0.0915422	2.3	P43004	571	K	0.354	0.00749624	Down	Excitatory amino acid transporter 2 OS=Homo sapiens OX=9606 GN=SLC1A2 PE=1 SV=2	SLC1A2	K05613	1	4.73475e-30	168.69	2	SADCSVEEEPWK(1)R	-5.9099	0.547	0.798		1.67	2.044	1.99
map04721 Synaptic vesicle cycle	0.0915422	2.3	P48066	617	K	0.143	0.00149874	Down	Sodium- and chloride-dependent GABA transporter 3 OS=Homo sapiens OX=9606 GN=SLC6A11 PE=2 SV=1	SLC6A11	K05044	1	6.54995e-10	158.59	2	LK(1)SDGTIAAITEK	-3.1911	0.13		0.117		0.817	0.91
map04721 Synaptic vesicle cycle	0.0915422	2.3	Q00610	1347	K	0.456	0.0324285	Down	Clathrin heavy chain 1 OS=Homo sapiens OX=9606 GN=CLTC PE=1 SV=5	CLTC	K04646	1	0.00264846	78.178	2	VNIPK(1)VLR	-8.111	0.941	0.806	0.565	2.272	1.612	1.189
map04722 Neurotrophin signaling pathway	0.420467	1.68	P61586	104	K	0.157	0.0459742	Down	Transforming protein RhoA OS=Homo sapiens OX=9606 GN=RHOA PE=1 SV=1	RHOA	K04513	1	2.84611e-12	111.98	3	WTPEVK(1)HFCPNVPIILVGNK	-7.8123		0.243	0.576	2.643	2.581
map04722 Neurotrophin signaling pathway	0.420467	1.68	P61586	162	K	0.401	0.0131434	Down	Transforming protein RhoA OS=Homo sapiens OX=9606 GN=RHOA PE=1 SV=1	RHOA	K04513	1	0.000145487	89.382	2	IGAFGYMECSAK(1)TK	-2.3321	0.809	0.513		1.554	1.618	1.775
map04722 Neurotrophin signaling pathway	0.420467	1.68	P28482	138	K	0.498	0.00378019	Down	Mitogen-activated protein kinase 1 OS=Homo sapiens OX=9606 GN=MAPK1 PE=1 SV=3	MAPK1	K04371	1	7.2177e-05	134.2	3	GLK(1)YIHSANVLHR	-6.1004	0.848	0.808	0.66	1.363	1.471	1.815
map04722 Neurotrophin signaling pathway	0.420467	1.68	P28482	270	K	0.525	0.0423994	Down	Mitogen-activated protein kinase 1 OS=Homo sapiens OX=9606 GN=MAPK1 PE=1 SV=3	MAPK1	K04371	1	6.06964e-05	119.07	2	NYLLSLPHK(1)NK	-4.3111	0.84	0.967	0.802	2.364	1.304	1.303
map04722 Neurotrophin signaling pathway	0.420467	1.68	Q13554	69	K	0.425	0.0145479	Down	Calcium/calmodulin-dependent protein kinase type II subunit beta OS=Homo sapiens OX=9606 GN=CAMK2B PE=1 SV=3	CAMK2B	K04515	1	0.000355844	94.806	3	LLK(1)HSNIVR	-4.3855	0.941	0.622		1.638	1.979	1.899
map04724 Glutamatergic synapse	0.0716657	2.21	Q08209	323	K	0.387	0.0316177	Down	Serine/threonine-protein phosphatase 2B catalytic subunit alpha isoform OS=Homo sapiens OX=9606 GN=PPP3CA PE=1 SV=1	PPP3CA	K04348	1	3.08677e-15	114.93	2	AAVLK(1)YENNVMNIR	-5.7491	0.826	0.633			2.091	1.675
map04724 Glutamatergic synapse	0.0716657	2.21	P28482	138	K	0.498	0.00378019	Down	Mitogen-activated protein kinase 1 OS=Homo sapiens OX=9606 GN=MAPK1 PE=1 SV=3	MAPK1	K04371	1	7.2177e-05	134.2	3	GLK(1)YIHSANVLHR	-6.1004	0.848	0.808	0.66	1.363	1.471	1.815
map04724 Glutamatergic synapse	0.0716657	2.21	P28482	270	K	0.525	0.0423994	Down	Mitogen-activated protein kinase 1 OS=Homo sapiens OX=9606 GN=MAPK1 PE=1 SV=3	MAPK1	K04371	1	6.06964e-05	119.07	2	NYLLSLPHK(1)NK	-4.3111	0.84	0.967	0.802	2.364	1.304	1.303
map04724 Glutamatergic synapse	0.0716657	2.21	P43003	191	K	0.197	0.0156291	Down	Excitatory amino acid transporter 1 OS=Homo sapiens OX=9606 GN=SLC1A3 PE=1 SV=1	SLC1A3	K05614	1	0.000423684	118.06	2	QFK(1)TNYEK	-3.7779	0.4	0.367		2.735	1.91	1.183
map04724 Glutamatergic synapse	0.0716657	2.21	P43004	571	K	0.354	0.00749624	Down	Excitatory amino acid transporter 2 OS=Homo sapiens OX=9606 GN=SLC1A2 PE=1 SV=2	SLC1A2	K05613	1	4.73475e-30	168.69	2	SADCSVEEEPWK(1)R	-5.9099	0.547	0.798		1.67	2.044	1.99
map04724 Glutamatergic synapse	0.0716657	2.21	P62873	89	K	0.269	0.000746766	Down	Guanine nucleotide-binding protein G(I)/G(S)/G(T) subunit beta-1 OS=Homo sapiens OX=9606 GN=GNB1 PE=1 SV=3	GNB1	K04536	1	7.03952e-21	149.58	3	LIIWDSYTTNK(1)VHAIPLR	-5.8062	0.776	0.599	0.592	2.824	2.548	1.952
map04725 Cholinergic synapse	0.491724	1.33	P28482	138	K	0.498	0.00378019	Down	Mitogen-activated protein kinase 1 OS=Homo sapiens OX=9606 GN=MAPK1 PE=1 SV=3	MAPK1	K04371	1	7.2177e-05	134.2	3	GLK(1)YIHSANVLHR	-6.1004	0.848	0.808	0.66	1.363	1.471	1.815
map04725 Cholinergic synapse	0.491724	1.33	P28482	270	K	0.525	0.0423994	Down	Mitogen-activated protein kinase 1 OS=Homo sapiens OX=9606 GN=MAPK1 PE=1 SV=3	MAPK1	K04371	1	6.06964e-05	119.07	2	NYLLSLPHK(1)NK	-4.3111	0.84	0.967	0.802	2.364	1.304	1.303
map04725 Cholinergic synapse	0.491724	1.33	P62873	89	K	0.269	0.000746766	Down	Guanine nucleotide-binding protein G(I)/G(S)/G(T) subunit beta-1 OS=Homo sapiens OX=9606 GN=GNB1 PE=1 SV=3	GNB1	K04536	1	7.03952e-21	149.58	3	LIIWDSYTTNK(1)VHAIPLR	-5.8062	0.776	0.599	0.592	2.824	2.548	1.952
map04725 Cholinergic synapse	0.491724	1.33	Q13554	69	K	0.425	0.0145479	Down	Calcium/calmodulin-dependent protein kinase type II subunit beta OS=Homo sapiens OX=9606 GN=CAMK2B PE=1 SV=3	CAMK2B	K04515	1	0.000355844	94.806	3	LLK(1)HSNIVR	-4.3855	0.941	0.622		1.638	1.979	1.899
map04728 Dopaminergic synapse	0.308019	1.62	Q08209	323	K	0.387	0.0316177	Down	Serine/threonine-protein phosphatase 2B catalytic subunit alpha isoform OS=Homo sapiens OX=9606 GN=PPP3CA PE=1 SV=1	PPP3CA	K04348	1	3.08677e-15	114.93	2	AAVLK(1)YENNVMNIR	-5.7491	0.826	0.633			2.091	1.675
map04728 Dopaminergic synapse	0.308019	1.62	P30153	542	K	0.165	0.0320196	Down	Serine/threonine-protein phosphatase 2A 65 kDa regulatory subunit A alpha isoform OS=Homo sapiens OX=9606 GN=PPP2R1A PE=1 SV=4	PPP2R1A	K03456	1	0.00621146	62.969	2	FNVAK(1)SLQK	-3.9071		0.424	0.468	4.259	2.55	1.3
map04728 Dopaminergic synapse	0.308019	1.62	P62873	89	K	0.269	0.000746766	Down	Guanine nucleotide-binding protein G(I)/G(S)/G(T) subunit beta-1 OS=Homo sapiens OX=9606 GN=GNB1 PE=1 SV=3	GNB1	K04536	1	7.03952e-21	149.58	3	LIIWDSYTTNK(1)VHAIPLR	-5.8062	0.776	0.599	0.592	2.824	2.548	1.952
map04728 Dopaminergic synapse	0.308019	1.62	Q13554	69	K	0.425	0.0145479	Down	Calcium/calmodulin-dependent protein kinase type II subunit beta OS=Homo sapiens OX=9606 GN=CAMK2B PE=1 SV=3	CAMK2B	K04515	1	0.000355844	94.806	3	LLK(1)HSNIVR	-4.3855	0.941	0.622		1.638	1.979	1.899
map04740 Olfactory transduction	0.165589	2.71	P62873	89	K	0.269	0.000746766	Down	Guanine nucleotide-binding protein G(I)/G(S)/G(T) subunit beta-1 OS=Homo sapiens OX=9606 GN=GNB1 PE=1 SV=3	GNB1	K04536	1	7.03952e-21	149.58	3	LIIWDSYTTNK(1)VHAIPLR	-5.8062	0.776	0.599	0.592	2.824	2.548	1.952
map04740 Olfactory transduction	0.165589	2.71	Q13554	69	K	0.425	0.0145479	Down	Calcium/calmodulin-dependent protein kinase type II subunit beta OS=Homo sapiens OX=9606 GN=CAMK2B PE=1 SV=3	CAMK2B	K04515	1	0.000355844	94.806	3	LLK(1)HSNIVR	-4.3855	0.941	0.622		1.638	1.979	1.899
map04810 Regulation of actin cytoskeleton	0.00520342	2.67	P07737	105	K	0.504	0.0438885	Down	Profilin-1 OS=Homo sapiens OX=9606 GN=PFN1 PE=1 SV=2	PFN1	K05759	1	9.81234e-119	257.55	2	STGGAPTFNVTVTK(1)TDK	-3.9395	0.613	0.7	0.66	1.913	0.972	1.033
map04810 Regulation of actin cytoskeleton	0.00520342	2.67	P07737	91	K	0.268	0.0323857	Down	Profilin-1 OS=Homo sapiens OX=9606 GN=PFN1 PE=1 SV=2	PFN1	K05759	1	3.03883e-33	177.74	2	TK(1)STGGAPTFNVTVTK	-4.2331	0.413	0.444	0.37	2.632	1.181	0.759
map04810 Regulation of actin cytoskeleton	0.00520342	2.67	P61586	104	K	0.157	0.0459742	Down	Transforming protein RhoA OS=Homo sapiens OX=9606 GN=RHOA PE=1 SV=1	RHOA	K04513	1	2.84611e-12	111.98	3	WTPEVK(1)HFCPNVPIILVGNK	-7.8123		0.243	0.576	2.643	2.581
map04810 Regulation of actin cytoskeleton	0.00520342	2.67	P61586	162	K	0.401	0.0131434	Down	Transforming protein RhoA OS=Homo sapiens OX=9606 GN=RHOA PE=1 SV=1	RHOA	K04513	1	0.000145487	89.382	2	IGAFGYMECSAK(1)TK	-2.3321	0.809	0.513		1.554	1.618	1.775
map04810 Regulation of actin cytoskeleton	0.00520342	2.67	P15311	143	K	0.539	0.0373548	Down	Ezrin OS=Homo sapiens OX=9606 GN=EZR PE=1 SV=4	EZR	K08007	1	0.000804396	69.276	3	EVHK(1)SGYLSSER	-5.7877		0.993	0.793	1.744	1.571
map04810 Regulation of actin cytoskeleton	0.00520342	2.67	P23528	132	K	0.347	0.0332554	Down	Cofilin-1 OS=Homo sapiens OX=9606 GN=CFL1 PE=1 SV=3	CFL1	K05765	1	3.51034e-52	239.37	3	LTGIK(1)HELQANCYEEVKDR	-4.6939	0.862	0.534	0.455	2.735	1.444	1.154
map04810 Regulation of actin cytoskeleton	0.00520342	2.67	P26038	143	K	0.416	0.0168252	Down	Moesin OS=Homo sapiens OX=9606 GN=MSN PE=1 SV=3	MSN	K05763	1	7.94857e-10	117.21	2	EVHK(1)SGYLAGDK	-4.8605	0.384		0.375	0.959	0.687	1.088
map04810 Regulation of actin cytoskeleton	0.00520342	2.67	P26038	3	K	0.391	0.0124433	Down	Moesin OS=Homo sapiens OX=9606 GN=MSN PE=1 SV=3	MSN	K05763	1	0.0101761	91.783	2	PK(1)TISVR	-3.2062	0.35		0.344	1.001	0.991	0.67
map04810 Regulation of actin cytoskeleton	0.00520342	2.67	P28482	138	K	0.498	0.00378019	Down	Mitogen-activated protein kinase 1 OS=Homo sapiens OX=9606 GN=MAPK1 PE=1 SV=3	MAPK1	K04371	1	7.2177e-05	134.2	3	GLK(1)YIHSANVLHR	-6.1004	0.848	0.808	0.66	1.363	1.471	1.815
map04810 Regulation of actin cytoskeleton	0.00520342	2.67	P28482	270	K	0.525	0.0423994	Down	Mitogen-activated protein kinase 1 OS=Homo sapiens OX=9606 GN=MAPK1 PE=1 SV=3	MAPK1	K04371	1	6.06964e-05	119.07	2	NYLLSLPHK(1)NK	-4.3111	0.84	0.967	0.802	2.364	1.304	1.303
map04810 Regulation of actin cytoskeleton	0.00520342	2.67	P35080	91	K	0.24	0.000433488	Down	Profilin-2 OS=Homo sapiens OX=9606 GN=PFN2 PE=1 SV=3	PFN2	K05759	1	1.23453e-32	191.98	2	TK(1)SQGGEPTYNVAVGR	-5.095	0.669	0.495	0.6	2.118	2.953	2.293
map04810 Regulation of actin cytoskeleton	0.00520342	2.67	Q13576	1081	K	0.444	0.0302779	Down	Ras GTPase-activating-like protein IQGAP2 OS=Homo sapiens OX=9606 GN=IQGAP2 PE=1 SV=4	IQGAP2	K05767	1	0.00243955	74.269	2	VLK(1)NSIHEK	-3.7035	0.378		0.314	0.866	0.694
map04810 Regulation of actin cytoskeleton	0.00520342	2.67	Q96F07	320	K	0.294	0.0113676	Down	Cytoplasmic FMR1-interacting protein 2 OS=Homo sapiens OX=9606 GN=CYFIP2 PE=1 SV=2	CYFIP2	K05749	1	5.95803e-05	108.24	2	YIK(1)TSAHYEENK	-4.6833	1.024	1.117	1.367	4.935	3.008
map04910 Insulin signaling pathway	0.464821	1.42	P11216	316	K	0.277	0.0248011	Down	Glycogen phosphorylase, brain form OS=Homo sapiens OX=9606 GN=PYGB PE=1 SV=5	PYGB	K00688	1	0.00530768	76.833	3	SSK(1)FGCRDPVR	-4.9643	0.546		0.716	2.626		1.928
map04910 Insulin signaling pathway	0.464821	1.42	P28482	138	K	0.498	0.00378019	Down	Mitogen-activated protein kinase 1 OS=Homo sapiens OX=9606 GN=MAPK1 PE=1 SV=3	MAPK1	K04371	1	7.2177e-05	134.2	3	GLK(1)YIHSANVLHR	-6.1004	0.848	0.808	0.66	1.363	1.471	1.815
map04910 Insulin signaling pathway	0.464821	1.42	P28482	270	K	0.525	0.0423994	Down	Mitogen-activated protein kinase 1 OS=Homo sapiens OX=9606 GN=MAPK1 PE=1 SV=3	MAPK1	K04371	1	6.06964e-05	119.07	2	NYLLSLPHK(1)NK	-4.3111	0.84	0.967	0.802	2.364	1.304	1.303
map04910 Insulin signaling pathway	0.464821	1.42	P49327	2438	K	0.306	0.0311559	Down	Fatty acid synthase OS=Homo sapiens OX=9606 GN=FASN PE=1 SV=3	FASN	K00665	1	6.19041e-05	88.181	3	AK(1)YHGNVMLLR	-5.4108	0.675		0.464	1.663		2.065
map04911 Insulin secretion	0.0622244	2.62	P05023	444	K	0.417	0.0245482	Down	Sodium/potassium-transporting ATPase subunit alpha-1 OS=Homo sapiens OX=9606 GN=ATP1A1 PE=1 SV=1	ATP1A1	K01539	1	4.24505e-42	195.09	2	AVFQANQENLPILK(1)R	-0.6024	0.999	0.751	0.806	2.507		1.584
map04911 Insulin secretion	0.0622244	2.62	P50993	375	K	0.12	0.0348249	Down	Sodium/potassium-transporting ATPase subunit alpha-2 OS=Homo sapiens OX=9606 GN=ATP1A2 PE=1 SV=1	ATP1A2	K01539	1	7.22753e-119	240.14	3	NLEAVETLGSTSTICSDK(1)TGTLTQNR	-2.1175	0.514		0.237		3.625	2.641
map04911 Insulin secretion	0.0622244	2.62	P50993	770	K	0.119	0.0315237	Down	Sodium/potassium-transporting ATPase subunit alpha-2 OS=Homo sapiens OX=9606 GN=ATP1A2 PE=1 SV=1	ATP1A2	K01539	1	0.00529901	82.716	2	LIFDNLK(1)K	-8.1987		0.299	0.396	3.067	4.486	1.183
map04911 Insulin secretion	0.0622244	2.62	P05026	216	K	0.317	0.0382281	Down	Sodium/potassium-transporting ATPase subunit beta-1 OS=Homo sapiens OX=9606 GN=ATP1B1 PE=1 SV=1	ATP1B1	K01540	1	9.9548e-08	130.99	2	YNPNVLPVQCTGK(1)R	-3.8605	0.386	0.62			1.576	1.6
map04911 Insulin secretion	0.0622244	2.62	Q13554	69	K	0.425	0.0145479	Down	Calcium/calmodulin-dependent protein kinase type II subunit beta OS=Homo sapiens OX=9606 GN=CAMK2B PE=1 SV=3	CAMK2B	K04515	1	0.000355844	94.806	3	LLK(1)HSNIVR	-4.3855	0.941	0.622		1.638	1.979	1.899
map04914 Progesterone-mediated oocyte maturation	0.105403	2.59	P07900	112	K	0.217	0.0235457	Down	Heat shock protein HSP 90-alpha OS=Homo sapiens OX=9606 GN=HSP90AA1 PE=1 SV=5	HSP90AA1	K04079	1	8.65796e-33	160.07	2	ADLINNLGTIAK(1)SGTK	-6.0572	0.693	0.358	0.567	4.384	1.456	1.617
map04914 Progesterone-mediated oocyte maturation	0.105403	2.59	P07900	632	K	0.413	0.0322075	Down	Heat shock protein HSP 90-alpha OS=Homo sapiens OX=9606 GN=HSP90AA1 PE=1 SV=5	HSP90AA1	K04079	1	1.27501e-18	124.62	3	K(1)HLEINPDHSIIETLR	-7.1392	0.896	0.508	0.564	2.055	1.694	1.021
map04914 Progesterone-mediated oocyte maturation	0.105403	2.59	P07900	283	K	0.366	0.00553349	Down	Heat shock protein HSP 90-alpha OS=Homo sapiens OX=9606 GN=HSP90AA1 PE=1 SV=5	HSP90AA1	K04079	1	1.33577e-14	183.57	2	EK(1)YIDQEELNK	-4.1913	0.958	0.546	0.579	2.147	1.772	1.765
map04914 Progesterone-mediated oocyte maturation	0.105403	2.59	P07900	185	K	0.242	0.00357787	Down	Heat shock protein HSP 90-alpha OS=Homo sapiens OX=9606 GN=HSP90AA1 PE=1 SV=5	HSP90AA1	K04079	1	0.00194946	83.358	2	GTK(1)VILHLK	-5.1043	0.58		0.436	1.945	1.811	2.533
map04914 Progesterone-mediated oocyte maturation	0.105403	2.59	P08238	559	K	0.309	0.027258	Down	Heat shock protein HSP 90-beta OS=Homo sapiens OX=9606 GN=HSP90AB1 PE=1 SV=4	HSP90AB1	K04079	1	0.00191826	106.93	2	AK(1)FENLCK	-3.086	0.828	0.53	0.471	3.129	1.561	1.223
map04914 Progesterone-mediated oocyte maturation	0.105403	2.59	P28482	138	K	0.498	0.00378019	Down	Mitogen-activated protein kinase 1 OS=Homo sapiens OX=9606 GN=MAPK1 PE=1 SV=3	MAPK1	K04371	1	7.2177e-05	134.2	3	GLK(1)YIHSANVLHR	-6.1004	0.848	0.808	0.66	1.363	1.471	1.815
map04914 Progesterone-mediated oocyte maturation	0.105403	2.59	P28482	270	K	0.525	0.0423994	Down	Mitogen-activated protein kinase 1 OS=Homo sapiens OX=9606 GN=MAPK1 PE=1 SV=3	MAPK1	K04371	1	6.06964e-05	119.07	2	NYLLSLPHK(1)NK	-4.3111	0.84	0.967	0.802	2.364	1.304	1.303
map04915 Estrogen signaling pathway	0.0716657	2.21	P07339	127	K	0.373	0.0392557	Down	Cathepsin D OS=Homo sapiens OX=9606 GN=CTSD PE=1 SV=1	CTSD	K01379	1	6.48093e-05	99.174	2	YNSDK(1)SSTYVK	-5.2892	0.452	0.578		1.809	0.917	1.411
map04915 Estrogen signaling pathway	0.0716657	2.21	P07900	112	K	0.217	0.0235457	Down	Heat shock protein HSP 90-alpha OS=Homo sapiens OX=9606 GN=HSP90AA1 PE=1 SV=5	HSP90AA1	K04079	1	8.65796e-33	160.07	2	ADLINNLGTIAK(1)SGTK	-6.0572	0.693	0.358	0.567	4.384	1.456	1.617
map04915 Estrogen signaling pathway	0.0716657	2.21	P07900	632	K	0.413	0.0322075	Down	Heat shock protein HSP 90-alpha OS=Homo sapiens OX=9606 GN=HSP90AA1 PE=1 SV=5	HSP90AA1	K04079	1	1.27501e-18	124.62	3	K(1)HLEINPDHSIIETLR	-7.1392	0.896	0.508	0.564	2.055	1.694	1.021
map04915 Estrogen signaling pathway	0.0716657	2.21	P07900	283	K	0.366	0.00553349	Down	Heat shock protein HSP 90-alpha OS=Homo sapiens OX=9606 GN=HSP90AA1 PE=1 SV=5	HSP90AA1	K04079	1	1.33577e-14	183.57	2	EK(1)YIDQEELNK	-4.1913	0.958	0.546	0.579	2.147	1.772	1.765
map04915 Estrogen signaling pathway	0.0716657	2.21	P07900	185	K	0.242	0.00357787	Down	Heat shock protein HSP 90-alpha OS=Homo sapiens OX=9606 GN=HSP90AA1 PE=1 SV=5	HSP90AA1	K04079	1	0.00194946	83.358	2	GTK(1)VILHLK	-5.1043	0.58		0.436	1.945	1.811	2.533
map04915 Estrogen signaling pathway	0.0716657	2.21	P08238	559	K	0.309	0.027258	Down	Heat shock protein HSP 90-beta OS=Homo sapiens OX=9606 GN=HSP90AB1 PE=1 SV=4	HSP90AB1	K04079	1	0.00191826	106.93	2	AK(1)FENLCK	-3.086	0.828	0.53	0.471	3.129	1.561	1.223
map04915 Estrogen signaling pathway	0.0716657	2.21	P14625	161	K	0.372	0.0391766	Down	Endoplasmin OS=Homo sapiens OX=9606 GN=HSP90B1 PE=1 SV=1	HSP90B1	K09487	1	1.01366e-32	188.6	2	EELVK(1)NLGTIAK	-3.602	0.349		0.296	1.15	0.88	0.57
map04915 Estrogen signaling pathway	0.0716657	2.21	P14625	168	K	0.218	0.0355353	Down	Endoplasmin OS=Homo sapiens OX=9606 GN=HSP90B1 PE=1 SV=1	HSP90B1	K09487	1	2.36205e-69	252.02	2	NLGTIAK(1)SGTSEFLNK	-1.4325	0.358	0.251	0.267	2.319	1.17	0.534
map04915 Estrogen signaling pathway	0.0716657	2.21	P14625	95	K	0.303	0.048169	Down	Endoplasmin OS=Homo sapiens OX=9606 GN=HSP90B1 PE=1 SV=1	HSP90B1	K09487	1	2.23114e-13	163.2	2	LIINSLYK(1)NK	-8.0736	0.538	0.207	0.373	2.041	0.889	0.757
map04915 Estrogen signaling pathway	0.0716657	2.21	P28482	138	K	0.498	0.00378019	Down	Mitogen-activated protein kinase 1 OS=Homo sapiens OX=9606 GN=MAPK1 PE=1 SV=3	MAPK1	K04371	1	7.2177e-05	134.2	3	GLK(1)YIHSANVLHR	-6.1004	0.848	0.808	0.66	1.363	1.471	1.815
map04915 Estrogen signaling pathway	0.0716657	2.21	P28482	270	K	0.525	0.0423994	Down	Mitogen-activated protein kinase 1 OS=Homo sapiens OX=9606 GN=MAPK1 PE=1 SV=3	MAPK1	K04371	1	6.06964e-05	119.07	2	NYLLSLPHK(1)NK	-4.3111	0.84	0.967	0.802	2.364	1.304	1.303
map04918 Thyroid hormone synthesis	0.00176729	4.38	P05023	444	K	0.417	0.0245482	Down	Sodium/potassium-transporting ATPase subunit alpha-1 OS=Homo sapiens OX=9606 GN=ATP1A1 PE=1 SV=1	ATP1A1	K01539	1	4.24505e-42	195.09	2	AVFQANQENLPILK(1)R	-0.6024	0.999	0.751	0.806	2.507		1.584
map04918 Thyroid hormone synthesis	0.00176729	4.38	P50993	375	K	0.12	0.0348249	Down	Sodium/potassium-transporting ATPase subunit alpha-2 OS=Homo sapiens OX=9606 GN=ATP1A2 PE=1 SV=1	ATP1A2	K01539	1	7.22753e-119	240.14	3	NLEAVETLGSTSTICSDK(1)TGTLTQNR	-2.1175	0.514		0.237		3.625	2.641
map04918 Thyroid hormone synthesis	0.00176729	4.38	P50993	770	K	0.119	0.0315237	Down	Sodium/potassium-transporting ATPase subunit alpha-2 OS=Homo sapiens OX=9606 GN=ATP1A2 PE=1 SV=1	ATP1A2	K01539	1	0.00529901	82.716	2	LIFDNLK(1)K	-8.1987		0.299	0.396	3.067	4.486	1.183
map04918 Thyroid hormone synthesis	0.00176729	4.38	P05026	216	K	0.317	0.0382281	Down	Sodium/potassium-transporting ATPase subunit beta-1 OS=Homo sapiens OX=9606 GN=ATP1B1 PE=1 SV=1	ATP1B1	K01540	1	9.9548e-08	130.99	2	YNPNVLPVQCTGK(1)R	-3.8605	0.386	0.62			1.576	1.6
map04918 Thyroid hormone synthesis	0.00176729	4.38	P13667	533	K	0.349	0.0072404	Down	Protein disulfide-isomerase A4 OS=Homo sapiens OX=9606 GN=PDIA4 PE=1 SV=2	PDIA4	K09582	1	3.09838e-06	95.345	2	VVVGK(1)TFDSIVMDPK	-1.0518	0.329		0.277	0.987	0.934	0.686
map04918 Thyroid hormone synthesis	0.00176729	4.38	P14625	161	K	0.372	0.0391766	Down	Endoplasmin OS=Homo sapiens OX=9606 GN=HSP90B1 PE=1 SV=1	HSP90B1	K09487	1	1.01366e-32	188.6	2	EELVK(1)NLGTIAK	-3.602	0.349		0.296	1.15	0.88	0.57
map04918 Thyroid hormone synthesis	0.00176729	4.38	P14625	168	K	0.218	0.0355353	Down	Endoplasmin OS=Homo sapiens OX=9606 GN=HSP90B1 PE=1 SV=1	HSP90B1	K09487	1	2.36205e-69	252.02	2	NLGTIAK(1)SGTSEFLNK	-1.4325	0.358	0.251	0.267	2.319	1.17	0.534
map04918 Thyroid hormone synthesis	0.00176729	4.38	P14625	95	K	0.303	0.048169	Down	Endoplasmin OS=Homo sapiens OX=9606 GN=HSP90B1 PE=1 SV=1	HSP90B1	K09487	1	2.23114e-13	163.2	2	LIINSLYK(1)NK	-8.0736	0.538	0.207	0.373	2.041	0.889	0.757
map04918 Thyroid hormone synthesis	0.00176729	4.38	P27824	127	K	0.243	0.0225698	Down	Calnexin OS=Homo sapiens OX=9606 GN=CANX PE=1 SV=2	CANX	K08054	1	0.000231988	107.08	3	AK(1)HHAISAK	-2.5346	0.252		0.178	1.015	1.099	0.539
map04918 Thyroid hormone synthesis	0.00176729	4.38	P27824	210	K	0.389	0.0331981	Down	Calnexin OS=Homo sapiens OX=9606 GN=CANX PE=1 SV=2	CANX	K08054	1	4.03999e-05	140.57	2	NPK(1)TGIYEEK	-3.8277	0.369		0.282	1.14	0.641	0.731
map04918 Thyroid hormone synthesis	0.00176729	4.38	P27824	458	K	0.331	0.045113	Down	Calnexin OS=Homo sapiens OX=9606 GN=CANX PE=1 SV=2	CANX	K08054	1	9.74359e-53	228.73	2	IVDDWANDGWGLK(1)K	-2.0038	0.333		0.224	1.222	0.723	0.576
map04919 Thyroid hormone signaling pathway	0.3316	1.52	P05023	444	K	0.417	0.0245482	Down	Sodium/potassium-transporting ATPase subunit alpha-1 OS=Homo sapiens OX=9606 GN=ATP1A1 PE=1 SV=1	ATP1A1	K01539	1	4.24505e-42	195.09	2	AVFQANQENLPILK(1)R	-0.6024	0.999	0.751	0.806	2.507		1.584
map04919 Thyroid hormone signaling pathway	0.3316	1.52	P50993	375	K	0.12	0.0348249	Down	Sodium/potassium-transporting ATPase subunit alpha-2 OS=Homo sapiens OX=9606 GN=ATP1A2 PE=1 SV=1	ATP1A2	K01539	1	7.22753e-119	240.14	3	NLEAVETLGSTSTICSDK(1)TGTLTQNR	-2.1175	0.514		0.237		3.625	2.641
map04919 Thyroid hormone signaling pathway	0.3316	1.52	P50993	770	K	0.119	0.0315237	Down	Sodium/potassium-transporting ATPase subunit alpha-2 OS=Homo sapiens OX=9606 GN=ATP1A2 PE=1 SV=1	ATP1A2	K01539	1	0.00529901	82.716	2	LIFDNLK(1)K	-8.1987		0.299	0.396	3.067	4.486	1.183
map04919 Thyroid hormone signaling pathway	0.3316	1.52	P05026	216	K	0.317	0.0382281	Down	Sodium/potassium-transporting ATPase subunit beta-1 OS=Homo sapiens OX=9606 GN=ATP1B1 PE=1 SV=1	ATP1B1	K01540	1	9.9548e-08	130.99	2	YNPNVLPVQCTGK(1)R	-3.8605	0.386	0.62			1.576	1.6
map04919 Thyroid hormone signaling pathway	0.3316	1.52	P28482	138	K	0.498	0.00378019	Down	Mitogen-activated protein kinase 1 OS=Homo sapiens OX=9606 GN=MAPK1 PE=1 SV=3	MAPK1	K04371	1	7.2177e-05	134.2	3	GLK(1)YIHSANVLHR	-6.1004	0.848	0.808	0.66	1.363	1.471	1.815
map04919 Thyroid hormone signaling pathway	0.3316	1.52	P28482	270	K	0.525	0.0423994	Down	Mitogen-activated protein kinase 1 OS=Homo sapiens OX=9606 GN=MAPK1 PE=1 SV=3	MAPK1	K04371	1	6.06964e-05	119.07	2	NYLLSLPHK(1)NK	-4.3111	0.84	0.967	0.802	2.364	1.304	1.303
map04922 Glucagon signaling pathway	0.282051	1.77	P11216	316	K	0.277	0.0248011	Down	Glycogen phosphorylase, brain form OS=Homo sapiens OX=9606 GN=PYGB PE=1 SV=5	PYGB	K00688	1	0.00530768	76.833	3	SSK(1)FGCRDPVR	-4.9643	0.546		0.716	2.626		1.928
map04922 Glucagon signaling pathway	0.282051	1.77	P14618	270	K	0.255	0.00541327	Down	Pyruvate kinase PKM OS=Homo sapiens OX=9606 GN=PKM PE=1 SV=4	PKM	K00873	1	2.21388e-21	159.12	2	IISK(1)IENHEGVR	-3.6668	0.541	0.55	0.324	1.93	1.276	2.333
map04922 Glucagon signaling pathway	0.282051	1.77	Q08209	323	K	0.387	0.0316177	Down	Serine/threonine-protein phosphatase 2B catalytic subunit alpha isoform OS=Homo sapiens OX=9606 GN=PPP3CA PE=1 SV=1	PPP3CA	K04348	1	3.08677e-15	114.93	2	AAVLK(1)YENNVMNIR	-5.7491	0.826	0.633			2.091	1.675
map04922 Glucagon signaling pathway	0.282051	1.77	Q13554	69	K	0.425	0.0145479	Down	Calcium/calmodulin-dependent protein kinase type II subunit beta OS=Homo sapiens OX=9606 GN=CAMK2B PE=1 SV=3	CAMK2B	K04515	1	0.000355844	94.806	3	LLK(1)HSNIVR	-4.3855	0.941	0.622		1.638	1.979	1.899
map04924 Renin secretion	0.264039	2	P07858	220	K	0.262	0.0331137	Down	Cathepsin B OS=Homo sapiens OX=9606 GN=CTSB PE=1 SV=3	CTSB	K01363	1	3.37055e-10	126.17	2	ICEPGYSPTYK(1)QDK	-4.8146	0.216	0.271		1.13	0.729
map04924 Renin secretion	0.264039	2	Q08209	323	K	0.387	0.0316177	Down	Serine/threonine-protein phosphatase 2B catalytic subunit alpha isoform OS=Homo sapiens OX=9606 GN=PPP3CA PE=1 SV=1	PPP3CA	K04348	1	3.08677e-15	114.93	2	AAVLK(1)YENNVMNIR	-5.7491	0.826	0.633			2.091	1.675
map04925 Aldosterone synthesis and secretion	0.0235676	2.97	P05023	444	K	0.417	0.0245482	Down	Sodium/potassium-transporting ATPase subunit alpha-1 OS=Homo sapiens OX=9606 GN=ATP1A1 PE=1 SV=1	ATP1A1	K01539	1	4.24505e-42	195.09	2	AVFQANQENLPILK(1)R	-0.6024	0.999	0.751	0.806	2.507		1.584
map04925 Aldosterone synthesis and secretion	0.0235676	2.97	P50993	375	K	0.12	0.0348249	Down	Sodium/potassium-transporting ATPase subunit alpha-2 OS=Homo sapiens OX=9606 GN=ATP1A2 PE=1 SV=1	ATP1A2	K01539	1	7.22753e-119	240.14	3	NLEAVETLGSTSTICSDK(1)TGTLTQNR	-2.1175	0.514		0.237		3.625	2.641
map04925 Aldosterone synthesis and secretion	0.0235676	2.97	P50993	770	K	0.119	0.0315237	Down	Sodium/potassium-transporting ATPase subunit alpha-2 OS=Homo sapiens OX=9606 GN=ATP1A2 PE=1 SV=1	ATP1A2	K01539	1	0.00529901	82.716	2	LIFDNLK(1)K	-8.1987		0.299	0.396	3.067	4.486	1.183
map04925 Aldosterone synthesis and secretion	0.0235676	2.97	P05026	216	K	0.317	0.0382281	Down	Sodium/potassium-transporting ATPase subunit beta-1 OS=Homo sapiens OX=9606 GN=ATP1B1 PE=1 SV=1	ATP1B1	K01540	1	9.9548e-08	130.99	2	YNPNVLPVQCTGK(1)R	-3.8605	0.386	0.62			1.576	1.6
map04925 Aldosterone synthesis and secretion	0.0235676	2.97	P20020	64	K	0.56	0.00760658	Down	Plasma membrane calcium-transporting ATPase 1 OS=Homo sapiens OX=9606 GN=ATP2B1 PE=1 SV=4	ATP2B1	K05850	1	4.18742e-72	212.5	2	LK(1)TSPNEGLSGNPADLER	-5.9593	0.923	0.901		1.484	1.858	1.548
map04925 Aldosterone synthesis and secretion	0.0235676	2.97	P20020	590	K	0.515	0.0374273	Down	Plasma membrane calcium-transporting ATPase 1 OS=Homo sapiens OX=9606 GN=ATP2B1 PE=1 SV=4	ATP2B1	K05850	1	5.85933e-06	160.62	2	SMSTVLK(1)NSDGSYR	-3.3704	0.922	0.755		1.488		1.771
map04925 Aldosterone synthesis and secretion	0.0235676	2.97	Q13554	69	K	0.425	0.0145479	Down	Calcium/calmodulin-dependent protein kinase type II subunit beta OS=Homo sapiens OX=9606 GN=CAMK2B PE=1 SV=3	CAMK2B	K04515	1	0.000355844	94.806	3	LLK(1)HSNIVR	-4.3855	0.941	0.622		1.638	1.979	1.899
map04930 Type II diabetes mellitus	0.0623703	4.75	P14618	270	K	0.255	0.00541327	Down	Pyruvate kinase PKM OS=Homo sapiens OX=9606 GN=PKM PE=1 SV=4	PKM	K00873	1	2.21388e-21	159.12	2	IISK(1)IENHEGVR	-3.6668	0.541	0.55	0.324	1.93	1.276	2.333
map04930 Type II diabetes mellitus	0.0623703	4.75	P28482	138	K	0.498	0.00378019	Down	Mitogen-activated protein kinase 1 OS=Homo sapiens OX=9606 GN=MAPK1 PE=1 SV=3	MAPK1	K04371	1	7.2177e-05	134.2	3	GLK(1)YIHSANVLHR	-6.1004	0.848	0.808	0.66	1.363	1.471	1.815
map04930 Type II diabetes mellitus	0.0623703	4.75	P28482	270	K	0.525	0.0423994	Down	Mitogen-activated protein kinase 1 OS=Homo sapiens OX=9606 GN=MAPK1 PE=1 SV=3	MAPK1	K04371	1	6.06964e-05	119.07	2	NYLLSLPHK(1)NK	-4.3111	0.84	0.967	0.802	2.364	1.304	1.303
map04960 Aldosterone-regulated sodium reabsorption	0.00479037	5.43	P05023	444	K	0.417	0.0245482	Down	Sodium/potassium-transporting ATPase subunit alpha-1 OS=Homo sapiens OX=9606 GN=ATP1A1 PE=1 SV=1	ATP1A1	K01539	1	4.24505e-42	195.09	2	AVFQANQENLPILK(1)R	-0.6024	0.999	0.751	0.806	2.507		1.584
map04960 Aldosterone-regulated sodium reabsorption	0.00479037	5.43	P50993	375	K	0.12	0.0348249	Down	Sodium/potassium-transporting ATPase subunit alpha-2 OS=Homo sapiens OX=9606 GN=ATP1A2 PE=1 SV=1	ATP1A2	K01539	1	7.22753e-119	240.14	3	NLEAVETLGSTSTICSDK(1)TGTLTQNR	-2.1175	0.514		0.237		3.625	2.641
map04960 Aldosterone-regulated sodium reabsorption	0.00479037	5.43	P50993	770	K	0.119	0.0315237	Down	Sodium/potassium-transporting ATPase subunit alpha-2 OS=Homo sapiens OX=9606 GN=ATP1A2 PE=1 SV=1	ATP1A2	K01539	1	0.00529901	82.716	2	LIFDNLK(1)K	-8.1987		0.299	0.396	3.067	4.486	1.183
map04960 Aldosterone-regulated sodium reabsorption	0.00479037	5.43	P05026	216	K	0.317	0.0382281	Down	Sodium/potassium-transporting ATPase subunit beta-1 OS=Homo sapiens OX=9606 GN=ATP1B1 PE=1 SV=1	ATP1B1	K01540	1	9.9548e-08	130.99	2	YNPNVLPVQCTGK(1)R	-3.8605	0.386	0.62			1.576	1.6
map04960 Aldosterone-regulated sodium reabsorption	0.00479037	5.43	P28482	138	K	0.498	0.00378019	Down	Mitogen-activated protein kinase 1 OS=Homo sapiens OX=9606 GN=MAPK1 PE=1 SV=3	MAPK1	K04371	1	7.2177e-05	134.2	3	GLK(1)YIHSANVLHR	-6.1004	0.848	0.808	0.66	1.363	1.471	1.815
map04960 Aldosterone-regulated sodium reabsorption	0.00479037	5.43	P28482	270	K	0.525	0.0423994	Down	Mitogen-activated protein kinase 1 OS=Homo sapiens OX=9606 GN=MAPK1 PE=1 SV=3	MAPK1	K04371	1	6.06964e-05	119.07	2	NYLLSLPHK(1)NK	-4.3111	0.84	0.967	0.802	2.364	1.304	1.303
map04961 Endocrine and other factor-regulated calcium reabsorption	0.0235676	2.97	P05023	444	K	0.417	0.0245482	Down	Sodium/potassium-transporting ATPase subunit alpha-1 OS=Homo sapiens OX=9606 GN=ATP1A1 PE=1 SV=1	ATP1A1	K01539	1	4.24505e-42	195.09	2	AVFQANQENLPILK(1)R	-0.6024	0.999	0.751	0.806	2.507		1.584
map04961 Endocrine and other factor-regulated calcium reabsorption	0.0235676	2.97	P50993	375	K	0.12	0.0348249	Down	Sodium/potassium-transporting ATPase subunit alpha-2 OS=Homo sapiens OX=9606 GN=ATP1A2 PE=1 SV=1	ATP1A2	K01539	1	7.22753e-119	240.14	3	NLEAVETLGSTSTICSDK(1)TGTLTQNR	-2.1175	0.514		0.237		3.625	2.641
map04961 Endocrine and other factor-regulated calcium reabsorption	0.0235676	2.97	P50993	770	K	0.119	0.0315237	Down	Sodium/potassium-transporting ATPase subunit alpha-2 OS=Homo sapiens OX=9606 GN=ATP1A2 PE=1 SV=1	ATP1A2	K01539	1	0.00529901	82.716	2	LIFDNLK(1)K	-8.1987		0.299	0.396	3.067	4.486	1.183
map04961 Endocrine and other factor-regulated calcium reabsorption	0.0235676	2.97	P05026	216	K	0.317	0.0382281	Down	Sodium/potassium-transporting ATPase subunit beta-1 OS=Homo sapiens OX=9606 GN=ATP1B1 PE=1 SV=1	ATP1B1	K01540	1	9.9548e-08	130.99	2	YNPNVLPVQCTGK(1)R	-3.8605	0.386	0.62			1.576	1.6
map04961 Endocrine and other factor-regulated calcium reabsorption	0.0235676	2.97	P20020	64	K	0.56	0.00760658	Down	Plasma membrane calcium-transporting ATPase 1 OS=Homo sapiens OX=9606 GN=ATP2B1 PE=1 SV=4	ATP2B1	K05850	1	4.18742e-72	212.5	2	LK(1)TSPNEGLSGNPADLER	-5.9593	0.923	0.901		1.484	1.858	1.548
map04961 Endocrine and other factor-regulated calcium reabsorption	0.0235676	2.97	P20020	590	K	0.515	0.0374273	Down	Plasma membrane calcium-transporting ATPase 1 OS=Homo sapiens OX=9606 GN=ATP2B1 PE=1 SV=4	ATP2B1	K05850	1	5.85933e-06	160.62	2	SMSTVLK(1)NSDGSYR	-3.3704	0.922	0.755		1.488		1.771
map04961 Endocrine and other factor-regulated calcium reabsorption	0.0235676	2.97	Q00610	1347	K	0.456	0.0324285	Down	Clathrin heavy chain 1 OS=Homo sapiens OX=9606 GN=CLTC PE=1 SV=5	CLTC	K04646	1	0.00264846	78.178	2	VNIPK(1)VLR	-8.111	0.941	0.806	0.565	2.272	1.612	1.189
map04964 Proximal tubule bicarbonate reclamation	0.00049735	6.79	P00918	171	K	0.539	0.038486	Down	Carbonic anhydrase 2 OS=Homo sapiens OX=9606 GN=CA2 PE=1 SV=2	CA2	K18245	1	1.83781e-21	154.94	2	GK(1)SADFTNFDPR	-4.4621	0.712		0.534	1.074	0.988	1.407
map04964 Proximal tubule bicarbonate reclamation	0.00049735	6.79	P05023	444	K	0.417	0.0245482	Down	Sodium/potassium-transporting ATPase subunit alpha-1 OS=Homo sapiens OX=9606 GN=ATP1A1 PE=1 SV=1	ATP1A1	K01539	1	4.24505e-42	195.09	2	AVFQANQENLPILK(1)R	-0.6024	0.999	0.751	0.806	2.507		1.584
map04964 Proximal tubule bicarbonate reclamation	0.00049735	6.79	P50993	375	K	0.12	0.0348249	Down	Sodium/potassium-transporting ATPase subunit alpha-2 OS=Homo sapiens OX=9606 GN=ATP1A2 PE=1 SV=1	ATP1A2	K01539	1	7.22753e-119	240.14	3	NLEAVETLGSTSTICSDK(1)TGTLTQNR	-2.1175	0.514		0.237		3.625	2.641
map04964 Proximal tubule bicarbonate reclamation	0.00049735	6.79	P50993	770	K	0.119	0.0315237	Down	Sodium/potassium-transporting ATPase subunit alpha-2 OS=Homo sapiens OX=9606 GN=ATP1A2 PE=1 SV=1	ATP1A2	K01539	1	0.00529901	82.716	2	LIFDNLK(1)K	-8.1987		0.299	0.396	3.067	4.486	1.183
map04964 Proximal tubule bicarbonate reclamation	0.00049735	6.79	P05026	216	K	0.317	0.0382281	Down	Sodium/potassium-transporting ATPase subunit beta-1 OS=Homo sapiens OX=9606 GN=ATP1B1 PE=1 SV=1	ATP1B1	K01540	1	9.9548e-08	130.99	2	YNPNVLPVQCTGK(1)R	-3.8605	0.386	0.62			1.576	1.6
map04964 Proximal tubule bicarbonate reclamation	0.00049735	6.79	Q9Y6R1	934	K	0.121	0.04274	Down	Electrogenic sodium bicarbonate cotransporter 1 OS=Homo sapiens OX=9606 GN=SLC4A4 PE=1 SV=1	SLC4A4	K13575	1	2.73002e-07	106.11	3	LLLMPLK(1)HQPDFIYLR	-7.363		0.13	0.288	1.938	2.589	0.676
map04970 Salivary secretion	0.0558128	2.71	P05023	444	K	0.417	0.0245482	Down	Sodium/potassium-transporting ATPase subunit alpha-1 OS=Homo sapiens OX=9606 GN=ATP1A1 PE=1 SV=1	ATP1A1	K01539	1	4.24505e-42	195.09	2	AVFQANQENLPILK(1)R	-0.6024	0.999	0.751	0.806	2.507		1.584
map04970 Salivary secretion	0.0558128	2.71	P50993	375	K	0.12	0.0348249	Down	Sodium/potassium-transporting ATPase subunit alpha-2 OS=Homo sapiens OX=9606 GN=ATP1A2 PE=1 SV=1	ATP1A2	K01539	1	7.22753e-119	240.14	3	NLEAVETLGSTSTICSDK(1)TGTLTQNR	-2.1175	0.514		0.237		3.625	2.641
map04970 Salivary secretion	0.0558128	2.71	P50993	770	K	0.119	0.0315237	Down	Sodium/potassium-transporting ATPase subunit alpha-2 OS=Homo sapiens OX=9606 GN=ATP1A2 PE=1 SV=1	ATP1A2	K01539	1	0.00529901	82.716	2	LIFDNLK(1)K	-8.1987		0.299	0.396	3.067	4.486	1.183
map04970 Salivary secretion	0.0558128	2.71	P05026	216	K	0.317	0.0382281	Down	Sodium/potassium-transporting ATPase subunit beta-1 OS=Homo sapiens OX=9606 GN=ATP1B1 PE=1 SV=1	ATP1B1	K01540	1	9.9548e-08	130.99	2	YNPNVLPVQCTGK(1)R	-3.8605	0.386	0.62			1.576	1.6
map04970 Salivary secretion	0.0558128	2.71	P20020	64	K	0.56	0.00760658	Down	Plasma membrane calcium-transporting ATPase 1 OS=Homo sapiens OX=9606 GN=ATP2B1 PE=1 SV=4	ATP2B1	K05850	1	4.18742e-72	212.5	2	LK(1)TSPNEGLSGNPADLER	-5.9593	0.923	0.901		1.484	1.858	1.548
map04970 Salivary secretion	0.0558128	2.71	P20020	590	K	0.515	0.0374273	Down	Plasma membrane calcium-transporting ATPase 1 OS=Homo sapiens OX=9606 GN=ATP2B1 PE=1 SV=4	ATP2B1	K05850	1	5.85933e-06	160.62	2	SMSTVLK(1)NSDGSYR	-3.3704	0.922	0.755		1.488		1.771
map04971 Gastric acid secretion	0.00320743	3.93	P00918	171	K	0.539	0.038486	Down	Carbonic anhydrase 2 OS=Homo sapiens OX=9606 GN=CA2 PE=1 SV=2	CA2	K18245	1	1.83781e-21	154.94	2	GK(1)SADFTNFDPR	-4.4621	0.712		0.534	1.074	0.988	1.407
map04971 Gastric acid secretion	0.00320743	3.93	P05023	444	K	0.417	0.0245482	Down	Sodium/potassium-transporting ATPase subunit alpha-1 OS=Homo sapiens OX=9606 GN=ATP1A1 PE=1 SV=1	ATP1A1	K01539	1	4.24505e-42	195.09	2	AVFQANQENLPILK(1)R	-0.6024	0.999	0.751	0.806	2.507		1.584
map04971 Gastric acid secretion	0.00320743	3.93	P50993	375	K	0.12	0.0348249	Down	Sodium/potassium-transporting ATPase subunit alpha-2 OS=Homo sapiens OX=9606 GN=ATP1A2 PE=1 SV=1	ATP1A2	K01539	1	7.22753e-119	240.14	3	NLEAVETLGSTSTICSDK(1)TGTLTQNR	-2.1175	0.514		0.237		3.625	2.641
map04971 Gastric acid secretion	0.00320743	3.93	P50993	770	K	0.119	0.0315237	Down	Sodium/potassium-transporting ATPase subunit alpha-2 OS=Homo sapiens OX=9606 GN=ATP1A2 PE=1 SV=1	ATP1A2	K01539	1	0.00529901	82.716	2	LIFDNLK(1)K	-8.1987		0.299	0.396	3.067	4.486	1.183
map04971 Gastric acid secretion	0.00320743	3.93	P05026	216	K	0.317	0.0382281	Down	Sodium/potassium-transporting ATPase subunit beta-1 OS=Homo sapiens OX=9606 GN=ATP1B1 PE=1 SV=1	ATP1B1	K01540	1	9.9548e-08	130.99	2	YNPNVLPVQCTGK(1)R	-3.8605	0.386	0.62			1.576	1.6
map04971 Gastric acid secretion	0.00320743	3.93	P15311	143	K	0.539	0.0373548	Down	Ezrin OS=Homo sapiens OX=9606 GN=EZR PE=1 SV=4	EZR	K08007	1	0.000804396	69.276	3	EVHK(1)SGYLSSER	-5.7877		0.993	0.793	1.744	1.571
map04971 Gastric acid secretion	0.00320743	3.93	Q13554	69	K	0.425	0.0145479	Down	Calcium/calmodulin-dependent protein kinase type II subunit beta OS=Homo sapiens OX=9606 GN=CAMK2B PE=1 SV=3	CAMK2B	K04515	1	0.000355844	94.806	3	LLK(1)HSNIVR	-4.3855	0.941	0.622		1.638	1.979	1.899
map04972 Pancreatic secretion	0.00123504	4.03	P00918	171	K	0.539	0.038486	Down	Carbonic anhydrase 2 OS=Homo sapiens OX=9606 GN=CA2 PE=1 SV=2	CA2	K18245	1	1.83781e-21	154.94	2	GK(1)SADFTNFDPR	-4.4621	0.712		0.534	1.074	0.988	1.407
map04972 Pancreatic secretion	0.00123504	4.03	P05023	444	K	0.417	0.0245482	Down	Sodium/potassium-transporting ATPase subunit alpha-1 OS=Homo sapiens OX=9606 GN=ATP1A1 PE=1 SV=1	ATP1A1	K01539	1	4.24505e-42	195.09	2	AVFQANQENLPILK(1)R	-0.6024	0.999	0.751	0.806	2.507		1.584
map04972 Pancreatic secretion	0.00123504	4.03	P50993	375	K	0.12	0.0348249	Down	Sodium/potassium-transporting ATPase subunit alpha-2 OS=Homo sapiens OX=9606 GN=ATP1A2 PE=1 SV=1	ATP1A2	K01539	1	7.22753e-119	240.14	3	NLEAVETLGSTSTICSDK(1)TGTLTQNR	-2.1175	0.514		0.237		3.625	2.641
map04972 Pancreatic secretion	0.00123504	4.03	P50993	770	K	0.119	0.0315237	Down	Sodium/potassium-transporting ATPase subunit alpha-2 OS=Homo sapiens OX=9606 GN=ATP1A2 PE=1 SV=1	ATP1A2	K01539	1	0.00529901	82.716	2	LIFDNLK(1)K	-8.1987		0.299	0.396	3.067	4.486	1.183
map04972 Pancreatic secretion	0.00123504	4.03	P05026	216	K	0.317	0.0382281	Down	Sodium/potassium-transporting ATPase subunit beta-1 OS=Homo sapiens OX=9606 GN=ATP1B1 PE=1 SV=1	ATP1B1	K01540	1	9.9548e-08	130.99	2	YNPNVLPVQCTGK(1)R	-3.8605	0.386	0.62			1.576	1.6
map04972 Pancreatic secretion	0.00123504	4.03	P61586	104	K	0.157	0.0459742	Down	Transforming protein RhoA OS=Homo sapiens OX=9606 GN=RHOA PE=1 SV=1	RHOA	K04513	1	2.84611e-12	111.98	3	WTPEVK(1)HFCPNVPIILVGNK	-7.8123		0.243	0.576	2.643	2.581
map04972 Pancreatic secretion	0.00123504	4.03	P61586	162	K	0.401	0.0131434	Down	Transforming protein RhoA OS=Homo sapiens OX=9606 GN=RHOA PE=1 SV=1	RHOA	K04513	1	0.000145487	89.382	2	IGAFGYMECSAK(1)TK	-2.3321	0.809	0.513		1.554	1.618	1.775
map04972 Pancreatic secretion	0.00123504	4.03	P20020	64	K	0.56	0.00760658	Down	Plasma membrane calcium-transporting ATPase 1 OS=Homo sapiens OX=9606 GN=ATP2B1 PE=1 SV=4	ATP2B1	K05850	1	4.18742e-72	212.5	2	LK(1)TSPNEGLSGNPADLER	-5.9593	0.923	0.901		1.484	1.858	1.548
map04972 Pancreatic secretion	0.00123504	4.03	P20020	590	K	0.515	0.0374273	Down	Plasma membrane calcium-transporting ATPase 1 OS=Homo sapiens OX=9606 GN=ATP2B1 PE=1 SV=4	ATP2B1	K05850	1	5.85933e-06	160.62	2	SMSTVLK(1)NSDGSYR	-3.3704	0.922	0.755		1.488		1.771
map04972 Pancreatic secretion	0.00123504	4.03	Q9Y6R1	934	K	0.121	0.04274	Down	Electrogenic sodium bicarbonate cotransporter 1 OS=Homo sapiens OX=9606 GN=SLC4A4 PE=1 SV=1	SLC4A4	K13575	1	2.73002e-07	106.11	3	LLLMPLK(1)HQPDFIYLR	-7.363		0.13	0.288	1.938	2.589	0.676
map04973 Carbohydrate digestion and absorption	0.0171103	5.18	P05023	444	K	0.417	0.0245482	Down	Sodium/potassium-transporting ATPase subunit alpha-1 OS=Homo sapiens OX=9606 GN=ATP1A1 PE=1 SV=1	ATP1A1	K01539	1	4.24505e-42	195.09	2	AVFQANQENLPILK(1)R	-0.6024	0.999	0.751	0.806	2.507		1.584
map04973 Carbohydrate digestion and absorption	0.0171103	5.18	P50993	375	K	0.12	0.0348249	Down	Sodium/potassium-transporting ATPase subunit alpha-2 OS=Homo sapiens OX=9606 GN=ATP1A2 PE=1 SV=1	ATP1A2	K01539	1	7.22753e-119	240.14	3	NLEAVETLGSTSTICSDK(1)TGTLTQNR	-2.1175	0.514		0.237		3.625	2.641
map04973 Carbohydrate digestion and absorption	0.0171103	5.18	P50993	770	K	0.119	0.0315237	Down	Sodium/potassium-transporting ATPase subunit alpha-2 OS=Homo sapiens OX=9606 GN=ATP1A2 PE=1 SV=1	ATP1A2	K01539	1	0.00529901	82.716	2	LIFDNLK(1)K	-8.1987		0.299	0.396	3.067	4.486	1.183
map04973 Carbohydrate digestion and absorption	0.0171103	5.18	P05026	216	K	0.317	0.0382281	Down	Sodium/potassium-transporting ATPase subunit beta-1 OS=Homo sapiens OX=9606 GN=ATP1B1 PE=1 SV=1	ATP1B1	K01540	1	9.9548e-08	130.99	2	YNPNVLPVQCTGK(1)R	-3.8605	0.386	0.62			1.576	1.6
map04974 Protein digestion and absorption	0.0129306	5.7	P05023	444	K	0.417	0.0245482	Down	Sodium/potassium-transporting ATPase subunit alpha-1 OS=Homo sapiens OX=9606 GN=ATP1A1 PE=1 SV=1	ATP1A1	K01539	1	4.24505e-42	195.09	2	AVFQANQENLPILK(1)R	-0.6024	0.999	0.751	0.806	2.507		1.584
map04974 Protein digestion and absorption	0.0129306	5.7	P50993	375	K	0.12	0.0348249	Down	Sodium/potassium-transporting ATPase subunit alpha-2 OS=Homo sapiens OX=9606 GN=ATP1A2 PE=1 SV=1	ATP1A2	K01539	1	7.22753e-119	240.14	3	NLEAVETLGSTSTICSDK(1)TGTLTQNR	-2.1175	0.514		0.237		3.625	2.641
map04974 Protein digestion and absorption	0.0129306	5.7	P50993	770	K	0.119	0.0315237	Down	Sodium/potassium-transporting ATPase subunit alpha-2 OS=Homo sapiens OX=9606 GN=ATP1A2 PE=1 SV=1	ATP1A2	K01539	1	0.00529901	82.716	2	LIFDNLK(1)K	-8.1987		0.299	0.396	3.067	4.486	1.183
map04974 Protein digestion and absorption	0.0129306	5.7	P05026	216	K	0.317	0.0382281	Down	Sodium/potassium-transporting ATPase subunit beta-1 OS=Homo sapiens OX=9606 GN=ATP1B1 PE=1 SV=1	ATP1B1	K01540	1	9.9548e-08	130.99	2	YNPNVLPVQCTGK(1)R	-3.8605	0.386	0.62			1.576	1.6
map04976 Bile secretion	0.00234046	5	P00918	171	K	0.539	0.038486	Down	Carbonic anhydrase 2 OS=Homo sapiens OX=9606 GN=CA2 PE=1 SV=2	CA2	K18245	1	1.83781e-21	154.94	2	GK(1)SADFTNFDPR	-4.4621	0.712		0.534	1.074	0.988	1.407
map04976 Bile secretion	0.00234046	5	P05023	444	K	0.417	0.0245482	Down	Sodium/potassium-transporting ATPase subunit alpha-1 OS=Homo sapiens OX=9606 GN=ATP1A1 PE=1 SV=1	ATP1A1	K01539	1	4.24505e-42	195.09	2	AVFQANQENLPILK(1)R	-0.6024	0.999	0.751	0.806	2.507		1.584
map04976 Bile secretion	0.00234046	5	P50993	375	K	0.12	0.0348249	Down	Sodium/potassium-transporting ATPase subunit alpha-2 OS=Homo sapiens OX=9606 GN=ATP1A2 PE=1 SV=1	ATP1A2	K01539	1	7.22753e-119	240.14	3	NLEAVETLGSTSTICSDK(1)TGTLTQNR	-2.1175	0.514		0.237		3.625	2.641
map04976 Bile secretion	0.00234046	5	P50993	770	K	0.119	0.0315237	Down	Sodium/potassium-transporting ATPase subunit alpha-2 OS=Homo sapiens OX=9606 GN=ATP1A2 PE=1 SV=1	ATP1A2	K01539	1	0.00529901	82.716	2	LIFDNLK(1)K	-8.1987		0.299	0.396	3.067	4.486	1.183
map04976 Bile secretion	0.00234046	5	P05026	216	K	0.317	0.0382281	Down	Sodium/potassium-transporting ATPase subunit beta-1 OS=Homo sapiens OX=9606 GN=ATP1B1 PE=1 SV=1	ATP1B1	K01540	1	9.9548e-08	130.99	2	YNPNVLPVQCTGK(1)R	-3.8605	0.386	0.62			1.576	1.6
map04976 Bile secretion	0.00234046	5	Q9Y6R1	934	K	0.121	0.04274	Down	Electrogenic sodium bicarbonate cotransporter 1 OS=Homo sapiens OX=9606 GN=SLC4A4 PE=1 SV=1	SLC4A4	K13575	1	2.73002e-07	106.11	3	LLLMPLK(1)HQPDFIYLR	-7.363		0.13	0.288	1.938	2.589	0.676
map04978 Mineral absorption	0.00803052	4.75	P05023	444	K	0.417	0.0245482	Down	Sodium/potassium-transporting ATPase subunit alpha-1 OS=Homo sapiens OX=9606 GN=ATP1A1 PE=1 SV=1	ATP1A1	K01539	1	4.24505e-42	195.09	2	AVFQANQENLPILK(1)R	-0.6024	0.999	0.751	0.806	2.507		1.584
map04978 Mineral absorption	0.00803052	4.75	P50993	375	K	0.12	0.0348249	Down	Sodium/potassium-transporting ATPase subunit alpha-2 OS=Homo sapiens OX=9606 GN=ATP1A2 PE=1 SV=1	ATP1A2	K01539	1	7.22753e-119	240.14	3	NLEAVETLGSTSTICSDK(1)TGTLTQNR	-2.1175	0.514		0.237		3.625	2.641
map04978 Mineral absorption	0.00803052	4.75	P50993	770	K	0.119	0.0315237	Down	Sodium/potassium-transporting ATPase subunit alpha-2 OS=Homo sapiens OX=9606 GN=ATP1A2 PE=1 SV=1	ATP1A2	K01539	1	0.00529901	82.716	2	LIFDNLK(1)K	-8.1987		0.299	0.396	3.067	4.486	1.183
map04978 Mineral absorption	0.00803052	4.75	P05026	216	K	0.317	0.0382281	Down	Sodium/potassium-transporting ATPase subunit beta-1 OS=Homo sapiens OX=9606 GN=ATP1B1 PE=1 SV=1	ATP1B1	K01540	1	9.9548e-08	130.99	2	YNPNVLPVQCTGK(1)R	-3.8605	0.386	0.62			1.576	1.6
map04978 Mineral absorption	0.00803052	4.75	P20020	64	K	0.56	0.00760658	Down	Plasma membrane calcium-transporting ATPase 1 OS=Homo sapiens OX=9606 GN=ATP2B1 PE=1 SV=4	ATP2B1	K05850	1	4.18742e-72	212.5	2	LK(1)TSPNEGLSGNPADLER	-5.9593	0.923	0.901		1.484	1.858	1.548
map04978 Mineral absorption	0.00803052	4.75	P20020	590	K	0.515	0.0374273	Down	Plasma membrane calcium-transporting ATPase 1 OS=Homo sapiens OX=9606 GN=ATP2B1 PE=1 SV=4	ATP2B1	K05850	1	5.85933e-06	160.62	2	SMSTVLK(1)NSDGSYR	-3.3704	0.922	0.755		1.488		1.771
map05014 Amyotrophic lateral sclerosis (ALS)	0.244055	2.11	Q08209	323	K	0.387	0.0316177	Down	Serine/threonine-protein phosphatase 2B catalytic subunit alpha isoform OS=Homo sapiens OX=9606 GN=PPP3CA PE=1 SV=1	PPP3CA	K04348	1	3.08677e-15	114.93	2	AAVLK(1)YENNVMNIR	-5.7491	0.826	0.633			2.091	1.675
map05014 Amyotrophic lateral sclerosis (ALS)	0.244055	2.11	P43004	571	K	0.354	0.00749624	Down	Excitatory amino acid transporter 2 OS=Homo sapiens OX=9606 GN=SLC1A2 PE=1 SV=2	SLC1A2	K05613	1	4.73475e-30	168.69	2	SADCSVEEEPWK(1)R	-5.9099	0.547	0.798		1.67	2.044	1.99
map05020 Prion diseases	0.146742	2.92	P28482	138	K	0.498	0.00378019	Down	Mitogen-activated protein kinase 1 OS=Homo sapiens OX=9606 GN=MAPK1 PE=1 SV=3	MAPK1	K04371	1	7.2177e-05	134.2	3	GLK(1)YIHSANVLHR	-6.1004	0.848	0.808	0.66	1.363	1.471	1.815
map05020 Prion diseases	0.146742	2.92	P28482	270	K	0.525	0.0423994	Down	Mitogen-activated protein kinase 1 OS=Homo sapiens OX=9606 GN=MAPK1 PE=1 SV=3	MAPK1	K04371	1	6.06964e-05	119.07	2	NYLLSLPHK(1)NK	-4.3111	0.84	0.967	0.802	2.364	1.304	1.303
map05020 Prion diseases	0.146742	2.92	P31948	373	K	0.229	0.0222922	Down	Stress-induced-phosphoprotein 1 OS=Homo sapiens OX=9606 GN=STIP1 PE=1 SV=1	STIP1	K09553	1	0.000208694	85.081	2	GNECFQK(1)GDYPQAMK	-4.7268	0.528	0.519	0.165	2.488	1.476	1.331
map05020 Prion diseases	0.146742	2.92	P31948	317	K	0.542	0.044388	Down	Stress-induced-phosphoprotein 1 OS=Homo sapiens OX=9606 GN=STIP1 PE=1 SV=1	STIP1	K09553	1	5.30131e-05	90.142	3	YK(1)DAIHFYNK	-3.1091	0.769	0.838	0.698	1.956	1.015	1.278
map05031 Amphetamine addiction	0.382432	1.52	Q08209	323	K	0.387	0.0316177	Down	Serine/threonine-protein phosphatase 2B catalytic subunit alpha isoform OS=Homo sapiens OX=9606 GN=PPP3CA PE=1 SV=1	PPP3CA	K04348	1	3.08677e-15	114.93	2	AAVLK(1)YENNVMNIR	-5.7491	0.826	0.633			2.091	1.675
map05031 Amphetamine addiction	0.382432	1.52	Q13554	69	K	0.425	0.0145479	Down	Calcium/calmodulin-dependent protein kinase type II subunit beta OS=Homo sapiens OX=9606 GN=CAMK2B PE=1 SV=3	CAMK2B	K04515	1	0.000355844	94.806	3	LLK(1)HSNIVR	-4.3855	0.941	0.622		1.638	1.979	1.899
map05132 Salmonella infection	0.0836765	2.38	P07737	105	K	0.504	0.0438885	Down	Profilin-1 OS=Homo sapiens OX=9606 GN=PFN1 PE=1 SV=2	PFN1	K05759	1	9.81234e-119	257.55	2	STGGAPTFNVTVTK(1)TDK	-3.9395	0.613	0.7	0.66	1.913	0.972	1.033
map05132 Salmonella infection	0.0836765	2.38	P07737	91	K	0.268	0.0323857	Down	Profilin-1 OS=Homo sapiens OX=9606 GN=PFN1 PE=1 SV=2	PFN1	K05759	1	3.03883e-33	177.74	2	TK(1)STGGAPTFNVTVTK	-4.2331	0.413	0.444	0.37	2.632	1.181	0.759
map05132 Salmonella infection	0.0836765	2.38	P28482	138	K	0.498	0.00378019	Down	Mitogen-activated protein kinase 1 OS=Homo sapiens OX=9606 GN=MAPK1 PE=1 SV=3	MAPK1	K04371	1	7.2177e-05	134.2	3	GLK(1)YIHSANVLHR	-6.1004	0.848	0.808	0.66	1.363	1.471	1.815
map05132 Salmonella infection	0.0836765	2.38	P28482	270	K	0.525	0.0423994	Down	Mitogen-activated protein kinase 1 OS=Homo sapiens OX=9606 GN=MAPK1 PE=1 SV=3	MAPK1	K04371	1	6.06964e-05	119.07	2	NYLLSLPHK(1)NK	-4.3111	0.84	0.967	0.802	2.364	1.304	1.303
map05132 Salmonella infection	0.0836765	2.38	P35080	91	K	0.24	0.000433488	Down	Profilin-2 OS=Homo sapiens OX=9606 GN=PFN2 PE=1 SV=3	PFN2	K05759	1	1.23453e-32	191.98	2	TK(1)SQGGEPTYNVAVGR	-5.095	0.669	0.495	0.6	2.118	2.953	2.293
map05132 Salmonella infection	0.0836765	2.38	Q14204	1130	K	0.286	0.010418	Down	Cytoplasmic dynein 1 heavy chain 1 OS=Homo sapiens OX=9606 GN=DYNC1H1 PE=1 SV=5	DYNC1H1	K10413	1	1.29177e-10	72.075	3	EVLSK(1)FGQMLGSNMTEFHSQISK	-2.6531	0.579	0.56		2.241	1.739
map05132 Salmonella infection	0.0836765	2.38	Q14204	2966	K	0.404	0.00825903	Down	Cytoplasmic dynein 1 heavy chain 1 OS=Homo sapiens OX=9606 GN=DYNC1H1 PE=1 SV=5	DYNC1H1	K10413	1	7.38978e-05	81.48	2	K(1)YTGEDFDEDLR	-4.1385	0.776	0.757	0.633	2.275	1.27	1.818
map05132 Salmonella infection	0.0836765	2.38	Q14204	371	K	0.478	0.0268925	Down	Cytoplasmic dynein 1 heavy chain 1 OS=Homo sapiens OX=9606 GN=DYNC1H1 PE=1 SV=5	DYNC1H1	K10413	1	0.00332579	82.716	2	NTK(1)YPIQR	-7.1203	0.813	0.845	0.683	2.314	1.343	1.245
map05133 Pertussis	0.0944849	2.71	P61586	104	K	0.157	0.0459742	Down	Transforming protein RhoA OS=Homo sapiens OX=9606 GN=RHOA PE=1 SV=1	RHOA	K04513	1	2.84611e-12	111.98	3	WTPEVK(1)HFCPNVPIILVGNK	-7.8123		0.243	0.576	2.643	2.581
map05133 Pertussis	0.0944849	2.71	P61586	162	K	0.401	0.0131434	Down	Transforming protein RhoA OS=Homo sapiens OX=9606 GN=RHOA PE=1 SV=1	RHOA	K04513	1	0.000145487	89.382	2	IGAFGYMECSAK(1)TK	-2.3321	0.809	0.513		1.554	1.618	1.775
map05133 Pertussis	0.0944849	2.71	P23528	132	K	0.347	0.0332554	Down	Cofilin-1 OS=Homo sapiens OX=9606 GN=CFL1 PE=1 SV=3	CFL1	K05765	1	3.51034e-52	239.37	3	LTGIK(1)HELQANCYEEVKDR	-4.6939	0.862	0.534	0.455	2.735	1.444	1.154
map05133 Pertussis	0.0944849	2.71	P28482	138	K	0.498	0.00378019	Down	Mitogen-activated protein kinase 1 OS=Homo sapiens OX=9606 GN=MAPK1 PE=1 SV=3	MAPK1	K04371	1	7.2177e-05	134.2	3	GLK(1)YIHSANVLHR	-6.1004	0.848	0.808	0.66	1.363	1.471	1.815
map05133 Pertussis	0.0944849	2.71	P28482	270	K	0.525	0.0423994	Down	Mitogen-activated protein kinase 1 OS=Homo sapiens OX=9606 GN=MAPK1 PE=1 SV=3	MAPK1	K04371	1	6.06964e-05	119.07	2	NYLLSLPHK(1)NK	-4.3111	0.84	0.967	0.802	2.364	1.304	1.303
map05152 Tuberculosis	0.104024	1.98	P07339	127	K	0.373	0.0392557	Down	Cathepsin D OS=Homo sapiens OX=9606 GN=CTSD PE=1 SV=1	CTSD	K01379	1	6.48093e-05	99.174	2	YNSDK(1)SSTYVK	-5.2892	0.452	0.578		1.809	0.917	1.411
map05152 Tuberculosis	0.104024	1.98	P61586	104	K	0.157	0.0459742	Down	Transforming protein RhoA OS=Homo sapiens OX=9606 GN=RHOA PE=1 SV=1	RHOA	K04513	1	2.84611e-12	111.98	3	WTPEVK(1)HFCPNVPIILVGNK	-7.8123		0.243	0.576	2.643	2.581
map05152 Tuberculosis	0.104024	1.98	P61586	162	K	0.401	0.0131434	Down	Transforming protein RhoA OS=Homo sapiens OX=9606 GN=RHOA PE=1 SV=1	RHOA	K04513	1	0.000145487	89.382	2	IGAFGYMECSAK(1)TK	-2.3321	0.809	0.513		1.554	1.618	1.775
map05152 Tuberculosis	0.104024	1.98	Q08209	323	K	0.387	0.0316177	Down	Serine/threonine-protein phosphatase 2B catalytic subunit alpha isoform OS=Homo sapiens OX=9606 GN=PPP3CA PE=1 SV=1	PPP3CA	K04348	1	3.08677e-15	114.93	2	AAVLK(1)YENNVMNIR	-5.7491	0.826	0.633			2.091	1.675
map05152 Tuberculosis	0.104024	1.98	P28482	138	K	0.498	0.00378019	Down	Mitogen-activated protein kinase 1 OS=Homo sapiens OX=9606 GN=MAPK1 PE=1 SV=3	MAPK1	K04371	1	7.2177e-05	134.2	3	GLK(1)YIHSANVLHR	-6.1004	0.848	0.808	0.66	1.363	1.471	1.815
map05152 Tuberculosis	0.104024	1.98	P28482	270	K	0.525	0.0423994	Down	Mitogen-activated protein kinase 1 OS=Homo sapiens OX=9606 GN=MAPK1 PE=1 SV=3	MAPK1	K04371	1	6.06964e-05	119.07	2	NYLLSLPHK(1)NK	-4.3111	0.84	0.967	0.802	2.364	1.304	1.303
map05152 Tuberculosis	0.104024	1.98	Q13554	69	K	0.425	0.0145479	Down	Calcium/calmodulin-dependent protein kinase type II subunit beta OS=Homo sapiens OX=9606 GN=CAMK2B PE=1 SV=3	CAMK2B	K04515	1	0.000355844	94.806	3	LLK(1)HSNIVR	-4.3855	0.941	0.622		1.638	1.979	1.899
map05160 Hepatitis C	0.287871	1.73	P27348	122	K	0.139	0.0376276	Down	14-3-3 protein theta OS=Homo sapiens OX=9606 GN=YWHAQ PE=1 SV=1	YWHAQ	K16197	1	0.0133969	85.813	2	MK(1)GDYFR	-3.49	0.532	0.405		4.512	2.207
map05160 Hepatitis C	0.287871	1.73	P28482	138	K	0.498	0.00378019	Down	Mitogen-activated protein kinase 1 OS=Homo sapiens OX=9606 GN=MAPK1 PE=1 SV=3	MAPK1	K04371	1	7.2177e-05	134.2	3	GLK(1)YIHSANVLHR	-6.1004	0.848	0.808	0.66	1.363	1.471	1.815
map05160 Hepatitis C	0.287871	1.73	P28482	270	K	0.525	0.0423994	Down	Mitogen-activated protein kinase 1 OS=Homo sapiens OX=9606 GN=MAPK1 PE=1 SV=3	MAPK1	K04371	1	6.06964e-05	119.07	2	NYLLSLPHK(1)NK	-4.3111	0.84	0.967	0.802	2.364	1.304	1.303
map05160 Hepatitis C	0.287871	1.73	P30153	542	K	0.165	0.0320196	Down	Serine/threonine-protein phosphatase 2A 65 kDa regulatory subunit A alpha isoform OS=Homo sapiens OX=9606 GN=PPP2R1A PE=1 SV=4	PPP2R1A	K03456	1	0.00621146	62.969	2	FNVAK(1)SLQK	-3.9071		0.424	0.468	4.259	2.55	1.3
map05160 Hepatitis C	0.287871	1.73	P61981	120	K	0.45	0.0235354	Down	14-3-3 protein gamma OS=Homo sapiens OX=9606 GN=YWHAG PE=1 SV=2	YWHAG	K16198	1	2.97402e-67	200.82	2	NCSETQYESK(1)VFYLK	-4.2515	0.891	0.928	0.714	2.56	1.787	1.285
map05160 Hepatitis C	0.287871	1.73	P61981	142	K	0.528	0.0189912	Down	14-3-3 protein gamma OS=Homo sapiens OX=9606 GN=YWHAG PE=1 SV=2	YWHAG	K16198	1	2.51329e-06	154.81	2	YLAEVATGEK(1)R	-4.7078	0.977	0.844		2.065	1.502	1.606
map05163 Human cytomegalovirus infection	0.391293	1.44	P61586	104	K	0.157	0.0459742	Down	Transforming protein RhoA OS=Homo sapiens OX=9606 GN=RHOA PE=1 SV=1	RHOA	K04513	1	2.84611e-12	111.98	3	WTPEVK(1)HFCPNVPIILVGNK	-7.8123		0.243	0.576	2.643	2.581
map05163 Human cytomegalovirus infection	0.391293	1.44	P61586	162	K	0.401	0.0131434	Down	Transforming protein RhoA OS=Homo sapiens OX=9606 GN=RHOA PE=1 SV=1	RHOA	K04513	1	0.000145487	89.382	2	IGAFGYMECSAK(1)TK	-2.3321	0.809	0.513		1.554	1.618	1.775
map05163 Human cytomegalovirus infection	0.391293	1.44	Q08209	323	K	0.387	0.0316177	Down	Serine/threonine-protein phosphatase 2B catalytic subunit alpha isoform OS=Homo sapiens OX=9606 GN=PPP3CA PE=1 SV=1	PPP3CA	K04348	1	3.08677e-15	114.93	2	AAVLK(1)YENNVMNIR	-5.7491	0.826	0.633			2.091	1.675
map05163 Human cytomegalovirus infection	0.391293	1.44	P28482	138	K	0.498	0.00378019	Down	Mitogen-activated protein kinase 1 OS=Homo sapiens OX=9606 GN=MAPK1 PE=1 SV=3	MAPK1	K04371	1	7.2177e-05	134.2	3	GLK(1)YIHSANVLHR	-6.1004	0.848	0.808	0.66	1.363	1.471	1.815
map05163 Human cytomegalovirus infection	0.391293	1.44	P28482	270	K	0.525	0.0423994	Down	Mitogen-activated protein kinase 1 OS=Homo sapiens OX=9606 GN=MAPK1 PE=1 SV=3	MAPK1	K04371	1	6.06964e-05	119.07	2	NYLLSLPHK(1)NK	-4.3111	0.84	0.967	0.802	2.364	1.304	1.303
map05163 Human cytomegalovirus infection	0.391293	1.44	P30101	218	K	0.418	0.025017	Down	Protein disulfide-isomerase A3 OS=Homo sapiens OX=9606 GN=PDIA3 PE=1 SV=4	PDIA3	K08056	1	6.45462e-24	166.65	2	FEDK(1)TVAYTEQK	-4.0681	0.387		0.31	1.041	0.833	0.629
map05163 Human cytomegalovirus infection	0.391293	1.44	P62873	89	K	0.269	0.000746766	Down	Guanine nucleotide-binding protein G(I)/G(S)/G(T) subunit beta-1 OS=Homo sapiens OX=9606 GN=GNB1 PE=1 SV=3	GNB1	K04536	1	7.03952e-21	149.58	3	LIIWDSYTTNK(1)VHAIPLR	-5.8062	0.776	0.599	0.592	2.824	2.548	1.952
map05166 Human T-cell leukemia virus 1 infection	0.132119	1.87	P05141	199	K	0.281	0.0102126	Down	ADP/ATP translocase 2 OS=Homo sapiens OX=9606 GN=SLC25A5 PE=1 SV=7	SLC25A5	K05863	1	1.73755e-15	106.58	2	AAYFGIYDTAK(1)GMLPDPK	-2.9528	0.332		0.332	1.577	1.069	0.9
map05166 Human T-cell leukemia virus 1 infection	0.132119	1.87	P12236	147	K	0.291	0.0288919	Down	ADP/ATP translocase 3 OS=Homo sapiens OX=9606 GN=SLC25A6 PE=1 SV=4	SLC25A6	K05863	1	1.55471e-07	157.77	2	LAADVGK(1)SGTER	-2.8609	0.656	0.586	0.268	2.323	1.841	1.017
map05166 Human T-cell leukemia virus 1 infection	0.132119	1.87	Q08209	323	K	0.387	0.0316177	Down	Serine/threonine-protein phosphatase 2B catalytic subunit alpha isoform OS=Homo sapiens OX=9606 GN=PPP3CA PE=1 SV=1	PPP3CA	K04348	1	3.08677e-15	114.93	2	AAVLK(1)YENNVMNIR	-5.7491	0.826	0.633			2.091	1.675
map05166 Human T-cell leukemia virus 1 infection	0.132119	1.87	P28482	138	K	0.498	0.00378019	Down	Mitogen-activated protein kinase 1 OS=Homo sapiens OX=9606 GN=MAPK1 PE=1 SV=3	MAPK1	K04371	1	7.2177e-05	134.2	3	GLK(1)YIHSANVLHR	-6.1004	0.848	0.808	0.66	1.363	1.471	1.815
map05166 Human T-cell leukemia virus 1 infection	0.132119	1.87	P28482	270	K	0.525	0.0423994	Down	Mitogen-activated protein kinase 1 OS=Homo sapiens OX=9606 GN=MAPK1 PE=1 SV=3	MAPK1	K04371	1	6.06964e-05	119.07	2	NYLLSLPHK(1)NK	-4.3111	0.84	0.967	0.802	2.364	1.304	1.303
map05166 Human T-cell leukemia virus 1 infection	0.132119	1.87	P27824	127	K	0.243	0.0225698	Down	Calnexin OS=Homo sapiens OX=9606 GN=CANX PE=1 SV=2	CANX	K08054	1	0.000231988	107.08	3	AK(1)HHAISAK	-2.5346	0.252		0.178	1.015	1.099	0.539
map05166 Human T-cell leukemia virus 1 infection	0.132119	1.87	P27824	210	K	0.389	0.0331981	Down	Calnexin OS=Homo sapiens OX=9606 GN=CANX PE=1 SV=2	CANX	K08054	1	4.03999e-05	140.57	2	NPK(1)TGIYEEK	-3.8277	0.369		0.282	1.14	0.641	0.731
map05166 Human T-cell leukemia virus 1 infection	0.132119	1.87	P27824	458	K	0.331	0.045113	Down	Calnexin OS=Homo sapiens OX=9606 GN=CANX PE=1 SV=2	CANX	K08054	1	9.74359e-53	228.73	2	IVDDWANDGWGLK(1)K	-2.0038	0.333		0.224	1.222	0.723	0.576
map05166 Human T-cell leukemia virus 1 infection	0.132119	1.87	P62826	134	K	0.421	0.0316485	Down	GTP-binding nuclear protein Ran OS=Homo sapiens OX=9606 GN=RAN PE=1 SV=3	RAN	K07936	1	1.46303e-08	125.5	2	AK(1)SIVFHR	-4.9267	0.86	0.547	0.614	2.276	1.454	1.07
map05166 Human T-cell leukemia virus 1 infection	0.132119	1.87	P62826	71	K	0.37	0.0271881	Down	GTP-binding nuclear protein Ran OS=Homo sapiens OX=9606 GN=RAN PE=1 SV=3	RAN	K07936	1	7.46751e-25	183.7	2	FNVWDTAGQEK(1)FGGLR	-0.058299	0.729	0.512	0.625	2.08	2.013	0.945
map05166 Human T-cell leukemia virus 1 infection	0.132119	1.87	P62826	23	K	0.433	0.0494701	Down	GTP-binding nuclear protein Ran OS=Homo sapiens OX=9606 GN=RAN PE=1 SV=3	RAN	K07936	1	1.31972e-06	91.939	2	LVLVGDGGTGK(1)TTFVK	-2.016	0.764		0.441	1.693	1.415	1.068
map05170 Human immunodeficiency virus 1 infection	0.406903	1.38	Q08209	323	K	0.387	0.0316177	Down	Serine/threonine-protein phosphatase 2B catalytic subunit alpha isoform OS=Homo sapiens OX=9606 GN=PPP3CA PE=1 SV=1	PPP3CA	K04348	1	3.08677e-15	114.93	2	AAVLK(1)YENNVMNIR	-5.7491	0.826	0.633			2.091	1.675
map05170 Human immunodeficiency virus 1 infection	0.406903	1.38	P23528	132	K	0.347	0.0332554	Down	Cofilin-1 OS=Homo sapiens OX=9606 GN=CFL1 PE=1 SV=3	CFL1	K05765	1	3.51034e-52	239.37	3	LTGIK(1)HELQANCYEEVKDR	-4.6939	0.862	0.534	0.455	2.735	1.444	1.154
map05170 Human immunodeficiency virus 1 infection	0.406903	1.38	P28482	138	K	0.498	0.00378019	Down	Mitogen-activated protein kinase 1 OS=Homo sapiens OX=9606 GN=MAPK1 PE=1 SV=3	MAPK1	K04371	1	7.2177e-05	134.2	3	GLK(1)YIHSANVLHR	-6.1004	0.848	0.808	0.66	1.363	1.471	1.815
map05170 Human immunodeficiency virus 1 infection	0.406903	1.38	P28482	270	K	0.525	0.0423994	Down	Mitogen-activated protein kinase 1 OS=Homo sapiens OX=9606 GN=MAPK1 PE=1 SV=3	MAPK1	K04371	1	6.06964e-05	119.07	2	NYLLSLPHK(1)NK	-4.3111	0.84	0.967	0.802	2.364	1.304	1.303
map05170 Human immunodeficiency virus 1 infection	0.406903	1.38	P30101	218	K	0.418	0.025017	Down	Protein disulfide-isomerase A3 OS=Homo sapiens OX=9606 GN=PDIA3 PE=1 SV=4	PDIA3	K08056	1	6.45462e-24	166.65	2	FEDK(1)TVAYTEQK	-4.0681	0.387		0.31	1.041	0.833	0.629
map05170 Human immunodeficiency virus 1 infection	0.406903	1.38	P62873	89	K	0.269	0.000746766	Down	Guanine nucleotide-binding protein G(I)/G(S)/G(T) subunit beta-1 OS=Homo sapiens OX=9606 GN=GNB1 PE=1 SV=3	GNB1	K04536	1	7.03952e-21	149.58	3	LIIWDSYTTNK(1)VHAIPLR	-5.8062	0.776	0.599	0.592	2.824	2.548	1.952
map05200 Pathways in cancer	0.399668	1.28	O14880	111	K	0.251	0.0303415	Down	Microsomal glutathione S-transferase 3 OS=Homo sapiens OX=9606 GN=MGST3 PE=1 SV=1	MGST3	K00799	1	4.69404e-23	160.62	2	VLYAYGYYTGEPSK(1)R	-2.7636	0.698	0.543	0.408	3.655	1.838	1.065
map05200 Pathways in cancer	0.399668	1.28	P07900	112	K	0.217	0.0235457	Down	Heat shock protein HSP 90-alpha OS=Homo sapiens OX=9606 GN=HSP90AA1 PE=1 SV=5	HSP90AA1	K04079	1	8.65796e-33	160.07	2	ADLINNLGTIAK(1)SGTK	-6.0572	0.693	0.358	0.567	4.384	1.456	1.617
map05200 Pathways in cancer	0.399668	1.28	P07900	632	K	0.413	0.0322075	Down	Heat shock protein HSP 90-alpha OS=Homo sapiens OX=9606 GN=HSP90AA1 PE=1 SV=5	HSP90AA1	K04079	1	1.27501e-18	124.62	3	K(1)HLEINPDHSIIETLR	-7.1392	0.896	0.508	0.564	2.055	1.694	1.021
map05200 Pathways in cancer	0.399668	1.28	P07900	283	K	0.366	0.00553349	Down	Heat shock protein HSP 90-alpha OS=Homo sapiens OX=9606 GN=HSP90AA1 PE=1 SV=5	HSP90AA1	K04079	1	1.33577e-14	183.57	2	EK(1)YIDQEELNK	-4.1913	0.958	0.546	0.579	2.147	1.772	1.765
map05200 Pathways in cancer	0.399668	1.28	P07900	185	K	0.242	0.00357787	Down	Heat shock protein HSP 90-alpha OS=Homo sapiens OX=9606 GN=HSP90AA1 PE=1 SV=5	HSP90AA1	K04079	1	0.00194946	83.358	2	GTK(1)VILHLK	-5.1043	0.58		0.436	1.945	1.811	2.533
map05200 Pathways in cancer	0.399668	1.28	P61586	104	K	0.157	0.0459742	Down	Transforming protein RhoA OS=Homo sapiens OX=9606 GN=RHOA PE=1 SV=1	RHOA	K04513	1	2.84611e-12	111.98	3	WTPEVK(1)HFCPNVPIILVGNK	-7.8123		0.243	0.576	2.643	2.581
map05200 Pathways in cancer	0.399668	1.28	P61586	162	K	0.401	0.0131434	Down	Transforming protein RhoA OS=Homo sapiens OX=9606 GN=RHOA PE=1 SV=1	RHOA	K04513	1	0.000145487	89.382	2	IGAFGYMECSAK(1)TK	-2.3321	0.809	0.513		1.554	1.618	1.775
map05200 Pathways in cancer	0.399668	1.28	P08238	559	K	0.309	0.027258	Down	Heat shock protein HSP 90-beta OS=Homo sapiens OX=9606 GN=HSP90AB1 PE=1 SV=4	HSP90AB1	K04079	1	0.00191826	106.93	2	AK(1)FENLCK	-3.086	0.828	0.53	0.471	3.129	1.561	1.223
map05200 Pathways in cancer	0.399668	1.28	P14625	161	K	0.372	0.0391766	Down	Endoplasmin OS=Homo sapiens OX=9606 GN=HSP90B1 PE=1 SV=1	HSP90B1	K09487	1	1.01366e-32	188.6	2	EELVK(1)NLGTIAK	-3.602	0.349		0.296	1.15	0.88	0.57
map05200 Pathways in cancer	0.399668	1.28	P14625	168	K	0.218	0.0355353	Down	Endoplasmin OS=Homo sapiens OX=9606 GN=HSP90B1 PE=1 SV=1	HSP90B1	K09487	1	2.36205e-69	252.02	2	NLGTIAK(1)SGTSEFLNK	-1.4325	0.358	0.251	0.267	2.319	1.17	0.534
map05200 Pathways in cancer	0.399668	1.28	P14625	95	K	0.303	0.048169	Down	Endoplasmin OS=Homo sapiens OX=9606 GN=HSP90B1 PE=1 SV=1	HSP90B1	K09487	1	2.23114e-13	163.2	2	LIINSLYK(1)NK	-8.0736	0.538	0.207	0.373	2.041	0.889	0.757
map05200 Pathways in cancer	0.399668	1.28	P28482	138	K	0.498	0.00378019	Down	Mitogen-activated protein kinase 1 OS=Homo sapiens OX=9606 GN=MAPK1 PE=1 SV=3	MAPK1	K04371	1	7.2177e-05	134.2	3	GLK(1)YIHSANVLHR	-6.1004	0.848	0.808	0.66	1.363	1.471	1.815
map05200 Pathways in cancer	0.399668	1.28	P28482	270	K	0.525	0.0423994	Down	Mitogen-activated protein kinase 1 OS=Homo sapiens OX=9606 GN=MAPK1 PE=1 SV=3	MAPK1	K04371	1	6.06964e-05	119.07	2	NYLLSLPHK(1)NK	-4.3111	0.84	0.967	0.802	2.364	1.304	1.303
map05200 Pathways in cancer	0.399668	1.28	P62873	89	K	0.269	0.000746766	Down	Guanine nucleotide-binding protein G(I)/G(S)/G(T) subunit beta-1 OS=Homo sapiens OX=9606 GN=GNB1 PE=1 SV=3	GNB1	K04536	1	7.03952e-21	149.58	3	LIIWDSYTTNK(1)VHAIPLR	-5.8062	0.776	0.599	0.592	2.824	2.548	1.952
map05200 Pathways in cancer	0.399668	1.28	Q13554	69	K	0.425	0.0145479	Down	Calcium/calmodulin-dependent protein kinase type II subunit beta OS=Homo sapiens OX=9606 GN=CAMK2B PE=1 SV=3	CAMK2B	K04515	1	0.000355844	94.806	3	LLK(1)HSNIVR	-4.3855	0.941	0.622		1.638	1.979	1.899
map05203 Viral carcinogenesis	0.26466	1.63	P61586	104	K	0.157	0.0459742	Down	Transforming protein RhoA OS=Homo sapiens OX=9606 GN=RHOA PE=1 SV=1	RHOA	K04513	1	2.84611e-12	111.98	3	WTPEVK(1)HFCPNVPIILVGNK	-7.8123		0.243	0.576	2.643	2.581
map05203 Viral carcinogenesis	0.26466	1.63	P61586	162	K	0.401	0.0131434	Down	Transforming protein RhoA OS=Homo sapiens OX=9606 GN=RHOA PE=1 SV=1	RHOA	K04513	1	0.000145487	89.382	2	IGAFGYMECSAK(1)TK	-2.3321	0.809	0.513		1.554	1.618	1.775
map05203 Viral carcinogenesis	0.26466	1.63	P14618	270	K	0.255	0.00541327	Down	Pyruvate kinase PKM OS=Homo sapiens OX=9606 GN=PKM PE=1 SV=4	PKM	K00873	1	2.21388e-21	159.12	2	IISK(1)IENHEGVR	-3.6668	0.541	0.55	0.324	1.93	1.276	2.333
map05203 Viral carcinogenesis	0.26466	1.63	P27348	122	K	0.139	0.0376276	Down	14-3-3 protein theta OS=Homo sapiens OX=9606 GN=YWHAQ PE=1 SV=1	YWHAQ	K16197	1	0.0133969	85.813	2	MK(1)GDYFR	-3.49	0.532	0.405		4.512	2.207
map05203 Viral carcinogenesis	0.26466	1.63	P28482	138	K	0.498	0.00378019	Down	Mitogen-activated protein kinase 1 OS=Homo sapiens OX=9606 GN=MAPK1 PE=1 SV=3	MAPK1	K04371	1	7.2177e-05	134.2	3	GLK(1)YIHSANVLHR	-6.1004	0.848	0.808	0.66	1.363	1.471	1.815
map05203 Viral carcinogenesis	0.26466	1.63	P28482	270	K	0.525	0.0423994	Down	Mitogen-activated protein kinase 1 OS=Homo sapiens OX=9606 GN=MAPK1 PE=1 SV=3	MAPK1	K04371	1	6.06964e-05	119.07	2	NYLLSLPHK(1)NK	-4.3111	0.84	0.967	0.802	2.364	1.304	1.303
map05203 Viral carcinogenesis	0.26466	1.63	P61978	52	K	0.409	0.00460657	Down	Heterogeneous nuclear ribonucleoprotein K OS=Homo sapiens OX=9606 GN=HNRNPK PE=1 SV=1	HNRNPK	K12886	1	1.21561e-15	181.87	2	ILLQSK(1)NAGAVIGK	-3.9479	0.713	0.468	0.545	1.691	1.265	1.26
map05203 Viral carcinogenesis	0.26466	1.63	P61981	120	K	0.45	0.0235354	Down	14-3-3 protein gamma OS=Homo sapiens OX=9606 GN=YWHAG PE=1 SV=2	YWHAG	K16198	1	2.97402e-67	200.82	2	NCSETQYESK(1)VFYLK	-4.2515	0.891	0.928	0.714	2.56	1.787	1.285
map05203 Viral carcinogenesis	0.26466	1.63	P61981	142	K	0.528	0.0189912	Down	14-3-3 protein gamma OS=Homo sapiens OX=9606 GN=YWHAG PE=1 SV=2	YWHAG	K16198	1	2.51329e-06	154.81	2	YLAEVATGEK(1)R	-4.7078	0.977	0.844		2.065	1.502	1.606
map05205 Proteoglycans in cancer	0.374996	1.53	P61586	104	K	0.157	0.0459742	Down	Transforming protein RhoA OS=Homo sapiens OX=9606 GN=RHOA PE=1 SV=1	RHOA	K04513	1	2.84611e-12	111.98	3	WTPEVK(1)HFCPNVPIILVGNK	-7.8123		0.243	0.576	2.643	2.581
map05205 Proteoglycans in cancer	0.374996	1.53	P61586	162	K	0.401	0.0131434	Down	Transforming protein RhoA OS=Homo sapiens OX=9606 GN=RHOA PE=1 SV=1	RHOA	K04513	1	0.000145487	89.382	2	IGAFGYMECSAK(1)TK	-2.3321	0.809	0.513		1.554	1.618	1.775
map05205 Proteoglycans in cancer	0.374996	1.53	P15311	143	K	0.539	0.0373548	Down	Ezrin OS=Homo sapiens OX=9606 GN=EZR PE=1 SV=4	EZR	K08007	1	0.000804396	69.276	3	EVHK(1)SGYLSSER	-5.7877		0.993	0.793	1.744	1.571
map05205 Proteoglycans in cancer	0.374996	1.53	P26038	143	K	0.416	0.0168252	Down	Moesin OS=Homo sapiens OX=9606 GN=MSN PE=1 SV=3	MSN	K05763	1	7.94857e-10	117.21	2	EVHK(1)SGYLAGDK	-4.8605	0.384		0.375	0.959	0.687	1.088
map05205 Proteoglycans in cancer	0.374996	1.53	P26038	3	K	0.391	0.0124433	Down	Moesin OS=Homo sapiens OX=9606 GN=MSN PE=1 SV=3	MSN	K05763	1	0.0101761	91.783	2	PK(1)TISVR	-3.2062	0.35		0.344	1.001	0.991	0.67
map05205 Proteoglycans in cancer	0.374996	1.53	P28482	138	K	0.498	0.00378019	Down	Mitogen-activated protein kinase 1 OS=Homo sapiens OX=9606 GN=MAPK1 PE=1 SV=3	MAPK1	K04371	1	7.2177e-05	134.2	3	GLK(1)YIHSANVLHR	-6.1004	0.848	0.808	0.66	1.363	1.471	1.815
map05205 Proteoglycans in cancer	0.374996	1.53	P28482	270	K	0.525	0.0423994	Down	Mitogen-activated protein kinase 1 OS=Homo sapiens OX=9606 GN=MAPK1 PE=1 SV=3	MAPK1	K04371	1	6.06964e-05	119.07	2	NYLLSLPHK(1)NK	-4.3111	0.84	0.967	0.802	2.364	1.304	1.303
map05205 Proteoglycans in cancer	0.374996	1.53	Q13554	69	K	0.425	0.0145479	Down	Calcium/calmodulin-dependent protein kinase type II subunit beta OS=Homo sapiens OX=9606 GN=CAMK2B PE=1 SV=3	CAMK2B	K04515	1	0.000355844	94.806	3	LLK(1)HSNIVR	-4.3855	0.941	0.622		1.638	1.979	1.899
map05206 MicroRNAs in cancer	0.126322	2.05	P61586	104	K	0.157	0.0459742	Down	Transforming protein RhoA OS=Homo sapiens OX=9606 GN=RHOA PE=1 SV=1	RHOA	K04513	1	2.84611e-12	111.98	3	WTPEVK(1)HFCPNVPIILVGNK	-7.8123		0.243	0.576	2.643	2.581
map05206 MicroRNAs in cancer	0.126322	2.05	P61586	162	K	0.401	0.0131434	Down	Transforming protein RhoA OS=Homo sapiens OX=9606 GN=RHOA PE=1 SV=1	RHOA	K04513	1	0.000145487	89.382	2	IGAFGYMECSAK(1)TK	-2.3321	0.809	0.513		1.554	1.618	1.775
map05206 MicroRNAs in cancer	0.126322	2.05	P15311	143	K	0.539	0.0373548	Down	Ezrin OS=Homo sapiens OX=9606 GN=EZR PE=1 SV=4	EZR	K08007	1	0.000804396	69.276	3	EVHK(1)SGYLSSER	-5.7877		0.993	0.793	1.744	1.571
map05206 MicroRNAs in cancer	0.126322	2.05	P28482	138	K	0.498	0.00378019	Down	Mitogen-activated protein kinase 1 OS=Homo sapiens OX=9606 GN=MAPK1 PE=1 SV=3	MAPK1	K04371	1	7.2177e-05	134.2	3	GLK(1)YIHSANVLHR	-6.1004	0.848	0.808	0.66	1.363	1.471	1.815
map05206 MicroRNAs in cancer	0.126322	2.05	P28482	270	K	0.525	0.0423994	Down	Mitogen-activated protein kinase 1 OS=Homo sapiens OX=9606 GN=MAPK1 PE=1 SV=3	MAPK1	K04371	1	6.06964e-05	119.07	2	NYLLSLPHK(1)NK	-4.3111	0.84	0.967	0.802	2.364	1.304	1.303
map05206 MicroRNAs in cancer	0.126322	2.05	P61978	52	K	0.409	0.00460657	Down	Heterogeneous nuclear ribonucleoprotein K OS=Homo sapiens OX=9606 GN=HNRNPK PE=1 SV=1	HNRNPK	K12886	1	1.21561e-15	181.87	2	ILLQSK(1)NAGAVIGK	-3.9479	0.713	0.468	0.545	1.691	1.265	1.26
map05214 Glioma	0.363107	1.58	P28482	138	K	0.498	0.00378019	Down	Mitogen-activated protein kinase 1 OS=Homo sapiens OX=9606 GN=MAPK1 PE=1 SV=3	MAPK1	K04371	1	7.2177e-05	134.2	3	GLK(1)YIHSANVLHR	-6.1004	0.848	0.808	0.66	1.363	1.471	1.815
map05214 Glioma	0.363107	1.58	P28482	270	K	0.525	0.0423994	Down	Mitogen-activated protein kinase 1 OS=Homo sapiens OX=9606 GN=MAPK1 PE=1 SV=3	MAPK1	K04371	1	6.06964e-05	119.07	2	NYLLSLPHK(1)NK	-4.3111	0.84	0.967	0.802	2.364	1.304	1.303
map05214 Glioma	0.363107	1.58	Q13554	69	K	0.425	0.0145479	Down	Calcium/calmodulin-dependent protein kinase type II subunit beta OS=Homo sapiens OX=9606 GN=CAMK2B PE=1 SV=3	CAMK2B	K04515	1	0.000355844	94.806	3	LLK(1)HSNIVR	-4.3855	0.941	0.622		1.638	1.979	1.899
map05215 Prostate cancer	0.0497794	2.81	P07900	112	K	0.217	0.0235457	Down	Heat shock protein HSP 90-alpha OS=Homo sapiens OX=9606 GN=HSP90AA1 PE=1 SV=5	HSP90AA1	K04079	1	8.65796e-33	160.07	2	ADLINNLGTIAK(1)SGTK	-6.0572	0.693	0.358	0.567	4.384	1.456	1.617
map05215 Prostate cancer	0.0497794	2.81	P07900	632	K	0.413	0.0322075	Down	Heat shock protein HSP 90-alpha OS=Homo sapiens OX=9606 GN=HSP90AA1 PE=1 SV=5	HSP90AA1	K04079	1	1.27501e-18	124.62	3	K(1)HLEINPDHSIIETLR	-7.1392	0.896	0.508	0.564	2.055	1.694	1.021
map05215 Prostate cancer	0.0497794	2.81	P07900	283	K	0.366	0.00553349	Down	Heat shock protein HSP 90-alpha OS=Homo sapiens OX=9606 GN=HSP90AA1 PE=1 SV=5	HSP90AA1	K04079	1	1.33577e-14	183.57	2	EK(1)YIDQEELNK	-4.1913	0.958	0.546	0.579	2.147	1.772	1.765
map05215 Prostate cancer	0.0497794	2.81	P07900	185	K	0.242	0.00357787	Down	Heat shock protein HSP 90-alpha OS=Homo sapiens OX=9606 GN=HSP90AA1 PE=1 SV=5	HSP90AA1	K04079	1	0.00194946	83.358	2	GTK(1)VILHLK	-5.1043	0.58		0.436	1.945	1.811	2.533
map05215 Prostate cancer	0.0497794	2.81	P08238	559	K	0.309	0.027258	Down	Heat shock protein HSP 90-beta OS=Homo sapiens OX=9606 GN=HSP90AB1 PE=1 SV=4	HSP90AB1	K04079	1	0.00191826	106.93	2	AK(1)FENLCK	-3.086	0.828	0.53	0.471	3.129	1.561	1.223
map05215 Prostate cancer	0.0497794	2.81	P14625	161	K	0.372	0.0391766	Down	Endoplasmin OS=Homo sapiens OX=9606 GN=HSP90B1 PE=1 SV=1	HSP90B1	K09487	1	1.01366e-32	188.6	2	EELVK(1)NLGTIAK	-3.602	0.349		0.296	1.15	0.88	0.57
map05215 Prostate cancer	0.0497794	2.81	P14625	168	K	0.218	0.0355353	Down	Endoplasmin OS=Homo sapiens OX=9606 GN=HSP90B1 PE=1 SV=1	HSP90B1	K09487	1	2.36205e-69	252.02	2	NLGTIAK(1)SGTSEFLNK	-1.4325	0.358	0.251	0.267	2.319	1.17	0.534
map05215 Prostate cancer	0.0497794	2.81	P14625	95	K	0.303	0.048169	Down	Endoplasmin OS=Homo sapiens OX=9606 GN=HSP90B1 PE=1 SV=1	HSP90B1	K09487	1	2.23114e-13	163.2	2	LIINSLYK(1)NK	-8.0736	0.538	0.207	0.373	2.041	0.889	0.757
map05215 Prostate cancer	0.0497794	2.81	P28482	138	K	0.498	0.00378019	Down	Mitogen-activated protein kinase 1 OS=Homo sapiens OX=9606 GN=MAPK1 PE=1 SV=3	MAPK1	K04371	1	7.2177e-05	134.2	3	GLK(1)YIHSANVLHR	-6.1004	0.848	0.808	0.66	1.363	1.471	1.815
map05215 Prostate cancer	0.0497794	2.81	P28482	270	K	0.525	0.0423994	Down	Mitogen-activated protein kinase 1 OS=Homo sapiens OX=9606 GN=MAPK1 PE=1 SV=3	MAPK1	K04371	1	6.06964e-05	119.07	2	NYLLSLPHK(1)NK	-4.3111	0.84	0.967	0.802	2.364	1.304	1.303
map05418 Fluid shear stress and atherosclerosis	0.0415003	2.57	O14880	111	K	0.251	0.0303415	Down	Microsomal glutathione S-transferase 3 OS=Homo sapiens OX=9606 GN=MGST3 PE=1 SV=1	MGST3	K00799	1	4.69404e-23	160.62	2	VLYAYGYYTGEPSK(1)R	-2.7636	0.698	0.543	0.408	3.655	1.838	1.065
map05418 Fluid shear stress and atherosclerosis	0.0415003	2.57	P07900	112	K	0.217	0.0235457	Down	Heat shock protein HSP 90-alpha OS=Homo sapiens OX=9606 GN=HSP90AA1 PE=1 SV=5	HSP90AA1	K04079	1	8.65796e-33	160.07	2	ADLINNLGTIAK(1)SGTK	-6.0572	0.693	0.358	0.567	4.384	1.456	1.617
map05418 Fluid shear stress and atherosclerosis	0.0415003	2.57	P07900	632	K	0.413	0.0322075	Down	Heat shock protein HSP 90-alpha OS=Homo sapiens OX=9606 GN=HSP90AA1 PE=1 SV=5	HSP90AA1	K04079	1	1.27501e-18	124.62	3	K(1)HLEINPDHSIIETLR	-7.1392	0.896	0.508	0.564	2.055	1.694	1.021
map05418 Fluid shear stress and atherosclerosis	0.0415003	2.57	P07900	283	K	0.366	0.00553349	Down	Heat shock protein HSP 90-alpha OS=Homo sapiens OX=9606 GN=HSP90AA1 PE=1 SV=5	HSP90AA1	K04079	1	1.33577e-14	183.57	2	EK(1)YIDQEELNK	-4.1913	0.958	0.546	0.579	2.147	1.772	1.765
map05418 Fluid shear stress and atherosclerosis	0.0415003	2.57	P07900	185	K	0.242	0.00357787	Down	Heat shock protein HSP 90-alpha OS=Homo sapiens OX=9606 GN=HSP90AA1 PE=1 SV=5	HSP90AA1	K04079	1	0.00194946	83.358	2	GTK(1)VILHLK	-5.1043	0.58		0.436	1.945	1.811	2.533
map05418 Fluid shear stress and atherosclerosis	0.0415003	2.57	P61586	104	K	0.157	0.0459742	Down	Transforming protein RhoA OS=Homo sapiens OX=9606 GN=RHOA PE=1 SV=1	RHOA	K04513	1	2.84611e-12	111.98	3	WTPEVK(1)HFCPNVPIILVGNK	-7.8123		0.243	0.576	2.643	2.581
map05418 Fluid shear stress and atherosclerosis	0.0415003	2.57	P61586	162	K	0.401	0.0131434	Down	Transforming protein RhoA OS=Homo sapiens OX=9606 GN=RHOA PE=1 SV=1	RHOA	K04513	1	0.000145487	89.382	2	IGAFGYMECSAK(1)TK	-2.3321	0.809	0.513		1.554	1.618	1.775
map05418 Fluid shear stress and atherosclerosis	0.0415003	2.57	P08238	559	K	0.309	0.027258	Down	Heat shock protein HSP 90-beta OS=Homo sapiens OX=9606 GN=HSP90AB1 PE=1 SV=4	HSP90AB1	K04079	1	0.00191826	106.93	2	AK(1)FENLCK	-3.086	0.828	0.53	0.471	3.129	1.561	1.223
map05418 Fluid shear stress and atherosclerosis	0.0415003	2.57	P14625	161	K	0.372	0.0391766	Down	Endoplasmin OS=Homo sapiens OX=9606 GN=HSP90B1 PE=1 SV=1	HSP90B1	K09487	1	1.01366e-32	188.6	2	EELVK(1)NLGTIAK	-3.602	0.349		0.296	1.15	0.88	0.57
map05418 Fluid shear stress and atherosclerosis	0.0415003	2.57	P14625	168	K	0.218	0.0355353	Down	Endoplasmin OS=Homo sapiens OX=9606 GN=HSP90B1 PE=1 SV=1	HSP90B1	K09487	1	2.36205e-69	252.02	2	NLGTIAK(1)SGTSEFLNK	-1.4325	0.358	0.251	0.267	2.319	1.17	0.534
map05418 Fluid shear stress and atherosclerosis	0.0415003	2.57	P14625	95	K	0.303	0.048169	Down	Endoplasmin OS=Homo sapiens OX=9606 GN=HSP90B1 PE=1 SV=1	HSP90B1	K09487	1	2.23114e-13	163.2	2	LIINSLYK(1)NK	-8.0736	0.538	0.207	0.373	2.041	0.889	0.757

## Sheet: all
KEGG pathway	Mapping	Background	All Mapping	All Background	Fold Enrichment	Fisher's exact test p value	-log10(p value)	Related proteins
map01200 Carbon metabolism	13	84	119	1748	2.27	0.00576229	2.24	P00505 P04075 P04075 P06733 P06744 P09972 P14618 P23368 P31040 P40925 P40939 P48735 Q02218 Q9NR19
map04217 Necroptosis	9	48	119	1748	2.75	0.00404325	2.39	P05141 P07900 P08238 P09429 P11216 P12236 P62937 Q13554 Q71UI9
map04022 cGMP-PKG signaling pathway	9	53	119	1748	2.49	0.00799461	2.1	P05023 P50993 P05026 P05141 P61586 P12236 Q08209 P20020 P28482
map04810 Regulation of actin cytoskeleton	9	64	119	1748	2.07	0.0363844	1.44	P07737 P61586 P15311 P23528 P26038 P28482 P35080 Q13576 Q96F07
map00010 Glycolysis / Gluconeogenesis	7	33	119	1748	3.12	0.00548521	2.26	P04075 P04075 P06733 P06744 P09972 P14618 P49189 Q9NR19
map04972 Pancreatic secretion	7	33	119	1748	3.12	0.00548521	2.26	P00918 P05023 P50993 P05026 P61586 P20020 Q9Y6R1
map04721 Synaptic vesicle cycle	7	33	119	1748	3.12	0.00548521	2.26	P43003 P43004 P48066 Q00610 P61266 Q16623 Q93050
map04261 Adrenergic signaling in cardiomyocytes	7	45	119	1748	2.28	0.0295	1.53	P05023 P50993 P05026 P20020 P28482 P30153 Q13554
map04360 Axon guidance	7	46	119	1748	2.24	0.0328881	1.48	O75044 P61586 Q08209 P23528 P28482 Q13554 Q16555
map04964 Proximal tubule bicarbonate reclamation	6	14	119	1748	6.3	0.000168075	3.77	P00918 P05023 P50993 P05026 P40925 Q9Y6R1
map04918 Thyroid hormone synthesis	6	26	119	1748	3.39	0.00653829	2.18	P05023 P50993 P05026 P13667 P14625 P27824
map04971 Gastric acid secretion	6	29	119	1748	3.04	0.0114008	1.94	P00918 P05023 P50993 P05026 P15311 Q13554
map05418 Fluid shear stress and atherosclerosis	6	37	119	1748	2.38	0.0357306	1.45	O14880 P07900 P61586 P08238 P14625 P78417
map04114 Oocyte meiosis	6	38	119	1748	2.32	0.0401442	1.4	Q08209 P27348 P28482 P30153 P61981 Q13554
map04976 Bile secretion	5	19	119	1748	3.87	0.00721354	2.14	P00918 P05023 P50993 P05026 Q9Y6R1
map04612 Antigen processing and presentation	5	20	119	1748	3.67	0.00910348	2.04	P07858 P07900 P08238 P27824 P30101
map00620 Pyruvate metabolism	5	28	119	1748	2.62	0.0372904	1.43	P14618 P23368 P40925 P49189 Q9NR19
map04911 Insulin secretion	5	29	119	1748	2.53	0.0426841	1.37	P05023 P50993 P05026 Q13554 Q16623
map04960 Aldosterone-regulated sodium reabsorption	4	14	119	1748	4.2	0.0119833	1.92	P05023 P50993 P05026 P28482
map00062 Fatty acid elongation	4	14	119	1748	4.2	0.0119833	1.92	O00154 P40939 P55084 Q53GQ0
map04978 Mineral absorption	4	16	119	1748	3.67	0.0195956	1.71	P05023 P50993 P05026 P20020
map04657 IL-17 signaling pathway	4	19	119	1748	3.09	0.0356284	1.45	P07900 P08238 P14625 P28482
map04974 Protein digestion and absorption	3	10	119	1748	4.41	0.025938	1.59	P05023 P50993 P05026
map04973 Carbohydrate digestion and absorption	3	11	119	1748	4.01	0.0339264	1.47	P05023 P50993 P05026

## Sheet: all Pathway2Protein
KEGG pathway	Fisher's exact test p value	Fold Enrichment	Protein accession	Position	Amino acid	CA1/CA2 Ratio	CA1/CA2 P value	Regulated Type	Protein description	Gene name	KEGG KO No.	Localization probability	PEP	Score	Charge	Modified sequence	Mass error [ppm]	CA1_1	CA1_2	CA1_3	CA2_1	CA2_2	CA2_3
map00010 Glycolysis / Gluconeogenesis	0.00548521	3.12	P04075	330	K	0.256	0.00924352	Down	Fructose-bisphosphate aldolase A OS=Homo sapiens OX=9606 GN=ALDOA PE=1 SV=2	ALDOA	K01623	1	4.97613e-05	123.5	2	AAQEEYVK(1)R	-4.3677	0.708	0.506	0.383	3.082	1.533	1.632
map00010 Glycolysis / Gluconeogenesis	0.00548521	3.12	P04075	342	K	0.363	0.0228227	Down	Fructose-bisphosphate aldolase A OS=Homo sapiens OX=9606 GN=ALDOA PE=1 SV=2	ALDOA	K01623	1	8.64934e-146	258.71	3	ALANSLACQGK(1)YTPSGQAGAAASESLFVSNHAY	-0.31827	1.126	0.721	0.709	3.408	2.056	1.568
map00010 Glycolysis / Gluconeogenesis	0.00548521	3.12	P04075	147	K	1.546	0.00205765	Up	Fructose-bisphosphate aldolase A OS=Homo sapiens OX=9606 GN=ALDOA PE=1 SV=2	ALDOA	K01623	1	3.93774e-70	237.92	2	KDGADFAK(1)WR	-3.7312	1.338	1.225	1.371	0.884	0.764	0.896
map00010 Glycolysis / Gluconeogenesis	0.00548521	3.12	P04075	330	K	0.256	0.00924352	Down	Fructose-bisphosphate aldolase A OS=Homo sapiens OX=9606 GN=ALDOA PE=1 SV=2	ALDOA	K01623	1	4.97613e-05	123.5	2	AAQEEYVK(1)R	-4.3677	0.708	0.506	0.383	3.082	1.533	1.632
map00010 Glycolysis / Gluconeogenesis	0.00548521	3.12	P04075	342	K	0.363	0.0228227	Down	Fructose-bisphosphate aldolase A OS=Homo sapiens OX=9606 GN=ALDOA PE=1 SV=2	ALDOA	K01623	1	8.64934e-146	258.71	3	ALANSLACQGK(1)YTPSGQAGAAASESLFVSNHAY	-0.31827	1.126	0.721	0.709	3.408	2.056	1.568
map00010 Glycolysis / Gluconeogenesis	0.00548521	3.12	P04075	147	K	1.546	0.00205765	Up	Fructose-bisphosphate aldolase A OS=Homo sapiens OX=9606 GN=ALDOA PE=1 SV=2	ALDOA	K01623	1	3.93774e-70	237.92	2	KDGADFAK(1)WR	-3.7312	1.338	1.225	1.371	0.884	0.764	0.896
map00010 Glycolysis / Gluconeogenesis	0.00548521	3.12	P06733	343	K	0.164	0.000283192	Down	Alpha-enolase OS=Homo sapiens OX=9606 GN=ENO1 PE=1 SV=2	ENO1	K01689	1	3.07736e-73	260.75	3	SCNCLLLK(1)VNQIGSVTESLQACK	0.11362	0.345	0.305	0.354	1.848	2.226
map00010 Glycolysis / Gluconeogenesis	0.00548521	3.12	P06744	73	K	0.647	0.0147481	Down	Glucose-6-phosphate isomerase OS=Homo sapiens OX=9606 GN=GPI PE=1 SV=4	GPI	K01810	1	0.00468232	83.623	2	MLVDLAK(1)SR	-4.1472	0.909	0.82		1.38	1.187	1.443
map00010 Glycolysis / Gluconeogenesis	0.00548521	3.12	P09972	230	K	1.669	0.0313747	Up	Fructose-bisphosphate aldolase C OS=Homo sapiens OX=9606 GN=ALDOC PE=1 SV=2	ALDOC	K01623	1	1.58821e-119	248.34	4	ALSDHHVYLEGTLLK(1)PNMVTPGHACPIK	-4.1789	0.731	1.222	0.919	0.577	0.598	0.546
map00010 Glycolysis / Gluconeogenesis	0.00548521	3.12	P09972	153	K	2.756	0.00403543	Up	Fructose-bisphosphate aldolase C OS=Homo sapiens OX=9606 GN=ALDOC PE=1 SV=2	ALDOC	K01623	1	0.00123071	105.81	2	CVLK(1)ISER	-5.1645	2.269	1.451	1.332	0.594	0.63	0.609
map00010 Glycolysis / Gluconeogenesis	0.00548521	3.12	P14618	270	K	0.255	0.00541327	Down	Pyruvate kinase PKM OS=Homo sapiens OX=9606 GN=PKM PE=1 SV=4	PKM	K00873	1	2.21388e-21	159.12	2	IISK(1)IENHEGVR	-3.6668	0.541	0.55	0.324	1.93	1.276	2.333
map00010 Glycolysis / Gluconeogenesis	0.00548521	3.12	P49189	316	K	11.126	0.00362433	Up	4-trimethylaminobutyraldehyde dehydrogenase OS=Homo sapiens OX=9606 GN=ALDH9A1 PE=1 SV=3	ALDH9A1	K00149	1	0.000373039	112.73	2	IK(1)IGDPLLEDTR	-5.6626	1.234	1.546	1.025	0.077		0.151
map00010 Glycolysis / Gluconeogenesis	0.00548521	3.12	Q9NR19	418	K	0.321	0.0461088	Down	Acetyl-coenzyme A synthetase, cytoplasmic OS=Homo sapiens OX=9606 GN=ACSS2 PE=1 SV=1	ACSS2	K01895	1	5.03341e-15	171.09	2	LLMK(1)FGDEPVTK	-4.0391	0.656	0.44	0.807	2.614	1.342
map00020 Citrate cycle (TCA cycle)	0.106437	2.18	P31040	616	K	1.651	0.00471606	Up	Succinate dehydrogenase [ubiquinone] flavoprotein subunit, mitochondrial OS=Homo sapiens OX=9606 GN=SDHA PE=1 SV=2	SDHA	K00234	1	0.000380935	119.07	2	K(1)PFEEHWR	-3.2961	0.86	0.948		0.572	0.502	0.569
map00020 Citrate cycle (TCA cycle)	0.106437	2.18	P31040	538	K	2.059	0.0390304	Up	Succinate dehydrogenase [ubiquinone] flavoprotein subunit, mitochondrial OS=Homo sapiens OX=9606 GN=SDHA PE=1 SV=2	SDHA	K00234	1	2.84129e-41	188.88	2	VGSVLQEGCGK(1)ISK	-5.6696	1.702	1.191		0.863	0.676	0.569
map00020 Citrate cycle (TCA cycle)	0.106437	2.18	P40925	107	K	1.551	0.0172186	Up	Malate dehydrogenase, cytoplasmic OS=Homo sapiens OX=9606 GN=MDH1 PE=1 SV=4	MDH1	K00025	1	0.0412539	58.687	2	ANVK(1)IFK	-5.5445	1.102	1.226			0.768	0.733
map00020 Citrate cycle (TCA cycle)	0.106437	2.18	P48735	280	K	2.44	0.0403706	Up	Isocitrate dehydrogenase [NADP], mitochondrial OS=Homo sapiens OX=9606 GN=IDH2 PE=1 SV=2	IDH2	K00031	1	4.29696e-09	172.51	3	TDFDK(1)NK(1)IWYEHR	-6.3297	0.692	0.96			0.366	0.311
map00020 Citrate cycle (TCA cycle)	0.106437	2.18	Q02218	860	K	0.407	0.00861902	Down	2-oxoglutarate dehydrogenase, mitochondrial OS=Homo sapiens OX=9606 GN=OGDH PE=1 SV=3	OGDH	K00164	1	0.000268658	120.65	3	KPLIIFTPK(1)SLLR	-6.7217	0.592	0.589		1.73	1.447	1.176
map00030 Pentose phosphate pathway	0.103992	2.59	P04075	330	K	0.256	0.00924352	Down	Fructose-bisphosphate aldolase A OS=Homo sapiens OX=9606 GN=ALDOA PE=1 SV=2	ALDOA	K01623	1	4.97613e-05	123.5	2	AAQEEYVK(1)R	-4.3677	0.708	0.506	0.383	3.082	1.533	1.632
map00030 Pentose phosphate pathway	0.103992	2.59	P04075	342	K	0.363	0.0228227	Down	Fructose-bisphosphate aldolase A OS=Homo sapiens OX=9606 GN=ALDOA PE=1 SV=2	ALDOA	K01623	1	8.64934e-146	258.71	3	ALANSLACQGK(1)YTPSGQAGAAASESLFVSNHAY	-0.31827	1.126	0.721	0.709	3.408	2.056	1.568
map00030 Pentose phosphate pathway	0.103992	2.59	P04075	147	K	1.546	0.00205765	Up	Fructose-bisphosphate aldolase A OS=Homo sapiens OX=9606 GN=ALDOA PE=1 SV=2	ALDOA	K01623	1	3.93774e-70	237.92	2	KDGADFAK(1)WR	-3.7312	1.338	1.225	1.371	0.884	0.764	0.896
map00030 Pentose phosphate pathway	0.103992	2.59	P04075	330	K	0.256	0.00924352	Down	Fructose-bisphosphate aldolase A OS=Homo sapiens OX=9606 GN=ALDOA PE=1 SV=2	ALDOA	K01623	1	4.97613e-05	123.5	2	AAQEEYVK(1)R	-4.3677	0.708	0.506	0.383	3.082	1.533	1.632
map00030 Pentose phosphate pathway	0.103992	2.59	P04075	342	K	0.363	0.0228227	Down	Fructose-bisphosphate aldolase A OS=Homo sapiens OX=9606 GN=ALDOA PE=1 SV=2	ALDOA	K01623	1	8.64934e-146	258.71	3	ALANSLACQGK(1)YTPSGQAGAAASESLFVSNHAY	-0.31827	1.126	0.721	0.709	3.408	2.056	1.568
map00030 Pentose phosphate pathway	0.103992	2.59	P04075	147	K	1.546	0.00205765	Up	Fructose-bisphosphate aldolase A OS=Homo sapiens OX=9606 GN=ALDOA PE=1 SV=2	ALDOA	K01623	1	3.93774e-70	237.92	2	KDGADFAK(1)WR	-3.7312	1.338	1.225	1.371	0.884	0.764	0.896
map00030 Pentose phosphate pathway	0.103992	2.59	P06744	73	K	0.647	0.0147481	Down	Glucose-6-phosphate isomerase OS=Homo sapiens OX=9606 GN=GPI PE=1 SV=4	GPI	K01810	1	0.00468232	83.623	2	MLVDLAK(1)SR	-4.1472	0.909	0.82		1.38	1.187	1.443
map00030 Pentose phosphate pathway	0.103992	2.59	P09972	230	K	1.669	0.0313747	Up	Fructose-bisphosphate aldolase C OS=Homo sapiens OX=9606 GN=ALDOC PE=1 SV=2	ALDOC	K01623	1	1.58821e-119	248.34	4	ALSDHHVYLEGTLLK(1)PNMVTPGHACPIK	-4.1789	0.731	1.222	0.919	0.577	0.598	0.546
map00030 Pentose phosphate pathway	0.103992	2.59	P09972	153	K	2.756	0.00403543	Up	Fructose-bisphosphate aldolase C OS=Homo sapiens OX=9606 GN=ALDOC PE=1 SV=2	ALDOC	K01623	1	0.00123071	105.81	2	CVLK(1)ISER	-5.1645	2.269	1.451	1.332	0.594	0.63	0.609
map00040 Pentose and glucuronate interconversions	0.0982519	3.67	A4D126	66	K	5.526	0.00164708	Up	D-ribitol-5-phosphate cytidylyltransferase OS=Homo sapiens OX=9606 GN=CRPPA PE=1 SV=2	CRPPA	K21031	1	1.94783e-05	85.081	2	MGVPTPK(1)QFCPILER	1.1568		2.36	2.061		0.406	0.394
map00040 Pentose and glucuronate interconversions	0.0982519	3.67	Q00796	134	K	0.472	0.040157	Down	Sorbitol dehydrogenase OS=Homo sapiens OX=9606 GN=SORD PE=1 SV=4	SORD	K00008	1	0.000253785	83.358	2	FYK(1)HNAAFCYK	-3.4141	0.537	0.776	0.464	1.555	0.827	1.383
map00051 Fructose and mannose metabolism	0.103992	2.59	P04075	330	K	0.256	0.00924352	Down	Fructose-bisphosphate aldolase A OS=Homo sapiens OX=9606 GN=ALDOA PE=1 SV=2	ALDOA	K01623	1	4.97613e-05	123.5	2	AAQEEYVK(1)R	-4.3677	0.708	0.506	0.383	3.082	1.533	1.632
map00051 Fructose and mannose metabolism	0.103992	2.59	P04075	342	K	0.363	0.0228227	Down	Fructose-bisphosphate aldolase A OS=Homo sapiens OX=9606 GN=ALDOA PE=1 SV=2	ALDOA	K01623	1	8.64934e-146	258.71	3	ALANSLACQGK(1)YTPSGQAGAAASESLFVSNHAY	-0.31827	1.126	0.721	0.709	3.408	2.056	1.568
map00051 Fructose and mannose metabolism	0.103992	2.59	P04075	147	K	1.546	0.00205765	Up	Fructose-bisphosphate aldolase A OS=Homo sapiens OX=9606 GN=ALDOA PE=1 SV=2	ALDOA	K01623	1	3.93774e-70	237.92	2	KDGADFAK(1)WR	-3.7312	1.338	1.225	1.371	0.884	0.764	0.896
map00051 Fructose and mannose metabolism	0.103992	2.59	P04075	330	K	0.256	0.00924352	Down	Fructose-bisphosphate aldolase A OS=Homo sapiens OX=9606 GN=ALDOA PE=1 SV=2	ALDOA	K01623	1	4.97613e-05	123.5	2	AAQEEYVK(1)R	-4.3677	0.708	0.506	0.383	3.082	1.533	1.632
map00051 Fructose and mannose metabolism	0.103992	2.59	P04075	342	K	0.363	0.0228227	Down	Fructose-bisphosphate aldolase A OS=Homo sapiens OX=9606 GN=ALDOA PE=1 SV=2	ALDOA	K01623	1	8.64934e-146	258.71	3	ALANSLACQGK(1)YTPSGQAGAAASESLFVSNHAY	-0.31827	1.126	0.721	0.709	3.408	2.056	1.568
map00051 Fructose and mannose metabolism	0.103992	2.59	P04075	147	K	1.546	0.00205765	Up	Fructose-bisphosphate aldolase A OS=Homo sapiens OX=9606 GN=ALDOA PE=1 SV=2	ALDOA	K01623	1	3.93774e-70	237.92	2	KDGADFAK(1)WR	-3.7312	1.338	1.225	1.371	0.884	0.764	0.896
map00051 Fructose and mannose metabolism	0.103992	2.59	P09972	230	K	1.669	0.0313747	Up	Fructose-bisphosphate aldolase C OS=Homo sapiens OX=9606 GN=ALDOC PE=1 SV=2	ALDOC	K01623	1	1.58821e-119	248.34	4	ALSDHHVYLEGTLLK(1)PNMVTPGHACPIK	-4.1789	0.731	1.222	0.919	0.577	0.598	0.546
map00051 Fructose and mannose metabolism	0.103992	2.59	P09972	153	K	2.756	0.00403543	Up	Fructose-bisphosphate aldolase C OS=Homo sapiens OX=9606 GN=ALDOC PE=1 SV=2	ALDOC	K01623	1	0.00123071	105.81	2	CVLK(1)ISER	-5.1645	2.269	1.451	1.332	0.594	0.63	0.609
map00051 Fructose and mannose metabolism	0.103992	2.59	Q00796	134	K	0.472	0.040157	Down	Sorbitol dehydrogenase OS=Homo sapiens OX=9606 GN=SORD PE=1 SV=4	SORD	K00008	1	0.000253785	83.358	2	FYK(1)HNAAFCYK	-3.4141	0.537	0.776	0.464	1.555	0.827	1.383
map00061 Fatty acid biosynthesis	0.194429	2.45	O95573	547	K	0.499	0.00425054	Down	Long-chain-fatty-acid--CoA ligase 3 OS=Homo sapiens OX=9606 GN=ACSL3 PE=1 SV=3	ACSL3	K01897	1	8.81969e-05	82.437	2	TK(1)ADFFEDENGQR	-3.6986	0.523		0.505	1.017	1.155	0.916
map00061 Fatty acid biosynthesis	0.194429	2.45	P49327	2438	K	0.306	0.0311559	Down	Fatty acid synthase OS=Homo sapiens OX=9606 GN=FASN PE=1 SV=3	FASN	K00665	1	6.19041e-05	88.181	3	AK(1)YHGNVMLLR	-5.4108	0.675		0.464	1.663		2.065
map00062 Fatty acid elongation	0.0119833	4.2	O00154	286	K	1.78	0.00349615	Up	Cytosolic acyl coenzyme A thioester hydrolase OS=Homo sapiens OX=9606 GN=ACOT7 PE=1 SV=3	ACOT7	K17360	1	1.65454e-05	133.76	2	K(1)GCVITISGR	-4.8969	1.907	1.407	1.562	0.891	0.893	0.956
map00062 Fatty acid elongation	0.0119833	4.2	P40939	531	K	4.057	0.0472537	Up	Trifunctional enzyme subunit alpha, mitochondrial OS=Homo sapiens OX=9606 GN=HADHA PE=1 SV=2	HADHA	K07515	1	7.46213e-15	157.54	2	TSK(1)DTSASAVAVGLK(1)QGK	-4.8676	0.601	1.668		0.324	0.251	0.264
map00062 Fatty acid elongation	0.0119833	4.2	P55084	188	K	0.45	0.0283764	Down	Trifunctional enzyme subunit beta, mitochondrial OS=Homo sapiens OX=9606 GN=HADHB PE=1 SV=3	HADHB	K07509	1	0.00474654	79.809	2	LMLDLNK(1)AK	-5.8915		0.453	0.399	1.061	0.833
map00062 Fatty acid elongation	0.0119833	4.2	Q53GQ0	72	K	0.404	0.0134559	Down	Very-long-chain 3-oxoacyl-CoA reductase OS=Homo sapiens OX=9606 GN=HSD17B12 PE=1 SV=2	HSD17B12	K10251	1	1.44603e-21	154.66	2	SYAEELAK(1)HGMK	-3.9311	0.605	0.533	0.549	1.869	0.93	1.377
map00071 Fatty acid degradation	0.0548191	2.37	O95573	547	K	0.499	0.00425054	Down	Long-chain-fatty-acid--CoA ligase 3 OS=Homo sapiens OX=9606 GN=ACSL3 PE=1 SV=3	ACSL3	K01897	1	8.81969e-05	82.437	2	TK(1)ADFFEDENGQR	-3.6986	0.523		0.505	1.017	1.155	0.916
map00071 Fatty acid degradation	0.0548191	2.37	P40939	531	K	4.057	0.0472537	Up	Trifunctional enzyme subunit alpha, mitochondrial OS=Homo sapiens OX=9606 GN=HADHA PE=1 SV=2	HADHA	K07515	1	7.46213e-15	157.54	2	TSK(1)DTSASAVAVGLK(1)QGK	-4.8676	0.601	1.668		0.324	0.251	0.264
map00071 Fatty acid degradation	0.0548191	2.37	P42126	283	K	0.371	0.0435836	Down	Enoyl-CoA delta isomerase 1, mitochondrial OS=Homo sapiens OX=9606 GN=ECI1 PE=1 SV=1	ECI1	K13238	1	1.02508e-15	166.65	3	DADVQNFVSFISK(1)DSIQK	-4.3376	0.329	0.493	0.526	0.868	1.556
map00071 Fatty acid degradation	0.0548191	2.37	P49189	316	K	11.126	0.00362433	Up	4-trimethylaminobutyraldehyde dehydrogenase OS=Homo sapiens OX=9606 GN=ALDH9A1 PE=1 SV=3	ALDH9A1	K00149	1	0.000373039	112.73	2	IK(1)IGDPLLEDTR	-5.6626	1.234	1.546	1.025	0.077		0.151
map00071 Fatty acid degradation	0.0548191	2.37	P55084	188	K	0.45	0.0283764	Down	Trifunctional enzyme subunit beta, mitochondrial OS=Homo sapiens OX=9606 GN=HADHB PE=1 SV=3	HADHB	K07509	1	0.00474654	79.809	2	LMLDLNK(1)AK	-5.8915		0.453	0.399	1.061	0.833
map00190 Oxidative phosphorylation	0.454834	1.32	O00483	55	K	0.335	0.00408768	Down	Cytochrome c oxidase subunit NDUFA4 OS=Homo sapiens OX=9606 GN=NDUFA4 PE=1 SV=1	NDUFA4	K03948	1	1.20272e-06	110.91	2	NNPEPWNK(1)LGPNDQYK	-4.3209	0.822		0.654	2.248	2.486	1.873
map00190 Oxidative phosphorylation	0.454834	1.32	O95139	59	K	1.77	0.00265554	Up	NADH dehydrogenase [ubiquinone] 1 beta subcomplex subunit 6 OS=Homo sapiens OX=9606 GN=NDUFB6 PE=1 SV=3	NDUFB6	K03962	1	0.00584568	69.905	2	K(1)MVHGVYK(1)K	-5.4646	0.816	0.772		0.453		0.444
map00190 Oxidative phosphorylation	0.454834	1.32	P31040	616	K	1.651	0.00471606	Up	Succinate dehydrogenase [ubiquinone] flavoprotein subunit, mitochondrial OS=Homo sapiens OX=9606 GN=SDHA PE=1 SV=2	SDHA	K00234	1	0.000380935	119.07	2	K(1)PFEEHWR	-3.2961	0.86	0.948		0.572	0.502	0.569
map00190 Oxidative phosphorylation	0.454834	1.32	P31040	538	K	2.059	0.0390304	Up	Succinate dehydrogenase [ubiquinone] flavoprotein subunit, mitochondrial OS=Homo sapiens OX=9606 GN=SDHA PE=1 SV=2	SDHA	K00234	1	2.84129e-41	188.88	2	VGSVLQEGCGK(1)ISK	-5.6696	1.702	1.191		0.863	0.676	0.569
map00190 Oxidative phosphorylation	0.454834	1.32	P56134	54	K	0.28	0.0358529	Down	ATP synthase subunit f, mitochondrial OS=Homo sapiens OX=9606 GN=ATP5MF PE=1 SV=3	ATP5MF	K02130	1	9.09612e-05	142.36	2	YYNK(1)YINVK	-4.0648	0.557	0.602	0.331	2.978	1.374	0.963
map00190 Oxidative phosphorylation	0.454834	1.32	Q93050	288	K	1.542	0.0413809	Up	V-type proton ATPase 116 kDa subunit a isoform 1 OS=Homo sapiens OX=9606 GN=ATP6V0A1 PE=1 SV=3	ATP6V0A1	K02154	1	0.000171134	133.98	2	VLQAAAK(1)NIR	-3.4237	0.78	1.001		0.532	0.547	0.654
map00190 Oxidative phosphorylation	0.454834	1.32	Q9H2U2	261	K	1.573	0.04134	Up	Inorganic pyrophosphatase 2, mitochondrial OS=Homo sapiens OX=9606 GN=PPA2 PE=1 SV=2	PPA2	K01507	1	0.00209174	104.39	2	NK(1)AFALEVIK	-8.5101	0.962	1.288		0.654	0.789	0.702
map00230 Purine metabolism	0.183078	1.88	P00491	95	K	0.616	0.000682171	Down	Purine nucleoside phosphorylase OS=Homo sapiens OX=9606 GN=PNP PE=1 SV=2	PNP	K03783	1	2.61259e-36	219.16	3	FHMYEGYPLWK(1)VTFPVR	-6.8494	0.724	0.769	0.789	1.231	1.237
map00230 Purine metabolism	0.183078	1.88	P14618	270	K	0.255	0.00541327	Down	Pyruvate kinase PKM OS=Homo sapiens OX=9606 GN=PKM PE=1 SV=4	PKM	K00873	1	2.21388e-21	159.12	2	IISK(1)IENHEGVR	-3.6668	0.541	0.55	0.324	1.93	1.276	2.333
map00230 Purine metabolism	0.183078	1.88	P22392	31	K	0.336	0.0103069	Down	Nucleoside diphosphate kinase B OS=Homo sapiens OX=9606 GN=NME2 PE=1 SV=1	NME2	K00940	1	0.0111573	70.67	2	FEQK(1)GFR	-5.7571	0.702	0.331	0.385	1.688	1.29	1.243
map00230 Purine metabolism	0.183078	1.88	Q16854	60	K	2.565	0.0082355	Up	Deoxyguanosine kinase, mitochondrial OS=Homo sapiens OX=9606 GN=DGUOK PE=1 SV=2	DGUOK	K00904	1	3.98525e-103	219.76	3	LLTK(1)TYPEWHVATEPVATWQNIQAAGTQK	0.81477	1.126	1.329		0.468		0.489
map00230 Purine metabolism	0.183078	1.88	Q9Y2T3	61	K	1.946	0.0376382	Up	Guanine deaminase OS=Homo sapiens OX=9606 GN=GDA PE=1 SV=1	GDA	K01487	1	8.22132e-09	143.39	2	EWCFK(1)PCEIR	-5.6342		1.817	1.99		0.855	1.101
map00280 Valine, leucine and isoleucine degradation	0.334102	1.51	P40939	531	K	4.057	0.0472537	Up	Trifunctional enzyme subunit alpha, mitochondrial OS=Homo sapiens OX=9606 GN=HADHA PE=1 SV=2	HADHA	K07515	1	7.46213e-15	157.54	2	TSK(1)DTSASAVAVGLK(1)QGK	-4.8676	0.601	1.668		0.324	0.251	0.264
map00280 Valine, leucine and isoleucine degradation	0.334102	1.51	P49189	316	K	11.126	0.00362433	Up	4-trimethylaminobutyraldehyde dehydrogenase OS=Homo sapiens OX=9606 GN=ALDH9A1 PE=1 SV=3	ALDH9A1	K00149	1	0.000373039	112.73	2	IK(1)IGDPLLEDTR	-5.6626	1.234	1.546	1.025	0.077		0.151
map00280 Valine, leucine and isoleucine degradation	0.334102	1.51	P55084	188	K	0.45	0.0283764	Down	Trifunctional enzyme subunit beta, mitochondrial OS=Homo sapiens OX=9606 GN=HADHB PE=1 SV=3	HADHB	K07509	1	0.00474654	79.809	2	LMLDLNK(1)AK	-5.8915		0.453	0.399	1.061	0.833
map00280 Valine, leucine and isoleucine degradation	0.334102	1.51	Q9UKU7	213	K	2.077	1.47228e-05	Up	Isobutyryl-CoA dehydrogenase, mitochondrial OS=Homo sapiens OX=9606 GN=ACAD8 PE=1 SV=1	ACAD8	K11538	1	5.40244e-06	94.119	2	TGGPGPK(1)GISCIVVEK	-5.9141	1.322	1.318		0.634	0.637
map00330 Arginine and proline metabolism	0.184996	2	P00505	73	K	2.467	0.00280773	Up	Aspartate aminotransferase, mitochondrial OS=Homo sapiens OX=9606 GN=GOT2 PE=1 SV=3	GOT2	K14455	1	7.58284e-05	133.07	2	DDNGK(1)PYVLPSVR	-2.7643	1.043	0.997			0.431	0.396
map00330 Arginine and proline metabolism	0.184996	2	P12277	223	K	0.362	0.0053655	Down	Creatine kinase B-type OS=Homo sapiens OX=9606 GN=CKB PE=1 SV=1	CKB	K00933	1	2.45062e-72	238.39	3	GIWHNDNK(1)TFLVWVNEEDHLR	1.1259	0.592	1.031	0.622	2.253	2.148	1.797
map00330 Arginine and proline metabolism	0.184996	2	P49189	316	K	11.126	0.00362433	Up	4-trimethylaminobutyraldehyde dehydrogenase OS=Homo sapiens OX=9606 GN=ALDH9A1 PE=1 SV=3	ALDH9A1	K00149	1	0.000373039	112.73	2	IK(1)IGDPLLEDTR	-5.6626	1.234	1.546	1.025	0.077		0.151
map00340 Histidine metabolism	0.0982519	3.67	P49189	316	K	11.126	0.00362433	Up	4-trimethylaminobutyraldehyde dehydrogenase OS=Homo sapiens OX=9606 GN=ALDH9A1 PE=1 SV=3	ALDH9A1	K00149	1	0.000373039	112.73	2	IK(1)IGDPLLEDTR	-5.6626	1.234	1.546	1.025	0.077		0.151
map00340 Histidine metabolism	0.0982519	3.67	P50135	104	K	0.326	0.0232887	Down	Histamine N-methyltransferase OS=Homo sapiens OX=9606 GN=HNMT PE=1 SV=1	HNMT	K00546	1	1.03661e-05	128.57	2	ELVAK(1)TSNLENVK	-6.5447		0.258	0.343	1.264	0.815	0.69
map00380 Tryptophan metabolism	0.374933	1.55	P40939	531	K	4.057	0.0472537	Up	Trifunctional enzyme subunit alpha, mitochondrial OS=Homo sapiens OX=9606 GN=HADHA PE=1 SV=2	HADHA	K07515	1	7.46213e-15	157.54	2	TSK(1)DTSASAVAVGLK(1)QGK	-4.8676	0.601	1.668		0.324	0.251	0.264
map00380 Tryptophan metabolism	0.374933	1.55	P49189	316	K	11.126	0.00362433	Up	4-trimethylaminobutyraldehyde dehydrogenase OS=Homo sapiens OX=9606 GN=ALDH9A1 PE=1 SV=3	ALDH9A1	K00149	1	0.000373039	112.73	2	IK(1)IGDPLLEDTR	-5.6626	1.234	1.546	1.025	0.077		0.151
map00410 beta-Alanine metabolism	0.323981	1.73	P40939	531	K	4.057	0.0472537	Up	Trifunctional enzyme subunit alpha, mitochondrial OS=Homo sapiens OX=9606 GN=HADHA PE=1 SV=2	HADHA	K07515	1	7.46213e-15	157.54	2	TSK(1)DTSASAVAVGLK(1)QGK	-4.8676	0.601	1.668		0.324	0.251	0.264
map00410 beta-Alanine metabolism	0.323981	1.73	P49189	316	K	11.126	0.00362433	Up	4-trimethylaminobutyraldehyde dehydrogenase OS=Homo sapiens OX=9606 GN=ALDH9A1 PE=1 SV=3	ALDH9A1	K00149	1	0.000373039	112.73	2	IK(1)IGDPLLEDTR	-5.6626	1.234	1.546	1.025	0.077		0.151
map00480 Glutathione metabolism	0.184996	2	O14880	111	K	0.251	0.0303415	Down	Microsomal glutathione S-transferase 3 OS=Homo sapiens OX=9606 GN=MGST3 PE=1 SV=1	MGST3	K00799	1	4.69404e-23	160.62	2	VLYAYGYYTGEPSK(1)R	-2.7636	0.698	0.543	0.408	3.655	1.838	1.065
map00480 Glutathione metabolism	0.184996	2	P48735	280	K	2.44	0.0403706	Up	Isocitrate dehydrogenase [NADP], mitochondrial OS=Homo sapiens OX=9606 GN=IDH2 PE=1 SV=2	IDH2	K00031	1	4.29696e-09	172.51	3	TDFDK(1)NK(1)IWYEHR	-6.3297	0.692	0.96			0.366	0.311
map00480 Glutathione metabolism	0.184996	2	P78417	152	K	2.382	0.0211852	Up	Glutathione S-transferase omega-1 OS=Homo sapiens OX=9606 GN=GSTO1 PE=1 SV=2	GSTO1	K00799	1	1.32289e-78	228.06	2	EFTK(1)LEEVLTNK	-14.465	1.458	1.869			0.679	0.718
map00500 Starch and sucrose metabolism	0.220099	2.26	P06744	73	K	0.647	0.0147481	Down	Glucose-6-phosphate isomerase OS=Homo sapiens OX=9606 GN=GPI PE=1 SV=4	GPI	K01810	1	0.00468232	83.623	2	MLVDLAK(1)SR	-4.1472	0.909	0.82		1.38	1.187	1.443
map00500 Starch and sucrose metabolism	0.220099	2.26	P11216	316	K	0.277	0.0248011	Down	Glycogen phosphorylase, brain form OS=Homo sapiens OX=9606 GN=PYGB PE=1 SV=5	PYGB	K00688	1	0.00530768	76.833	3	SSK(1)FGCRDPVR	-4.9643	0.546		0.716	2.626		1.928
map00620 Pyruvate metabolism	0.0372904	2.62	P14618	270	K	0.255	0.00541327	Down	Pyruvate kinase PKM OS=Homo sapiens OX=9606 GN=PKM PE=1 SV=4	PKM	K00873	1	2.21388e-21	159.12	2	IISK(1)IENHEGVR	-3.6668	0.541	0.55	0.324	1.93	1.276	2.333
map00620 Pyruvate metabolism	0.0372904	2.62	P23368	24	K	0.137	0.00587471	Down	NAD-dependent malic enzyme, mitochondrial OS=Homo sapiens OX=9606 GN=ME2 PE=1 SV=1	ME2	K00027	1	9.87161e-05	121.8	2	EK(1)GK(1)PLMLNPR	-5.9099	0.189	0.176	0.154	1.693	0.836
map00620 Pyruvate metabolism	0.0372904	2.62	P40925	107	K	1.551	0.0172186	Up	Malate dehydrogenase, cytoplasmic OS=Homo sapiens OX=9606 GN=MDH1 PE=1 SV=4	MDH1	K00025	1	0.0412539	58.687	2	ANVK(1)IFK	-5.5445	1.102	1.226			0.768	0.733
map00620 Pyruvate metabolism	0.0372904	2.62	P49189	316	K	11.126	0.00362433	Up	4-trimethylaminobutyraldehyde dehydrogenase OS=Homo sapiens OX=9606 GN=ALDH9A1 PE=1 SV=3	ALDH9A1	K00149	1	0.000373039	112.73	2	IK(1)IGDPLLEDTR	-5.6626	1.234	1.546	1.025	0.077		0.151
map00620 Pyruvate metabolism	0.0372904	2.62	Q9NR19	418	K	0.321	0.0461088	Down	Acetyl-coenzyme A synthetase, cytoplasmic OS=Homo sapiens OX=9606 GN=ACSS2 PE=1 SV=1	ACSS2	K01895	1	5.03341e-15	171.09	2	LLMK(1)FGDEPVTK	-4.0391	0.656	0.44	0.807	2.614	1.342
map00860 Porphyrin and chlorophyll metabolism	0.194429	2.45	P07814	497	K	0.457	0.0237414	Down	Bifunctional glutamate/proline--tRNA ligase OS=Homo sapiens OX=9606 GN=EPRS1 PE=1 SV=5	EPRS1	K14163	1	0.0109729	75.915	2	IWAFNK(1)K	-9.4156	0.804	0.583	0.561	1.883	1.001	1.382
map00860 Porphyrin and chlorophyll metabolism	0.194429	2.45	P53004	269	K	1.615	0.0469529	Up	Biliverdin reductase A OS=Homo sapiens OX=9606 GN=BLVRA PE=1 SV=2	BLVRA	K00214	1	2.01569e-06	141.88	2	LLGQFSEK(1)ELAAEK(1)K	-1.6164	1.454	1.104	1.355	0.598	1.018	0.807
map00980 Metabolism of xenobiotics by cytochrome P450	0.2981	1.84	O14880	111	K	0.251	0.0303415	Down	Microsomal glutathione S-transferase 3 OS=Homo sapiens OX=9606 GN=MGST3 PE=1 SV=1	MGST3	K00799	1	4.69404e-23	160.62	2	VLYAYGYYTGEPSK(1)R	-2.7636	0.698	0.543	0.408	3.655	1.838	1.065
map00980 Metabolism of xenobiotics by cytochrome P450	0.2981	1.84	P78417	152	K	2.382	0.0211852	Up	Glutathione S-transferase omega-1 OS=Homo sapiens OX=9606 GN=GSTO1 PE=1 SV=2	GSTO1	K00799	1	1.32289e-78	228.06	2	EFTK(1)LEEVLTNK	-14.465	1.458	1.869			0.679	0.718
map00982 Drug metabolism - cytochrome P450	0.220099	2.26	O14880	111	K	0.251	0.0303415	Down	Microsomal glutathione S-transferase 3 OS=Homo sapiens OX=9606 GN=MGST3 PE=1 SV=1	MGST3	K00799	1	4.69404e-23	160.62	2	VLYAYGYYTGEPSK(1)R	-2.7636	0.698	0.543	0.408	3.655	1.838	1.065
map00982 Drug metabolism - cytochrome P450	0.220099	2.26	P78417	152	K	2.382	0.0211852	Up	Glutathione S-transferase omega-1 OS=Homo sapiens OX=9606 GN=GSTO1 PE=1 SV=2	GSTO1	K00799	1	1.32289e-78	228.06	2	EFTK(1)LEEVLTNK	-14.465	1.458	1.869			0.679	0.718
map00983 Drug metabolism - other enzymes	0.221067	1.84	O14880	111	K	0.251	0.0303415	Down	Microsomal glutathione S-transferase 3 OS=Homo sapiens OX=9606 GN=MGST3 PE=1 SV=1	MGST3	K00799	1	4.69404e-23	160.62	2	VLYAYGYYTGEPSK(1)R	-2.7636	0.698	0.543	0.408	3.655	1.838	1.065
map00983 Drug metabolism - other enzymes	0.221067	1.84	P22392	31	K	0.336	0.0103069	Down	Nucleoside diphosphate kinase B OS=Homo sapiens OX=9606 GN=NME2 PE=1 SV=1	NME2	K00940	1	0.0111573	70.67	2	FEQK(1)GFR	-5.7571	0.702	0.331	0.385	1.688	1.29	1.243
map00983 Drug metabolism - other enzymes	0.221067	1.84	P78417	152	K	2.382	0.0211852	Up	Glutathione S-transferase omega-1 OS=Homo sapiens OX=9606 GN=GSTO1 PE=1 SV=2	GSTO1	K00799	1	1.32289e-78	228.06	2	EFTK(1)LEEVLTNK	-14.465	1.458	1.869			0.679	0.718
map01040 Biosynthesis of unsaturated fatty acids	0.194429	2.45	O00154	286	K	1.78	0.00349615	Up	Cytosolic acyl coenzyme A thioester hydrolase OS=Homo sapiens OX=9606 GN=ACOT7 PE=1 SV=3	ACOT7	K17360	1	1.65454e-05	133.76	2	K(1)GCVITISGR	-4.8969	1.907	1.407	1.562	0.891	0.893	0.956
map01040 Biosynthesis of unsaturated fatty acids	0.194429	2.45	Q53GQ0	72	K	0.404	0.0134559	Down	Very-long-chain 3-oxoacyl-CoA reductase OS=Homo sapiens OX=9606 GN=HSD17B12 PE=1 SV=2	HSD17B12	K10251	1	1.44603e-21	154.66	2	SYAEELAK(1)HGMK	-3.9311	0.605	0.533	0.549	1.869	0.93	1.377
map01200 Carbon metabolism	0.00576229	2.27	P00505	73	K	2.467	0.00280773	Up	Aspartate aminotransferase, mitochondrial OS=Homo sapiens OX=9606 GN=GOT2 PE=1 SV=3	GOT2	K14455	1	7.58284e-05	133.07	2	DDNGK(1)PYVLPSVR	-2.7643	1.043	0.997			0.431	0.396
map01200 Carbon metabolism	0.00576229	2.27	P04075	330	K	0.256	0.00924352	Down	Fructose-bisphosphate aldolase A OS=Homo sapiens OX=9606 GN=ALDOA PE=1 SV=2	ALDOA	K01623	1	4.97613e-05	123.5	2	AAQEEYVK(1)R	-4.3677	0.708	0.506	0.383	3.082	1.533	1.632
map01200 Carbon metabolism	0.00576229	2.27	P04075	342	K	0.363	0.0228227	Down	Fructose-bisphosphate aldolase A OS=Homo sapiens OX=9606 GN=ALDOA PE=1 SV=2	ALDOA	K01623	1	8.64934e-146	258.71	3	ALANSLACQGK(1)YTPSGQAGAAASESLFVSNHAY	-0.31827	1.126	0.721	0.709	3.408	2.056	1.568
map01200 Carbon metabolism	0.00576229	2.27	P04075	147	K	1.546	0.00205765	Up	Fructose-bisphosphate aldolase A OS=Homo sapiens OX=9606 GN=ALDOA PE=1 SV=2	ALDOA	K01623	1	3.93774e-70	237.92	2	KDGADFAK(1)WR	-3.7312	1.338	1.225	1.371	0.884	0.764	0.896
map01200 Carbon metabolism	0.00576229	2.27	P04075	330	K	0.256	0.00924352	Down	Fructose-bisphosphate aldolase A OS=Homo sapiens OX=9606 GN=ALDOA PE=1 SV=2	ALDOA	K01623	1	4.97613e-05	123.5	2	AAQEEYVK(1)R	-4.3677	0.708	0.506	0.383	3.082	1.533	1.632
map01200 Carbon metabolism	0.00576229	2.27	P04075	342	K	0.363	0.0228227	Down	Fructose-bisphosphate aldolase A OS=Homo sapiens OX=9606 GN=ALDOA PE=1 SV=2	ALDOA	K01623	1	8.64934e-146	258.71	3	ALANSLACQGK(1)YTPSGQAGAAASESLFVSNHAY	-0.31827	1.126	0.721	0.709	3.408	2.056	1.568
map01200 Carbon metabolism	0.00576229	2.27	P04075	147	K	1.546	0.00205765	Up	Fructose-bisphosphate aldolase A OS=Homo sapiens OX=9606 GN=ALDOA PE=1 SV=2	ALDOA	K01623	1	3.93774e-70	237.92	2	KDGADFAK(1)WR	-3.7312	1.338	1.225	1.371	0.884	0.764	0.896
map01200 Carbon metabolism	0.00576229	2.27	P06733	343	K	0.164	0.000283192	Down	Alpha-enolase OS=Homo sapiens OX=9606 GN=ENO1 PE=1 SV=2	ENO1	K01689	1	3.07736e-73	260.75	3	SCNCLLLK(1)VNQIGSVTESLQACK	0.11362	0.345	0.305	0.354	1.848	2.226
map01200 Carbon metabolism	0.00576229	2.27	P06744	73	K	0.647	0.0147481	Down	Glucose-6-phosphate isomerase OS=Homo sapiens OX=9606 GN=GPI PE=1 SV=4	GPI	K01810	1	0.00468232	83.623	2	MLVDLAK(1)SR	-4.1472	0.909	0.82		1.38	1.187	1.443
map01200 Carbon metabolism	0.00576229	2.27	P09972	230	K	1.669	0.0313747	Up	Fructose-bisphosphate aldolase C OS=Homo sapiens OX=9606 GN=ALDOC PE=1 SV=2	ALDOC	K01623	1	1.58821e-119	248.34	4	ALSDHHVYLEGTLLK(1)PNMVTPGHACPIK	-4.1789	0.731	1.222	0.919	0.577	0.598	0.546
map01200 Carbon metabolism	0.00576229	2.27	P09972	153	K	2.756	0.00403543	Up	Fructose-bisphosphate aldolase C OS=Homo sapiens OX=9606 GN=ALDOC PE=1 SV=2	ALDOC	K01623	1	0.00123071	105.81	2	CVLK(1)ISER	-5.1645	2.269	1.451	1.332	0.594	0.63	0.609
map01200 Carbon metabolism	0.00576229	2.27	P14618	270	K	0.255	0.00541327	Down	Pyruvate kinase PKM OS=Homo sapiens OX=9606 GN=PKM PE=1 SV=4	PKM	K00873	1	2.21388e-21	159.12	2	IISK(1)IENHEGVR	-3.6668	0.541	0.55	0.324	1.93	1.276	2.333
map01200 Carbon metabolism	0.00576229	2.27	P23368	24	K	0.137	0.00587471	Down	NAD-dependent malic enzyme, mitochondrial OS=Homo sapiens OX=9606 GN=ME2 PE=1 SV=1	ME2	K00027	1	9.87161e-05	121.8	2	EK(1)GK(1)PLMLNPR	-5.9099	0.189	0.176	0.154	1.693	0.836
map01200 Carbon metabolism	0.00576229	2.27	P31040	616	K	1.651	0.00471606	Up	Succinate dehydrogenase [ubiquinone] flavoprotein subunit, mitochondrial OS=Homo sapiens OX=9606 GN=SDHA PE=1 SV=2	SDHA	K00234	1	0.000380935	119.07	2	K(1)PFEEHWR	-3.2961	0.86	0.948		0.572	0.502	0.569
map01200 Carbon metabolism	0.00576229	2.27	P31040	538	K	2.059	0.0390304	Up	Succinate dehydrogenase [ubiquinone] flavoprotein subunit, mitochondrial OS=Homo sapiens OX=9606 GN=SDHA PE=1 SV=2	SDHA	K00234	1	2.84129e-41	188.88	2	VGSVLQEGCGK(1)ISK	-5.6696	1.702	1.191		0.863	0.676	0.569
map01200 Carbon metabolism	0.00576229	2.27	P40925	107	K	1.551	0.0172186	Up	Malate dehydrogenase, cytoplasmic OS=Homo sapiens OX=9606 GN=MDH1 PE=1 SV=4	MDH1	K00025	1	0.0412539	58.687	2	ANVK(1)IFK	-5.5445	1.102	1.226			0.768	0.733
map01200 Carbon metabolism	0.00576229	2.27	P40939	531	K	4.057	0.0472537	Up	Trifunctional enzyme subunit alpha, mitochondrial OS=Homo sapiens OX=9606 GN=HADHA PE=1 SV=2	HADHA	K07515	1	7.46213e-15	157.54	2	TSK(1)DTSASAVAVGLK(1)QGK	-4.8676	0.601	1.668		0.324	0.251	0.264
map01200 Carbon metabolism	0.00576229	2.27	P48735	280	K	2.44	0.0403706	Up	Isocitrate dehydrogenase [NADP], mitochondrial OS=Homo sapiens OX=9606 GN=IDH2 PE=1 SV=2	IDH2	K00031	1	4.29696e-09	172.51	3	TDFDK(1)NK(1)IWYEHR	-6.3297	0.692	0.96			0.366	0.311
map01200 Carbon metabolism	0.00576229	2.27	Q02218	860	K	0.407	0.00861902	Down	2-oxoglutarate dehydrogenase, mitochondrial OS=Homo sapiens OX=9606 GN=OGDH PE=1 SV=3	OGDH	K00164	1	0.000268658	120.65	3	KPLIIFTPK(1)SLLR	-6.7217	0.592	0.589		1.73	1.447	1.176
map01200 Carbon metabolism	0.00576229	2.27	Q9NR19	418	K	0.321	0.0461088	Down	Acetyl-coenzyme A synthetase, cytoplasmic OS=Homo sapiens OX=9606 GN=ACSS2 PE=1 SV=1	ACSS2	K01895	1	5.03341e-15	171.09	2	LLMK(1)FGDEPVTK	-4.0391	0.656	0.44	0.807	2.614	1.342
map01210 2-Oxocarboxylic acid metabolism	0.246034	2.1	P00505	73	K	2.467	0.00280773	Up	Aspartate aminotransferase, mitochondrial OS=Homo sapiens OX=9606 GN=GOT2 PE=1 SV=3	GOT2	K14455	1	7.58284e-05	133.07	2	DDNGK(1)PYVLPSVR	-2.7643	1.043	0.997			0.431	0.396
map01210 2-Oxocarboxylic acid metabolism	0.246034	2.1	P48735	280	K	2.44	0.0403706	Up	Isocitrate dehydrogenase [NADP], mitochondrial OS=Homo sapiens OX=9606 GN=IDH2 PE=1 SV=2	IDH2	K00031	1	4.29696e-09	172.51	3	TDFDK(1)NK(1)IWYEHR	-6.3297	0.692	0.96			0.366	0.311
map01212 Fatty acid metabolism	0.183078	1.88	O95573	547	K	0.499	0.00425054	Down	Long-chain-fatty-acid--CoA ligase 3 OS=Homo sapiens OX=9606 GN=ACSL3 PE=1 SV=3	ACSL3	K01897	1	8.81969e-05	82.437	2	TK(1)ADFFEDENGQR	-3.6986	0.523		0.505	1.017	1.155	0.916
map01212 Fatty acid metabolism	0.183078	1.88	P40939	531	K	4.057	0.0472537	Up	Trifunctional enzyme subunit alpha, mitochondrial OS=Homo sapiens OX=9606 GN=HADHA PE=1 SV=2	HADHA	K07515	1	7.46213e-15	157.54	2	TSK(1)DTSASAVAVGLK(1)QGK	-4.8676	0.601	1.668		0.324	0.251	0.264
map01212 Fatty acid metabolism	0.183078	1.88	P49327	2438	K	0.306	0.0311559	Down	Fatty acid synthase OS=Homo sapiens OX=9606 GN=FASN PE=1 SV=3	FASN	K00665	1	6.19041e-05	88.181	3	AK(1)YHGNVMLLR	-5.4108	0.675		0.464	1.663		2.065
map01212 Fatty acid metabolism	0.183078	1.88	P55084	188	K	0.45	0.0283764	Down	Trifunctional enzyme subunit beta, mitochondrial OS=Homo sapiens OX=9606 GN=HADHB PE=1 SV=3	HADHB	K07509	1	0.00474654	79.809	2	LMLDLNK(1)AK	-5.8915		0.453	0.399	1.061	0.833
map01212 Fatty acid metabolism	0.183078	1.88	Q53GQ0	72	K	0.404	0.0134559	Down	Very-long-chain 3-oxoacyl-CoA reductase OS=Homo sapiens OX=9606 GN=HSD17B12 PE=1 SV=2	HSD17B12	K10251	1	1.44603e-21	154.66	2	SYAEELAK(1)HGMK	-3.9311	0.605	0.533	0.549	1.869	0.93	1.377
map01230 Biosynthesis of amino acids	0.0611724	2.1	P00505	73	K	2.467	0.00280773	Up	Aspartate aminotransferase, mitochondrial OS=Homo sapiens OX=9606 GN=GOT2 PE=1 SV=3	GOT2	K14455	1	7.58284e-05	133.07	2	DDNGK(1)PYVLPSVR	-2.7643	1.043	0.997			0.431	0.396
map01230 Biosynthesis of amino acids	0.0611724	2.1	P04075	330	K	0.256	0.00924352	Down	Fructose-bisphosphate aldolase A OS=Homo sapiens OX=9606 GN=ALDOA PE=1 SV=2	ALDOA	K01623	1	4.97613e-05	123.5	2	AAQEEYVK(1)R	-4.3677	0.708	0.506	0.383	3.082	1.533	1.632
map01230 Biosynthesis of amino acids	0.0611724	2.1	P04075	342	K	0.363	0.0228227	Down	Fructose-bisphosphate aldolase A OS=Homo sapiens OX=9606 GN=ALDOA PE=1 SV=2	ALDOA	K01623	1	8.64934e-146	258.71	3	ALANSLACQGK(1)YTPSGQAGAAASESLFVSNHAY	-0.31827	1.126	0.721	0.709	3.408	2.056	1.568
map01230 Biosynthesis of amino acids	0.0611724	2.1	P04075	147	K	1.546	0.00205765	Up	Fructose-bisphosphate aldolase A OS=Homo sapiens OX=9606 GN=ALDOA PE=1 SV=2	ALDOA	K01623	1	3.93774e-70	237.92	2	KDGADFAK(1)WR	-3.7312	1.338	1.225	1.371	0.884	0.764	0.896
map01230 Biosynthesis of amino acids	0.0611724	2.1	P04075	330	K	0.256	0.00924352	Down	Fructose-bisphosphate aldolase A OS=Homo sapiens OX=9606 GN=ALDOA PE=1 SV=2	ALDOA	K01623	1	4.97613e-05	123.5	2	AAQEEYVK(1)R	-4.3677	0.708	0.506	0.383	3.082	1.533	1.632
map01230 Biosynthesis of amino acids	0.0611724	2.1	P04075	342	K	0.363	0.0228227	Down	Fructose-bisphosphate aldolase A OS=Homo sapiens OX=9606 GN=ALDOA PE=1 SV=2	ALDOA	K01623	1	8.64934e-146	258.71	3	ALANSLACQGK(1)YTPSGQAGAAASESLFVSNHAY	-0.31827	1.126	0.721	0.709	3.408	2.056	1.568
map01230 Biosynthesis of amino acids	0.0611724	2.1	P04075	147	K	1.546	0.00205765	Up	Fructose-bisphosphate aldolase A OS=Homo sapiens OX=9606 GN=ALDOA PE=1 SV=2	ALDOA	K01623	1	3.93774e-70	237.92	2	KDGADFAK(1)WR	-3.7312	1.338	1.225	1.371	0.884	0.764	0.896
map01230 Biosynthesis of amino acids	0.0611724	2.1	P06733	343	K	0.164	0.000283192	Down	Alpha-enolase OS=Homo sapiens OX=9606 GN=ENO1 PE=1 SV=2	ENO1	K01689	1	3.07736e-73	260.75	3	SCNCLLLK(1)VNQIGSVTESLQACK	0.11362	0.345	0.305	0.354	1.848	2.226
map01230 Biosynthesis of amino acids	0.0611724	2.1	P09972	230	K	1.669	0.0313747	Up	Fructose-bisphosphate aldolase C OS=Homo sapiens OX=9606 GN=ALDOC PE=1 SV=2	ALDOC	K01623	1	1.58821e-119	248.34	4	ALSDHHVYLEGTLLK(1)PNMVTPGHACPIK	-4.1789	0.731	1.222	0.919	0.577	0.598	0.546
map01230 Biosynthesis of amino acids	0.0611724	2.1	P09972	153	K	2.756	0.00403543	Up	Fructose-bisphosphate aldolase C OS=Homo sapiens OX=9606 GN=ALDOC PE=1 SV=2	ALDOC	K01623	1	0.00123071	105.81	2	CVLK(1)ISER	-5.1645	2.269	1.451	1.332	0.594	0.63	0.609
map01230 Biosynthesis of amino acids	0.0611724	2.1	P14618	270	K	0.255	0.00541327	Down	Pyruvate kinase PKM OS=Homo sapiens OX=9606 GN=PKM PE=1 SV=4	PKM	K00873	1	2.21388e-21	159.12	2	IISK(1)IENHEGVR	-3.6668	0.541	0.55	0.324	1.93	1.276	2.333
map01230 Biosynthesis of amino acids	0.0611724	2.1	P48735	280	K	2.44	0.0403706	Up	Isocitrate dehydrogenase [NADP], mitochondrial OS=Homo sapiens OX=9606 GN=IDH2 PE=1 SV=2	IDH2	K00031	1	4.29696e-09	172.51	3	TDFDK(1)NK(1)IWYEHR	-6.3297	0.692	0.96			0.366	0.311
map01524 Platinum drug resistance	0.167606	2.1	O14880	111	K	0.251	0.0303415	Down	Microsomal glutathione S-transferase 3 OS=Homo sapiens OX=9606 GN=MGST3 PE=1 SV=1	MGST3	K00799	1	4.69404e-23	160.62	2	VLYAYGYYTGEPSK(1)R	-2.7636	0.698	0.543	0.408	3.655	1.838	1.065
map01524 Platinum drug resistance	0.167606	2.1	P28482	138	K	0.498	0.00378019	Down	Mitogen-activated protein kinase 1 OS=Homo sapiens OX=9606 GN=MAPK1 PE=1 SV=3	MAPK1	K04371	1	7.2177e-05	134.2	3	GLK(1)YIHSANVLHR	-6.1004	0.848	0.808	0.66	1.363	1.471	1.815
map01524 Platinum drug resistance	0.167606	2.1	P28482	270	K	0.525	0.0423994	Down	Mitogen-activated protein kinase 1 OS=Homo sapiens OX=9606 GN=MAPK1 PE=1 SV=3	MAPK1	K04371	1	6.06964e-05	119.07	2	NYLLSLPHK(1)NK	-4.3111	0.84	0.967	0.802	2.364	1.304	1.303
map01524 Platinum drug resistance	0.167606	2.1	P78417	152	K	2.382	0.0211852	Up	Glutathione S-transferase omega-1 OS=Homo sapiens OX=9606 GN=GSTO1 PE=1 SV=2	GSTO1	K00799	1	1.32289e-78	228.06	2	EFTK(1)LEEVLTNK	-14.465	1.458	1.869			0.679	0.718
map03010 Ribosome	0.176537	1.57	P08708	59	K	0.297	0.037943	Down	40S ribosomal protein S17 OS=Homo sapiens OX=9606 GN=RPS17 PE=1 SV=2	RPS17	K02962	1	7.24758e-05	124.81	2	IAGYVTHLMK(1)R	-4.5131	0.372		0.269	1.543	0.678	1.016
map03010 Ribosome	0.176537	1.57	P62701	53	K	0.287	0.00247841	Down	40S ribosomal protein S4, X isoform OS=Homo sapiens OX=9606 GN=RPS4X PE=1 SV=2	RPS4X	K02987	1	0.00125486	94.66	2	LK(1)YALTGDEVK	-5.4037	0.48		0.432	1.495	1.376	1.899
map03010 Ribosome	0.176537	1.57	P39023	115	K	0.409	0.00093229	Down	60S ribosomal protein L3 OS=Homo sapiens OX=9606 GN=RPL3 PE=1 SV=2	RPL3	K02925	1	0.000197368	69.641	2	TVFAEHISDECK(1)R	-4.3764	0.436		0.46	1.09	1.102
map03010 Ribosome	0.176537	1.57	P46777	48	K	0.266	0.00454092	Down	60S ribosomal protein L5 OS=Homo sapiens OX=9606 GN=RPL5 PE=1 SV=3	RPL5	K02932	1	0.00606856	97.033	2	YNTPK(1)YR	-3.2542	0.434	0.311	0.461	2.052	1.419	1.062
map03010 Ribosome	0.176537	1.57	P61247	94	K	0.487	0.0253772	Down	40S ribosomal protein S3a OS=Homo sapiens OX=9606 GN=RPS3A PE=1 SV=2	RPS3A	K02984	1	9.19658e-16	122.94	3	LITEDVQGK(1)NCLTNFHGMDLTR	-1.4067	0.467		0.558	1.133		0.973
map03010 Ribosome	0.176537	1.57	P62979	6	K	0.374	0.0191952	Down	Ubiquitin-40S ribosomal protein S27a OS=Homo sapiens OX=9606 GN=RPS27A PE=1 SV=2	RPS27A	K02977	1	4.81904e-21	211.84	2	MQIFVK(1)TLTGK	-4.7802	0.423	0.595	0.472	1.947	1.131	0.908
map03010 Ribosome	0.176537	1.57	P82933	287	K	2.277	0.0445208	Up	28S ribosomal protein S9, mitochondrial OS=Homo sapiens OX=9606 GN=MRPS9 PE=1 SV=2	MRPS9	K02996	1	5.14937e-05	110.44	2	AEAIVYK(1)HGSGR	-5.2308	1.4	1.28	0.917	0.657		0.396
map03010 Ribosome	0.176537	1.57	Q02543	41	K	0.301	0.00271615	Down	60S ribosomal protein L18a OS=Homo sapiens OX=9606 GN=RPL18A PE=1 SV=2	RPL18A	K02882	1	0.000199379	81.799	2	IFAPNHVVAK(1)SR	-3.7583	0.361		0.408	1.456	1.059	1.321
map03010 Ribosome	0.176537	1.57	Q02543	76	K	0.237	0.00241799	Down	60S ribosomal protein L18a OS=Homo sapiens OX=9606 GN=RPL18A PE=1 SV=2	RPL18A	K02882	1	0.000511483	94.806	2	VK(1)NFGIWLR	-8.9032	0.419		0.339	1.896	1.351	1.543
map03010 Ribosome	0.176537	1.57	Q02878	210	K	0.58	0.0134394	Down	60S ribosomal protein L6 OS=Homo sapiens OX=9606 GN=RPL6 PE=1 SV=3	RPL6	K02934	1	0.000517379	71.896	2	IPK(1)HLTDAYFK	-3.8543	0.636		0.583	1.1	1.002
map03010 Ribosome	0.176537	1.57	Q02878	192	K	0.053	0.0126531	Down	60S ribosomal protein L6 OS=Homo sapiens OX=9606 GN=RPL6 PE=1 SV=3	RPL6	K02934	1	1.08172e-14	175.54	2	THQK(1)FVIATSTK	-4.9452	0.179	0.032	0.055	2.079	2.424	0.53
map04013 MAPK signaling pathway - fly	0.0752417	2.45	P07737	105	K	0.504	0.0438885	Down	Profilin-1 OS=Homo sapiens OX=9606 GN=PFN1 PE=1 SV=2	PFN1	K05759	1	9.81234e-119	257.55	2	STGGAPTFNVTVTK(1)TDK	-3.9395	0.613	0.7	0.66	1.913	0.972	1.033
map04013 MAPK signaling pathway - fly	0.0752417	2.45	P07737	91	K	0.268	0.0323857	Down	Profilin-1 OS=Homo sapiens OX=9606 GN=PFN1 PE=1 SV=2	PFN1	K05759	1	3.03883e-33	177.74	2	TK(1)STGGAPTFNVTVTK	-4.2331	0.413	0.444	0.37	2.632	1.181	0.759
map04013 MAPK signaling pathway - fly	0.0752417	2.45	P27348	122	K	0.139	0.0376276	Down	14-3-3 protein theta OS=Homo sapiens OX=9606 GN=YWHAQ PE=1 SV=1	YWHAQ	K16197	1	0.0133969	85.813	2	MK(1)GDYFR	-3.49	0.532	0.405		4.512	2.207
map04013 MAPK signaling pathway - fly	0.0752417	2.45	P28482	138	K	0.498	0.00378019	Down	Mitogen-activated protein kinase 1 OS=Homo sapiens OX=9606 GN=MAPK1 PE=1 SV=3	MAPK1	K04371	1	7.2177e-05	134.2	3	GLK(1)YIHSANVLHR	-6.1004	0.848	0.808	0.66	1.363	1.471	1.815
map04013 MAPK signaling pathway - fly	0.0752417	2.45	P28482	270	K	0.525	0.0423994	Down	Mitogen-activated protein kinase 1 OS=Homo sapiens OX=9606 GN=MAPK1 PE=1 SV=3	MAPK1	K04371	1	6.06964e-05	119.07	2	NYLLSLPHK(1)NK	-4.3111	0.84	0.967	0.802	2.364	1.304	1.303
map04013 MAPK signaling pathway - fly	0.0752417	2.45	P35080	91	K	0.24	0.000433488	Down	Profilin-2 OS=Homo sapiens OX=9606 GN=PFN2 PE=1 SV=3	PFN2	K05759	1	1.23453e-32	191.98	2	TK(1)SQGGEPTYNVAVGR	-5.095	0.669	0.495	0.6	2.118	2.953	2.293
map04015 Rap1 signaling pathway	0.396256	1.41	O60716	433	K	0.349	0.0215794	Down	Catenin delta-1 OS=Homo sapiens OX=9606 GN=CTNND1 PE=1 SV=1	CTNND1	K05690	1	4.42526e-09	95.345	3	EVHLGACGALK(1)NISFGR	-6.3948	0.407		0.509	1.168		1.457
map04015 Rap1 signaling pathway	0.396256	1.41	P07737	105	K	0.504	0.0438885	Down	Profilin-1 OS=Homo sapiens OX=9606 GN=PFN1 PE=1 SV=2	PFN1	K05759	1	9.81234e-119	257.55	2	STGGAPTFNVTVTK(1)TDK	-3.9395	0.613	0.7	0.66	1.913	0.972	1.033
map04015 Rap1 signaling pathway	0.396256	1.41	P07737	91	K	0.268	0.0323857	Down	Profilin-1 OS=Homo sapiens OX=9606 GN=PFN1 PE=1 SV=2	PFN1	K05759	1	3.03883e-33	177.74	2	TK(1)STGGAPTFNVTVTK	-4.2331	0.413	0.444	0.37	2.632	1.181	0.759
map04015 Rap1 signaling pathway	0.396256	1.41	P61586	104	K	0.157	0.0459742	Down	Transforming protein RhoA OS=Homo sapiens OX=9606 GN=RHOA PE=1 SV=1	RHOA	K04513	1	2.84611e-12	111.98	3	WTPEVK(1)HFCPNVPIILVGNK	-7.8123		0.243	0.576	2.643	2.581
map04015 Rap1 signaling pathway	0.396256	1.41	P61586	162	K	0.401	0.0131434	Down	Transforming protein RhoA OS=Homo sapiens OX=9606 GN=RHOA PE=1 SV=1	RHOA	K04513	1	0.000145487	89.382	2	IGAFGYMECSAK(1)TK	-2.3321	0.809	0.513		1.554	1.618	1.775
map04015 Rap1 signaling pathway	0.396256	1.41	P28482	138	K	0.498	0.00378019	Down	Mitogen-activated protein kinase 1 OS=Homo sapiens OX=9606 GN=MAPK1 PE=1 SV=3	MAPK1	K04371	1	7.2177e-05	134.2	3	GLK(1)YIHSANVLHR	-6.1004	0.848	0.808	0.66	1.363	1.471	1.815
map04015 Rap1 signaling pathway	0.396256	1.41	P28482	270	K	0.525	0.0423994	Down	Mitogen-activated protein kinase 1 OS=Homo sapiens OX=9606 GN=MAPK1 PE=1 SV=3	MAPK1	K04371	1	6.06964e-05	119.07	2	NYLLSLPHK(1)NK	-4.3111	0.84	0.967	0.802	2.364	1.304	1.303
map04015 Rap1 signaling pathway	0.396256	1.41	P35080	91	K	0.24	0.000433488	Down	Profilin-2 OS=Homo sapiens OX=9606 GN=PFN2 PE=1 SV=3	PFN2	K05759	1	1.23453e-32	191.98	2	TK(1)SQGGEPTYNVAVGR	-5.095	0.669	0.495	0.6	2.118	2.953	2.293
map04020 Calcium signaling pathway	0.38976	1.44	P05141	199	K	0.281	0.0102126	Down	ADP/ATP translocase 2 OS=Homo sapiens OX=9606 GN=SLC25A5 PE=1 SV=7	SLC25A5	K05863	1	1.73755e-15	106.58	2	AAYFGIYDTAK(1)GMLPDPK	-2.9528	0.332		0.332	1.577	1.069	0.9
map04020 Calcium signaling pathway	0.38976	1.44	P12236	147	K	0.291	0.0288919	Down	ADP/ATP translocase 3 OS=Homo sapiens OX=9606 GN=SLC25A6 PE=1 SV=4	SLC25A6	K05863	1	1.55471e-07	157.77	2	LAADVGK(1)SGTER	-2.8609	0.656	0.586	0.268	2.323	1.841	1.017
map04020 Calcium signaling pathway	0.38976	1.44	Q08209	323	K	0.387	0.0316177	Down	Serine/threonine-protein phosphatase 2B catalytic subunit alpha isoform OS=Homo sapiens OX=9606 GN=PPP3CA PE=1 SV=1	PPP3CA	K04348	1	3.08677e-15	114.93	2	AAVLK(1)YENNVMNIR	-5.7491	0.826	0.633			2.091	1.675
map04020 Calcium signaling pathway	0.38976	1.44	P20020	64	K	0.56	0.00760658	Down	Plasma membrane calcium-transporting ATPase 1 OS=Homo sapiens OX=9606 GN=ATP2B1 PE=1 SV=4	ATP2B1	K05850	1	4.18742e-72	212.5	2	LK(1)TSPNEGLSGNPADLER	-5.9593	0.923	0.901		1.484	1.858	1.548
map04020 Calcium signaling pathway	0.38976	1.44	P20020	590	K	0.515	0.0374273	Down	Plasma membrane calcium-transporting ATPase 1 OS=Homo sapiens OX=9606 GN=ATP2B1 PE=1 SV=4	ATP2B1	K05850	1	5.85933e-06	160.62	2	SMSTVLK(1)NSDGSYR	-3.3704	0.922	0.755		1.488		1.771
map04020 Calcium signaling pathway	0.38976	1.44	Q13554	69	K	0.425	0.0145479	Down	Calcium/calmodulin-dependent protein kinase type II subunit beta OS=Homo sapiens OX=9606 GN=CAMK2B PE=1 SV=3	CAMK2B	K04515	1	0.000355844	94.806	3	LLK(1)HSNIVR	-4.3855	0.941	0.622		1.638	1.979	1.899
map04022 cGMP-PKG signaling pathway	0.00799461	2.49	P05023	444	K	0.417	0.0245482	Down	Sodium/potassium-transporting ATPase subunit alpha-1 OS=Homo sapiens OX=9606 GN=ATP1A1 PE=1 SV=1	ATP1A1	K01539	1	4.24505e-42	195.09	2	AVFQANQENLPILK(1)R	-0.6024	0.999	0.751	0.806	2.507		1.584
map04022 cGMP-PKG signaling pathway	0.00799461	2.49	P50993	375	K	0.12	0.0348249	Down	Sodium/potassium-transporting ATPase subunit alpha-2 OS=Homo sapiens OX=9606 GN=ATP1A2 PE=1 SV=1	ATP1A2	K01539	1	7.22753e-119	240.14	3	NLEAVETLGSTSTICSDK(1)TGTLTQNR	-2.1175	0.514		0.237		3.625	2.641
map04022 cGMP-PKG signaling pathway	0.00799461	2.49	P50993	770	K	0.119	0.0315237	Down	Sodium/potassium-transporting ATPase subunit alpha-2 OS=Homo sapiens OX=9606 GN=ATP1A2 PE=1 SV=1	ATP1A2	K01539	1	0.00529901	82.716	2	LIFDNLK(1)K	-8.1987		0.299	0.396	3.067	4.486	1.183
map04022 cGMP-PKG signaling pathway	0.00799461	2.49	P05026	216	K	0.317	0.0382281	Down	Sodium/potassium-transporting ATPase subunit beta-1 OS=Homo sapiens OX=9606 GN=ATP1B1 PE=1 SV=1	ATP1B1	K01540	1	9.9548e-08	130.99	2	YNPNVLPVQCTGK(1)R	-3.8605	0.386	0.62			1.576	1.6
map04022 cGMP-PKG signaling pathway	0.00799461	2.49	P05141	199	K	0.281	0.0102126	Down	ADP/ATP translocase 2 OS=Homo sapiens OX=9606 GN=SLC25A5 PE=1 SV=7	SLC25A5	K05863	1	1.73755e-15	106.58	2	AAYFGIYDTAK(1)GMLPDPK	-2.9528	0.332		0.332	1.577	1.069	0.9
map04022 cGMP-PKG signaling pathway	0.00799461	2.49	P61586	104	K	0.157	0.0459742	Down	Transforming protein RhoA OS=Homo sapiens OX=9606 GN=RHOA PE=1 SV=1	RHOA	K04513	1	2.84611e-12	111.98	3	WTPEVK(1)HFCPNVPIILVGNK	-7.8123		0.243	0.576	2.643	2.581
map04022 cGMP-PKG signaling pathway	0.00799461	2.49	P61586	162	K	0.401	0.0131434	Down	Transforming protein RhoA OS=Homo sapiens OX=9606 GN=RHOA PE=1 SV=1	RHOA	K04513	1	0.000145487	89.382	2	IGAFGYMECSAK(1)TK	-2.3321	0.809	0.513		1.554	1.618	1.775
map04022 cGMP-PKG signaling pathway	0.00799461	2.49	P12236	147	K	0.291	0.0288919	Down	ADP/ATP translocase 3 OS=Homo sapiens OX=9606 GN=SLC25A6 PE=1 SV=4	SLC25A6	K05863	1	1.55471e-07	157.77	2	LAADVGK(1)SGTER	-2.8609	0.656	0.586	0.268	2.323	1.841	1.017
map04022 cGMP-PKG signaling pathway	0.00799461	2.49	Q08209	323	K	0.387	0.0316177	Down	Serine/threonine-protein phosphatase 2B catalytic subunit alpha isoform OS=Homo sapiens OX=9606 GN=PPP3CA PE=1 SV=1	PPP3CA	K04348	1	3.08677e-15	114.93	2	AAVLK(1)YENNVMNIR	-5.7491	0.826	0.633			2.091	1.675
map04022 cGMP-PKG signaling pathway	0.00799461	2.49	P20020	64	K	0.56	0.00760658	Down	Plasma membrane calcium-transporting ATPase 1 OS=Homo sapiens OX=9606 GN=ATP2B1 PE=1 SV=4	ATP2B1	K05850	1	4.18742e-72	212.5	2	LK(1)TSPNEGLSGNPADLER	-5.9593	0.923	0.901		1.484	1.858	1.548
map04022 cGMP-PKG signaling pathway	0.00799461	2.49	P20020	590	K	0.515	0.0374273	Down	Plasma membrane calcium-transporting ATPase 1 OS=Homo sapiens OX=9606 GN=ATP2B1 PE=1 SV=4	ATP2B1	K05850	1	5.85933e-06	160.62	2	SMSTVLK(1)NSDGSYR	-3.3704	0.922	0.755		1.488		1.771
map04022 cGMP-PKG signaling pathway	0.00799461	2.49	P28482	138	K	0.498	0.00378019	Down	Mitogen-activated protein kinase 1 OS=Homo sapiens OX=9606 GN=MAPK1 PE=1 SV=3	MAPK1	K04371	1	7.2177e-05	134.2	3	GLK(1)YIHSANVLHR	-6.1004	0.848	0.808	0.66	1.363	1.471	1.815
map04022 cGMP-PKG signaling pathway	0.00799461	2.49	P28482	270	K	0.525	0.0423994	Down	Mitogen-activated protein kinase 1 OS=Homo sapiens OX=9606 GN=MAPK1 PE=1 SV=3	MAPK1	K04371	1	6.06964e-05	119.07	2	NYLLSLPHK(1)NK	-4.3111	0.84	0.967	0.802	2.364	1.304	1.303
map04024 cAMP signaling pathway	0.115845	1.74	P05023	444	K	0.417	0.0245482	Down	Sodium/potassium-transporting ATPase subunit alpha-1 OS=Homo sapiens OX=9606 GN=ATP1A1 PE=1 SV=1	ATP1A1	K01539	1	4.24505e-42	195.09	2	AVFQANQENLPILK(1)R	-0.6024	0.999	0.751	0.806	2.507		1.584
map04024 cAMP signaling pathway	0.115845	1.74	P50993	375	K	0.12	0.0348249	Down	Sodium/potassium-transporting ATPase subunit alpha-2 OS=Homo sapiens OX=9606 GN=ATP1A2 PE=1 SV=1	ATP1A2	K01539	1	7.22753e-119	240.14	3	NLEAVETLGSTSTICSDK(1)TGTLTQNR	-2.1175	0.514		0.237		3.625	2.641
map04024 cAMP signaling pathway	0.115845	1.74	P50993	770	K	0.119	0.0315237	Down	Sodium/potassium-transporting ATPase subunit alpha-2 OS=Homo sapiens OX=9606 GN=ATP1A2 PE=1 SV=1	ATP1A2	K01539	1	0.00529901	82.716	2	LIFDNLK(1)K	-8.1987		0.299	0.396	3.067	4.486	1.183
map04024 cAMP signaling pathway	0.115845	1.74	P05026	216	K	0.317	0.0382281	Down	Sodium/potassium-transporting ATPase subunit beta-1 OS=Homo sapiens OX=9606 GN=ATP1B1 PE=1 SV=1	ATP1B1	K01540	1	9.9548e-08	130.99	2	YNPNVLPVQCTGK(1)R	-3.8605	0.386	0.62			1.576	1.6
map04024 cAMP signaling pathway	0.115845	1.74	P61586	104	K	0.157	0.0459742	Down	Transforming protein RhoA OS=Homo sapiens OX=9606 GN=RHOA PE=1 SV=1	RHOA	K04513	1	2.84611e-12	111.98	3	WTPEVK(1)HFCPNVPIILVGNK	-7.8123		0.243	0.576	2.643	2.581
map04024 cAMP signaling pathway	0.115845	1.74	P61586	162	K	0.401	0.0131434	Down	Transforming protein RhoA OS=Homo sapiens OX=9606 GN=RHOA PE=1 SV=1	RHOA	K04513	1	0.000145487	89.382	2	IGAFGYMECSAK(1)TK	-2.3321	0.809	0.513		1.554	1.618	1.775
map04024 cAMP signaling pathway	0.115845	1.74	P20020	64	K	0.56	0.00760658	Down	Plasma membrane calcium-transporting ATPase 1 OS=Homo sapiens OX=9606 GN=ATP2B1 PE=1 SV=4	ATP2B1	K05850	1	4.18742e-72	212.5	2	LK(1)TSPNEGLSGNPADLER	-5.9593	0.923	0.901		1.484	1.858	1.548
map04024 cAMP signaling pathway	0.115845	1.74	P20020	590	K	0.515	0.0374273	Down	Plasma membrane calcium-transporting ATPase 1 OS=Homo sapiens OX=9606 GN=ATP2B1 PE=1 SV=4	ATP2B1	K05850	1	5.85933e-06	160.62	2	SMSTVLK(1)NSDGSYR	-3.3704	0.922	0.755		1.488		1.771
map04024 cAMP signaling pathway	0.115845	1.74	P28482	138	K	0.498	0.00378019	Down	Mitogen-activated protein kinase 1 OS=Homo sapiens OX=9606 GN=MAPK1 PE=1 SV=3	MAPK1	K04371	1	7.2177e-05	134.2	3	GLK(1)YIHSANVLHR	-6.1004	0.848	0.808	0.66	1.363	1.471	1.815
map04024 cAMP signaling pathway	0.115845	1.74	P28482	270	K	0.525	0.0423994	Down	Mitogen-activated protein kinase 1 OS=Homo sapiens OX=9606 GN=MAPK1 PE=1 SV=3	MAPK1	K04371	1	6.06964e-05	119.07	2	NYLLSLPHK(1)NK	-4.3111	0.84	0.967	0.802	2.364	1.304	1.303
map04024 cAMP signaling pathway	0.115845	1.74	Q13554	69	K	0.425	0.0145479	Down	Calcium/calmodulin-dependent protein kinase type II subunit beta OS=Homo sapiens OX=9606 GN=CAMK2B PE=1 SV=3	CAMK2B	K04515	1	0.000355844	94.806	3	LLK(1)HSNIVR	-4.3855	0.941	0.622		1.638	1.979	1.899
map04066 HIF-1 signaling pathway	0.227544	1.63	P04075	330	K	0.256	0.00924352	Down	Fructose-bisphosphate aldolase A OS=Homo sapiens OX=9606 GN=ALDOA PE=1 SV=2	ALDOA	K01623	1	4.97613e-05	123.5	2	AAQEEYVK(1)R	-4.3677	0.708	0.506	0.383	3.082	1.533	1.632
map04066 HIF-1 signaling pathway	0.227544	1.63	P04075	342	K	0.363	0.0228227	Down	Fructose-bisphosphate aldolase A OS=Homo sapiens OX=9606 GN=ALDOA PE=1 SV=2	ALDOA	K01623	1	8.64934e-146	258.71	3	ALANSLACQGK(1)YTPSGQAGAAASESLFVSNHAY	-0.31827	1.126	0.721	0.709	3.408	2.056	1.568
map04066 HIF-1 signaling pathway	0.227544	1.63	P04075	147	K	1.546	0.00205765	Up	Fructose-bisphosphate aldolase A OS=Homo sapiens OX=9606 GN=ALDOA PE=1 SV=2	ALDOA	K01623	1	3.93774e-70	237.92	2	KDGADFAK(1)WR	-3.7312	1.338	1.225	1.371	0.884	0.764	0.896
map04066 HIF-1 signaling pathway	0.227544	1.63	P04075	330	K	0.256	0.00924352	Down	Fructose-bisphosphate aldolase A OS=Homo sapiens OX=9606 GN=ALDOA PE=1 SV=2	ALDOA	K01623	1	4.97613e-05	123.5	2	AAQEEYVK(1)R	-4.3677	0.708	0.506	0.383	3.082	1.533	1.632
map04066 HIF-1 signaling pathway	0.227544	1.63	P04075	342	K	0.363	0.0228227	Down	Fructose-bisphosphate aldolase A OS=Homo sapiens OX=9606 GN=ALDOA PE=1 SV=2	ALDOA	K01623	1	8.64934e-146	258.71	3	ALANSLACQGK(1)YTPSGQAGAAASESLFVSNHAY	-0.31827	1.126	0.721	0.709	3.408	2.056	1.568
map04066 HIF-1 signaling pathway	0.227544	1.63	P04075	147	K	1.546	0.00205765	Up	Fructose-bisphosphate aldolase A OS=Homo sapiens OX=9606 GN=ALDOA PE=1 SV=2	ALDOA	K01623	1	3.93774e-70	237.92	2	KDGADFAK(1)WR	-3.7312	1.338	1.225	1.371	0.884	0.764	0.896
map04066 HIF-1 signaling pathway	0.227544	1.63	P06733	343	K	0.164	0.000283192	Down	Alpha-enolase OS=Homo sapiens OX=9606 GN=ENO1 PE=1 SV=2	ENO1	K01689	1	3.07736e-73	260.75	3	SCNCLLLK(1)VNQIGSVTESLQACK	0.11362	0.345	0.305	0.354	1.848	2.226
map04066 HIF-1 signaling pathway	0.227544	1.63	P09972	230	K	1.669	0.0313747	Up	Fructose-bisphosphate aldolase C OS=Homo sapiens OX=9606 GN=ALDOC PE=1 SV=2	ALDOC	K01623	1	1.58821e-119	248.34	4	ALSDHHVYLEGTLLK(1)PNMVTPGHACPIK	-4.1789	0.731	1.222	0.919	0.577	0.598	0.546
map04066 HIF-1 signaling pathway	0.227544	1.63	P09972	153	K	2.756	0.00403543	Up	Fructose-bisphosphate aldolase C OS=Homo sapiens OX=9606 GN=ALDOC PE=1 SV=2	ALDOC	K01623	1	0.00123071	105.81	2	CVLK(1)ISER	-5.1645	2.269	1.451	1.332	0.594	0.63	0.609
map04066 HIF-1 signaling pathway	0.227544	1.63	P28482	138	K	0.498	0.00378019	Down	Mitogen-activated protein kinase 1 OS=Homo sapiens OX=9606 GN=MAPK1 PE=1 SV=3	MAPK1	K04371	1	7.2177e-05	134.2	3	GLK(1)YIHSANVLHR	-6.1004	0.848	0.808	0.66	1.363	1.471	1.815
map04066 HIF-1 signaling pathway	0.227544	1.63	P28482	270	K	0.525	0.0423994	Down	Mitogen-activated protein kinase 1 OS=Homo sapiens OX=9606 GN=MAPK1 PE=1 SV=3	MAPK1	K04371	1	6.06964e-05	119.07	2	NYLLSLPHK(1)NK	-4.3111	0.84	0.967	0.802	2.364	1.304	1.303
map04066 HIF-1 signaling pathway	0.227544	1.63	Q13554	69	K	0.425	0.0145479	Down	Calcium/calmodulin-dependent protein kinase type II subunit beta OS=Homo sapiens OX=9606 GN=CAMK2B PE=1 SV=3	CAMK2B	K04515	1	0.000355844	94.806	3	LLK(1)HSNIVR	-4.3855	0.941	0.622		1.638	1.979	1.899
map04071 Sphingolipid signaling pathway	0.31293	1.59	P07339	127	K	0.373	0.0392557	Down	Cathepsin D OS=Homo sapiens OX=9606 GN=CTSD PE=1 SV=1	CTSD	K01379	1	6.48093e-05	99.174	2	YNSDK(1)SSTYVK	-5.2892	0.452	0.578		1.809	0.917	1.411
map04071 Sphingolipid signaling pathway	0.31293	1.59	P61586	104	K	0.157	0.0459742	Down	Transforming protein RhoA OS=Homo sapiens OX=9606 GN=RHOA PE=1 SV=1	RHOA	K04513	1	2.84611e-12	111.98	3	WTPEVK(1)HFCPNVPIILVGNK	-7.8123		0.243	0.576	2.643	2.581
map04071 Sphingolipid signaling pathway	0.31293	1.59	P61586	162	K	0.401	0.0131434	Down	Transforming protein RhoA OS=Homo sapiens OX=9606 GN=RHOA PE=1 SV=1	RHOA	K04513	1	0.000145487	89.382	2	IGAFGYMECSAK(1)TK	-2.3321	0.809	0.513		1.554	1.618	1.775
map04071 Sphingolipid signaling pathway	0.31293	1.59	P28482	138	K	0.498	0.00378019	Down	Mitogen-activated protein kinase 1 OS=Homo sapiens OX=9606 GN=MAPK1 PE=1 SV=3	MAPK1	K04371	1	7.2177e-05	134.2	3	GLK(1)YIHSANVLHR	-6.1004	0.848	0.808	0.66	1.363	1.471	1.815
map04071 Sphingolipid signaling pathway	0.31293	1.59	P28482	270	K	0.525	0.0423994	Down	Mitogen-activated protein kinase 1 OS=Homo sapiens OX=9606 GN=MAPK1 PE=1 SV=3	MAPK1	K04371	1	6.06964e-05	119.07	2	NYLLSLPHK(1)NK	-4.3111	0.84	0.967	0.802	2.364	1.304	1.303
map04071 Sphingolipid signaling pathway	0.31293	1.59	P30153	542	K	0.165	0.0320196	Down	Serine/threonine-protein phosphatase 2A 65 kDa regulatory subunit A alpha isoform OS=Homo sapiens OX=9606 GN=PPP2R1A PE=1 SV=4	PPP2R1A	K03456	1	0.00621146	62.969	2	FNVAK(1)SLQK	-3.9071		0.424	0.468	4.259	2.55	1.3
map04114 Oocyte meiosis	0.0401442	2.32	Q08209	323	K	0.387	0.0316177	Down	Serine/threonine-protein phosphatase 2B catalytic subunit alpha isoform OS=Homo sapiens OX=9606 GN=PPP3CA PE=1 SV=1	PPP3CA	K04348	1	3.08677e-15	114.93	2	AAVLK(1)YENNVMNIR	-5.7491	0.826	0.633			2.091	1.675
map04114 Oocyte meiosis	0.0401442	2.32	P27348	122	K	0.139	0.0376276	Down	14-3-3 protein theta OS=Homo sapiens OX=9606 GN=YWHAQ PE=1 SV=1	YWHAQ	K16197	1	0.0133969	85.813	2	MK(1)GDYFR	-3.49	0.532	0.405		4.512	2.207
map04114 Oocyte meiosis	0.0401442	2.32	P28482	138	K	0.498	0.00378019	Down	Mitogen-activated protein kinase 1 OS=Homo sapiens OX=9606 GN=MAPK1 PE=1 SV=3	MAPK1	K04371	1	7.2177e-05	134.2	3	GLK(1)YIHSANVLHR	-6.1004	0.848	0.808	0.66	1.363	1.471	1.815
map04114 Oocyte meiosis	0.0401442	2.32	P28482	270	K	0.525	0.0423994	Down	Mitogen-activated protein kinase 1 OS=Homo sapiens OX=9606 GN=MAPK1 PE=1 SV=3	MAPK1	K04371	1	6.06964e-05	119.07	2	NYLLSLPHK(1)NK	-4.3111	0.84	0.967	0.802	2.364	1.304	1.303
map04114 Oocyte meiosis	0.0401442	2.32	P30153	542	K	0.165	0.0320196	Down	Serine/threonine-protein phosphatase 2A 65 kDa regulatory subunit A alpha isoform OS=Homo sapiens OX=9606 GN=PPP2R1A PE=1 SV=4	PPP2R1A	K03456	1	0.00621146	62.969	2	FNVAK(1)SLQK	-3.9071		0.424	0.468	4.259	2.55	1.3
map04114 Oocyte meiosis	0.0401442	2.32	P61981	120	K	0.45	0.0235354	Down	14-3-3 protein gamma OS=Homo sapiens OX=9606 GN=YWHAG PE=1 SV=2	YWHAG	K16198	1	2.97402e-67	200.82	2	NCSETQYESK(1)VFYLK	-4.2515	0.891	0.928	0.714	2.56	1.787	1.285
map04114 Oocyte meiosis	0.0401442	2.32	P61981	142	K	0.528	0.0189912	Down	14-3-3 protein gamma OS=Homo sapiens OX=9606 GN=YWHAG PE=1 SV=2	YWHAG	K16198	1	2.51329e-06	154.81	2	YLAEVATGEK(1)R	-4.7078	0.977	0.844		2.065	1.502	1.606
map04114 Oocyte meiosis	0.0401442	2.32	Q13554	69	K	0.425	0.0145479	Down	Calcium/calmodulin-dependent protein kinase type II subunit beta OS=Homo sapiens OX=9606 GN=CAMK2B PE=1 SV=3	CAMK2B	K04515	1	0.000355844	94.806	3	LLK(1)HSNIVR	-4.3855	0.941	0.622		1.638	1.979	1.899
map04130 SNARE interactions in vesicular transport	0.0575386	4.9	P61266	82	K	1.641	0.0396732	Up	Syntaxin-1B OS=Homo sapiens OX=9606 GN=STX1B PE=1 SV=1	STX1B	K08486	1	6.92985e-52	216.53	3	TKQELEDLTADIK(1)K	-7.2244	1.159	0.948			0.646	0.638
map04130 SNARE interactions in vesicular transport	0.0575386	4.9	Q16623	83	K	2.903	0.000650654	Up	Syntaxin-1A OS=Homo sapiens OX=9606 GN=STX1A PE=1 SV=1	STX1A	K04560	1	1.93176e-95	214.14	2	TKEELEELMSDIK(1)K	0.55892	1.043	0.989			0.348	0.352
map04140 Autophagy - animal	0.0930211	2.04	P07339	127	K	0.373	0.0392557	Down	Cathepsin D OS=Homo sapiens OX=9606 GN=CTSD PE=1 SV=1	CTSD	K01379	1	6.48093e-05	99.174	2	YNSDK(1)SSTYVK	-5.2892	0.452	0.578		1.809	0.917	1.411
map04140 Autophagy - animal	0.0930211	2.04	P07858	220	K	0.262	0.0331137	Down	Cathepsin B OS=Homo sapiens OX=9606 GN=CTSB PE=1 SV=3	CTSB	K01363	1	3.37055e-10	126.17	2	ICEPGYSPTYK(1)QDK	-4.8146	0.216	0.271		1.13	0.729
map04140 Autophagy - animal	0.0930211	2.04	P09429	30	K	0.468	0.00316491	Down	High mobility group protein B1 OS=Homo sapiens OX=9606 GN=HMGB1 PE=1 SV=3	HMGB1	K10802	1	5.26639e-05	95.656	3	K(1)HPDASVNFSEFSK	-4.6644	0.567	0.509	0.492		1.217	1.017
map04140 Autophagy - animal	0.0930211	2.04	P28482	138	K	0.498	0.00378019	Down	Mitogen-activated protein kinase 1 OS=Homo sapiens OX=9606 GN=MAPK1 PE=1 SV=3	MAPK1	K04371	1	7.2177e-05	134.2	3	GLK(1)YIHSANVLHR	-6.1004	0.848	0.808	0.66	1.363	1.471	1.815
map04140 Autophagy - animal	0.0930211	2.04	P28482	270	K	0.525	0.0423994	Down	Mitogen-activated protein kinase 1 OS=Homo sapiens OX=9606 GN=MAPK1 PE=1 SV=3	MAPK1	K04371	1	6.06964e-05	119.07	2	NYLLSLPHK(1)NK	-4.3111	0.84	0.967	0.802	2.364	1.304	1.303
map04140 Autophagy - animal	0.0930211	2.04	Q9NT62	185	K	0.218	0.0203714	Down	Ubiquitin-like-conjugating enzyme ATG3 OS=Homo sapiens OX=9606 GN=ATG3 PE=1 SV=1	ATG3	K08343	1	4.57852e-16	139.94	2	AK(1)TDAGGEDAILQTR	-6.3767	0.475		0.317	1.254	1.516	2.674
map04141 Protein processing in endoplasmic reticulum	0.309474	1.42	P07900	112	K	0.217	0.0235457	Down	Heat shock protein HSP 90-alpha OS=Homo sapiens OX=9606 GN=HSP90AA1 PE=1 SV=5	HSP90AA1	K04079	1	8.65796e-33	160.07	2	ADLINNLGTIAK(1)SGTK	-6.0572	0.693	0.358	0.567	4.384	1.456	1.617
map04141 Protein processing in endoplasmic reticulum	0.309474	1.42	P07900	632	K	0.413	0.0322075	Down	Heat shock protein HSP 90-alpha OS=Homo sapiens OX=9606 GN=HSP90AA1 PE=1 SV=5	HSP90AA1	K04079	1	1.27501e-18	124.62	3	K(1)HLEINPDHSIIETLR	-7.1392	0.896	0.508	0.564	2.055	1.694	1.021
map04141 Protein processing in endoplasmic reticulum	0.309474	1.42	P07900	283	K	0.366	0.00553349	Down	Heat shock protein HSP 90-alpha OS=Homo sapiens OX=9606 GN=HSP90AA1 PE=1 SV=5	HSP90AA1	K04079	1	1.33577e-14	183.57	2	EK(1)YIDQEELNK	-4.1913	0.958	0.546	0.579	2.147	1.772	1.765
map04141 Protein processing in endoplasmic reticulum	0.309474	1.42	P07900	185	K	0.242	0.00357787	Down	Heat shock protein HSP 90-alpha OS=Homo sapiens OX=9606 GN=HSP90AA1 PE=1 SV=5	HSP90AA1	K04079	1	0.00194946	83.358	2	GTK(1)VILHLK	-5.1043	0.58		0.436	1.945	1.811	2.533
map04141 Protein processing in endoplasmic reticulum	0.309474	1.42	P08238	559	K	0.309	0.027258	Down	Heat shock protein HSP 90-beta OS=Homo sapiens OX=9606 GN=HSP90AB1 PE=1 SV=4	HSP90AB1	K04079	1	0.00191826	106.93	2	AK(1)FENLCK	-3.086	0.828	0.53	0.471	3.129	1.561	1.223
map04141 Protein processing in endoplasmic reticulum	0.309474	1.42	P13667	533	K	0.349	0.0072404	Down	Protein disulfide-isomerase A4 OS=Homo sapiens OX=9606 GN=PDIA4 PE=1 SV=2	PDIA4	K09582	1	3.09838e-06	95.345	2	VVVGK(1)TFDSIVMDPK	-1.0518	0.329		0.277	0.987	0.934	0.686
map04141 Protein processing in endoplasmic reticulum	0.309474	1.42	P14625	161	K	0.372	0.0391766	Down	Endoplasmin OS=Homo sapiens OX=9606 GN=HSP90B1 PE=1 SV=1	HSP90B1	K09487	1	1.01366e-32	188.6	2	EELVK(1)NLGTIAK	-3.602	0.349		0.296	1.15	0.88	0.57
map04141 Protein processing in endoplasmic reticulum	0.309474	1.42	P14625	168	K	0.218	0.0355353	Down	Endoplasmin OS=Homo sapiens OX=9606 GN=HSP90B1 PE=1 SV=1	HSP90B1	K09487	1	2.36205e-69	252.02	2	NLGTIAK(1)SGTSEFLNK	-1.4325	0.358	0.251	0.267	2.319	1.17	0.534
map04141 Protein processing in endoplasmic reticulum	0.309474	1.42	P14625	95	K	0.303	0.048169	Down	Endoplasmin OS=Homo sapiens OX=9606 GN=HSP90B1 PE=1 SV=1	HSP90B1	K09487	1	2.23114e-13	163.2	2	LIINSLYK(1)NK	-8.0736	0.538	0.207	0.373	2.041	0.889	0.757
map04141 Protein processing in endoplasmic reticulum	0.309474	1.42	P27824	127	K	0.243	0.0225698	Down	Calnexin OS=Homo sapiens OX=9606 GN=CANX PE=1 SV=2	CANX	K08054	1	0.000231988	107.08	3	AK(1)HHAISAK	-2.5346	0.252		0.178	1.015	1.099	0.539
map04141 Protein processing in endoplasmic reticulum	0.309474	1.42	P27824	210	K	0.389	0.0331981	Down	Calnexin OS=Homo sapiens OX=9606 GN=CANX PE=1 SV=2	CANX	K08054	1	4.03999e-05	140.57	2	NPK(1)TGIYEEK	-3.8277	0.369		0.282	1.14	0.641	0.731
map04141 Protein processing in endoplasmic reticulum	0.309474	1.42	P27824	458	K	0.331	0.045113	Down	Calnexin OS=Homo sapiens OX=9606 GN=CANX PE=1 SV=2	CANX	K08054	1	9.74359e-53	228.73	2	IVDDWANDGWGLK(1)K	-2.0038	0.333		0.224	1.222	0.723	0.576
map04141 Protein processing in endoplasmic reticulum	0.309474	1.42	P30101	218	K	0.418	0.025017	Down	Protein disulfide-isomerase A3 OS=Homo sapiens OX=9606 GN=PDIA3 PE=1 SV=4	PDIA3	K08056	1	6.45462e-24	166.65	2	FEDK(1)TVAYTEQK	-4.0681	0.387		0.31	1.041	0.833	0.629
map04142 Lysosome	0.117961	2.1	P07339	127	K	0.373	0.0392557	Down	Cathepsin D OS=Homo sapiens OX=9606 GN=CTSD PE=1 SV=1	CTSD	K01379	1	6.48093e-05	99.174	2	YNSDK(1)SSTYVK	-5.2892	0.452	0.578		1.809	0.917	1.411
map04142 Lysosome	0.117961	2.1	P07858	220	K	0.262	0.0331137	Down	Cathepsin B OS=Homo sapiens OX=9606 GN=CTSB PE=1 SV=3	CTSB	K01363	1	3.37055e-10	126.17	2	ICEPGYSPTYK(1)QDK	-4.8146	0.216	0.271		1.13	0.729
map04142 Lysosome	0.117961	2.1	Q00610	1347	K	0.456	0.0324285	Down	Clathrin heavy chain 1 OS=Homo sapiens OX=9606 GN=CLTC PE=1 SV=5	CLTC	K04646	1	0.00264846	78.178	2	VNIPK(1)VLR	-8.111	0.941	0.806	0.565	2.272	1.612	1.189
map04142 Lysosome	0.117961	2.1	Q93050	288	K	1.542	0.0413809	Up	V-type proton ATPase 116 kDa subunit a isoform 1 OS=Homo sapiens OX=9606 GN=ATP6V0A1 PE=1 SV=3	ATP6V0A1	K02154	1	0.000171134	133.98	2	VLQAAAK(1)NIR	-3.4237	0.78	1.001		0.532	0.547	0.654
map04151 PI3K-Akt signaling pathway	0.0536316	1.86	O60262	30	K	2.735	0.00845762	Up	Guanine nucleotide-binding protein G(I)/G(S)/G(O) subunit gamma-7 OS=Homo sapiens OX=9606 GN=GNG7 PE=1 SV=1	GNG7	K04543	1	2.73049e-15	162.16	3	VSK(1)AASDLMSYCEQHAR	-2.1126	1.151	1.626		0.435	0.541	0.547
map04151 PI3K-Akt signaling pathway	0.0536316	1.86	P07900	112	K	0.217	0.0235457	Down	Heat shock protein HSP 90-alpha OS=Homo sapiens OX=9606 GN=HSP90AA1 PE=1 SV=5	HSP90AA1	K04079	1	8.65796e-33	160.07	2	ADLINNLGTIAK(1)SGTK	-6.0572	0.693	0.358	0.567	4.384	1.456	1.617
map04151 PI3K-Akt signaling pathway	0.0536316	1.86	P07900	632	K	0.413	0.0322075	Down	Heat shock protein HSP 90-alpha OS=Homo sapiens OX=9606 GN=HSP90AA1 PE=1 SV=5	HSP90AA1	K04079	1	1.27501e-18	124.62	3	K(1)HLEINPDHSIIETLR	-7.1392	0.896	0.508	0.564	2.055	1.694	1.021
map04151 PI3K-Akt signaling pathway	0.0536316	1.86	P07900	283	K	0.366	0.00553349	Down	Heat shock protein HSP 90-alpha OS=Homo sapiens OX=9606 GN=HSP90AA1 PE=1 SV=5	HSP90AA1	K04079	1	1.33577e-14	183.57	2	EK(1)YIDQEELNK	-4.1913	0.958	0.546	0.579	2.147	1.772	1.765
map04151 PI3K-Akt signaling pathway	0.0536316	1.86	P07900	185	K	0.242	0.00357787	Down	Heat shock protein HSP 90-alpha OS=Homo sapiens OX=9606 GN=HSP90AA1 PE=1 SV=5	HSP90AA1	K04079	1	0.00194946	83.358	2	GTK(1)VILHLK	-5.1043	0.58		0.436	1.945	1.811	2.533
map04151 PI3K-Akt signaling pathway	0.0536316	1.86	P08238	559	K	0.309	0.027258	Down	Heat shock protein HSP 90-beta OS=Homo sapiens OX=9606 GN=HSP90AB1 PE=1 SV=4	HSP90AB1	K04079	1	0.00191826	106.93	2	AK(1)FENLCK	-3.086	0.828	0.53	0.471	3.129	1.561	1.223
map04151 PI3K-Akt signaling pathway	0.0536316	1.86	P14625	161	K	0.372	0.0391766	Down	Endoplasmin OS=Homo sapiens OX=9606 GN=HSP90B1 PE=1 SV=1	HSP90B1	K09487	1	1.01366e-32	188.6	2	EELVK(1)NLGTIAK	-3.602	0.349		0.296	1.15	0.88	0.57
map04151 PI3K-Akt signaling pathway	0.0536316	1.86	P14625	168	K	0.218	0.0355353	Down	Endoplasmin OS=Homo sapiens OX=9606 GN=HSP90B1 PE=1 SV=1	HSP90B1	K09487	1	2.36205e-69	252.02	2	NLGTIAK(1)SGTSEFLNK	-1.4325	0.358	0.251	0.267	2.319	1.17	0.534
map04151 PI3K-Akt signaling pathway	0.0536316	1.86	P14625	95	K	0.303	0.048169	Down	Endoplasmin OS=Homo sapiens OX=9606 GN=HSP90B1 PE=1 SV=1	HSP90B1	K09487	1	2.23114e-13	163.2	2	LIINSLYK(1)NK	-8.0736	0.538	0.207	0.373	2.041	0.889	0.757
map04151 PI3K-Akt signaling pathway	0.0536316	1.86	P27348	122	K	0.139	0.0376276	Down	14-3-3 protein theta OS=Homo sapiens OX=9606 GN=YWHAQ PE=1 SV=1	YWHAQ	K16197	1	0.0133969	85.813	2	MK(1)GDYFR	-3.49	0.532	0.405		4.512	2.207
map04151 PI3K-Akt signaling pathway	0.0536316	1.86	P28482	138	K	0.498	0.00378019	Down	Mitogen-activated protein kinase 1 OS=Homo sapiens OX=9606 GN=MAPK1 PE=1 SV=3	MAPK1	K04371	1	7.2177e-05	134.2	3	GLK(1)YIHSANVLHR	-6.1004	0.848	0.808	0.66	1.363	1.471	1.815
map04151 PI3K-Akt signaling pathway	0.0536316	1.86	P28482	270	K	0.525	0.0423994	Down	Mitogen-activated protein kinase 1 OS=Homo sapiens OX=9606 GN=MAPK1 PE=1 SV=3	MAPK1	K04371	1	6.06964e-05	119.07	2	NYLLSLPHK(1)NK	-4.3111	0.84	0.967	0.802	2.364	1.304	1.303
map04151 PI3K-Akt signaling pathway	0.0536316	1.86	P30153	542	K	0.165	0.0320196	Down	Serine/threonine-protein phosphatase 2A 65 kDa regulatory subunit A alpha isoform OS=Homo sapiens OX=9606 GN=PPP2R1A PE=1 SV=4	PPP2R1A	K03456	1	0.00621146	62.969	2	FNVAK(1)SLQK	-3.9071		0.424	0.468	4.259	2.55	1.3
map04151 PI3K-Akt signaling pathway	0.0536316	1.86	P61981	120	K	0.45	0.0235354	Down	14-3-3 protein gamma OS=Homo sapiens OX=9606 GN=YWHAG PE=1 SV=2	YWHAG	K16198	1	2.97402e-67	200.82	2	NCSETQYESK(1)VFYLK	-4.2515	0.891	0.928	0.714	2.56	1.787	1.285
map04151 PI3K-Akt signaling pathway	0.0536316	1.86	P61981	142	K	0.528	0.0189912	Down	14-3-3 protein gamma OS=Homo sapiens OX=9606 GN=YWHAG PE=1 SV=2	YWHAG	K16198	1	2.51329e-06	154.81	2	YLAEVATGEK(1)R	-4.7078	0.977	0.844		2.065	1.502	1.606
map04151 PI3K-Akt signaling pathway	0.0536316	1.86	P62873	89	K	0.269	0.000746766	Down	Guanine nucleotide-binding protein G(I)/G(S)/G(T) subunit beta-1 OS=Homo sapiens OX=9606 GN=GNB1 PE=1 SV=3	GNB1	K04536	1	7.03952e-21	149.58	3	LIIWDSYTTNK(1)VHAIPLR	-5.8062	0.776	0.599	0.592	2.824	2.548	1.952
map04210 Apoptosis	0.177941	1.93	P07339	127	K	0.373	0.0392557	Down	Cathepsin D OS=Homo sapiens OX=9606 GN=CTSD PE=1 SV=1	CTSD	K01379	1	6.48093e-05	99.174	2	YNSDK(1)SSTYVK	-5.2892	0.452	0.578		1.809	0.917	1.411
map04210 Apoptosis	0.177941	1.93	P07858	220	K	0.262	0.0331137	Down	Cathepsin B OS=Homo sapiens OX=9606 GN=CTSB PE=1 SV=3	CTSB	K01363	1	3.37055e-10	126.17	2	ICEPGYSPTYK(1)QDK	-4.8146	0.216	0.271		1.13	0.729
map04210 Apoptosis	0.177941	1.93	P28482	138	K	0.498	0.00378019	Down	Mitogen-activated protein kinase 1 OS=Homo sapiens OX=9606 GN=MAPK1 PE=1 SV=3	MAPK1	K04371	1	7.2177e-05	134.2	3	GLK(1)YIHSANVLHR	-6.1004	0.848	0.808	0.66	1.363	1.471	1.815
map04210 Apoptosis	0.177941	1.93	P28482	270	K	0.525	0.0423994	Down	Mitogen-activated protein kinase 1 OS=Homo sapiens OX=9606 GN=MAPK1 PE=1 SV=3	MAPK1	K04371	1	6.06964e-05	119.07	2	NYLLSLPHK(1)NK	-4.3111	0.84	0.967	0.802	2.364	1.304	1.303
map04210 Apoptosis	0.177941	1.93	P68363	112	K	0.182	0.0392123	Down	Tubulin alpha-1B chain OS=Homo sapiens OX=9606 GN=TUBA1B PE=1 SV=1	TUBA1B	K07374	1	1.00472e-07	172.92	3	GHYTIGK(1)EIIDLVLDR	-8.2739	0.228	0.455		1.653	1.017	2.968
map04210 Apoptosis	0.177941	1.93	Q13813	2047	K	0.524	0.0174965	Down	Spectrin alpha chain, non-erythrocytic 1 OS=Homo sapiens OX=9606 GN=SPTAN1 PE=1 SV=3	SPTAN1	K06114	1	6.0152e-15	166.71	2	DQLLAAK(1)HVQSK	-4.3882	0.91	0.907	0.7	1.982	1.232	1.587
map04210 Apoptosis	0.177941	1.93	Q13813	2404	K	0.294	0.0308808	Down	Spectrin alpha chain, non-erythrocytic 1 OS=Homo sapiens OX=9606 GN=SPTAN1 PE=1 SV=3	SPTAN1	K06114	1	2.44029e-07	126.32	2	ETENVK(1)SSEEIESAFR	-8.1403	0.799	0.488		2.985	2.07	1.503
map04212 Longevity regulating pathway - worm	0.442986	1.52	O14880	111	K	0.251	0.0303415	Down	Microsomal glutathione S-transferase 3 OS=Homo sapiens OX=9606 GN=MGST3 PE=1 SV=1	MGST3	K00799	1	4.69404e-23	160.62	2	VLYAYGYYTGEPSK(1)R	-2.7636	0.698	0.543	0.408	3.655	1.838	1.065
map04212 Longevity regulating pathway - worm	0.442986	1.52	P27348	122	K	0.139	0.0376276	Down	14-3-3 protein theta OS=Homo sapiens OX=9606 GN=YWHAQ PE=1 SV=1	YWHAQ	K16197	1	0.0133969	85.813	2	MK(1)GDYFR	-3.49	0.532	0.405		4.512	2.207
map04212 Longevity regulating pathway - worm	0.442986	1.52	P78417	152	K	2.382	0.0211852	Up	Glutathione S-transferase omega-1 OS=Homo sapiens OX=9606 GN=GSTO1 PE=1 SV=2	GSTO1	K00799	1	1.32289e-78	228.06	2	EFTK(1)LEEVLTNK	-14.465	1.458	1.869			0.679	0.718
map04214 Apoptosis - fly	0.323981	1.73	P28482	138	K	0.498	0.00378019	Down	Mitogen-activated protein kinase 1 OS=Homo sapiens OX=9606 GN=MAPK1 PE=1 SV=3	MAPK1	K04371	1	7.2177e-05	134.2	3	GLK(1)YIHSANVLHR	-6.1004	0.848	0.808	0.66	1.363	1.471	1.815
map04214 Apoptosis - fly	0.323981	1.73	P28482	270	K	0.525	0.0423994	Down	Mitogen-activated protein kinase 1 OS=Homo sapiens OX=9606 GN=MAPK1 PE=1 SV=3	MAPK1	K04371	1	6.06964e-05	119.07	2	NYLLSLPHK(1)NK	-4.3111	0.84	0.967	0.802	2.364	1.304	1.303
map04214 Apoptosis - fly	0.323981	1.73	P32119	196	K	0.425	0.0184677	Down	Peroxiredoxin-2 OS=Homo sapiens OX=9606 GN=PRDX2 PE=1 SV=5	PRDX2	K03386	1	0.00602041	109.11	2	EYFSK(1)HN	-5.6187	0.809	0.665	0.632	2.256	1.569	1.128
map04217 Necroptosis	0.00404325	2.75	P05141	199	K	0.281	0.0102126	Down	ADP/ATP translocase 2 OS=Homo sapiens OX=9606 GN=SLC25A5 PE=1 SV=7	SLC25A5	K05863	1	1.73755e-15	106.58	2	AAYFGIYDTAK(1)GMLPDPK	-2.9528	0.332		0.332	1.577	1.069	0.9
map04217 Necroptosis	0.00404325	2.75	P07900	112	K	0.217	0.0235457	Down	Heat shock protein HSP 90-alpha OS=Homo sapiens OX=9606 GN=HSP90AA1 PE=1 SV=5	HSP90AA1	K04079	1	8.65796e-33	160.07	2	ADLINNLGTIAK(1)SGTK	-6.0572	0.693	0.358	0.567	4.384	1.456	1.617
map04217 Necroptosis	0.00404325	2.75	P07900	632	K	0.413	0.0322075	Down	Heat shock protein HSP 90-alpha OS=Homo sapiens OX=9606 GN=HSP90AA1 PE=1 SV=5	HSP90AA1	K04079	1	1.27501e-18	124.62	3	K(1)HLEINPDHSIIETLR	-7.1392	0.896	0.508	0.564	2.055	1.694	1.021
map04217 Necroptosis	0.00404325	2.75	P07900	283	K	0.366	0.00553349	Down	Heat shock protein HSP 90-alpha OS=Homo sapiens OX=9606 GN=HSP90AA1 PE=1 SV=5	HSP90AA1	K04079	1	1.33577e-14	183.57	2	EK(1)YIDQEELNK	-4.1913	0.958	0.546	0.579	2.147	1.772	1.765
map04217 Necroptosis	0.00404325	2.75	P07900	185	K	0.242	0.00357787	Down	Heat shock protein HSP 90-alpha OS=Homo sapiens OX=9606 GN=HSP90AA1 PE=1 SV=5	HSP90AA1	K04079	1	0.00194946	83.358	2	GTK(1)VILHLK	-5.1043	0.58		0.436	1.945	1.811	2.533
map04217 Necroptosis	0.00404325	2.75	P08238	559	K	0.309	0.027258	Down	Heat shock protein HSP 90-beta OS=Homo sapiens OX=9606 GN=HSP90AB1 PE=1 SV=4	HSP90AB1	K04079	1	0.00191826	106.93	2	AK(1)FENLCK	-3.086	0.828	0.53	0.471	3.129	1.561	1.223
map04217 Necroptosis	0.00404325	2.75	P09429	30	K	0.468	0.00316491	Down	High mobility group protein B1 OS=Homo sapiens OX=9606 GN=HMGB1 PE=1 SV=3	HMGB1	K10802	1	5.26639e-05	95.656	3	K(1)HPDASVNFSEFSK	-4.6644	0.567	0.509	0.492		1.217	1.017
map04217 Necroptosis	0.00404325	2.75	P11216	316	K	0.277	0.0248011	Down	Glycogen phosphorylase, brain form OS=Homo sapiens OX=9606 GN=PYGB PE=1 SV=5	PYGB	K00688	1	0.00530768	76.833	3	SSK(1)FGCRDPVR	-4.9643	0.546		0.716	2.626		1.928
map04217 Necroptosis	0.00404325	2.75	P12236	147	K	0.291	0.0288919	Down	ADP/ATP translocase 3 OS=Homo sapiens OX=9606 GN=SLC25A6 PE=1 SV=4	SLC25A6	K05863	1	1.55471e-07	157.77	2	LAADVGK(1)SGTER	-2.8609	0.656	0.586	0.268	2.323	1.841	1.017
map04217 Necroptosis	0.00404325	2.75	P62937	49	K	0.221	0.00653701	Down	Peptidyl-prolyl cis-trans isomerase A OS=Homo sapiens OX=9606 GN=PPIA PE=1 SV=2	PPIA	K03767	1	3.48244e-15	187.1	2	GFGYK(1)GSCFHR	-4.3665	0.605	0.427	0.377	1.681	1.46	3.225
map04217 Necroptosis	0.00404325	2.75	P62937	31	K	0.303	0.0338607	Down	Peptidyl-prolyl cis-trans isomerase A OS=Homo sapiens OX=9606 GN=PPIA PE=1 SV=2	PPIA	K03767	1	0.000237559	127.94	2	VPK(1)TAENFR	-3.7496	0.892	0.508	0.621	2.895		1.549
map04217 Necroptosis	0.00404325	2.75	Q13554	69	K	0.425	0.0145479	Down	Calcium/calmodulin-dependent protein kinase type II subunit beta OS=Homo sapiens OX=9606 GN=CAMK2B PE=1 SV=3	CAMK2B	K04515	1	0.000355844	94.806	3	LLK(1)HSNIVR	-4.3855	0.941	0.622		1.638	1.979	1.899
map04217 Necroptosis	0.00404325	2.75	Q71UI9	5	K	6.066	0.0246018	Up	Histone H2A.V OS=Homo sapiens OX=9606 GN=H2AZ2 PE=1 SV=3	H2AZ2	K11251	1	2.95936e-10	140.01	2	AGGK(1)AGK(1)DSGK(1)AK(1)AK	-3.5073	1.851	2.374	1.101	0.452	0.34	0.086
map04217 Necroptosis	0.00404325	2.75	Q71UI9	8	K	6.066	0.0246018	Up	Histone H2A.V OS=Homo sapiens OX=9606 GN=H2AZ2 PE=1 SV=3	H2AZ2	K11251	1	2.95936e-10	140.01	2	AGK(1)DSGK(1)AK(1)AK	-2.6485	1.851	2.374	1.101	0.452	0.34	0.086
map04217 Necroptosis	0.00404325	2.75	Q71UI9	12	K	4.154	0.0255971	Up	Histone H2A.V OS=Homo sapiens OX=9606 GN=H2AZ2 PE=1 SV=3	H2AZ2	K11251	1	2.95936e-10	140.01	2	AGK(1)DSGK(1)AK(1)AK	-2.6485	1.578	2.119	0.92	0.423	0.318
map04218 Cellular senescence	0.303209	1.63	P05141	199	K	0.281	0.0102126	Down	ADP/ATP translocase 2 OS=Homo sapiens OX=9606 GN=SLC25A5 PE=1 SV=7	SLC25A5	K05863	1	1.73755e-15	106.58	2	AAYFGIYDTAK(1)GMLPDPK	-2.9528	0.332		0.332	1.577	1.069	0.9
map04218 Cellular senescence	0.303209	1.63	P12236	147	K	0.291	0.0288919	Down	ADP/ATP translocase 3 OS=Homo sapiens OX=9606 GN=SLC25A6 PE=1 SV=4	SLC25A6	K05863	1	1.55471e-07	157.77	2	LAADVGK(1)SGTER	-2.8609	0.656	0.586	0.268	2.323	1.841	1.017
map04218 Cellular senescence	0.303209	1.63	Q08209	323	K	0.387	0.0316177	Down	Serine/threonine-protein phosphatase 2B catalytic subunit alpha isoform OS=Homo sapiens OX=9606 GN=PPP3CA PE=1 SV=1	PPP3CA	K04348	1	3.08677e-15	114.93	2	AAVLK(1)YENNVMNIR	-5.7491	0.826	0.633			2.091	1.675
map04218 Cellular senescence	0.303209	1.63	P28482	138	K	0.498	0.00378019	Down	Mitogen-activated protein kinase 1 OS=Homo sapiens OX=9606 GN=MAPK1 PE=1 SV=3	MAPK1	K04371	1	7.2177e-05	134.2	3	GLK(1)YIHSANVLHR	-6.1004	0.848	0.808	0.66	1.363	1.471	1.815
map04218 Cellular senescence	0.303209	1.63	P28482	270	K	0.525	0.0423994	Down	Mitogen-activated protein kinase 1 OS=Homo sapiens OX=9606 GN=MAPK1 PE=1 SV=3	MAPK1	K04371	1	6.06964e-05	119.07	2	NYLLSLPHK(1)NK	-4.3111	0.84	0.967	0.802	2.364	1.304	1.303
map04260 Cardiac muscle contraction	0.464454	1.42	P05023	444	K	0.417	0.0245482	Down	Sodium/potassium-transporting ATPase subunit alpha-1 OS=Homo sapiens OX=9606 GN=ATP1A1 PE=1 SV=1	ATP1A1	K01539	1	4.24505e-42	195.09	2	AVFQANQENLPILK(1)R	-0.6024	0.999	0.751	0.806	2.507		1.584
map04260 Cardiac muscle contraction	0.464454	1.42	P50993	375	K	0.12	0.0348249	Down	Sodium/potassium-transporting ATPase subunit alpha-2 OS=Homo sapiens OX=9606 GN=ATP1A2 PE=1 SV=1	ATP1A2	K01539	1	7.22753e-119	240.14	3	NLEAVETLGSTSTICSDK(1)TGTLTQNR	-2.1175	0.514		0.237		3.625	2.641
map04260 Cardiac muscle contraction	0.464454	1.42	P50993	770	K	0.119	0.0315237	Down	Sodium/potassium-transporting ATPase subunit alpha-2 OS=Homo sapiens OX=9606 GN=ATP1A2 PE=1 SV=1	ATP1A2	K01539	1	0.00529901	82.716	2	LIFDNLK(1)K	-8.1987		0.299	0.396	3.067	4.486	1.183
map04260 Cardiac muscle contraction	0.464454	1.42	P05026	216	K	0.317	0.0382281	Down	Sodium/potassium-transporting ATPase subunit beta-1 OS=Homo sapiens OX=9606 GN=ATP1B1 PE=1 SV=1	ATP1B1	K01540	1	9.9548e-08	130.99	2	YNPNVLPVQCTGK(1)R	-3.8605	0.386	0.62			1.576	1.6
map04261 Adrenergic signaling in cardiomyocytes	0.0295	2.28	P05023	444	K	0.417	0.0245482	Down	Sodium/potassium-transporting ATPase subunit alpha-1 OS=Homo sapiens OX=9606 GN=ATP1A1 PE=1 SV=1	ATP1A1	K01539	1	4.24505e-42	195.09	2	AVFQANQENLPILK(1)R	-0.6024	0.999	0.751	0.806	2.507		1.584
map04261 Adrenergic signaling in cardiomyocytes	0.0295	2.28	P50993	375	K	0.12	0.0348249	Down	Sodium/potassium-transporting ATPase subunit alpha-2 OS=Homo sapiens OX=9606 GN=ATP1A2 PE=1 SV=1	ATP1A2	K01539	1	7.22753e-119	240.14	3	NLEAVETLGSTSTICSDK(1)TGTLTQNR	-2.1175	0.514		0.237		3.625	2.641
map04261 Adrenergic signaling in cardiomyocytes	0.0295	2.28	P50993	770	K	0.119	0.0315237	Down	Sodium/potassium-transporting ATPase subunit alpha-2 OS=Homo sapiens OX=9606 GN=ATP1A2 PE=1 SV=1	ATP1A2	K01539	1	0.00529901	82.716	2	LIFDNLK(1)K	-8.1987		0.299	0.396	3.067	4.486	1.183
map04261 Adrenergic signaling in cardiomyocytes	0.0295	2.28	P05026	216	K	0.317	0.0382281	Down	Sodium/potassium-transporting ATPase subunit beta-1 OS=Homo sapiens OX=9606 GN=ATP1B1 PE=1 SV=1	ATP1B1	K01540	1	9.9548e-08	130.99	2	YNPNVLPVQCTGK(1)R	-3.8605	0.386	0.62			1.576	1.6
map04261 Adrenergic signaling in cardiomyocytes	0.0295	2.28	P20020	64	K	0.56	0.00760658	Down	Plasma membrane calcium-transporting ATPase 1 OS=Homo sapiens OX=9606 GN=ATP2B1 PE=1 SV=4	ATP2B1	K05850	1	4.18742e-72	212.5	2	LK(1)TSPNEGLSGNPADLER	-5.9593	0.923	0.901		1.484	1.858	1.548
map04261 Adrenergic signaling in cardiomyocytes	0.0295	2.28	P20020	590	K	0.515	0.0374273	Down	Plasma membrane calcium-transporting ATPase 1 OS=Homo sapiens OX=9606 GN=ATP2B1 PE=1 SV=4	ATP2B1	K05850	1	5.85933e-06	160.62	2	SMSTVLK(1)NSDGSYR	-3.3704	0.922	0.755		1.488		1.771
map04261 Adrenergic signaling in cardiomyocytes	0.0295	2.28	P28482	138	K	0.498	0.00378019	Down	Mitogen-activated protein kinase 1 OS=Homo sapiens OX=9606 GN=MAPK1 PE=1 SV=3	MAPK1	K04371	1	7.2177e-05	134.2	3	GLK(1)YIHSANVLHR	-6.1004	0.848	0.808	0.66	1.363	1.471	1.815
map04261 Adrenergic signaling in cardiomyocytes	0.0295	2.28	P28482	270	K	0.525	0.0423994	Down	Mitogen-activated protein kinase 1 OS=Homo sapiens OX=9606 GN=MAPK1 PE=1 SV=3	MAPK1	K04371	1	6.06964e-05	119.07	2	NYLLSLPHK(1)NK	-4.3111	0.84	0.967	0.802	2.364	1.304	1.303
map04261 Adrenergic signaling in cardiomyocytes	0.0295	2.28	P30153	542	K	0.165	0.0320196	Down	Serine/threonine-protein phosphatase 2A 65 kDa regulatory subunit A alpha isoform OS=Homo sapiens OX=9606 GN=PPP2R1A PE=1 SV=4	PPP2R1A	K03456	1	0.00621146	62.969	2	FNVAK(1)SLQK	-3.9071		0.424	0.468	4.259	2.55	1.3
map04261 Adrenergic signaling in cardiomyocytes	0.0295	2.28	Q13554	69	K	0.425	0.0145479	Down	Calcium/calmodulin-dependent protein kinase type II subunit beta OS=Homo sapiens OX=9606 GN=CAMK2B PE=1 SV=3	CAMK2B	K04515	1	0.000355844	94.806	3	LLK(1)HSNIVR	-4.3855	0.941	0.622		1.638	1.979	1.899
map04350 TGF-beta signaling pathway	0.053241	3.39	P61586	104	K	0.157	0.0459742	Down	Transforming protein RhoA OS=Homo sapiens OX=9606 GN=RHOA PE=1 SV=1	RHOA	K04513	1	2.84611e-12	111.98	3	WTPEVK(1)HFCPNVPIILVGNK	-7.8123		0.243	0.576	2.643	2.581
map04350 TGF-beta signaling pathway	0.053241	3.39	P61586	162	K	0.401	0.0131434	Down	Transforming protein RhoA OS=Homo sapiens OX=9606 GN=RHOA PE=1 SV=1	RHOA	K04513	1	0.000145487	89.382	2	IGAFGYMECSAK(1)TK	-2.3321	0.809	0.513		1.554	1.618	1.775
map04350 TGF-beta signaling pathway	0.053241	3.39	P28482	138	K	0.498	0.00378019	Down	Mitogen-activated protein kinase 1 OS=Homo sapiens OX=9606 GN=MAPK1 PE=1 SV=3	MAPK1	K04371	1	7.2177e-05	134.2	3	GLK(1)YIHSANVLHR	-6.1004	0.848	0.808	0.66	1.363	1.471	1.815
map04350 TGF-beta signaling pathway	0.053241	3.39	P28482	270	K	0.525	0.0423994	Down	Mitogen-activated protein kinase 1 OS=Homo sapiens OX=9606 GN=MAPK1 PE=1 SV=3	MAPK1	K04371	1	6.06964e-05	119.07	2	NYLLSLPHK(1)NK	-4.3111	0.84	0.967	0.802	2.364	1.304	1.303
map04350 TGF-beta signaling pathway	0.053241	3.39	P30153	542	K	0.165	0.0320196	Down	Serine/threonine-protein phosphatase 2A 65 kDa regulatory subunit A alpha isoform OS=Homo sapiens OX=9606 GN=PPP2R1A PE=1 SV=4	PPP2R1A	K03456	1	0.00621146	62.969	2	FNVAK(1)SLQK	-3.9071		0.424	0.468	4.259	2.55	1.3
map04360 Axon guidance	0.0328881	2.24	O75044	470	K	0.488	0.0421297	Down	SLIT-ROBO Rho GTPase-activating protein 2 OS=Homo sapiens OX=9606 GN=SRGAP2 PE=1 SV=3	SRGAP2	K07526	1	0.000462707	111.61	3	LQAK(1)HDLLQK	-3.5346	0.545	0.887	0.717	1.684		1.252
map04360 Axon guidance	0.0328881	2.24	P61586	104	K	0.157	0.0459742	Down	Transforming protein RhoA OS=Homo sapiens OX=9606 GN=RHOA PE=1 SV=1	RHOA	K04513	1	2.84611e-12	111.98	3	WTPEVK(1)HFCPNVPIILVGNK	-7.8123		0.243	0.576	2.643	2.581
map04360 Axon guidance	0.0328881	2.24	P61586	162	K	0.401	0.0131434	Down	Transforming protein RhoA OS=Homo sapiens OX=9606 GN=RHOA PE=1 SV=1	RHOA	K04513	1	0.000145487	89.382	2	IGAFGYMECSAK(1)TK	-2.3321	0.809	0.513		1.554	1.618	1.775
map04360 Axon guidance	0.0328881	2.24	Q08209	323	K	0.387	0.0316177	Down	Serine/threonine-protein phosphatase 2B catalytic subunit alpha isoform OS=Homo sapiens OX=9606 GN=PPP3CA PE=1 SV=1	PPP3CA	K04348	1	3.08677e-15	114.93	2	AAVLK(1)YENNVMNIR	-5.7491	0.826	0.633			2.091	1.675
map04360 Axon guidance	0.0328881	2.24	P23528	132	K	0.347	0.0332554	Down	Cofilin-1 OS=Homo sapiens OX=9606 GN=CFL1 PE=1 SV=3	CFL1	K05765	1	3.51034e-52	239.37	3	LTGIK(1)HELQANCYEEVKDR	-4.6939	0.862	0.534	0.455	2.735	1.444	1.154
map04360 Axon guidance	0.0328881	2.24	P28482	138	K	0.498	0.00378019	Down	Mitogen-activated protein kinase 1 OS=Homo sapiens OX=9606 GN=MAPK1 PE=1 SV=3	MAPK1	K04371	1	7.2177e-05	134.2	3	GLK(1)YIHSANVLHR	-6.1004	0.848	0.808	0.66	1.363	1.471	1.815
map04360 Axon guidance	0.0328881	2.24	P28482	270	K	0.525	0.0423994	Down	Mitogen-activated protein kinase 1 OS=Homo sapiens OX=9606 GN=MAPK1 PE=1 SV=3	MAPK1	K04371	1	6.06964e-05	119.07	2	NYLLSLPHK(1)NK	-4.3111	0.84	0.967	0.802	2.364	1.304	1.303
map04360 Axon guidance	0.0328881	2.24	Q13554	69	K	0.425	0.0145479	Down	Calcium/calmodulin-dependent protein kinase type II subunit beta OS=Homo sapiens OX=9606 GN=CAMK2B PE=1 SV=3	CAMK2B	K04515	1	0.000355844	94.806	3	LLK(1)HSNIVR	-4.3855	0.941	0.622		1.638	1.979	1.899
map04360 Axon guidance	0.0328881	2.24	Q16555	258	K	0.216	0.0348183	Down	Dihydropyrimidinase-related protein 2 OS=Homo sapiens OX=9606 GN=DPYSL2 PE=1 SV=1	DPYSL2	K07528	1	5.83983e-53	225.89	2	VMSK(1)SSAEVIAQAR	-5.4553	0.806	0.251		2.835	1.958	2.547
map04360 Axon guidance	0.0328881	2.24	Q16555	480	K	0.276	0.00800522	Down	Dihydropyrimidinase-related protein 2 OS=Homo sapiens OX=9606 GN=DPYSL2 PE=1 SV=1	DPYSL2	K07528	1	3.7038e-08	155.57	2	KPFPDFVYK(1)R	-4.5549	0.767	0.609	0.333	2.475	2.027	1.694
map04390 Hippo signaling pathway	0.416146	1.69	P27348	122	K	0.139	0.0376276	Down	14-3-3 protein theta OS=Homo sapiens OX=9606 GN=YWHAQ PE=1 SV=1	YWHAQ	K16197	1	0.0133969	85.813	2	MK(1)GDYFR	-3.49	0.532	0.405		4.512	2.207
map04390 Hippo signaling pathway	0.416146	1.69	P30153	542	K	0.165	0.0320196	Down	Serine/threonine-protein phosphatase 2A 65 kDa regulatory subunit A alpha isoform OS=Homo sapiens OX=9606 GN=PPP2R1A PE=1 SV=4	PPP2R1A	K03456	1	0.00621146	62.969	2	FNVAK(1)SLQK	-3.9071		0.424	0.468	4.259	2.55	1.3
map04390 Hippo signaling pathway	0.416146	1.69	P61981	120	K	0.45	0.0235354	Down	14-3-3 protein gamma OS=Homo sapiens OX=9606 GN=YWHAG PE=1 SV=2	YWHAG	K16198	1	2.97402e-67	200.82	2	NCSETQYESK(1)VFYLK	-4.2515	0.891	0.928	0.714	2.56	1.787	1.285
map04390 Hippo signaling pathway	0.416146	1.69	P61981	142	K	0.528	0.0189912	Down	14-3-3 protein gamma OS=Homo sapiens OX=9606 GN=YWHAG PE=1 SV=2	YWHAG	K16198	1	2.51329e-06	154.81	2	YLAEVATGEK(1)R	-4.7078	0.977	0.844		2.065	1.502	1.606
map04391 Hippo signaling pathway - fly	0.194429	2.45	P27348	122	K	0.139	0.0376276	Down	14-3-3 protein theta OS=Homo sapiens OX=9606 GN=YWHAQ PE=1 SV=1	YWHAQ	K16197	1	0.0133969	85.813	2	MK(1)GDYFR	-3.49	0.532	0.405		4.512	2.207
map04391 Hippo signaling pathway - fly	0.194429	2.45	P30153	542	K	0.165	0.0320196	Down	Serine/threonine-protein phosphatase 2A 65 kDa regulatory subunit A alpha isoform OS=Homo sapiens OX=9606 GN=PPP2R1A PE=1 SV=4	PPP2R1A	K03456	1	0.00621146	62.969	2	FNVAK(1)SLQK	-3.9071		0.424	0.468	4.259	2.55	1.3
map04520 Adherens junction	0.442986	1.52	O60716	433	K	0.349	0.0215794	Down	Catenin delta-1 OS=Homo sapiens OX=9606 GN=CTNND1 PE=1 SV=1	CTNND1	K05690	1	4.42526e-09	95.345	3	EVHLGACGALK(1)NISFGR	-6.3948	0.407		0.509	1.168		1.457
map04520 Adherens junction	0.442986	1.52	P61586	104	K	0.157	0.0459742	Down	Transforming protein RhoA OS=Homo sapiens OX=9606 GN=RHOA PE=1 SV=1	RHOA	K04513	1	2.84611e-12	111.98	3	WTPEVK(1)HFCPNVPIILVGNK	-7.8123		0.243	0.576	2.643	2.581
map04520 Adherens junction	0.442986	1.52	P61586	162	K	0.401	0.0131434	Down	Transforming protein RhoA OS=Homo sapiens OX=9606 GN=RHOA PE=1 SV=1	RHOA	K04513	1	0.000145487	89.382	2	IGAFGYMECSAK(1)TK	-2.3321	0.809	0.513		1.554	1.618	1.775
map04520 Adherens junction	0.442986	1.52	P28482	138	K	0.498	0.00378019	Down	Mitogen-activated protein kinase 1 OS=Homo sapiens OX=9606 GN=MAPK1 PE=1 SV=3	MAPK1	K04371	1	7.2177e-05	134.2	3	GLK(1)YIHSANVLHR	-6.1004	0.848	0.808	0.66	1.363	1.471	1.815
map04520 Adherens junction	0.442986	1.52	P28482	270	K	0.525	0.0423994	Down	Mitogen-activated protein kinase 1 OS=Homo sapiens OX=9606 GN=MAPK1 PE=1 SV=3	MAPK1	K04371	1	6.06964e-05	119.07	2	NYLLSLPHK(1)NK	-4.3111	0.84	0.967	0.802	2.364	1.304	1.303
map04530 Tight junction	0.246702	1.56	P61586	104	K	0.157	0.0459742	Down	Transforming protein RhoA OS=Homo sapiens OX=9606 GN=RHOA PE=1 SV=1	RHOA	K04513	1	2.84611e-12	111.98	3	WTPEVK(1)HFCPNVPIILVGNK	-7.8123		0.243	0.576	2.643	2.581
map04530 Tight junction	0.246702	1.56	P61586	162	K	0.401	0.0131434	Down	Transforming protein RhoA OS=Homo sapiens OX=9606 GN=RHOA PE=1 SV=1	RHOA	K04513	1	0.000145487	89.382	2	IGAFGYMECSAK(1)TK	-2.3321	0.809	0.513		1.554	1.618	1.775
map04530 Tight junction	0.246702	1.56	P15311	143	K	0.539	0.0373548	Down	Ezrin OS=Homo sapiens OX=9606 GN=EZR PE=1 SV=4	EZR	K08007	1	0.000804396	69.276	3	EVHK(1)SGYLSSER	-5.7877		0.993	0.793	1.744	1.571
map04530 Tight junction	0.246702	1.56	P26038	143	K	0.416	0.0168252	Down	Moesin OS=Homo sapiens OX=9606 GN=MSN PE=1 SV=3	MSN	K05763	1	7.94857e-10	117.21	2	EVHK(1)SGYLAGDK	-4.8605	0.384		0.375	0.959	0.687	1.088
map04530 Tight junction	0.246702	1.56	P26038	3	K	0.391	0.0124433	Down	Moesin OS=Homo sapiens OX=9606 GN=MSN PE=1 SV=3	MSN	K05763	1	0.0101761	91.783	2	PK(1)TISVR	-3.2062	0.35		0.344	1.001	0.991	0.67
map04530 Tight junction	0.246702	1.56	P30153	542	K	0.165	0.0320196	Down	Serine/threonine-protein phosphatase 2A 65 kDa regulatory subunit A alpha isoform OS=Homo sapiens OX=9606 GN=PPP2R1A PE=1 SV=4	PPP2R1A	K03456	1	0.00621146	62.969	2	FNVAK(1)SLQK	-3.9071		0.424	0.468	4.259	2.55	1.3
map04530 Tight junction	0.246702	1.56	P68363	112	K	0.182	0.0392123	Down	Tubulin alpha-1B chain OS=Homo sapiens OX=9606 GN=TUBA1B PE=1 SV=1	TUBA1B	K07374	1	1.00472e-07	172.92	3	GHYTIGK(1)EIIDLVLDR	-8.2739	0.228	0.455		1.653	1.017	2.968
map04610 Complement and coagulation cascades	0.221067	1.84	P01023	531	K	0.519	0.0301496	Down	Alpha-2-macroglobulin OS=Homo sapiens OX=9606 GN=A2M PE=1 SV=3	A2M	K03910	1	1.29027e-09	102.57	3	GHFSISIPVK(1)SDIAPVAR	-7.201	0.664	0.617	0.499	1.419	1.217	0.796
map04610 Complement and coagulation cascades	0.221067	1.84	P02671	89	K	0.46	0.0324963	Down	Fibrinogen alpha chain OS=Homo sapiens OX=9606 GN=FGA PE=1 SV=2	FGA	K03903	1	5.14799e-07	141.29	2	LK(1)NSLFEYQK	-2.0135	0.462		0.363	1.053	0.97	0.667
map04610 Complement and coagulation cascades	0.221067	1.84	P10909	340	K	0.508	0.0194405	Down	Clusterin OS=Homo sapiens OX=9606 GN=CLU PE=1 SV=1	CLU	K17252	1	0.00884752	117.39	2	K(1)YNELLK	-3.5157	0.569	0.74	0.449	1.375	1.147	0.939
map04610 Complement and coagulation cascades	0.221067	1.84	P10909	222	K	0.394	0.0295643	Down	Clusterin OS=Homo sapiens OX=9606 GN=CLU PE=1 SV=1	CLU	K17252	1	0.00111341	111.61	3	RPHFFFPK(1)SR	-5.6462	0.701	0.395	0.508	1.936	0.91	1.23
map04612 Antigen processing and presentation	0.00910348	3.67	P07858	220	K	0.262	0.0331137	Down	Cathepsin B OS=Homo sapiens OX=9606 GN=CTSB PE=1 SV=3	CTSB	K01363	1	3.37055e-10	126.17	2	ICEPGYSPTYK(1)QDK	-4.8146	0.216	0.271		1.13	0.729
map04612 Antigen processing and presentation	0.00910348	3.67	P07900	112	K	0.217	0.0235457	Down	Heat shock protein HSP 90-alpha OS=Homo sapiens OX=9606 GN=HSP90AA1 PE=1 SV=5	HSP90AA1	K04079	1	8.65796e-33	160.07	2	ADLINNLGTIAK(1)SGTK	-6.0572	0.693	0.358	0.567	4.384	1.456	1.617
map04612 Antigen processing and presentation	0.00910348	3.67	P07900	632	K	0.413	0.0322075	Down	Heat shock protein HSP 90-alpha OS=Homo sapiens OX=9606 GN=HSP90AA1 PE=1 SV=5	HSP90AA1	K04079	1	1.27501e-18	124.62	3	K(1)HLEINPDHSIIETLR	-7.1392	0.896	0.508	0.564	2.055	1.694	1.021
map04612 Antigen processing and presentation	0.00910348	3.67	P07900	283	K	0.366	0.00553349	Down	Heat shock protein HSP 90-alpha OS=Homo sapiens OX=9606 GN=HSP90AA1 PE=1 SV=5	HSP90AA1	K04079	1	1.33577e-14	183.57	2	EK(1)YIDQEELNK	-4.1913	0.958	0.546	0.579	2.147	1.772	1.765
map04612 Antigen processing and presentation	0.00910348	3.67	P07900	185	K	0.242	0.00357787	Down	Heat shock protein HSP 90-alpha OS=Homo sapiens OX=9606 GN=HSP90AA1 PE=1 SV=5	HSP90AA1	K04079	1	0.00194946	83.358	2	GTK(1)VILHLK	-5.1043	0.58		0.436	1.945	1.811	2.533
map04612 Antigen processing and presentation	0.00910348	3.67	P08238	559	K	0.309	0.027258	Down	Heat shock protein HSP 90-beta OS=Homo sapiens OX=9606 GN=HSP90AB1 PE=1 SV=4	HSP90AB1	K04079	1	0.00191826	106.93	2	AK(1)FENLCK	-3.086	0.828	0.53	0.471	3.129	1.561	1.223
map04612 Antigen processing and presentation	0.00910348	3.67	P27824	127	K	0.243	0.0225698	Down	Calnexin OS=Homo sapiens OX=9606 GN=CANX PE=1 SV=2	CANX	K08054	1	0.000231988	107.08	3	AK(1)HHAISAK	-2.5346	0.252		0.178	1.015	1.099	0.539
map04612 Antigen processing and presentation	0.00910348	3.67	P27824	210	K	0.389	0.0331981	Down	Calnexin OS=Homo sapiens OX=9606 GN=CANX PE=1 SV=2	CANX	K08054	1	4.03999e-05	140.57	2	NPK(1)TGIYEEK	-3.8277	0.369		0.282	1.14	0.641	0.731
map04612 Antigen processing and presentation	0.00910348	3.67	P27824	458	K	0.331	0.045113	Down	Calnexin OS=Homo sapiens OX=9606 GN=CANX PE=1 SV=2	CANX	K08054	1	9.74359e-53	228.73	2	IVDDWANDGWGLK(1)K	-2.0038	0.333		0.224	1.222	0.723	0.576
map04612 Antigen processing and presentation	0.00910348	3.67	P30101	218	K	0.418	0.025017	Down	Protein disulfide-isomerase A3 OS=Homo sapiens OX=9606 GN=PDIA3 PE=1 SV=4	PDIA3	K08056	1	6.45462e-24	166.65	2	FEDK(1)TVAYTEQK	-4.0681	0.387		0.31	1.041	0.833	0.629
map04621 NOD-like receptor signaling pathway	0.210365	1.71	P07858	220	K	0.262	0.0331137	Down	Cathepsin B OS=Homo sapiens OX=9606 GN=CTSB PE=1 SV=3	CTSB	K01363	1	3.37055e-10	126.17	2	ICEPGYSPTYK(1)QDK	-4.8146	0.216	0.271		1.13	0.729
map04621 NOD-like receptor signaling pathway	0.210365	1.71	P07900	112	K	0.217	0.0235457	Down	Heat shock protein HSP 90-alpha OS=Homo sapiens OX=9606 GN=HSP90AA1 PE=1 SV=5	HSP90AA1	K04079	1	8.65796e-33	160.07	2	ADLINNLGTIAK(1)SGTK	-6.0572	0.693	0.358	0.567	4.384	1.456	1.617
map04621 NOD-like receptor signaling pathway	0.210365	1.71	P07900	632	K	0.413	0.0322075	Down	Heat shock protein HSP 90-alpha OS=Homo sapiens OX=9606 GN=HSP90AA1 PE=1 SV=5	HSP90AA1	K04079	1	1.27501e-18	124.62	3	K(1)HLEINPDHSIIETLR	-7.1392	0.896	0.508	0.564	2.055	1.694	1.021
map04621 NOD-like receptor signaling pathway	0.210365	1.71	P07900	283	K	0.366	0.00553349	Down	Heat shock protein HSP 90-alpha OS=Homo sapiens OX=9606 GN=HSP90AA1 PE=1 SV=5	HSP90AA1	K04079	1	1.33577e-14	183.57	2	EK(1)YIDQEELNK	-4.1913	0.958	0.546	0.579	2.147	1.772	1.765
map04621 NOD-like receptor signaling pathway	0.210365	1.71	P07900	185	K	0.242	0.00357787	Down	Heat shock protein HSP 90-alpha OS=Homo sapiens OX=9606 GN=HSP90AA1 PE=1 SV=5	HSP90AA1	K04079	1	0.00194946	83.358	2	GTK(1)VILHLK	-5.1043	0.58		0.436	1.945	1.811	2.533
map04621 NOD-like receptor signaling pathway	0.210365	1.71	P61586	104	K	0.157	0.0459742	Down	Transforming protein RhoA OS=Homo sapiens OX=9606 GN=RHOA PE=1 SV=1	RHOA	K04513	1	2.84611e-12	111.98	3	WTPEVK(1)HFCPNVPIILVGNK	-7.8123		0.243	0.576	2.643	2.581
map04621 NOD-like receptor signaling pathway	0.210365	1.71	P61586	162	K	0.401	0.0131434	Down	Transforming protein RhoA OS=Homo sapiens OX=9606 GN=RHOA PE=1 SV=1	RHOA	K04513	1	0.000145487	89.382	2	IGAFGYMECSAK(1)TK	-2.3321	0.809	0.513		1.554	1.618	1.775
map04621 NOD-like receptor signaling pathway	0.210365	1.71	P08238	559	K	0.309	0.027258	Down	Heat shock protein HSP 90-beta OS=Homo sapiens OX=9606 GN=HSP90AB1 PE=1 SV=4	HSP90AB1	K04079	1	0.00191826	106.93	2	AK(1)FENLCK	-3.086	0.828	0.53	0.471	3.129	1.561	1.223
map04621 NOD-like receptor signaling pathway	0.210365	1.71	P28482	138	K	0.498	0.00378019	Down	Mitogen-activated protein kinase 1 OS=Homo sapiens OX=9606 GN=MAPK1 PE=1 SV=3	MAPK1	K04371	1	7.2177e-05	134.2	3	GLK(1)YIHSANVLHR	-6.1004	0.848	0.808	0.66	1.363	1.471	1.815
map04621 NOD-like receptor signaling pathway	0.210365	1.71	P28482	270	K	0.525	0.0423994	Down	Mitogen-activated protein kinase 1 OS=Homo sapiens OX=9606 GN=MAPK1 PE=1 SV=3	MAPK1	K04371	1	6.06964e-05	119.07	2	NYLLSLPHK(1)NK	-4.3111	0.84	0.967	0.802	2.364	1.304	1.303
map04625 C-type lectin receptor signaling pathway	0.416146	1.69	P61586	104	K	0.157	0.0459742	Down	Transforming protein RhoA OS=Homo sapiens OX=9606 GN=RHOA PE=1 SV=1	RHOA	K04513	1	2.84611e-12	111.98	3	WTPEVK(1)HFCPNVPIILVGNK	-7.8123		0.243	0.576	2.643	2.581
map04625 C-type lectin receptor signaling pathway	0.416146	1.69	P61586	162	K	0.401	0.0131434	Down	Transforming protein RhoA OS=Homo sapiens OX=9606 GN=RHOA PE=1 SV=1	RHOA	K04513	1	0.000145487	89.382	2	IGAFGYMECSAK(1)TK	-2.3321	0.809	0.513		1.554	1.618	1.775
map04625 C-type lectin receptor signaling pathway	0.416146	1.69	Q08209	323	K	0.387	0.0316177	Down	Serine/threonine-protein phosphatase 2B catalytic subunit alpha isoform OS=Homo sapiens OX=9606 GN=PPP3CA PE=1 SV=1	PPP3CA	K04348	1	3.08677e-15	114.93	2	AAVLK(1)YENNVMNIR	-5.7491	0.826	0.633			2.091	1.675
map04625 C-type lectin receptor signaling pathway	0.416146	1.69	P28482	138	K	0.498	0.00378019	Down	Mitogen-activated protein kinase 1 OS=Homo sapiens OX=9606 GN=MAPK1 PE=1 SV=3	MAPK1	K04371	1	7.2177e-05	134.2	3	GLK(1)YIHSANVLHR	-6.1004	0.848	0.808	0.66	1.363	1.471	1.815
map04625 C-type lectin receptor signaling pathway	0.416146	1.69	P28482	270	K	0.525	0.0423994	Down	Mitogen-activated protein kinase 1 OS=Homo sapiens OX=9606 GN=MAPK1 PE=1 SV=3	MAPK1	K04371	1	6.06964e-05	119.07	2	NYLLSLPHK(1)NK	-4.3111	0.84	0.967	0.802	2.364	1.304	1.303
map04630 JAK-STAT signaling pathway	0.2981	1.84	P14136	95	K	3.134	0.0427201	Up	Glial fibrillary acidic protein OS=Homo sapiens OX=9606 GN=GFAP PE=1 SV=1	GFAP	K05640	1	1.14079e-46	265.89	3	FLEQQNK(1)ALAAELNQLR	-7.235	1.581	1.838	1.085	0.867	0.358	0.212
map04630 JAK-STAT signaling pathway	0.2981	1.84	Q13642	157	K	0.348	0.0115214	Down	Four and a half LIM domains protein 1 OS=Homo sapiens OX=9606 GN=FHL1 PE=1 SV=4	FHL1	K14365	1	4.41631e-06	96.313	3	GEDFYCVTCHETK(1)FAK	-4.2806	0.66	0.354	0.605	2.026	1.323	1.308
map04657 IL-17 signaling pathway	0.0356284	3.09	P07900	112	K	0.217	0.0235457	Down	Heat shock protein HSP 90-alpha OS=Homo sapiens OX=9606 GN=HSP90AA1 PE=1 SV=5	HSP90AA1	K04079	1	8.65796e-33	160.07	2	ADLINNLGTIAK(1)SGTK	-6.0572	0.693	0.358	0.567	4.384	1.456	1.617
map04657 IL-17 signaling pathway	0.0356284	3.09	P07900	632	K	0.413	0.0322075	Down	Heat shock protein HSP 90-alpha OS=Homo sapiens OX=9606 GN=HSP90AA1 PE=1 SV=5	HSP90AA1	K04079	1	1.27501e-18	124.62	3	K(1)HLEINPDHSIIETLR	-7.1392	0.896	0.508	0.564	2.055	1.694	1.021
map04657 IL-17 signaling pathway	0.0356284	3.09	P07900	283	K	0.366	0.00553349	Down	Heat shock protein HSP 90-alpha OS=Homo sapiens OX=9606 GN=HSP90AA1 PE=1 SV=5	HSP90AA1	K04079	1	1.33577e-14	183.57	2	EK(1)YIDQEELNK	-4.1913	0.958	0.546	0.579	2.147	1.772	1.765
map04657 IL-17 signaling pathway	0.0356284	3.09	P07900	185	K	0.242	0.00357787	Down	Heat shock protein HSP 90-alpha OS=Homo sapiens OX=9606 GN=HSP90AA1 PE=1 SV=5	HSP90AA1	K04079	1	0.00194946	83.358	2	GTK(1)VILHLK	-5.1043	0.58		0.436	1.945	1.811	2.533
map04657 IL-17 signaling pathway	0.0356284	3.09	P08238	559	K	0.309	0.027258	Down	Heat shock protein HSP 90-beta OS=Homo sapiens OX=9606 GN=HSP90AB1 PE=1 SV=4	HSP90AB1	K04079	1	0.00191826	106.93	2	AK(1)FENLCK	-3.086	0.828	0.53	0.471	3.129	1.561	1.223
map04657 IL-17 signaling pathway	0.0356284	3.09	P14625	161	K	0.372	0.0391766	Down	Endoplasmin OS=Homo sapiens OX=9606 GN=HSP90B1 PE=1 SV=1	HSP90B1	K09487	1	1.01366e-32	188.6	2	EELVK(1)NLGTIAK	-3.602	0.349		0.296	1.15	0.88	0.57
map04657 IL-17 signaling pathway	0.0356284	3.09	P14625	168	K	0.218	0.0355353	Down	Endoplasmin OS=Homo sapiens OX=9606 GN=HSP90B1 PE=1 SV=1	HSP90B1	K09487	1	2.36205e-69	252.02	2	NLGTIAK(1)SGTSEFLNK	-1.4325	0.358	0.251	0.267	2.319	1.17	0.534
map04657 IL-17 signaling pathway	0.0356284	3.09	P14625	95	K	0.303	0.048169	Down	Endoplasmin OS=Homo sapiens OX=9606 GN=HSP90B1 PE=1 SV=1	HSP90B1	K09487	1	2.23114e-13	163.2	2	LIINSLYK(1)NK	-8.0736	0.538	0.207	0.373	2.041	0.889	0.757
map04657 IL-17 signaling pathway	0.0356284	3.09	P28482	138	K	0.498	0.00378019	Down	Mitogen-activated protein kinase 1 OS=Homo sapiens OX=9606 GN=MAPK1 PE=1 SV=3	MAPK1	K04371	1	7.2177e-05	134.2	3	GLK(1)YIHSANVLHR	-6.1004	0.848	0.808	0.66	1.363	1.471	1.815
map04657 IL-17 signaling pathway	0.0356284	3.09	P28482	270	K	0.525	0.0423994	Down	Mitogen-activated protein kinase 1 OS=Homo sapiens OX=9606 GN=MAPK1 PE=1 SV=3	MAPK1	K04371	1	6.06964e-05	119.07	2	NYLLSLPHK(1)NK	-4.3111	0.84	0.967	0.802	2.364	1.304	1.303
map04658 Th1 and Th2 cell differentiation	0.272079	1.96	Q08209	323	K	0.387	0.0316177	Down	Serine/threonine-protein phosphatase 2B catalytic subunit alpha isoform OS=Homo sapiens OX=9606 GN=PPP3CA PE=1 SV=1	PPP3CA	K04348	1	3.08677e-15	114.93	2	AAVLK(1)YENNVMNIR	-5.7491	0.826	0.633			2.091	1.675
map04658 Th1 and Th2 cell differentiation	0.272079	1.96	P28482	138	K	0.498	0.00378019	Down	Mitogen-activated protein kinase 1 OS=Homo sapiens OX=9606 GN=MAPK1 PE=1 SV=3	MAPK1	K04371	1	7.2177e-05	134.2	3	GLK(1)YIHSANVLHR	-6.1004	0.848	0.808	0.66	1.363	1.471	1.815
map04658 Th1 and Th2 cell differentiation	0.272079	1.96	P28482	270	K	0.525	0.0423994	Down	Mitogen-activated protein kinase 1 OS=Homo sapiens OX=9606 GN=MAPK1 PE=1 SV=3	MAPK1	K04371	1	6.06964e-05	119.07	2	NYLLSLPHK(1)NK	-4.3111	0.84	0.967	0.802	2.364	1.304	1.303
map04659 Th17 cell differentiation	0.0752417	2.45	P07900	112	K	0.217	0.0235457	Down	Heat shock protein HSP 90-alpha OS=Homo sapiens OX=9606 GN=HSP90AA1 PE=1 SV=5	HSP90AA1	K04079	1	8.65796e-33	160.07	2	ADLINNLGTIAK(1)SGTK	-6.0572	0.693	0.358	0.567	4.384	1.456	1.617
map04659 Th17 cell differentiation	0.0752417	2.45	P07900	632	K	0.413	0.0322075	Down	Heat shock protein HSP 90-alpha OS=Homo sapiens OX=9606 GN=HSP90AA1 PE=1 SV=5	HSP90AA1	K04079	1	1.27501e-18	124.62	3	K(1)HLEINPDHSIIETLR	-7.1392	0.896	0.508	0.564	2.055	1.694	1.021
map04659 Th17 cell differentiation	0.0752417	2.45	P07900	283	K	0.366	0.00553349	Down	Heat shock protein HSP 90-alpha OS=Homo sapiens OX=9606 GN=HSP90AA1 PE=1 SV=5	HSP90AA1	K04079	1	1.33577e-14	183.57	2	EK(1)YIDQEELNK	-4.1913	0.958	0.546	0.579	2.147	1.772	1.765
map04659 Th17 cell differentiation	0.0752417	2.45	P07900	185	K	0.242	0.00357787	Down	Heat shock protein HSP 90-alpha OS=Homo sapiens OX=9606 GN=HSP90AA1 PE=1 SV=5	HSP90AA1	K04079	1	0.00194946	83.358	2	GTK(1)VILHLK	-5.1043	0.58		0.436	1.945	1.811	2.533
map04659 Th17 cell differentiation	0.0752417	2.45	P08238	559	K	0.309	0.027258	Down	Heat shock protein HSP 90-beta OS=Homo sapiens OX=9606 GN=HSP90AB1 PE=1 SV=4	HSP90AB1	K04079	1	0.00191826	106.93	2	AK(1)FENLCK	-3.086	0.828	0.53	0.471	3.129	1.561	1.223
map04659 Th17 cell differentiation	0.0752417	2.45	Q08209	323	K	0.387	0.0316177	Down	Serine/threonine-protein phosphatase 2B catalytic subunit alpha isoform OS=Homo sapiens OX=9606 GN=PPP3CA PE=1 SV=1	PPP3CA	K04348	1	3.08677e-15	114.93	2	AAVLK(1)YENNVMNIR	-5.7491	0.826	0.633			2.091	1.675
map04659 Th17 cell differentiation	0.0752417	2.45	P28482	138	K	0.498	0.00378019	Down	Mitogen-activated protein kinase 1 OS=Homo sapiens OX=9606 GN=MAPK1 PE=1 SV=3	MAPK1	K04371	1	7.2177e-05	134.2	3	GLK(1)YIHSANVLHR	-6.1004	0.848	0.808	0.66	1.363	1.471	1.815
map04659 Th17 cell differentiation	0.0752417	2.45	P28482	270	K	0.525	0.0423994	Down	Mitogen-activated protein kinase 1 OS=Homo sapiens OX=9606 GN=MAPK1 PE=1 SV=3	MAPK1	K04371	1	6.06964e-05	119.07	2	NYLLSLPHK(1)NK	-4.3111	0.84	0.967	0.802	2.364	1.304	1.303
map04660 T cell receptor signaling pathway	0.453427	1.47	P61586	104	K	0.157	0.0459742	Down	Transforming protein RhoA OS=Homo sapiens OX=9606 GN=RHOA PE=1 SV=1	RHOA	K04513	1	2.84611e-12	111.98	3	WTPEVK(1)HFCPNVPIILVGNK	-7.8123		0.243	0.576	2.643	2.581
map04660 T cell receptor signaling pathway	0.453427	1.47	P61586	162	K	0.401	0.0131434	Down	Transforming protein RhoA OS=Homo sapiens OX=9606 GN=RHOA PE=1 SV=1	RHOA	K04513	1	0.000145487	89.382	2	IGAFGYMECSAK(1)TK	-2.3321	0.809	0.513		1.554	1.618	1.775
map04660 T cell receptor signaling pathway	0.453427	1.47	Q08209	323	K	0.387	0.0316177	Down	Serine/threonine-protein phosphatase 2B catalytic subunit alpha isoform OS=Homo sapiens OX=9606 GN=PPP3CA PE=1 SV=1	PPP3CA	K04348	1	3.08677e-15	114.93	2	AAVLK(1)YENNVMNIR	-5.7491	0.826	0.633			2.091	1.675
map04660 T cell receptor signaling pathway	0.453427	1.47	P28482	138	K	0.498	0.00378019	Down	Mitogen-activated protein kinase 1 OS=Homo sapiens OX=9606 GN=MAPK1 PE=1 SV=3	MAPK1	K04371	1	7.2177e-05	134.2	3	GLK(1)YIHSANVLHR	-6.1004	0.848	0.808	0.66	1.363	1.471	1.815
map04660 T cell receptor signaling pathway	0.453427	1.47	P28482	270	K	0.525	0.0423994	Down	Mitogen-activated protein kinase 1 OS=Homo sapiens OX=9606 GN=MAPK1 PE=1 SV=3	MAPK1	K04371	1	6.06964e-05	119.07	2	NYLLSLPHK(1)NK	-4.3111	0.84	0.967	0.802	2.364	1.304	1.303
map04670 Leukocyte transendothelial migration	0.303209	1.63	O60716	433	K	0.349	0.0215794	Down	Catenin delta-1 OS=Homo sapiens OX=9606 GN=CTNND1 PE=1 SV=1	CTNND1	K05690	1	4.42526e-09	95.345	3	EVHLGACGALK(1)NISFGR	-6.3948	0.407		0.509	1.168		1.457
map04670 Leukocyte transendothelial migration	0.303209	1.63	P61586	104	K	0.157	0.0459742	Down	Transforming protein RhoA OS=Homo sapiens OX=9606 GN=RHOA PE=1 SV=1	RHOA	K04513	1	2.84611e-12	111.98	3	WTPEVK(1)HFCPNVPIILVGNK	-7.8123		0.243	0.576	2.643	2.581
map04670 Leukocyte transendothelial migration	0.303209	1.63	P61586	162	K	0.401	0.0131434	Down	Transforming protein RhoA OS=Homo sapiens OX=9606 GN=RHOA PE=1 SV=1	RHOA	K04513	1	0.000145487	89.382	2	IGAFGYMECSAK(1)TK	-2.3321	0.809	0.513		1.554	1.618	1.775
map04670 Leukocyte transendothelial migration	0.303209	1.63	P15311	143	K	0.539	0.0373548	Down	Ezrin OS=Homo sapiens OX=9606 GN=EZR PE=1 SV=4	EZR	K08007	1	0.000804396	69.276	3	EVHK(1)SGYLSSER	-5.7877		0.993	0.793	1.744	1.571
map04670 Leukocyte transendothelial migration	0.303209	1.63	P26038	143	K	0.416	0.0168252	Down	Moesin OS=Homo sapiens OX=9606 GN=MSN PE=1 SV=3	MSN	K05763	1	7.94857e-10	117.21	2	EVHK(1)SGYLAGDK	-4.8605	0.384		0.375	0.959	0.687	1.088
map04670 Leukocyte transendothelial migration	0.303209	1.63	P26038	3	K	0.391	0.0124433	Down	Moesin OS=Homo sapiens OX=9606 GN=MSN PE=1 SV=3	MSN	K05763	1	0.0101761	91.783	2	PK(1)TISVR	-3.2062	0.35		0.344	1.001	0.991	0.67
map04713 Circadian entrainment	0.31293	1.59	O60262	30	K	2.735	0.00845762	Up	Guanine nucleotide-binding protein G(I)/G(S)/G(O) subunit gamma-7 OS=Homo sapiens OX=9606 GN=GNG7 PE=1 SV=1	GNG7	K04543	1	2.73049e-15	162.16	3	VSK(1)AASDLMSYCEQHAR	-2.1126	1.151	1.626		0.435	0.541	0.547
map04713 Circadian entrainment	0.31293	1.59	P28482	138	K	0.498	0.00378019	Down	Mitogen-activated protein kinase 1 OS=Homo sapiens OX=9606 GN=MAPK1 PE=1 SV=3	MAPK1	K04371	1	7.2177e-05	134.2	3	GLK(1)YIHSANVLHR	-6.1004	0.848	0.808	0.66	1.363	1.471	1.815
map04713 Circadian entrainment	0.31293	1.59	P28482	270	K	0.525	0.0423994	Down	Mitogen-activated protein kinase 1 OS=Homo sapiens OX=9606 GN=MAPK1 PE=1 SV=3	MAPK1	K04371	1	6.06964e-05	119.07	2	NYLLSLPHK(1)NK	-4.3111	0.84	0.967	0.802	2.364	1.304	1.303
map04713 Circadian entrainment	0.31293	1.59	P62873	89	K	0.269	0.000746766	Down	Guanine nucleotide-binding protein G(I)/G(S)/G(T) subunit beta-1 OS=Homo sapiens OX=9606 GN=GNB1 PE=1 SV=3	GNB1	K04536	1	7.03952e-21	149.58	3	LIIWDSYTTNK(1)VHAIPLR	-5.8062	0.776	0.599	0.592	2.824	2.548	1.952
map04713 Circadian entrainment	0.31293	1.59	Q13554	69	K	0.425	0.0145479	Down	Calcium/calmodulin-dependent protein kinase type II subunit beta OS=Homo sapiens OX=9606 GN=CAMK2B PE=1 SV=3	CAMK2B	K04515	1	0.000355844	94.806	3	LLK(1)HSNIVR	-4.3855	0.941	0.622		1.638	1.979	1.899
map04720 Long-term potentiation	0.475983	1.38	Q08209	323	K	0.387	0.0316177	Down	Serine/threonine-protein phosphatase 2B catalytic subunit alpha isoform OS=Homo sapiens OX=9606 GN=PPP3CA PE=1 SV=1	PPP3CA	K04348	1	3.08677e-15	114.93	2	AAVLK(1)YENNVMNIR	-5.7491	0.826	0.633			2.091	1.675
map04720 Long-term potentiation	0.475983	1.38	P28482	138	K	0.498	0.00378019	Down	Mitogen-activated protein kinase 1 OS=Homo sapiens OX=9606 GN=MAPK1 PE=1 SV=3	MAPK1	K04371	1	7.2177e-05	134.2	3	GLK(1)YIHSANVLHR	-6.1004	0.848	0.808	0.66	1.363	1.471	1.815
map04720 Long-term potentiation	0.475983	1.38	P28482	270	K	0.525	0.0423994	Down	Mitogen-activated protein kinase 1 OS=Homo sapiens OX=9606 GN=MAPK1 PE=1 SV=3	MAPK1	K04371	1	6.06964e-05	119.07	2	NYLLSLPHK(1)NK	-4.3111	0.84	0.967	0.802	2.364	1.304	1.303
map04720 Long-term potentiation	0.475983	1.38	Q13554	69	K	0.425	0.0145479	Down	Calcium/calmodulin-dependent protein kinase type II subunit beta OS=Homo sapiens OX=9606 GN=CAMK2B PE=1 SV=3	CAMK2B	K04515	1	0.000355844	94.806	3	LLK(1)HSNIVR	-4.3855	0.941	0.622		1.638	1.979	1.899
map04721 Synaptic vesicle cycle	0.00548521	3.12	P43003	191	K	0.197	0.0156291	Down	Excitatory amino acid transporter 1 OS=Homo sapiens OX=9606 GN=SLC1A3 PE=1 SV=1	SLC1A3	K05614	1	0.000423684	118.06	2	QFK(1)TNYEK	-3.7779	0.4	0.367		2.735	1.91	1.183
map04721 Synaptic vesicle cycle	0.00548521	3.12	P43004	571	K	0.354	0.00749624	Down	Excitatory amino acid transporter 2 OS=Homo sapiens OX=9606 GN=SLC1A2 PE=1 SV=2	SLC1A2	K05613	1	4.73475e-30	168.69	2	SADCSVEEEPWK(1)R	-5.9099	0.547	0.798		1.67	2.044	1.99
map04721 Synaptic vesicle cycle	0.00548521	3.12	P48066	617	K	0.143	0.00149874	Down	Sodium- and chloride-dependent GABA transporter 3 OS=Homo sapiens OX=9606 GN=SLC6A11 PE=2 SV=1	SLC6A11	K05044	1	6.54995e-10	158.59	2	LK(1)SDGTIAAITEK	-3.1911	0.13		0.117		0.817	0.91
map04721 Synaptic vesicle cycle	0.00548521	3.12	Q00610	1347	K	0.456	0.0324285	Down	Clathrin heavy chain 1 OS=Homo sapiens OX=9606 GN=CLTC PE=1 SV=5	CLTC	K04646	1	0.00264846	78.178	2	VNIPK(1)VLR	-8.111	0.941	0.806	0.565	2.272	1.612	1.189
map04721 Synaptic vesicle cycle	0.00548521	3.12	P61266	82	K	1.641	0.0396732	Up	Syntaxin-1B OS=Homo sapiens OX=9606 GN=STX1B PE=1 SV=1	STX1B	K08486	1	6.92985e-52	216.53	3	TKQELEDLTADIK(1)K	-7.2244	1.159	0.948			0.646	0.638
map04721 Synaptic vesicle cycle	0.00548521	3.12	Q16623	83	K	2.903	0.000650654	Up	Syntaxin-1A OS=Homo sapiens OX=9606 GN=STX1A PE=1 SV=1	STX1A	K04560	1	1.93176e-95	214.14	2	TKEELEELMSDIK(1)K	0.55892	1.043	0.989			0.348	0.352
map04721 Synaptic vesicle cycle	0.00548521	3.12	Q93050	288	K	1.542	0.0413809	Up	V-type proton ATPase 116 kDa subunit a isoform 1 OS=Homo sapiens OX=9606 GN=ATP6V0A1 PE=1 SV=3	ATP6V0A1	K02154	1	0.000171134	133.98	2	VLQAAAK(1)NIR	-3.4237	0.78	1.001		0.532	0.547	0.654
map04723 Retrograde endocannabinoid signaling	0.418562	1.34	O00483	55	K	0.335	0.00408768	Down	Cytochrome c oxidase subunit NDUFA4 OS=Homo sapiens OX=9606 GN=NDUFA4 PE=1 SV=1	NDUFA4	K03948	1	1.20272e-06	110.91	2	NNPEPWNK(1)LGPNDQYK	-4.3209	0.822		0.654	2.248	2.486	1.873
map04723 Retrograde endocannabinoid signaling	0.418562	1.34	O60262	30	K	2.735	0.00845762	Up	Guanine nucleotide-binding protein G(I)/G(S)/G(O) subunit gamma-7 OS=Homo sapiens OX=9606 GN=GNG7 PE=1 SV=1	GNG7	K04543	1	2.73049e-15	162.16	3	VSK(1)AASDLMSYCEQHAR	-2.1126	1.151	1.626		0.435	0.541	0.547
map04723 Retrograde endocannabinoid signaling	0.418562	1.34	O95139	59	K	1.77	0.00265554	Up	NADH dehydrogenase [ubiquinone] 1 beta subcomplex subunit 6 OS=Homo sapiens OX=9606 GN=NDUFB6 PE=1 SV=3	NDUFB6	K03962	1	0.00584568	69.905	2	K(1)MVHGVYK(1)K	-5.4646	0.816	0.772		0.453		0.444
map04723 Retrograde endocannabinoid signaling	0.418562	1.34	P28482	138	K	0.498	0.00378019	Down	Mitogen-activated protein kinase 1 OS=Homo sapiens OX=9606 GN=MAPK1 PE=1 SV=3	MAPK1	K04371	1	7.2177e-05	134.2	3	GLK(1)YIHSANVLHR	-6.1004	0.848	0.808	0.66	1.363	1.471	1.815
map04723 Retrograde endocannabinoid signaling	0.418562	1.34	P28482	270	K	0.525	0.0423994	Down	Mitogen-activated protein kinase 1 OS=Homo sapiens OX=9606 GN=MAPK1 PE=1 SV=3	MAPK1	K04371	1	6.06964e-05	119.07	2	NYLLSLPHK(1)NK	-4.3111	0.84	0.967	0.802	2.364	1.304	1.303
map04723 Retrograde endocannabinoid signaling	0.418562	1.34	P62873	89	K	0.269	0.000746766	Down	Guanine nucleotide-binding protein G(I)/G(S)/G(T) subunit beta-1 OS=Homo sapiens OX=9606 GN=GNB1 PE=1 SV=3	GNB1	K04536	1	7.03952e-21	149.58	3	LIIWDSYTTNK(1)VHAIPLR	-5.8062	0.776	0.599	0.592	2.824	2.548	1.952
map04724 Glutamatergic synapse	0.0672892	2.05	O60262	30	K	2.735	0.00845762	Up	Guanine nucleotide-binding protein G(I)/G(S)/G(O) subunit gamma-7 OS=Homo sapiens OX=9606 GN=GNG7 PE=1 SV=1	GNG7	K04543	1	2.73049e-15	162.16	3	VSK(1)AASDLMSYCEQHAR	-2.1126	1.151	1.626		0.435	0.541	0.547
map04724 Glutamatergic synapse	0.0672892	2.05	Q08209	323	K	0.387	0.0316177	Down	Serine/threonine-protein phosphatase 2B catalytic subunit alpha isoform OS=Homo sapiens OX=9606 GN=PPP3CA PE=1 SV=1	PPP3CA	K04348	1	3.08677e-15	114.93	2	AAVLK(1)YENNVMNIR	-5.7491	0.826	0.633			2.091	1.675
map04724 Glutamatergic synapse	0.0672892	2.05	P28482	138	K	0.498	0.00378019	Down	Mitogen-activated protein kinase 1 OS=Homo sapiens OX=9606 GN=MAPK1 PE=1 SV=3	MAPK1	K04371	1	7.2177e-05	134.2	3	GLK(1)YIHSANVLHR	-6.1004	0.848	0.808	0.66	1.363	1.471	1.815
map04724 Glutamatergic synapse	0.0672892	2.05	P28482	270	K	0.525	0.0423994	Down	Mitogen-activated protein kinase 1 OS=Homo sapiens OX=9606 GN=MAPK1 PE=1 SV=3	MAPK1	K04371	1	6.06964e-05	119.07	2	NYLLSLPHK(1)NK	-4.3111	0.84	0.967	0.802	2.364	1.304	1.303
map04724 Glutamatergic synapse	0.0672892	2.05	P43003	191	K	0.197	0.0156291	Down	Excitatory amino acid transporter 1 OS=Homo sapiens OX=9606 GN=SLC1A3 PE=1 SV=1	SLC1A3	K05614	1	0.000423684	118.06	2	QFK(1)TNYEK	-3.7779	0.4	0.367		2.735	1.91	1.183
map04724 Glutamatergic synapse	0.0672892	2.05	P43004	571	K	0.354	0.00749624	Down	Excitatory amino acid transporter 2 OS=Homo sapiens OX=9606 GN=SLC1A2 PE=1 SV=2	SLC1A2	K05613	1	4.73475e-30	168.69	2	SADCSVEEEPWK(1)R	-5.9099	0.547	0.798		1.67	2.044	1.99
map04724 Glutamatergic synapse	0.0672892	2.05	P62873	89	K	0.269	0.000746766	Down	Guanine nucleotide-binding protein G(I)/G(S)/G(T) subunit beta-1 OS=Homo sapiens OX=9606 GN=GNB1 PE=1 SV=3	GNB1	K04536	1	7.03952e-21	149.58	3	LIIWDSYTTNK(1)VHAIPLR	-5.8062	0.776	0.599	0.592	2.824	2.548	1.952
map04728 Dopaminergic synapse	0.246702	1.56	O60262	30	K	2.735	0.00845762	Up	Guanine nucleotide-binding protein G(I)/G(S)/G(O) subunit gamma-7 OS=Homo sapiens OX=9606 GN=GNG7 PE=1 SV=1	GNG7	K04543	1	2.73049e-15	162.16	3	VSK(1)AASDLMSYCEQHAR	-2.1126	1.151	1.626		0.435	0.541	0.547
map04728 Dopaminergic synapse	0.246702	1.56	Q08209	323	K	0.387	0.0316177	Down	Serine/threonine-protein phosphatase 2B catalytic subunit alpha isoform OS=Homo sapiens OX=9606 GN=PPP3CA PE=1 SV=1	PPP3CA	K04348	1	3.08677e-15	114.93	2	AAVLK(1)YENNVMNIR	-5.7491	0.826	0.633			2.091	1.675
map04728 Dopaminergic synapse	0.246702	1.56	P30153	542	K	0.165	0.0320196	Down	Serine/threonine-protein phosphatase 2A 65 kDa regulatory subunit A alpha isoform OS=Homo sapiens OX=9606 GN=PPP2R1A PE=1 SV=4	PPP2R1A	K03456	1	0.00621146	62.969	2	FNVAK(1)SLQK	-3.9071		0.424	0.468	4.259	2.55	1.3
map04728 Dopaminergic synapse	0.246702	1.56	P62873	89	K	0.269	0.000746766	Down	Guanine nucleotide-binding protein G(I)/G(S)/G(T) subunit beta-1 OS=Homo sapiens OX=9606 GN=GNB1 PE=1 SV=3	GNB1	K04536	1	7.03952e-21	149.58	3	LIIWDSYTTNK(1)VHAIPLR	-5.8062	0.776	0.599	0.592	2.824	2.548	1.952
map04728 Dopaminergic synapse	0.246702	1.56	Q13554	69	K	0.425	0.0145479	Down	Calcium/calmodulin-dependent protein kinase type II subunit beta OS=Homo sapiens OX=9606 GN=CAMK2B PE=1 SV=3	CAMK2B	K04515	1	0.000355844	94.806	3	LLK(1)HSNIVR	-4.3855	0.941	0.622		1.638	1.979	1.899
map04740 Olfactory transduction	0.0644932	3.15	O60262	30	K	2.735	0.00845762	Up	Guanine nucleotide-binding protein G(I)/G(S)/G(O) subunit gamma-7 OS=Homo sapiens OX=9606 GN=GNG7 PE=1 SV=1	GNG7	K04543	1	2.73049e-15	162.16	3	VSK(1)AASDLMSYCEQHAR	-2.1126	1.151	1.626		0.435	0.541	0.547
map04740 Olfactory transduction	0.0644932	3.15	P62873	89	K	0.269	0.000746766	Down	Guanine nucleotide-binding protein G(I)/G(S)/G(T) subunit beta-1 OS=Homo sapiens OX=9606 GN=GNB1 PE=1 SV=3	GNB1	K04536	1	7.03952e-21	149.58	3	LIIWDSYTTNK(1)VHAIPLR	-5.8062	0.776	0.599	0.592	2.824	2.548	1.952
map04740 Olfactory transduction	0.0644932	3.15	Q13554	69	K	0.425	0.0145479	Down	Calcium/calmodulin-dependent protein kinase type II subunit beta OS=Homo sapiens OX=9606 GN=CAMK2B PE=1 SV=3	CAMK2B	K04515	1	0.000355844	94.806	3	LLK(1)HSNIVR	-4.3855	0.941	0.622		1.638	1.979	1.899
map04810 Regulation of actin cytoskeleton	0.0363844	2.07	P07737	105	K	0.504	0.0438885	Down	Profilin-1 OS=Homo sapiens OX=9606 GN=PFN1 PE=1 SV=2	PFN1	K05759	1	9.81234e-119	257.55	2	STGGAPTFNVTVTK(1)TDK	-3.9395	0.613	0.7	0.66	1.913	0.972	1.033
map04810 Regulation of actin cytoskeleton	0.0363844	2.07	P07737	91	K	0.268	0.0323857	Down	Profilin-1 OS=Homo sapiens OX=9606 GN=PFN1 PE=1 SV=2	PFN1	K05759	1	3.03883e-33	177.74	2	TK(1)STGGAPTFNVTVTK	-4.2331	0.413	0.444	0.37	2.632	1.181	0.759
map04810 Regulation of actin cytoskeleton	0.0363844	2.07	P61586	104	K	0.157	0.0459742	Down	Transforming protein RhoA OS=Homo sapiens OX=9606 GN=RHOA PE=1 SV=1	RHOA	K04513	1	2.84611e-12	111.98	3	WTPEVK(1)HFCPNVPIILVGNK	-7.8123		0.243	0.576	2.643	2.581
map04810 Regulation of actin cytoskeleton	0.0363844	2.07	P61586	162	K	0.401	0.0131434	Down	Transforming protein RhoA OS=Homo sapiens OX=9606 GN=RHOA PE=1 SV=1	RHOA	K04513	1	0.000145487	89.382	2	IGAFGYMECSAK(1)TK	-2.3321	0.809	0.513		1.554	1.618	1.775
map04810 Regulation of actin cytoskeleton	0.0363844	2.07	P15311	143	K	0.539	0.0373548	Down	Ezrin OS=Homo sapiens OX=9606 GN=EZR PE=1 SV=4	EZR	K08007	1	0.000804396	69.276	3	EVHK(1)SGYLSSER	-5.7877		0.993	0.793	1.744	1.571
map04810 Regulation of actin cytoskeleton	0.0363844	2.07	P23528	132	K	0.347	0.0332554	Down	Cofilin-1 OS=Homo sapiens OX=9606 GN=CFL1 PE=1 SV=3	CFL1	K05765	1	3.51034e-52	239.37	3	LTGIK(1)HELQANCYEEVKDR	-4.6939	0.862	0.534	0.455	2.735	1.444	1.154
map04810 Regulation of actin cytoskeleton	0.0363844	2.07	P26038	143	K	0.416	0.0168252	Down	Moesin OS=Homo sapiens OX=9606 GN=MSN PE=1 SV=3	MSN	K05763	1	7.94857e-10	117.21	2	EVHK(1)SGYLAGDK	-4.8605	0.384		0.375	0.959	0.687	1.088
map04810 Regulation of actin cytoskeleton	0.0363844	2.07	P26038	3	K	0.391	0.0124433	Down	Moesin OS=Homo sapiens OX=9606 GN=MSN PE=1 SV=3	MSN	K05763	1	0.0101761	91.783	2	PK(1)TISVR	-3.2062	0.35		0.344	1.001	0.991	0.67
map04810 Regulation of actin cytoskeleton	0.0363844	2.07	P28482	138	K	0.498	0.00378019	Down	Mitogen-activated protein kinase 1 OS=Homo sapiens OX=9606 GN=MAPK1 PE=1 SV=3	MAPK1	K04371	1	7.2177e-05	134.2	3	GLK(1)YIHSANVLHR	-6.1004	0.848	0.808	0.66	1.363	1.471	1.815
map04810 Regulation of actin cytoskeleton	0.0363844	2.07	P28482	270	K	0.525	0.0423994	Down	Mitogen-activated protein kinase 1 OS=Homo sapiens OX=9606 GN=MAPK1 PE=1 SV=3	MAPK1	K04371	1	6.06964e-05	119.07	2	NYLLSLPHK(1)NK	-4.3111	0.84	0.967	0.802	2.364	1.304	1.303
map04810 Regulation of actin cytoskeleton	0.0363844	2.07	P35080	91	K	0.24	0.000433488	Down	Profilin-2 OS=Homo sapiens OX=9606 GN=PFN2 PE=1 SV=3	PFN2	K05759	1	1.23453e-32	191.98	2	TK(1)SQGGEPTYNVAVGR	-5.095	0.669	0.495	0.6	2.118	2.953	2.293
map04810 Regulation of actin cytoskeleton	0.0363844	2.07	Q13576	1081	K	0.444	0.0302779	Down	Ras GTPase-activating-like protein IQGAP2 OS=Homo sapiens OX=9606 GN=IQGAP2 PE=1 SV=4	IQGAP2	K05767	1	0.00243955	74.269	2	VLK(1)NSIHEK	-3.7035	0.378		0.314	0.866	0.694
map04810 Regulation of actin cytoskeleton	0.0363844	2.07	Q96F07	320	K	0.294	0.0113676	Down	Cytoplasmic FMR1-interacting protein 2 OS=Homo sapiens OX=9606 GN=CYFIP2 PE=1 SV=2	CYFIP2	K05749	1	5.95803e-05	108.24	2	YIK(1)TSAHYEENK	-4.6833	1.024	1.117	1.367	4.935	3.008
map04911 Insulin secretion	0.0426841	2.53	P05023	444	K	0.417	0.0245482	Down	Sodium/potassium-transporting ATPase subunit alpha-1 OS=Homo sapiens OX=9606 GN=ATP1A1 PE=1 SV=1	ATP1A1	K01539	1	4.24505e-42	195.09	2	AVFQANQENLPILK(1)R	-0.6024	0.999	0.751	0.806	2.507		1.584
map04911 Insulin secretion	0.0426841	2.53	P50993	375	K	0.12	0.0348249	Down	Sodium/potassium-transporting ATPase subunit alpha-2 OS=Homo sapiens OX=9606 GN=ATP1A2 PE=1 SV=1	ATP1A2	K01539	1	7.22753e-119	240.14	3	NLEAVETLGSTSTICSDK(1)TGTLTQNR	-2.1175	0.514		0.237		3.625	2.641
map04911 Insulin secretion	0.0426841	2.53	P50993	770	K	0.119	0.0315237	Down	Sodium/potassium-transporting ATPase subunit alpha-2 OS=Homo sapiens OX=9606 GN=ATP1A2 PE=1 SV=1	ATP1A2	K01539	1	0.00529901	82.716	2	LIFDNLK(1)K	-8.1987		0.299	0.396	3.067	4.486	1.183
map04911 Insulin secretion	0.0426841	2.53	P05026	216	K	0.317	0.0382281	Down	Sodium/potassium-transporting ATPase subunit beta-1 OS=Homo sapiens OX=9606 GN=ATP1B1 PE=1 SV=1	ATP1B1	K01540	1	9.9548e-08	130.99	2	YNPNVLPVQCTGK(1)R	-3.8605	0.386	0.62			1.576	1.6
map04911 Insulin secretion	0.0426841	2.53	Q13554	69	K	0.425	0.0145479	Down	Calcium/calmodulin-dependent protein kinase type II subunit beta OS=Homo sapiens OX=9606 GN=CAMK2B PE=1 SV=3	CAMK2B	K04515	1	0.000355844	94.806	3	LLK(1)HSNIVR	-4.3855	0.941	0.622		1.638	1.979	1.899
map04911 Insulin secretion	0.0426841	2.53	Q16623	83	K	2.903	0.000650654	Up	Syntaxin-1A OS=Homo sapiens OX=9606 GN=STX1A PE=1 SV=1	STX1A	K04560	1	1.93176e-95	214.14	2	TKEELEELMSDIK(1)K	0.55892	1.043	0.989			0.348	0.352
map04914 Progesterone-mediated oocyte maturation	0.184996	2	P07900	112	K	0.217	0.0235457	Down	Heat shock protein HSP 90-alpha OS=Homo sapiens OX=9606 GN=HSP90AA1 PE=1 SV=5	HSP90AA1	K04079	1	8.65796e-33	160.07	2	ADLINNLGTIAK(1)SGTK	-6.0572	0.693	0.358	0.567	4.384	1.456	1.617
map04914 Progesterone-mediated oocyte maturation	0.184996	2	P07900	632	K	0.413	0.0322075	Down	Heat shock protein HSP 90-alpha OS=Homo sapiens OX=9606 GN=HSP90AA1 PE=1 SV=5	HSP90AA1	K04079	1	1.27501e-18	124.62	3	K(1)HLEINPDHSIIETLR	-7.1392	0.896	0.508	0.564	2.055	1.694	1.021
map04914 Progesterone-mediated oocyte maturation	0.184996	2	P07900	283	K	0.366	0.00553349	Down	Heat shock protein HSP 90-alpha OS=Homo sapiens OX=9606 GN=HSP90AA1 PE=1 SV=5	HSP90AA1	K04079	1	1.33577e-14	183.57	2	EK(1)YIDQEELNK	-4.1913	0.958	0.546	0.579	2.147	1.772	1.765
map04914 Progesterone-mediated oocyte maturation	0.184996	2	P07900	185	K	0.242	0.00357787	Down	Heat shock protein HSP 90-alpha OS=Homo sapiens OX=9606 GN=HSP90AA1 PE=1 SV=5	HSP90AA1	K04079	1	0.00194946	83.358	2	GTK(1)VILHLK	-5.1043	0.58		0.436	1.945	1.811	2.533
map04914 Progesterone-mediated oocyte maturation	0.184996	2	P08238	559	K	0.309	0.027258	Down	Heat shock protein HSP 90-beta OS=Homo sapiens OX=9606 GN=HSP90AB1 PE=1 SV=4	HSP90AB1	K04079	1	0.00191826	106.93	2	AK(1)FENLCK	-3.086	0.828	0.53	0.471	3.129	1.561	1.223
map04914 Progesterone-mediated oocyte maturation	0.184996	2	P28482	138	K	0.498	0.00378019	Down	Mitogen-activated protein kinase 1 OS=Homo sapiens OX=9606 GN=MAPK1 PE=1 SV=3	MAPK1	K04371	1	7.2177e-05	134.2	3	GLK(1)YIHSANVLHR	-6.1004	0.848	0.808	0.66	1.363	1.471	1.815
map04914 Progesterone-mediated oocyte maturation	0.184996	2	P28482	270	K	0.525	0.0423994	Down	Mitogen-activated protein kinase 1 OS=Homo sapiens OX=9606 GN=MAPK1 PE=1 SV=3	MAPK1	K04371	1	6.06964e-05	119.07	2	NYLLSLPHK(1)NK	-4.3111	0.84	0.967	0.802	2.364	1.304	1.303
map04915 Estrogen signaling pathway	0.210365	1.71	P07339	127	K	0.373	0.0392557	Down	Cathepsin D OS=Homo sapiens OX=9606 GN=CTSD PE=1 SV=1	CTSD	K01379	1	6.48093e-05	99.174	2	YNSDK(1)SSTYVK	-5.2892	0.452	0.578		1.809	0.917	1.411
map04915 Estrogen signaling pathway	0.210365	1.71	P07900	112	K	0.217	0.0235457	Down	Heat shock protein HSP 90-alpha OS=Homo sapiens OX=9606 GN=HSP90AA1 PE=1 SV=5	HSP90AA1	K04079	1	8.65796e-33	160.07	2	ADLINNLGTIAK(1)SGTK	-6.0572	0.693	0.358	0.567	4.384	1.456	1.617
map04915 Estrogen signaling pathway	0.210365	1.71	P07900	632	K	0.413	0.0322075	Down	Heat shock protein HSP 90-alpha OS=Homo sapiens OX=9606 GN=HSP90AA1 PE=1 SV=5	HSP90AA1	K04079	1	1.27501e-18	124.62	3	K(1)HLEINPDHSIIETLR	-7.1392	0.896	0.508	0.564	2.055	1.694	1.021
map04915 Estrogen signaling pathway	0.210365	1.71	P07900	283	K	0.366	0.00553349	Down	Heat shock protein HSP 90-alpha OS=Homo sapiens OX=9606 GN=HSP90AA1 PE=1 SV=5	HSP90AA1	K04079	1	1.33577e-14	183.57	2	EK(1)YIDQEELNK	-4.1913	0.958	0.546	0.579	2.147	1.772	1.765
map04915 Estrogen signaling pathway	0.210365	1.71	P07900	185	K	0.242	0.00357787	Down	Heat shock protein HSP 90-alpha OS=Homo sapiens OX=9606 GN=HSP90AA1 PE=1 SV=5	HSP90AA1	K04079	1	0.00194946	83.358	2	GTK(1)VILHLK	-5.1043	0.58		0.436	1.945	1.811	2.533
map04915 Estrogen signaling pathway	0.210365	1.71	P08238	559	K	0.309	0.027258	Down	Heat shock protein HSP 90-beta OS=Homo sapiens OX=9606 GN=HSP90AB1 PE=1 SV=4	HSP90AB1	K04079	1	0.00191826	106.93	2	AK(1)FENLCK	-3.086	0.828	0.53	0.471	3.129	1.561	1.223
map04915 Estrogen signaling pathway	0.210365	1.71	P14625	161	K	0.372	0.0391766	Down	Endoplasmin OS=Homo sapiens OX=9606 GN=HSP90B1 PE=1 SV=1	HSP90B1	K09487	1	1.01366e-32	188.6	2	EELVK(1)NLGTIAK	-3.602	0.349		0.296	1.15	0.88	0.57
map04915 Estrogen signaling pathway	0.210365	1.71	P14625	168	K	0.218	0.0355353	Down	Endoplasmin OS=Homo sapiens OX=9606 GN=HSP90B1 PE=1 SV=1	HSP90B1	K09487	1	2.36205e-69	252.02	2	NLGTIAK(1)SGTSEFLNK	-1.4325	0.358	0.251	0.267	2.319	1.17	0.534
map04915 Estrogen signaling pathway	0.210365	1.71	P14625	95	K	0.303	0.048169	Down	Endoplasmin OS=Homo sapiens OX=9606 GN=HSP90B1 PE=1 SV=1	HSP90B1	K09487	1	2.23114e-13	163.2	2	LIINSLYK(1)NK	-8.0736	0.538	0.207	0.373	2.041	0.889	0.757
map04915 Estrogen signaling pathway	0.210365	1.71	P28482	138	K	0.498	0.00378019	Down	Mitogen-activated protein kinase 1 OS=Homo sapiens OX=9606 GN=MAPK1 PE=1 SV=3	MAPK1	K04371	1	7.2177e-05	134.2	3	GLK(1)YIHSANVLHR	-6.1004	0.848	0.808	0.66	1.363	1.471	1.815
map04915 Estrogen signaling pathway	0.210365	1.71	P28482	270	K	0.525	0.0423994	Down	Mitogen-activated protein kinase 1 OS=Homo sapiens OX=9606 GN=MAPK1 PE=1 SV=3	MAPK1	K04371	1	6.06964e-05	119.07	2	NYLLSLPHK(1)NK	-4.3111	0.84	0.967	0.802	2.364	1.304	1.303
map04918 Thyroid hormone synthesis	0.00653829	3.39	P05023	444	K	0.417	0.0245482	Down	Sodium/potassium-transporting ATPase subunit alpha-1 OS=Homo sapiens OX=9606 GN=ATP1A1 PE=1 SV=1	ATP1A1	K01539	1	4.24505e-42	195.09	2	AVFQANQENLPILK(1)R	-0.6024	0.999	0.751	0.806	2.507		1.584
map04918 Thyroid hormone synthesis	0.00653829	3.39	P50993	375	K	0.12	0.0348249	Down	Sodium/potassium-transporting ATPase subunit alpha-2 OS=Homo sapiens OX=9606 GN=ATP1A2 PE=1 SV=1	ATP1A2	K01539	1	7.22753e-119	240.14	3	NLEAVETLGSTSTICSDK(1)TGTLTQNR	-2.1175	0.514		0.237		3.625	2.641
map04918 Thyroid hormone synthesis	0.00653829	3.39	P50993	770	K	0.119	0.0315237	Down	Sodium/potassium-transporting ATPase subunit alpha-2 OS=Homo sapiens OX=9606 GN=ATP1A2 PE=1 SV=1	ATP1A2	K01539	1	0.00529901	82.716	2	LIFDNLK(1)K	-8.1987		0.299	0.396	3.067	4.486	1.183
map04918 Thyroid hormone synthesis	0.00653829	3.39	P05026	216	K	0.317	0.0382281	Down	Sodium/potassium-transporting ATPase subunit beta-1 OS=Homo sapiens OX=9606 GN=ATP1B1 PE=1 SV=1	ATP1B1	K01540	1	9.9548e-08	130.99	2	YNPNVLPVQCTGK(1)R	-3.8605	0.386	0.62			1.576	1.6
map04918 Thyroid hormone synthesis	0.00653829	3.39	P13667	533	K	0.349	0.0072404	Down	Protein disulfide-isomerase A4 OS=Homo sapiens OX=9606 GN=PDIA4 PE=1 SV=2	PDIA4	K09582	1	3.09838e-06	95.345	2	VVVGK(1)TFDSIVMDPK	-1.0518	0.329		0.277	0.987	0.934	0.686
map04918 Thyroid hormone synthesis	0.00653829	3.39	P14625	161	K	0.372	0.0391766	Down	Endoplasmin OS=Homo sapiens OX=9606 GN=HSP90B1 PE=1 SV=1	HSP90B1	K09487	1	1.01366e-32	188.6	2	EELVK(1)NLGTIAK	-3.602	0.349		0.296	1.15	0.88	0.57
map04918 Thyroid hormone synthesis	0.00653829	3.39	P14625	168	K	0.218	0.0355353	Down	Endoplasmin OS=Homo sapiens OX=9606 GN=HSP90B1 PE=1 SV=1	HSP90B1	K09487	1	2.36205e-69	252.02	2	NLGTIAK(1)SGTSEFLNK	-1.4325	0.358	0.251	0.267	2.319	1.17	0.534
map04918 Thyroid hormone synthesis	0.00653829	3.39	P14625	95	K	0.303	0.048169	Down	Endoplasmin OS=Homo sapiens OX=9606 GN=HSP90B1 PE=1 SV=1	HSP90B1	K09487	1	2.23114e-13	163.2	2	LIINSLYK(1)NK	-8.0736	0.538	0.207	0.373	2.041	0.889	0.757
map04918 Thyroid hormone synthesis	0.00653829	3.39	P27824	127	K	0.243	0.0225698	Down	Calnexin OS=Homo sapiens OX=9606 GN=CANX PE=1 SV=2	CANX	K08054	1	0.000231988	107.08	3	AK(1)HHAISAK	-2.5346	0.252		0.178	1.015	1.099	0.539
map04918 Thyroid hormone synthesis	0.00653829	3.39	P27824	210	K	0.389	0.0331981	Down	Calnexin OS=Homo sapiens OX=9606 GN=CANX PE=1 SV=2	CANX	K08054	1	4.03999e-05	140.57	2	NPK(1)TGIYEEK	-3.8277	0.369		0.282	1.14	0.641	0.731
map04918 Thyroid hormone synthesis	0.00653829	3.39	P27824	458	K	0.331	0.045113	Down	Calnexin OS=Homo sapiens OX=9606 GN=CANX PE=1 SV=2	CANX	K08054	1	9.74359e-53	228.73	2	IVDDWANDGWGLK(1)K	-2.0038	0.333		0.224	1.222	0.723	0.576
map04924 Renin secretion	0.374933	1.55	P07858	220	K	0.262	0.0331137	Down	Cathepsin B OS=Homo sapiens OX=9606 GN=CTSB PE=1 SV=3	CTSB	K01363	1	3.37055e-10	126.17	2	ICEPGYSPTYK(1)QDK	-4.8146	0.216	0.271		1.13	0.729
map04924 Renin secretion	0.374933	1.55	Q08209	323	K	0.387	0.0316177	Down	Serine/threonine-protein phosphatase 2B catalytic subunit alpha isoform OS=Homo sapiens OX=9606 GN=PPP3CA PE=1 SV=1	PPP3CA	K04348	1	3.08677e-15	114.93	2	AAVLK(1)YENNVMNIR	-5.7491	0.826	0.633			2.091	1.675
map04925 Aldosterone synthesis and secretion	0.0615648	2.3	P05023	444	K	0.417	0.0245482	Down	Sodium/potassium-transporting ATPase subunit alpha-1 OS=Homo sapiens OX=9606 GN=ATP1A1 PE=1 SV=1	ATP1A1	K01539	1	4.24505e-42	195.09	2	AVFQANQENLPILK(1)R	-0.6024	0.999	0.751	0.806	2.507		1.584
map04925 Aldosterone synthesis and secretion	0.0615648	2.3	P50993	375	K	0.12	0.0348249	Down	Sodium/potassium-transporting ATPase subunit alpha-2 OS=Homo sapiens OX=9606 GN=ATP1A2 PE=1 SV=1	ATP1A2	K01539	1	7.22753e-119	240.14	3	NLEAVETLGSTSTICSDK(1)TGTLTQNR	-2.1175	0.514		0.237		3.625	2.641
map04925 Aldosterone synthesis and secretion	0.0615648	2.3	P50993	770	K	0.119	0.0315237	Down	Sodium/potassium-transporting ATPase subunit alpha-2 OS=Homo sapiens OX=9606 GN=ATP1A2 PE=1 SV=1	ATP1A2	K01539	1	0.00529901	82.716	2	LIFDNLK(1)K	-8.1987		0.299	0.396	3.067	4.486	1.183
map04925 Aldosterone synthesis and secretion	0.0615648	2.3	P05026	216	K	0.317	0.0382281	Down	Sodium/potassium-transporting ATPase subunit beta-1 OS=Homo sapiens OX=9606 GN=ATP1B1 PE=1 SV=1	ATP1B1	K01540	1	9.9548e-08	130.99	2	YNPNVLPVQCTGK(1)R	-3.8605	0.386	0.62			1.576	1.6
map04925 Aldosterone synthesis and secretion	0.0615648	2.3	P20020	64	K	0.56	0.00760658	Down	Plasma membrane calcium-transporting ATPase 1 OS=Homo sapiens OX=9606 GN=ATP2B1 PE=1 SV=4	ATP2B1	K05850	1	4.18742e-72	212.5	2	LK(1)TSPNEGLSGNPADLER	-5.9593	0.923	0.901		1.484	1.858	1.548
map04925 Aldosterone synthesis and secretion	0.0615648	2.3	P20020	590	K	0.515	0.0374273	Down	Plasma membrane calcium-transporting ATPase 1 OS=Homo sapiens OX=9606 GN=ATP2B1 PE=1 SV=4	ATP2B1	K05850	1	5.85933e-06	160.62	2	SMSTVLK(1)NSDGSYR	-3.3704	0.922	0.755		1.488		1.771
map04925 Aldosterone synthesis and secretion	0.0615648	2.3	Q13554	69	K	0.425	0.0145479	Down	Calcium/calmodulin-dependent protein kinase type II subunit beta OS=Homo sapiens OX=9606 GN=CAMK2B PE=1 SV=3	CAMK2B	K04515	1	0.000355844	94.806	3	LLK(1)HSNIVR	-4.3855	0.941	0.622		1.638	1.979	1.899
map04930 Type II diabetes mellitus	0.0982519	3.67	P14618	270	K	0.255	0.00541327	Down	Pyruvate kinase PKM OS=Homo sapiens OX=9606 GN=PKM PE=1 SV=4	PKM	K00873	1	2.21388e-21	159.12	2	IISK(1)IENHEGVR	-3.6668	0.541	0.55	0.324	1.93	1.276	2.333
map04930 Type II diabetes mellitus	0.0982519	3.67	P28482	138	K	0.498	0.00378019	Down	Mitogen-activated protein kinase 1 OS=Homo sapiens OX=9606 GN=MAPK1 PE=1 SV=3	MAPK1	K04371	1	7.2177e-05	134.2	3	GLK(1)YIHSANVLHR	-6.1004	0.848	0.808	0.66	1.363	1.471	1.815
map04930 Type II diabetes mellitus	0.0982519	3.67	P28482	270	K	0.525	0.0423994	Down	Mitogen-activated protein kinase 1 OS=Homo sapiens OX=9606 GN=MAPK1 PE=1 SV=3	MAPK1	K04371	1	6.06964e-05	119.07	2	NYLLSLPHK(1)NK	-4.3111	0.84	0.967	0.802	2.364	1.304	1.303
map04960 Aldosterone-regulated sodium reabsorption	0.0119833	4.2	P05023	444	K	0.417	0.0245482	Down	Sodium/potassium-transporting ATPase subunit alpha-1 OS=Homo sapiens OX=9606 GN=ATP1A1 PE=1 SV=1	ATP1A1	K01539	1	4.24505e-42	195.09	2	AVFQANQENLPILK(1)R	-0.6024	0.999	0.751	0.806	2.507		1.584
map04960 Aldosterone-regulated sodium reabsorption	0.0119833	4.2	P50993	375	K	0.12	0.0348249	Down	Sodium/potassium-transporting ATPase subunit alpha-2 OS=Homo sapiens OX=9606 GN=ATP1A2 PE=1 SV=1	ATP1A2	K01539	1	7.22753e-119	240.14	3	NLEAVETLGSTSTICSDK(1)TGTLTQNR	-2.1175	0.514		0.237		3.625	2.641
map04960 Aldosterone-regulated sodium reabsorption	0.0119833	4.2	P50993	770	K	0.119	0.0315237	Down	Sodium/potassium-transporting ATPase subunit alpha-2 OS=Homo sapiens OX=9606 GN=ATP1A2 PE=1 SV=1	ATP1A2	K01539	1	0.00529901	82.716	2	LIFDNLK(1)K	-8.1987		0.299	0.396	3.067	4.486	1.183
map04960 Aldosterone-regulated sodium reabsorption	0.0119833	4.2	P05026	216	K	0.317	0.0382281	Down	Sodium/potassium-transporting ATPase subunit beta-1 OS=Homo sapiens OX=9606 GN=ATP1B1 PE=1 SV=1	ATP1B1	K01540	1	9.9548e-08	130.99	2	YNPNVLPVQCTGK(1)R	-3.8605	0.386	0.62			1.576	1.6
map04960 Aldosterone-regulated sodium reabsorption	0.0119833	4.2	P28482	138	K	0.498	0.00378019	Down	Mitogen-activated protein kinase 1 OS=Homo sapiens OX=9606 GN=MAPK1 PE=1 SV=3	MAPK1	K04371	1	7.2177e-05	134.2	3	GLK(1)YIHSANVLHR	-6.1004	0.848	0.808	0.66	1.363	1.471	1.815
map04960 Aldosterone-regulated sodium reabsorption	0.0119833	4.2	P28482	270	K	0.525	0.0423994	Down	Mitogen-activated protein kinase 1 OS=Homo sapiens OX=9606 GN=MAPK1 PE=1 SV=3	MAPK1	K04371	1	6.06964e-05	119.07	2	NYLLSLPHK(1)NK	-4.3111	0.84	0.967	0.802	2.364	1.304	1.303
map04961 Endocrine and other factor-regulated calcium reabsorption	0.0615648	2.3	P05023	444	K	0.417	0.0245482	Down	Sodium/potassium-transporting ATPase subunit alpha-1 OS=Homo sapiens OX=9606 GN=ATP1A1 PE=1 SV=1	ATP1A1	K01539	1	4.24505e-42	195.09	2	AVFQANQENLPILK(1)R	-0.6024	0.999	0.751	0.806	2.507		1.584
map04961 Endocrine and other factor-regulated calcium reabsorption	0.0615648	2.3	P50993	375	K	0.12	0.0348249	Down	Sodium/potassium-transporting ATPase subunit alpha-2 OS=Homo sapiens OX=9606 GN=ATP1A2 PE=1 SV=1	ATP1A2	K01539	1	7.22753e-119	240.14	3	NLEAVETLGSTSTICSDK(1)TGTLTQNR	-2.1175	0.514		0.237		3.625	2.641
map04961 Endocrine and other factor-regulated calcium reabsorption	0.0615648	2.3	P50993	770	K	0.119	0.0315237	Down	Sodium/potassium-transporting ATPase subunit alpha-2 OS=Homo sapiens OX=9606 GN=ATP1A2 PE=1 SV=1	ATP1A2	K01539	1	0.00529901	82.716	2	LIFDNLK(1)K	-8.1987		0.299	0.396	3.067	4.486	1.183
map04961 Endocrine and other factor-regulated calcium reabsorption	0.0615648	2.3	P05026	216	K	0.317	0.0382281	Down	Sodium/potassium-transporting ATPase subunit beta-1 OS=Homo sapiens OX=9606 GN=ATP1B1 PE=1 SV=1	ATP1B1	K01540	1	9.9548e-08	130.99	2	YNPNVLPVQCTGK(1)R	-3.8605	0.386	0.62			1.576	1.6
map04961 Endocrine and other factor-regulated calcium reabsorption	0.0615648	2.3	P20020	64	K	0.56	0.00760658	Down	Plasma membrane calcium-transporting ATPase 1 OS=Homo sapiens OX=9606 GN=ATP2B1 PE=1 SV=4	ATP2B1	K05850	1	4.18742e-72	212.5	2	LK(1)TSPNEGLSGNPADLER	-5.9593	0.923	0.901		1.484	1.858	1.548
map04961 Endocrine and other factor-regulated calcium reabsorption	0.0615648	2.3	P20020	590	K	0.515	0.0374273	Down	Plasma membrane calcium-transporting ATPase 1 OS=Homo sapiens OX=9606 GN=ATP2B1 PE=1 SV=4	ATP2B1	K05850	1	5.85933e-06	160.62	2	SMSTVLK(1)NSDGSYR	-3.3704	0.922	0.755		1.488		1.771
map04961 Endocrine and other factor-regulated calcium reabsorption	0.0615648	2.3	Q00610	1347	K	0.456	0.0324285	Down	Clathrin heavy chain 1 OS=Homo sapiens OX=9606 GN=CLTC PE=1 SV=5	CLTC	K04646	1	0.00264846	78.178	2	VNIPK(1)VLR	-8.111	0.941	0.806	0.565	2.272	1.612	1.189
map04964 Proximal tubule bicarbonate reclamation	0.000168075	6.3	P00918	171	K	0.539	0.038486	Down	Carbonic anhydrase 2 OS=Homo sapiens OX=9606 GN=CA2 PE=1 SV=2	CA2	K18245	1	1.83781e-21	154.94	2	GK(1)SADFTNFDPR	-4.4621	0.712		0.534	1.074	0.988	1.407
map04964 Proximal tubule bicarbonate reclamation	0.000168075	6.3	P05023	444	K	0.417	0.0245482	Down	Sodium/potassium-transporting ATPase subunit alpha-1 OS=Homo sapiens OX=9606 GN=ATP1A1 PE=1 SV=1	ATP1A1	K01539	1	4.24505e-42	195.09	2	AVFQANQENLPILK(1)R	-0.6024	0.999	0.751	0.806	2.507		1.584
map04964 Proximal tubule bicarbonate reclamation	0.000168075	6.3	P50993	375	K	0.12	0.0348249	Down	Sodium/potassium-transporting ATPase subunit alpha-2 OS=Homo sapiens OX=9606 GN=ATP1A2 PE=1 SV=1	ATP1A2	K01539	1	7.22753e-119	240.14	3	NLEAVETLGSTSTICSDK(1)TGTLTQNR	-2.1175	0.514		0.237		3.625	2.641
map04964 Proximal tubule bicarbonate reclamation	0.000168075	6.3	P50993	770	K	0.119	0.0315237	Down	Sodium/potassium-transporting ATPase subunit alpha-2 OS=Homo sapiens OX=9606 GN=ATP1A2 PE=1 SV=1	ATP1A2	K01539	1	0.00529901	82.716	2	LIFDNLK(1)K	-8.1987		0.299	0.396	3.067	4.486	1.183
map04964 Proximal tubule bicarbonate reclamation	0.000168075	6.3	P05026	216	K	0.317	0.0382281	Down	Sodium/potassium-transporting ATPase subunit beta-1 OS=Homo sapiens OX=9606 GN=ATP1B1 PE=1 SV=1	ATP1B1	K01540	1	9.9548e-08	130.99	2	YNPNVLPVQCTGK(1)R	-3.8605	0.386	0.62			1.576	1.6
map04964 Proximal tubule bicarbonate reclamation	0.000168075	6.3	P40925	107	K	1.551	0.0172186	Up	Malate dehydrogenase, cytoplasmic OS=Homo sapiens OX=9606 GN=MDH1 PE=1 SV=4	MDH1	K00025	1	0.0412539	58.687	2	ANVK(1)IFK	-5.5445	1.102	1.226			0.768	0.733
map04964 Proximal tubule bicarbonate reclamation	0.000168075	6.3	Q9Y6R1	934	K	0.121	0.04274	Down	Electrogenic sodium bicarbonate cotransporter 1 OS=Homo sapiens OX=9606 GN=SLC4A4 PE=1 SV=1	SLC4A4	K13575	1	2.73002e-07	106.11	3	LLLMPLK(1)HQPDFIYLR	-7.363		0.13	0.288	1.938	2.589	0.676
map04966 Collecting duct acid secretion	0.120869	3.26	P00918	171	K	0.539	0.038486	Down	Carbonic anhydrase 2 OS=Homo sapiens OX=9606 GN=CA2 PE=1 SV=2	CA2	K18245	1	1.83781e-21	154.94	2	GK(1)SADFTNFDPR	-4.4621	0.712		0.534	1.074	0.988	1.407
map04966 Collecting duct acid secretion	0.120869	3.26	Q93050	288	K	1.542	0.0413809	Up	V-type proton ATPase 116 kDa subunit a isoform 1 OS=Homo sapiens OX=9606 GN=ATP6V0A1 PE=1 SV=3	ATP6V0A1	K02154	1	0.000171134	133.98	2	VLQAAAK(1)NIR	-3.4237	0.78	1.001		0.532	0.547	0.654
map04970 Salivary secretion	0.117961	2.1	P05023	444	K	0.417	0.0245482	Down	Sodium/potassium-transporting ATPase subunit alpha-1 OS=Homo sapiens OX=9606 GN=ATP1A1 PE=1 SV=1	ATP1A1	K01539	1	4.24505e-42	195.09	2	AVFQANQENLPILK(1)R	-0.6024	0.999	0.751	0.806	2.507		1.584
map04970 Salivary secretion	0.117961	2.1	P50993	375	K	0.12	0.0348249	Down	Sodium/potassium-transporting ATPase subunit alpha-2 OS=Homo sapiens OX=9606 GN=ATP1A2 PE=1 SV=1	ATP1A2	K01539	1	7.22753e-119	240.14	3	NLEAVETLGSTSTICSDK(1)TGTLTQNR	-2.1175	0.514		0.237		3.625	2.641
map04970 Salivary secretion	0.117961	2.1	P50993	770	K	0.119	0.0315237	Down	Sodium/potassium-transporting ATPase subunit alpha-2 OS=Homo sapiens OX=9606 GN=ATP1A2 PE=1 SV=1	ATP1A2	K01539	1	0.00529901	82.716	2	LIFDNLK(1)K	-8.1987		0.299	0.396	3.067	4.486	1.183
map04970 Salivary secretion	0.117961	2.1	P05026	216	K	0.317	0.0382281	Down	Sodium/potassium-transporting ATPase subunit beta-1 OS=Homo sapiens OX=9606 GN=ATP1B1 PE=1 SV=1	ATP1B1	K01540	1	9.9548e-08	130.99	2	YNPNVLPVQCTGK(1)R	-3.8605	0.386	0.62			1.576	1.6
map04970 Salivary secretion	0.117961	2.1	P20020	64	K	0.56	0.00760658	Down	Plasma membrane calcium-transporting ATPase 1 OS=Homo sapiens OX=9606 GN=ATP2B1 PE=1 SV=4	ATP2B1	K05850	1	4.18742e-72	212.5	2	LK(1)TSPNEGLSGNPADLER	-5.9593	0.923	0.901		1.484	1.858	1.548
map04970 Salivary secretion	0.117961	2.1	P20020	590	K	0.515	0.0374273	Down	Plasma membrane calcium-transporting ATPase 1 OS=Homo sapiens OX=9606 GN=ATP2B1 PE=1 SV=4	ATP2B1	K05850	1	5.85933e-06	160.62	2	SMSTVLK(1)NSDGSYR	-3.3704	0.922	0.755		1.488		1.771
map04971 Gastric acid secretion	0.0114008	3.04	P00918	171	K	0.539	0.038486	Down	Carbonic anhydrase 2 OS=Homo sapiens OX=9606 GN=CA2 PE=1 SV=2	CA2	K18245	1	1.83781e-21	154.94	2	GK(1)SADFTNFDPR	-4.4621	0.712		0.534	1.074	0.988	1.407
map04971 Gastric acid secretion	0.0114008	3.04	P05023	444	K	0.417	0.0245482	Down	Sodium/potassium-transporting ATPase subunit alpha-1 OS=Homo sapiens OX=9606 GN=ATP1A1 PE=1 SV=1	ATP1A1	K01539	1	4.24505e-42	195.09	2	AVFQANQENLPILK(1)R	-0.6024	0.999	0.751	0.806	2.507		1.584
map04971 Gastric acid secretion	0.0114008	3.04	P50993	375	K	0.12	0.0348249	Down	Sodium/potassium-transporting ATPase subunit alpha-2 OS=Homo sapiens OX=9606 GN=ATP1A2 PE=1 SV=1	ATP1A2	K01539	1	7.22753e-119	240.14	3	NLEAVETLGSTSTICSDK(1)TGTLTQNR	-2.1175	0.514		0.237		3.625	2.641
map04971 Gastric acid secretion	0.0114008	3.04	P50993	770	K	0.119	0.0315237	Down	Sodium/potassium-transporting ATPase subunit alpha-2 OS=Homo sapiens OX=9606 GN=ATP1A2 PE=1 SV=1	ATP1A2	K01539	1	0.00529901	82.716	2	LIFDNLK(1)K	-8.1987		0.299	0.396	3.067	4.486	1.183
map04971 Gastric acid secretion	0.0114008	3.04	P05026	216	K	0.317	0.0382281	Down	Sodium/potassium-transporting ATPase subunit beta-1 OS=Homo sapiens OX=9606 GN=ATP1B1 PE=1 SV=1	ATP1B1	K01540	1	9.9548e-08	130.99	2	YNPNVLPVQCTGK(1)R	-3.8605	0.386	0.62			1.576	1.6
map04971 Gastric acid secretion	0.0114008	3.04	P15311	143	K	0.539	0.0373548	Down	Ezrin OS=Homo sapiens OX=9606 GN=EZR PE=1 SV=4	EZR	K08007	1	0.000804396	69.276	3	EVHK(1)SGYLSSER	-5.7877		0.993	0.793	1.744	1.571
map04971 Gastric acid secretion	0.0114008	3.04	Q13554	69	K	0.425	0.0145479	Down	Calcium/calmodulin-dependent protein kinase type II subunit beta OS=Homo sapiens OX=9606 GN=CAMK2B PE=1 SV=3	CAMK2B	K04515	1	0.000355844	94.806	3	LLK(1)HSNIVR	-4.3855	0.941	0.622		1.638	1.979	1.899
map04972 Pancreatic secretion	0.00548521	3.12	P00918	171	K	0.539	0.038486	Down	Carbonic anhydrase 2 OS=Homo sapiens OX=9606 GN=CA2 PE=1 SV=2	CA2	K18245	1	1.83781e-21	154.94	2	GK(1)SADFTNFDPR	-4.4621	0.712		0.534	1.074	0.988	1.407
map04972 Pancreatic secretion	0.00548521	3.12	P05023	444	K	0.417	0.0245482	Down	Sodium/potassium-transporting ATPase subunit alpha-1 OS=Homo sapiens OX=9606 GN=ATP1A1 PE=1 SV=1	ATP1A1	K01539	1	4.24505e-42	195.09	2	AVFQANQENLPILK(1)R	-0.6024	0.999	0.751	0.806	2.507		1.584
map04972 Pancreatic secretion	0.00548521	3.12	P50993	375	K	0.12	0.0348249	Down	Sodium/potassium-transporting ATPase subunit alpha-2 OS=Homo sapiens OX=9606 GN=ATP1A2 PE=1 SV=1	ATP1A2	K01539	1	7.22753e-119	240.14	3	NLEAVETLGSTSTICSDK(1)TGTLTQNR	-2.1175	0.514		0.237		3.625	2.641
map04972 Pancreatic secretion	0.00548521	3.12	P50993	770	K	0.119	0.0315237	Down	Sodium/potassium-transporting ATPase subunit alpha-2 OS=Homo sapiens OX=9606 GN=ATP1A2 PE=1 SV=1	ATP1A2	K01539	1	0.00529901	82.716	2	LIFDNLK(1)K	-8.1987		0.299	0.396	3.067	4.486	1.183
map04972 Pancreatic secretion	0.00548521	3.12	P05026	216	K	0.317	0.0382281	Down	Sodium/potassium-transporting ATPase subunit beta-1 OS=Homo sapiens OX=9606 GN=ATP1B1 PE=1 SV=1	ATP1B1	K01540	1	9.9548e-08	130.99	2	YNPNVLPVQCTGK(1)R	-3.8605	0.386	0.62			1.576	1.6
map04972 Pancreatic secretion	0.00548521	3.12	P61586	104	K	0.157	0.0459742	Down	Transforming protein RhoA OS=Homo sapiens OX=9606 GN=RHOA PE=1 SV=1	RHOA	K04513	1	2.84611e-12	111.98	3	WTPEVK(1)HFCPNVPIILVGNK	-7.8123		0.243	0.576	2.643	2.581
map04972 Pancreatic secretion	0.00548521	3.12	P61586	162	K	0.401	0.0131434	Down	Transforming protein RhoA OS=Homo sapiens OX=9606 GN=RHOA PE=1 SV=1	RHOA	K04513	1	0.000145487	89.382	2	IGAFGYMECSAK(1)TK	-2.3321	0.809	0.513		1.554	1.618	1.775
map04972 Pancreatic secretion	0.00548521	3.12	P20020	64	K	0.56	0.00760658	Down	Plasma membrane calcium-transporting ATPase 1 OS=Homo sapiens OX=9606 GN=ATP2B1 PE=1 SV=4	ATP2B1	K05850	1	4.18742e-72	212.5	2	LK(1)TSPNEGLSGNPADLER	-5.9593	0.923	0.901		1.484	1.858	1.548
map04972 Pancreatic secretion	0.00548521	3.12	P20020	590	K	0.515	0.0374273	Down	Plasma membrane calcium-transporting ATPase 1 OS=Homo sapiens OX=9606 GN=ATP2B1 PE=1 SV=4	ATP2B1	K05850	1	5.85933e-06	160.62	2	SMSTVLK(1)NSDGSYR	-3.3704	0.922	0.755		1.488		1.771
map04972 Pancreatic secretion	0.00548521	3.12	Q9Y6R1	934	K	0.121	0.04274	Down	Electrogenic sodium bicarbonate cotransporter 1 OS=Homo sapiens OX=9606 GN=SLC4A4 PE=1 SV=1	SLC4A4	K13575	1	2.73002e-07	106.11	3	LLLMPLK(1)HQPDFIYLR	-7.363		0.13	0.288	1.938	2.589	0.676
map04973 Carbohydrate digestion and absorption	0.0339264	4.01	P05023	444	K	0.417	0.0245482	Down	Sodium/potassium-transporting ATPase subunit alpha-1 OS=Homo sapiens OX=9606 GN=ATP1A1 PE=1 SV=1	ATP1A1	K01539	1	4.24505e-42	195.09	2	AVFQANQENLPILK(1)R	-0.6024	0.999	0.751	0.806	2.507		1.584
map04973 Carbohydrate digestion and absorption	0.0339264	4.01	P50993	375	K	0.12	0.0348249	Down	Sodium/potassium-transporting ATPase subunit alpha-2 OS=Homo sapiens OX=9606 GN=ATP1A2 PE=1 SV=1	ATP1A2	K01539	1	7.22753e-119	240.14	3	NLEAVETLGSTSTICSDK(1)TGTLTQNR	-2.1175	0.514		0.237		3.625	2.641
map04973 Carbohydrate digestion and absorption	0.0339264	4.01	P50993	770	K	0.119	0.0315237	Down	Sodium/potassium-transporting ATPase subunit alpha-2 OS=Homo sapiens OX=9606 GN=ATP1A2 PE=1 SV=1	ATP1A2	K01539	1	0.00529901	82.716	2	LIFDNLK(1)K	-8.1987		0.299	0.396	3.067	4.486	1.183
map04973 Carbohydrate digestion and absorption	0.0339264	4.01	P05026	216	K	0.317	0.0382281	Down	Sodium/potassium-transporting ATPase subunit beta-1 OS=Homo sapiens OX=9606 GN=ATP1B1 PE=1 SV=1	ATP1B1	K01540	1	9.9548e-08	130.99	2	YNPNVLPVQCTGK(1)R	-3.8605	0.386	0.62			1.576	1.6
map04974 Protein digestion and absorption	0.025938	4.41	P05023	444	K	0.417	0.0245482	Down	Sodium/potassium-transporting ATPase subunit alpha-1 OS=Homo sapiens OX=9606 GN=ATP1A1 PE=1 SV=1	ATP1A1	K01539	1	4.24505e-42	195.09	2	AVFQANQENLPILK(1)R	-0.6024	0.999	0.751	0.806	2.507		1.584
map04974 Protein digestion and absorption	0.025938	4.41	P50993	375	K	0.12	0.0348249	Down	Sodium/potassium-transporting ATPase subunit alpha-2 OS=Homo sapiens OX=9606 GN=ATP1A2 PE=1 SV=1	ATP1A2	K01539	1	7.22753e-119	240.14	3	NLEAVETLGSTSTICSDK(1)TGTLTQNR	-2.1175	0.514		0.237		3.625	2.641
map04974 Protein digestion and absorption	0.025938	4.41	P50993	770	K	0.119	0.0315237	Down	Sodium/potassium-transporting ATPase subunit alpha-2 OS=Homo sapiens OX=9606 GN=ATP1A2 PE=1 SV=1	ATP1A2	K01539	1	0.00529901	82.716	2	LIFDNLK(1)K	-8.1987		0.299	0.396	3.067	4.486	1.183
map04974 Protein digestion and absorption	0.025938	4.41	P05026	216	K	0.317	0.0382281	Down	Sodium/potassium-transporting ATPase subunit beta-1 OS=Homo sapiens OX=9606 GN=ATP1B1 PE=1 SV=1	ATP1B1	K01540	1	9.9548e-08	130.99	2	YNPNVLPVQCTGK(1)R	-3.8605	0.386	0.62			1.576	1.6
map04976 Bile secretion	0.00721354	3.87	P00918	171	K	0.539	0.038486	Down	Carbonic anhydrase 2 OS=Homo sapiens OX=9606 GN=CA2 PE=1 SV=2	CA2	K18245	1	1.83781e-21	154.94	2	GK(1)SADFTNFDPR	-4.4621	0.712		0.534	1.074	0.988	1.407
map04976 Bile secretion	0.00721354	3.87	P05023	444	K	0.417	0.0245482	Down	Sodium/potassium-transporting ATPase subunit alpha-1 OS=Homo sapiens OX=9606 GN=ATP1A1 PE=1 SV=1	ATP1A1	K01539	1	4.24505e-42	195.09	2	AVFQANQENLPILK(1)R	-0.6024	0.999	0.751	0.806	2.507		1.584
map04976 Bile secretion	0.00721354	3.87	P50993	375	K	0.12	0.0348249	Down	Sodium/potassium-transporting ATPase subunit alpha-2 OS=Homo sapiens OX=9606 GN=ATP1A2 PE=1 SV=1	ATP1A2	K01539	1	7.22753e-119	240.14	3	NLEAVETLGSTSTICSDK(1)TGTLTQNR	-2.1175	0.514		0.237		3.625	2.641
map04976 Bile secretion	0.00721354	3.87	P50993	770	K	0.119	0.0315237	Down	Sodium/potassium-transporting ATPase subunit alpha-2 OS=Homo sapiens OX=9606 GN=ATP1A2 PE=1 SV=1	ATP1A2	K01539	1	0.00529901	82.716	2	LIFDNLK(1)K	-8.1987		0.299	0.396	3.067	4.486	1.183
map04976 Bile secretion	0.00721354	3.87	P05026	216	K	0.317	0.0382281	Down	Sodium/potassium-transporting ATPase subunit beta-1 OS=Homo sapiens OX=9606 GN=ATP1B1 PE=1 SV=1	ATP1B1	K01540	1	9.9548e-08	130.99	2	YNPNVLPVQCTGK(1)R	-3.8605	0.386	0.62			1.576	1.6
map04976 Bile secretion	0.00721354	3.87	Q9Y6R1	934	K	0.121	0.04274	Down	Electrogenic sodium bicarbonate cotransporter 1 OS=Homo sapiens OX=9606 GN=SLC4A4 PE=1 SV=1	SLC4A4	K13575	1	2.73002e-07	106.11	3	LLLMPLK(1)HQPDFIYLR	-7.363		0.13	0.288	1.938	2.589	0.676
map04978 Mineral absorption	0.0195956	3.67	P05023	444	K	0.417	0.0245482	Down	Sodium/potassium-transporting ATPase subunit alpha-1 OS=Homo sapiens OX=9606 GN=ATP1A1 PE=1 SV=1	ATP1A1	K01539	1	4.24505e-42	195.09	2	AVFQANQENLPILK(1)R	-0.6024	0.999	0.751	0.806	2.507		1.584
map04978 Mineral absorption	0.0195956	3.67	P50993	375	K	0.12	0.0348249	Down	Sodium/potassium-transporting ATPase subunit alpha-2 OS=Homo sapiens OX=9606 GN=ATP1A2 PE=1 SV=1	ATP1A2	K01539	1	7.22753e-119	240.14	3	NLEAVETLGSTSTICSDK(1)TGTLTQNR	-2.1175	0.514		0.237		3.625	2.641
map04978 Mineral absorption	0.0195956	3.67	P50993	770	K	0.119	0.0315237	Down	Sodium/potassium-transporting ATPase subunit alpha-2 OS=Homo sapiens OX=9606 GN=ATP1A2 PE=1 SV=1	ATP1A2	K01539	1	0.00529901	82.716	2	LIFDNLK(1)K	-8.1987		0.299	0.396	3.067	4.486	1.183
map04978 Mineral absorption	0.0195956	3.67	P05026	216	K	0.317	0.0382281	Down	Sodium/potassium-transporting ATPase subunit beta-1 OS=Homo sapiens OX=9606 GN=ATP1B1 PE=1 SV=1	ATP1B1	K01540	1	9.9548e-08	130.99	2	YNPNVLPVQCTGK(1)R	-3.8605	0.386	0.62			1.576	1.6
map04978 Mineral absorption	0.0195956	3.67	P20020	64	K	0.56	0.00760658	Down	Plasma membrane calcium-transporting ATPase 1 OS=Homo sapiens OX=9606 GN=ATP2B1 PE=1 SV=4	ATP2B1	K05850	1	4.18742e-72	212.5	2	LK(1)TSPNEGLSGNPADLER	-5.9593	0.923	0.901		1.484	1.858	1.548
map04978 Mineral absorption	0.0195956	3.67	P20020	590	K	0.515	0.0374273	Down	Plasma membrane calcium-transporting ATPase 1 OS=Homo sapiens OX=9606 GN=ATP2B1 PE=1 SV=4	ATP2B1	K05850	1	5.85933e-06	160.62	2	SMSTVLK(1)NSDGSYR	-3.3704	0.922	0.755		1.488		1.771
map05014 Amyotrophic lateral sclerosis (ALS)	0.349621	1.63	Q08209	323	K	0.387	0.0316177	Down	Serine/threonine-protein phosphatase 2B catalytic subunit alpha isoform OS=Homo sapiens OX=9606 GN=PPP3CA PE=1 SV=1	PPP3CA	K04348	1	3.08677e-15	114.93	2	AAVLK(1)YENNVMNIR	-5.7491	0.826	0.633			2.091	1.675
map05014 Amyotrophic lateral sclerosis (ALS)	0.349621	1.63	P43004	571	K	0.354	0.00749624	Down	Excitatory amino acid transporter 2 OS=Homo sapiens OX=9606 GN=SLC1A2 PE=1 SV=2	SLC1A2	K05613	1	4.73475e-30	168.69	2	SADCSVEEEPWK(1)R	-5.9099	0.547	0.798		1.67	2.044	1.99
map05020 Prion diseases	0.220099	2.26	P28482	138	K	0.498	0.00378019	Down	Mitogen-activated protein kinase 1 OS=Homo sapiens OX=9606 GN=MAPK1 PE=1 SV=3	MAPK1	K04371	1	7.2177e-05	134.2	3	GLK(1)YIHSANVLHR	-6.1004	0.848	0.808	0.66	1.363	1.471	1.815
map05020 Prion diseases	0.220099	2.26	P28482	270	K	0.525	0.0423994	Down	Mitogen-activated protein kinase 1 OS=Homo sapiens OX=9606 GN=MAPK1 PE=1 SV=3	MAPK1	K04371	1	6.06964e-05	119.07	2	NYLLSLPHK(1)NK	-4.3111	0.84	0.967	0.802	2.364	1.304	1.303
map05020 Prion diseases	0.220099	2.26	P31948	373	K	0.229	0.0222922	Down	Stress-induced-phosphoprotein 1 OS=Homo sapiens OX=9606 GN=STIP1 PE=1 SV=1	STIP1	K09553	1	0.000208694	85.081	2	GNECFQK(1)GDYPQAMK	-4.7268	0.528	0.519	0.165	2.488	1.476	1.331
map05020 Prion diseases	0.220099	2.26	P31948	317	K	0.542	0.044388	Down	Stress-induced-phosphoprotein 1 OS=Homo sapiens OX=9606 GN=STIP1 PE=1 SV=1	STIP1	K09553	1	5.30131e-05	90.142	3	YK(1)DAIHFYNK	-3.1091	0.769	0.838	0.698	1.956	1.015	1.278
map05031 Amphetamine addiction	0.239614	1.76	Q08209	323	K	0.387	0.0316177	Down	Serine/threonine-protein phosphatase 2B catalytic subunit alpha isoform OS=Homo sapiens OX=9606 GN=PPP3CA PE=1 SV=1	PPP3CA	K04348	1	3.08677e-15	114.93	2	AAVLK(1)YENNVMNIR	-5.7491	0.826	0.633			2.091	1.675
map05031 Amphetamine addiction	0.239614	1.76	Q13554	69	K	0.425	0.0145479	Down	Calcium/calmodulin-dependent protein kinase type II subunit beta OS=Homo sapiens OX=9606 GN=CAMK2B PE=1 SV=3	CAMK2B	K04515	1	0.000355844	94.806	3	LLK(1)HSNIVR	-4.3855	0.941	0.622		1.638	1.979	1.899
map05031 Amphetamine addiction	0.239614	1.76	Q16623	83	K	2.903	0.000650654	Up	Syntaxin-1A OS=Homo sapiens OX=9606 GN=STX1A PE=1 SV=1	STX1A	K04560	1	1.93176e-95	214.14	2	TKEELEELMSDIK(1)K	0.55892	1.043	0.989			0.348	0.352
map05110 Vibrio cholerae infection	0.323981	1.73	P13667	533	K	0.349	0.0072404	Down	Protein disulfide-isomerase A4 OS=Homo sapiens OX=9606 GN=PDIA4 PE=1 SV=2	PDIA4	K09582	1	3.09838e-06	95.345	2	VVVGK(1)TFDSIVMDPK	-1.0518	0.329		0.277	0.987	0.934	0.686
map05110 Vibrio cholerae infection	0.323981	1.73	Q93050	288	K	1.542	0.0413809	Up	V-type proton ATPase 116 kDa subunit a isoform 1 OS=Homo sapiens OX=9606 GN=ATP6V0A1 PE=1 SV=3	ATP6V0A1	K02154	1	0.000171134	133.98	2	VLQAAAK(1)NIR	-3.4237	0.78	1.001		0.532	0.547	0.654
map05132 Salmonella infection	0.271534	1.84	P07737	105	K	0.504	0.0438885	Down	Profilin-1 OS=Homo sapiens OX=9606 GN=PFN1 PE=1 SV=2	PFN1	K05759	1	9.81234e-119	257.55	2	STGGAPTFNVTVTK(1)TDK	-3.9395	0.613	0.7	0.66	1.913	0.972	1.033
map05132 Salmonella infection	0.271534	1.84	P07737	91	K	0.268	0.0323857	Down	Profilin-1 OS=Homo sapiens OX=9606 GN=PFN1 PE=1 SV=2	PFN1	K05759	1	3.03883e-33	177.74	2	TK(1)STGGAPTFNVTVTK	-4.2331	0.413	0.444	0.37	2.632	1.181	0.759
map05132 Salmonella infection	0.271534	1.84	P28482	138	K	0.498	0.00378019	Down	Mitogen-activated protein kinase 1 OS=Homo sapiens OX=9606 GN=MAPK1 PE=1 SV=3	MAPK1	K04371	1	7.2177e-05	134.2	3	GLK(1)YIHSANVLHR	-6.1004	0.848	0.808	0.66	1.363	1.471	1.815
map05132 Salmonella infection	0.271534	1.84	P28482	270	K	0.525	0.0423994	Down	Mitogen-activated protein kinase 1 OS=Homo sapiens OX=9606 GN=MAPK1 PE=1 SV=3	MAPK1	K04371	1	6.06964e-05	119.07	2	NYLLSLPHK(1)NK	-4.3111	0.84	0.967	0.802	2.364	1.304	1.303
map05132 Salmonella infection	0.271534	1.84	P35080	91	K	0.24	0.000433488	Down	Profilin-2 OS=Homo sapiens OX=9606 GN=PFN2 PE=1 SV=3	PFN2	K05759	1	1.23453e-32	191.98	2	TK(1)SQGGEPTYNVAVGR	-5.095	0.669	0.495	0.6	2.118	2.953	2.293
map05132 Salmonella infection	0.271534	1.84	Q14204	1130	K	0.286	0.010418	Down	Cytoplasmic dynein 1 heavy chain 1 OS=Homo sapiens OX=9606 GN=DYNC1H1 PE=1 SV=5	DYNC1H1	K10413	1	1.29177e-10	72.075	3	EVLSK(1)FGQMLGSNMTEFHSQISK	-2.6531	0.579	0.56		2.241	1.739
map05132 Salmonella infection	0.271534	1.84	Q14204	2966	K	0.404	0.00825903	Down	Cytoplasmic dynein 1 heavy chain 1 OS=Homo sapiens OX=9606 GN=DYNC1H1 PE=1 SV=5	DYNC1H1	K10413	1	7.38978e-05	81.48	2	K(1)YTGEDFDEDLR	-4.1385	0.776	0.757	0.633	2.275	1.27	1.818
map05132 Salmonella infection	0.271534	1.84	Q14204	371	K	0.478	0.0268925	Down	Cytoplasmic dynein 1 heavy chain 1 OS=Homo sapiens OX=9606 GN=DYNC1H1 PE=1 SV=5	DYNC1H1	K10413	1	0.00332579	82.716	2	NTK(1)YPIQR	-7.1203	0.813	0.845	0.683	2.314	1.343	1.245
map05133 Pertussis	0.167606	2.1	P61586	104	K	0.157	0.0459742	Down	Transforming protein RhoA OS=Homo sapiens OX=9606 GN=RHOA PE=1 SV=1	RHOA	K04513	1	2.84611e-12	111.98	3	WTPEVK(1)HFCPNVPIILVGNK	-7.8123		0.243	0.576	2.643	2.581
map05133 Pertussis	0.167606	2.1	P61586	162	K	0.401	0.0131434	Down	Transforming protein RhoA OS=Homo sapiens OX=9606 GN=RHOA PE=1 SV=1	RHOA	K04513	1	0.000145487	89.382	2	IGAFGYMECSAK(1)TK	-2.3321	0.809	0.513		1.554	1.618	1.775
map05133 Pertussis	0.167606	2.1	P23528	132	K	0.347	0.0332554	Down	Cofilin-1 OS=Homo sapiens OX=9606 GN=CFL1 PE=1 SV=3	CFL1	K05765	1	3.51034e-52	239.37	3	LTGIK(1)HELQANCYEEVKDR	-4.6939	0.862	0.534	0.455	2.735	1.444	1.154
map05133 Pertussis	0.167606	2.1	P28482	138	K	0.498	0.00378019	Down	Mitogen-activated protein kinase 1 OS=Homo sapiens OX=9606 GN=MAPK1 PE=1 SV=3	MAPK1	K04371	1	7.2177e-05	134.2	3	GLK(1)YIHSANVLHR	-6.1004	0.848	0.808	0.66	1.363	1.471	1.815
map05133 Pertussis	0.167606	2.1	P28482	270	K	0.525	0.0423994	Down	Mitogen-activated protein kinase 1 OS=Homo sapiens OX=9606 GN=MAPK1 PE=1 SV=3	MAPK1	K04371	1	6.06964e-05	119.07	2	NYLLSLPHK(1)NK	-4.3111	0.84	0.967	0.802	2.364	1.304	1.303
map05143 African trypanosomiasis	0.323981	1.73	P52888	249	K	2.593	0.0260554	Up	Thimet oligopeptidase OS=Homo sapiens OX=9606 GN=THOP1 PE=1 SV=2	THOP1	K01392	1	8.42607e-05	118.91	2	CK(1)EENCAILK	-4.5637	1.484	1.144	1.063		0.351	0.598
map05143 African trypanosomiasis	0.323981	1.73	P68871	96	K	3.358	0.0279466	Up	Hemoglobin subunit beta OS=Homo sapiens OX=9606 GN=HBB PE=1 SV=2	HBB	K13823	1	4.23028e-152	234.91	3	GTFATLSELHCDK(1)LHVDPENFR	-0.93642	1.119	2.332	1.299		0.478	0.465
map05152 Tuberculosis	0.135338	1.84	P07339	127	K	0.373	0.0392557	Down	Cathepsin D OS=Homo sapiens OX=9606 GN=CTSD PE=1 SV=1	CTSD	K01379	1	6.48093e-05	99.174	2	YNSDK(1)SSTYVK	-5.2892	0.452	0.578		1.809	0.917	1.411
map05152 Tuberculosis	0.135338	1.84	P61586	104	K	0.157	0.0459742	Down	Transforming protein RhoA OS=Homo sapiens OX=9606 GN=RHOA PE=1 SV=1	RHOA	K04513	1	2.84611e-12	111.98	3	WTPEVK(1)HFCPNVPIILVGNK	-7.8123		0.243	0.576	2.643	2.581
map05152 Tuberculosis	0.135338	1.84	P61586	162	K	0.401	0.0131434	Down	Transforming protein RhoA OS=Homo sapiens OX=9606 GN=RHOA PE=1 SV=1	RHOA	K04513	1	0.000145487	89.382	2	IGAFGYMECSAK(1)TK	-2.3321	0.809	0.513		1.554	1.618	1.775
map05152 Tuberculosis	0.135338	1.84	Q08209	323	K	0.387	0.0316177	Down	Serine/threonine-protein phosphatase 2B catalytic subunit alpha isoform OS=Homo sapiens OX=9606 GN=PPP3CA PE=1 SV=1	PPP3CA	K04348	1	3.08677e-15	114.93	2	AAVLK(1)YENNVMNIR	-5.7491	0.826	0.633			2.091	1.675
map05152 Tuberculosis	0.135338	1.84	P28482	138	K	0.498	0.00378019	Down	Mitogen-activated protein kinase 1 OS=Homo sapiens OX=9606 GN=MAPK1 PE=1 SV=3	MAPK1	K04371	1	7.2177e-05	134.2	3	GLK(1)YIHSANVLHR	-6.1004	0.848	0.808	0.66	1.363	1.471	1.815
map05152 Tuberculosis	0.135338	1.84	P28482	270	K	0.525	0.0423994	Down	Mitogen-activated protein kinase 1 OS=Homo sapiens OX=9606 GN=MAPK1 PE=1 SV=3	MAPK1	K04371	1	6.06964e-05	119.07	2	NYLLSLPHK(1)NK	-4.3111	0.84	0.967	0.802	2.364	1.304	1.303
map05152 Tuberculosis	0.135338	1.84	Q13554	69	K	0.425	0.0145479	Down	Calcium/calmodulin-dependent protein kinase type II subunit beta OS=Homo sapiens OX=9606 GN=CAMK2B PE=1 SV=3	CAMK2B	K04515	1	0.000355844	94.806	3	LLK(1)HSNIVR	-4.3855	0.941	0.622		1.638	1.979	1.899
map05152 Tuberculosis	0.135338	1.84	Q93050	288	K	1.542	0.0413809	Up	V-type proton ATPase 116 kDa subunit a isoform 1 OS=Homo sapiens OX=9606 GN=ATP6V0A1 PE=1 SV=3	ATP6V0A1	K02154	1	0.000171134	133.98	2	VLQAAAK(1)NIR	-3.4237	0.78	1.001		0.532	0.547	0.654
map05163 Human cytomegalovirus infection	0.450023	1.34	O60262	30	K	2.735	0.00845762	Up	Guanine nucleotide-binding protein G(I)/G(S)/G(O) subunit gamma-7 OS=Homo sapiens OX=9606 GN=GNG7 PE=1 SV=1	GNG7	K04543	1	2.73049e-15	162.16	3	VSK(1)AASDLMSYCEQHAR	-2.1126	1.151	1.626		0.435	0.541	0.547
map05163 Human cytomegalovirus infection	0.450023	1.34	P61586	104	K	0.157	0.0459742	Down	Transforming protein RhoA OS=Homo sapiens OX=9606 GN=RHOA PE=1 SV=1	RHOA	K04513	1	2.84611e-12	111.98	3	WTPEVK(1)HFCPNVPIILVGNK	-7.8123		0.243	0.576	2.643	2.581
map05163 Human cytomegalovirus infection	0.450023	1.34	P61586	162	K	0.401	0.0131434	Down	Transforming protein RhoA OS=Homo sapiens OX=9606 GN=RHOA PE=1 SV=1	RHOA	K04513	1	0.000145487	89.382	2	IGAFGYMECSAK(1)TK	-2.3321	0.809	0.513		1.554	1.618	1.775
map05163 Human cytomegalovirus infection	0.450023	1.34	Q08209	323	K	0.387	0.0316177	Down	Serine/threonine-protein phosphatase 2B catalytic subunit alpha isoform OS=Homo sapiens OX=9606 GN=PPP3CA PE=1 SV=1	PPP3CA	K04348	1	3.08677e-15	114.93	2	AAVLK(1)YENNVMNIR	-5.7491	0.826	0.633			2.091	1.675
map05163 Human cytomegalovirus infection	0.450023	1.34	P28482	138	K	0.498	0.00378019	Down	Mitogen-activated protein kinase 1 OS=Homo sapiens OX=9606 GN=MAPK1 PE=1 SV=3	MAPK1	K04371	1	7.2177e-05	134.2	3	GLK(1)YIHSANVLHR	-6.1004	0.848	0.808	0.66	1.363	1.471	1.815
map05163 Human cytomegalovirus infection	0.450023	1.34	P28482	270	K	0.525	0.0423994	Down	Mitogen-activated protein kinase 1 OS=Homo sapiens OX=9606 GN=MAPK1 PE=1 SV=3	MAPK1	K04371	1	6.06964e-05	119.07	2	NYLLSLPHK(1)NK	-4.3111	0.84	0.967	0.802	2.364	1.304	1.303
map05163 Human cytomegalovirus infection	0.450023	1.34	P30101	218	K	0.418	0.025017	Down	Protein disulfide-isomerase A3 OS=Homo sapiens OX=9606 GN=PDIA3 PE=1 SV=4	PDIA3	K08056	1	6.45462e-24	166.65	2	FEDK(1)TVAYTEQK	-4.0681	0.387		0.31	1.041	0.833	0.629
map05163 Human cytomegalovirus infection	0.450023	1.34	P62873	89	K	0.269	0.000746766	Down	Guanine nucleotide-binding protein G(I)/G(S)/G(T) subunit beta-1 OS=Homo sapiens OX=9606 GN=GNB1 PE=1 SV=3	GNB1	K04536	1	7.03952e-21	149.58	3	LIIWDSYTTNK(1)VHAIPLR	-5.8062	0.776	0.599	0.592	2.824	2.548	1.952
map05166 Human T-cell leukemia virus 1 infection	0.301989	1.44	P05141	199	K	0.281	0.0102126	Down	ADP/ATP translocase 2 OS=Homo sapiens OX=9606 GN=SLC25A5 PE=1 SV=7	SLC25A5	K05863	1	1.73755e-15	106.58	2	AAYFGIYDTAK(1)GMLPDPK	-2.9528	0.332		0.332	1.577	1.069	0.9
map05166 Human T-cell leukemia virus 1 infection	0.301989	1.44	P12236	147	K	0.291	0.0288919	Down	ADP/ATP translocase 3 OS=Homo sapiens OX=9606 GN=SLC25A6 PE=1 SV=4	SLC25A6	K05863	1	1.55471e-07	157.77	2	LAADVGK(1)SGTER	-2.8609	0.656	0.586	0.268	2.323	1.841	1.017
map05166 Human T-cell leukemia virus 1 infection	0.301989	1.44	Q08209	323	K	0.387	0.0316177	Down	Serine/threonine-protein phosphatase 2B catalytic subunit alpha isoform OS=Homo sapiens OX=9606 GN=PPP3CA PE=1 SV=1	PPP3CA	K04348	1	3.08677e-15	114.93	2	AAVLK(1)YENNVMNIR	-5.7491	0.826	0.633			2.091	1.675
map05166 Human T-cell leukemia virus 1 infection	0.301989	1.44	P28482	138	K	0.498	0.00378019	Down	Mitogen-activated protein kinase 1 OS=Homo sapiens OX=9606 GN=MAPK1 PE=1 SV=3	MAPK1	K04371	1	7.2177e-05	134.2	3	GLK(1)YIHSANVLHR	-6.1004	0.848	0.808	0.66	1.363	1.471	1.815
map05166 Human T-cell leukemia virus 1 infection	0.301989	1.44	P28482	270	K	0.525	0.0423994	Down	Mitogen-activated protein kinase 1 OS=Homo sapiens OX=9606 GN=MAPK1 PE=1 SV=3	MAPK1	K04371	1	6.06964e-05	119.07	2	NYLLSLPHK(1)NK	-4.3111	0.84	0.967	0.802	2.364	1.304	1.303
map05166 Human T-cell leukemia virus 1 infection	0.301989	1.44	P27824	127	K	0.243	0.0225698	Down	Calnexin OS=Homo sapiens OX=9606 GN=CANX PE=1 SV=2	CANX	K08054	1	0.000231988	107.08	3	AK(1)HHAISAK	-2.5346	0.252		0.178	1.015	1.099	0.539
map05166 Human T-cell leukemia virus 1 infection	0.301989	1.44	P27824	210	K	0.389	0.0331981	Down	Calnexin OS=Homo sapiens OX=9606 GN=CANX PE=1 SV=2	CANX	K08054	1	4.03999e-05	140.57	2	NPK(1)TGIYEEK	-3.8277	0.369		0.282	1.14	0.641	0.731
map05166 Human T-cell leukemia virus 1 infection	0.301989	1.44	P27824	458	K	0.331	0.045113	Down	Calnexin OS=Homo sapiens OX=9606 GN=CANX PE=1 SV=2	CANX	K08054	1	9.74359e-53	228.73	2	IVDDWANDGWGLK(1)K	-2.0038	0.333		0.224	1.222	0.723	0.576
map05166 Human T-cell leukemia virus 1 infection	0.301989	1.44	P62826	134	K	0.421	0.0316485	Down	GTP-binding nuclear protein Ran OS=Homo sapiens OX=9606 GN=RAN PE=1 SV=3	RAN	K07936	1	1.46303e-08	125.5	2	AK(1)SIVFHR	-4.9267	0.86	0.547	0.614	2.276	1.454	1.07
map05166 Human T-cell leukemia virus 1 infection	0.301989	1.44	P62826	71	K	0.37	0.0271881	Down	GTP-binding nuclear protein Ran OS=Homo sapiens OX=9606 GN=RAN PE=1 SV=3	RAN	K07936	1	7.46751e-25	183.7	2	FNVWDTAGQEK(1)FGGLR	-0.058299	0.729	0.512	0.625	2.08	2.013	0.945
map05166 Human T-cell leukemia virus 1 infection	0.301989	1.44	P62826	23	K	0.433	0.0494701	Down	GTP-binding nuclear protein Ran OS=Homo sapiens OX=9606 GN=RAN PE=1 SV=3	RAN	K07936	1	1.31972e-06	91.939	2	LVLVGDGGTGK(1)TTFVK	-2.016	0.764		0.441	1.693	1.415	1.068
map05167 Kaposi sarcoma-associated herpesvirus infection	0.426819	1.31	O60262	30	K	2.735	0.00845762	Up	Guanine nucleotide-binding protein G(I)/G(S)/G(O) subunit gamma-7 OS=Homo sapiens OX=9606 GN=GNG7 PE=1 SV=1	GNG7	K04543	1	2.73049e-15	162.16	3	VSK(1)AASDLMSYCEQHAR	-2.1126	1.151	1.626		0.435	0.541	0.547
map05167 Kaposi sarcoma-associated herpesvirus infection	0.426819	1.31	Q08209	323	K	0.387	0.0316177	Down	Serine/threonine-protein phosphatase 2B catalytic subunit alpha isoform OS=Homo sapiens OX=9606 GN=PPP3CA PE=1 SV=1	PPP3CA	K04348	1	3.08677e-15	114.93	2	AAVLK(1)YENNVMNIR	-5.7491	0.826	0.633			2.091	1.675
map05167 Kaposi sarcoma-associated herpesvirus infection	0.426819	1.31	P28482	138	K	0.498	0.00378019	Down	Mitogen-activated protein kinase 1 OS=Homo sapiens OX=9606 GN=MAPK1 PE=1 SV=3	MAPK1	K04371	1	7.2177e-05	134.2	3	GLK(1)YIHSANVLHR	-6.1004	0.848	0.808	0.66	1.363	1.471	1.815
map05167 Kaposi sarcoma-associated herpesvirus infection	0.426819	1.31	P28482	270	K	0.525	0.0423994	Down	Mitogen-activated protein kinase 1 OS=Homo sapiens OX=9606 GN=MAPK1 PE=1 SV=3	MAPK1	K04371	1	6.06964e-05	119.07	2	NYLLSLPHK(1)NK	-4.3111	0.84	0.967	0.802	2.364	1.304	1.303
map05167 Kaposi sarcoma-associated herpesvirus infection	0.426819	1.31	P62873	89	K	0.269	0.000746766	Down	Guanine nucleotide-binding protein G(I)/G(S)/G(T) subunit beta-1 OS=Homo sapiens OX=9606 GN=GNB1 PE=1 SV=3	GNB1	K04536	1	7.03952e-21	149.58	3	LIIWDSYTTNK(1)VHAIPLR	-5.8062	0.776	0.599	0.592	2.824	2.548	1.952
map05167 Kaposi sarcoma-associated herpesvirus infection	0.426819	1.31	Q9NT62	185	K	0.218	0.0203714	Down	Ubiquitin-like-conjugating enzyme ATG3 OS=Homo sapiens OX=9606 GN=ATG3 PE=1 SV=1	ATG3	K08343	1	4.57852e-16	139.94	2	AK(1)TDAGGEDAILQTR	-6.3767	0.475		0.317	1.254	1.516	2.674
map05170 Human immunodeficiency virus 1 infection	0.465628	1.28	O60262	30	K	2.735	0.00845762	Up	Guanine nucleotide-binding protein G(I)/G(S)/G(O) subunit gamma-7 OS=Homo sapiens OX=9606 GN=GNG7 PE=1 SV=1	GNG7	K04543	1	2.73049e-15	162.16	3	VSK(1)AASDLMSYCEQHAR	-2.1126	1.151	1.626		0.435	0.541	0.547
map05170 Human immunodeficiency virus 1 infection	0.465628	1.28	Q08209	323	K	0.387	0.0316177	Down	Serine/threonine-protein phosphatase 2B catalytic subunit alpha isoform OS=Homo sapiens OX=9606 GN=PPP3CA PE=1 SV=1	PPP3CA	K04348	1	3.08677e-15	114.93	2	AAVLK(1)YENNVMNIR	-5.7491	0.826	0.633			2.091	1.675
map05170 Human immunodeficiency virus 1 infection	0.465628	1.28	P23528	132	K	0.347	0.0332554	Down	Cofilin-1 OS=Homo sapiens OX=9606 GN=CFL1 PE=1 SV=3	CFL1	K05765	1	3.51034e-52	239.37	3	LTGIK(1)HELQANCYEEVKDR	-4.6939	0.862	0.534	0.455	2.735	1.444	1.154
map05170 Human immunodeficiency virus 1 infection	0.465628	1.28	P28482	138	K	0.498	0.00378019	Down	Mitogen-activated protein kinase 1 OS=Homo sapiens OX=9606 GN=MAPK1 PE=1 SV=3	MAPK1	K04371	1	7.2177e-05	134.2	3	GLK(1)YIHSANVLHR	-6.1004	0.848	0.808	0.66	1.363	1.471	1.815
map05170 Human immunodeficiency virus 1 infection	0.465628	1.28	P28482	270	K	0.525	0.0423994	Down	Mitogen-activated protein kinase 1 OS=Homo sapiens OX=9606 GN=MAPK1 PE=1 SV=3	MAPK1	K04371	1	6.06964e-05	119.07	2	NYLLSLPHK(1)NK	-4.3111	0.84	0.967	0.802	2.364	1.304	1.303
map05170 Human immunodeficiency virus 1 infection	0.465628	1.28	P30101	218	K	0.418	0.025017	Down	Protein disulfide-isomerase A3 OS=Homo sapiens OX=9606 GN=PDIA3 PE=1 SV=4	PDIA3	K08056	1	6.45462e-24	166.65	2	FEDK(1)TVAYTEQK	-4.0681	0.387		0.31	1.041	0.833	0.629
map05170 Human immunodeficiency virus 1 infection	0.465628	1.28	P62873	89	K	0.269	0.000746766	Down	Guanine nucleotide-binding protein G(I)/G(S)/G(T) subunit beta-1 OS=Homo sapiens OX=9606 GN=GNB1 PE=1 SV=3	GNB1	K04536	1	7.03952e-21	149.58	3	LIIWDSYTTNK(1)VHAIPLR	-5.8062	0.776	0.599	0.592	2.824	2.548	1.952
map05200 Pathways in cancer	0.450567	1.23	O14880	111	K	0.251	0.0303415	Down	Microsomal glutathione S-transferase 3 OS=Homo sapiens OX=9606 GN=MGST3 PE=1 SV=1	MGST3	K00799	1	4.69404e-23	160.62	2	VLYAYGYYTGEPSK(1)R	-2.7636	0.698	0.543	0.408	3.655	1.838	1.065
map05200 Pathways in cancer	0.450567	1.23	O60262	30	K	2.735	0.00845762	Up	Guanine nucleotide-binding protein G(I)/G(S)/G(O) subunit gamma-7 OS=Homo sapiens OX=9606 GN=GNG7 PE=1 SV=1	GNG7	K04543	1	2.73049e-15	162.16	3	VSK(1)AASDLMSYCEQHAR	-2.1126	1.151	1.626		0.435	0.541	0.547
map05200 Pathways in cancer	0.450567	1.23	P07900	112	K	0.217	0.0235457	Down	Heat shock protein HSP 90-alpha OS=Homo sapiens OX=9606 GN=HSP90AA1 PE=1 SV=5	HSP90AA1	K04079	1	8.65796e-33	160.07	2	ADLINNLGTIAK(1)SGTK	-6.0572	0.693	0.358	0.567	4.384	1.456	1.617
map05200 Pathways in cancer	0.450567	1.23	P07900	632	K	0.413	0.0322075	Down	Heat shock protein HSP 90-alpha OS=Homo sapiens OX=9606 GN=HSP90AA1 PE=1 SV=5	HSP90AA1	K04079	1	1.27501e-18	124.62	3	K(1)HLEINPDHSIIETLR	-7.1392	0.896	0.508	0.564	2.055	1.694	1.021
map05200 Pathways in cancer	0.450567	1.23	P07900	283	K	0.366	0.00553349	Down	Heat shock protein HSP 90-alpha OS=Homo sapiens OX=9606 GN=HSP90AA1 PE=1 SV=5	HSP90AA1	K04079	1	1.33577e-14	183.57	2	EK(1)YIDQEELNK	-4.1913	0.958	0.546	0.579	2.147	1.772	1.765
map05200 Pathways in cancer	0.450567	1.23	P07900	185	K	0.242	0.00357787	Down	Heat shock protein HSP 90-alpha OS=Homo sapiens OX=9606 GN=HSP90AA1 PE=1 SV=5	HSP90AA1	K04079	1	0.00194946	83.358	2	GTK(1)VILHLK	-5.1043	0.58		0.436	1.945	1.811	2.533
map05200 Pathways in cancer	0.450567	1.23	P61586	104	K	0.157	0.0459742	Down	Transforming protein RhoA OS=Homo sapiens OX=9606 GN=RHOA PE=1 SV=1	RHOA	K04513	1	2.84611e-12	111.98	3	WTPEVK(1)HFCPNVPIILVGNK	-7.8123		0.243	0.576	2.643	2.581
map05200 Pathways in cancer	0.450567	1.23	P61586	162	K	0.401	0.0131434	Down	Transforming protein RhoA OS=Homo sapiens OX=9606 GN=RHOA PE=1 SV=1	RHOA	K04513	1	0.000145487	89.382	2	IGAFGYMECSAK(1)TK	-2.3321	0.809	0.513		1.554	1.618	1.775
map05200 Pathways in cancer	0.450567	1.23	P08238	559	K	0.309	0.027258	Down	Heat shock protein HSP 90-beta OS=Homo sapiens OX=9606 GN=HSP90AB1 PE=1 SV=4	HSP90AB1	K04079	1	0.00191826	106.93	2	AK(1)FENLCK	-3.086	0.828	0.53	0.471	3.129	1.561	1.223
map05200 Pathways in cancer	0.450567	1.23	P14625	161	K	0.372	0.0391766	Down	Endoplasmin OS=Homo sapiens OX=9606 GN=HSP90B1 PE=1 SV=1	HSP90B1	K09487	1	1.01366e-32	188.6	2	EELVK(1)NLGTIAK	-3.602	0.349		0.296	1.15	0.88	0.57
map05200 Pathways in cancer	0.450567	1.23	P14625	168	K	0.218	0.0355353	Down	Endoplasmin OS=Homo sapiens OX=9606 GN=HSP90B1 PE=1 SV=1	HSP90B1	K09487	1	2.36205e-69	252.02	2	NLGTIAK(1)SGTSEFLNK	-1.4325	0.358	0.251	0.267	2.319	1.17	0.534
map05200 Pathways in cancer	0.450567	1.23	P14625	95	K	0.303	0.048169	Down	Endoplasmin OS=Homo sapiens OX=9606 GN=HSP90B1 PE=1 SV=1	HSP90B1	K09487	1	2.23114e-13	163.2	2	LIINSLYK(1)NK	-8.0736	0.538	0.207	0.373	2.041	0.889	0.757
map05200 Pathways in cancer	0.450567	1.23	P28482	138	K	0.498	0.00378019	Down	Mitogen-activated protein kinase 1 OS=Homo sapiens OX=9606 GN=MAPK1 PE=1 SV=3	MAPK1	K04371	1	7.2177e-05	134.2	3	GLK(1)YIHSANVLHR	-6.1004	0.848	0.808	0.66	1.363	1.471	1.815
map05200 Pathways in cancer	0.450567	1.23	P28482	270	K	0.525	0.0423994	Down	Mitogen-activated protein kinase 1 OS=Homo sapiens OX=9606 GN=MAPK1 PE=1 SV=3	MAPK1	K04371	1	6.06964e-05	119.07	2	NYLLSLPHK(1)NK	-4.3111	0.84	0.967	0.802	2.364	1.304	1.303
map05200 Pathways in cancer	0.450567	1.23	P62873	89	K	0.269	0.000746766	Down	Guanine nucleotide-binding protein G(I)/G(S)/G(T) subunit beta-1 OS=Homo sapiens OX=9606 GN=GNB1 PE=1 SV=3	GNB1	K04536	1	7.03952e-21	149.58	3	LIIWDSYTTNK(1)VHAIPLR	-5.8062	0.776	0.599	0.592	2.824	2.548	1.952
map05200 Pathways in cancer	0.450567	1.23	P78417	152	K	2.382	0.0211852	Up	Glutathione S-transferase omega-1 OS=Homo sapiens OX=9606 GN=GSTO1 PE=1 SV=2	GSTO1	K00799	1	1.32289e-78	228.06	2	EFTK(1)LEEVLTNK	-14.465	1.458	1.869			0.679	0.718
map05200 Pathways in cancer	0.450567	1.23	Q13554	69	K	0.425	0.0145479	Down	Calcium/calmodulin-dependent protein kinase type II subunit beta OS=Homo sapiens OX=9606 GN=CAMK2B PE=1 SV=3	CAMK2B	K04515	1	0.000355844	94.806	3	LLK(1)HSNIVR	-4.3855	0.941	0.622		1.638	1.979	1.899
map05203 Viral carcinogenesis	0.471565	1.26	P61586	104	K	0.157	0.0459742	Down	Transforming protein RhoA OS=Homo sapiens OX=9606 GN=RHOA PE=1 SV=1	RHOA	K04513	1	2.84611e-12	111.98	3	WTPEVK(1)HFCPNVPIILVGNK	-7.8123		0.243	0.576	2.643	2.581
map05203 Viral carcinogenesis	0.471565	1.26	P61586	162	K	0.401	0.0131434	Down	Transforming protein RhoA OS=Homo sapiens OX=9606 GN=RHOA PE=1 SV=1	RHOA	K04513	1	0.000145487	89.382	2	IGAFGYMECSAK(1)TK	-2.3321	0.809	0.513		1.554	1.618	1.775
map05203 Viral carcinogenesis	0.471565	1.26	P14618	270	K	0.255	0.00541327	Down	Pyruvate kinase PKM OS=Homo sapiens OX=9606 GN=PKM PE=1 SV=4	PKM	K00873	1	2.21388e-21	159.12	2	IISK(1)IENHEGVR	-3.6668	0.541	0.55	0.324	1.93	1.276	2.333
map05203 Viral carcinogenesis	0.471565	1.26	P27348	122	K	0.139	0.0376276	Down	14-3-3 protein theta OS=Homo sapiens OX=9606 GN=YWHAQ PE=1 SV=1	YWHAQ	K16197	1	0.0133969	85.813	2	MK(1)GDYFR	-3.49	0.532	0.405		4.512	2.207
map05203 Viral carcinogenesis	0.471565	1.26	P28482	138	K	0.498	0.00378019	Down	Mitogen-activated protein kinase 1 OS=Homo sapiens OX=9606 GN=MAPK1 PE=1 SV=3	MAPK1	K04371	1	7.2177e-05	134.2	3	GLK(1)YIHSANVLHR	-6.1004	0.848	0.808	0.66	1.363	1.471	1.815
map05203 Viral carcinogenesis	0.471565	1.26	P28482	270	K	0.525	0.0423994	Down	Mitogen-activated protein kinase 1 OS=Homo sapiens OX=9606 GN=MAPK1 PE=1 SV=3	MAPK1	K04371	1	6.06964e-05	119.07	2	NYLLSLPHK(1)NK	-4.3111	0.84	0.967	0.802	2.364	1.304	1.303
map05203 Viral carcinogenesis	0.471565	1.26	P61978	52	K	0.409	0.00460657	Down	Heterogeneous nuclear ribonucleoprotein K OS=Homo sapiens OX=9606 GN=HNRNPK PE=1 SV=1	HNRNPK	K12886	1	1.21561e-15	181.87	2	ILLQSK(1)NAGAVIGK	-3.9479	0.713	0.468	0.545	1.691	1.265	1.26
map05203 Viral carcinogenesis	0.471565	1.26	P61981	120	K	0.45	0.0235354	Down	14-3-3 protein gamma OS=Homo sapiens OX=9606 GN=YWHAG PE=1 SV=2	YWHAG	K16198	1	2.97402e-67	200.82	2	NCSETQYESK(1)VFYLK	-4.2515	0.891	0.928	0.714	2.56	1.787	1.285
map05203 Viral carcinogenesis	0.471565	1.26	P61981	142	K	0.528	0.0189912	Down	14-3-3 protein gamma OS=Homo sapiens OX=9606 GN=YWHAG PE=1 SV=2	YWHAG	K16198	1	2.51329e-06	154.81	2	YLAEVATGEK(1)R	-4.7078	0.977	0.844		2.065	1.502	1.606
map05204 Chemical carcinogenesis	0.349621	1.63	O14880	111	K	0.251	0.0303415	Down	Microsomal glutathione S-transferase 3 OS=Homo sapiens OX=9606 GN=MGST3 PE=1 SV=1	MGST3	K00799	1	4.69404e-23	160.62	2	VLYAYGYYTGEPSK(1)R	-2.7636	0.698	0.543	0.408	3.655	1.838	1.065
map05204 Chemical carcinogenesis	0.349621	1.63	P78417	152	K	2.382	0.0211852	Up	Glutathione S-transferase omega-1 OS=Homo sapiens OX=9606 GN=GSTO1 PE=1 SV=2	GSTO1	K00799	1	1.32289e-78	228.06	2	EFTK(1)LEEVLTNK	-14.465	1.458	1.869			0.679	0.718
map05206 MicroRNAs in cancer	0.31293	1.59	P61586	104	K	0.157	0.0459742	Down	Transforming protein RhoA OS=Homo sapiens OX=9606 GN=RHOA PE=1 SV=1	RHOA	K04513	1	2.84611e-12	111.98	3	WTPEVK(1)HFCPNVPIILVGNK	-7.8123		0.243	0.576	2.643	2.581
map05206 MicroRNAs in cancer	0.31293	1.59	P61586	162	K	0.401	0.0131434	Down	Transforming protein RhoA OS=Homo sapiens OX=9606 GN=RHOA PE=1 SV=1	RHOA	K04513	1	0.000145487	89.382	2	IGAFGYMECSAK(1)TK	-2.3321	0.809	0.513		1.554	1.618	1.775
map05206 MicroRNAs in cancer	0.31293	1.59	P15311	143	K	0.539	0.0373548	Down	Ezrin OS=Homo sapiens OX=9606 GN=EZR PE=1 SV=4	EZR	K08007	1	0.000804396	69.276	3	EVHK(1)SGYLSSER	-5.7877		0.993	0.793	1.744	1.571
map05206 MicroRNAs in cancer	0.31293	1.59	P28482	138	K	0.498	0.00378019	Down	Mitogen-activated protein kinase 1 OS=Homo sapiens OX=9606 GN=MAPK1 PE=1 SV=3	MAPK1	K04371	1	7.2177e-05	134.2	3	GLK(1)YIHSANVLHR	-6.1004	0.848	0.808	0.66	1.363	1.471	1.815
map05206 MicroRNAs in cancer	0.31293	1.59	P28482	270	K	0.525	0.0423994	Down	Mitogen-activated protein kinase 1 OS=Homo sapiens OX=9606 GN=MAPK1 PE=1 SV=3	MAPK1	K04371	1	6.06964e-05	119.07	2	NYLLSLPHK(1)NK	-4.3111	0.84	0.967	0.802	2.364	1.304	1.303
map05206 MicroRNAs in cancer	0.31293	1.59	P61978	52	K	0.409	0.00460657	Down	Heterogeneous nuclear ribonucleoprotein K OS=Homo sapiens OX=9606 GN=HNRNPK PE=1 SV=1	HNRNPK	K12886	1	1.21561e-15	181.87	2	ILLQSK(1)NAGAVIGK	-3.9479	0.713	0.468	0.545	1.691	1.265	1.26
map05215 Prostate cancer	0.106437	2.18	P07900	112	K	0.217	0.0235457	Down	Heat shock protein HSP 90-alpha OS=Homo sapiens OX=9606 GN=HSP90AA1 PE=1 SV=5	HSP90AA1	K04079	1	8.65796e-33	160.07	2	ADLINNLGTIAK(1)SGTK	-6.0572	0.693	0.358	0.567	4.384	1.456	1.617
map05215 Prostate cancer	0.106437	2.18	P07900	632	K	0.413	0.0322075	Down	Heat shock protein HSP 90-alpha OS=Homo sapiens OX=9606 GN=HSP90AA1 PE=1 SV=5	HSP90AA1	K04079	1	1.27501e-18	124.62	3	K(1)HLEINPDHSIIETLR	-7.1392	0.896	0.508	0.564	2.055	1.694	1.021
map05215 Prostate cancer	0.106437	2.18	P07900	283	K	0.366	0.00553349	Down	Heat shock protein HSP 90-alpha OS=Homo sapiens OX=9606 GN=HSP90AA1 PE=1 SV=5	HSP90AA1	K04079	1	1.33577e-14	183.57	2	EK(1)YIDQEELNK	-4.1913	0.958	0.546	0.579	2.147	1.772	1.765
map05215 Prostate cancer	0.106437	2.18	P07900	185	K	0.242	0.00357787	Down	Heat shock protein HSP 90-alpha OS=Homo sapiens OX=9606 GN=HSP90AA1 PE=1 SV=5	HSP90AA1	K04079	1	0.00194946	83.358	2	GTK(1)VILHLK	-5.1043	0.58		0.436	1.945	1.811	2.533
map05215 Prostate cancer	0.106437	2.18	P08238	559	K	0.309	0.027258	Down	Heat shock protein HSP 90-beta OS=Homo sapiens OX=9606 GN=HSP90AB1 PE=1 SV=4	HSP90AB1	K04079	1	0.00191826	106.93	2	AK(1)FENLCK	-3.086	0.828	0.53	0.471	3.129	1.561	1.223
map05215 Prostate cancer	0.106437	2.18	P14625	161	K	0.372	0.0391766	Down	Endoplasmin OS=Homo sapiens OX=9606 GN=HSP90B1 PE=1 SV=1	HSP90B1	K09487	1	1.01366e-32	188.6	2	EELVK(1)NLGTIAK	-3.602	0.349		0.296	1.15	0.88	0.57
map05215 Prostate cancer	0.106437	2.18	P14625	168	K	0.218	0.0355353	Down	Endoplasmin OS=Homo sapiens OX=9606 GN=HSP90B1 PE=1 SV=1	HSP90B1	K09487	1	2.36205e-69	252.02	2	NLGTIAK(1)SGTSEFLNK	-1.4325	0.358	0.251	0.267	2.319	1.17	0.534
map05215 Prostate cancer	0.106437	2.18	P14625	95	K	0.303	0.048169	Down	Endoplasmin OS=Homo sapiens OX=9606 GN=HSP90B1 PE=1 SV=1	HSP90B1	K09487	1	2.23114e-13	163.2	2	LIINSLYK(1)NK	-8.0736	0.538	0.207	0.373	2.041	0.889	0.757
map05215 Prostate cancer	0.106437	2.18	P28482	138	K	0.498	0.00378019	Down	Mitogen-activated protein kinase 1 OS=Homo sapiens OX=9606 GN=MAPK1 PE=1 SV=3	MAPK1	K04371	1	7.2177e-05	134.2	3	GLK(1)YIHSANVLHR	-6.1004	0.848	0.808	0.66	1.363	1.471	1.815
map05215 Prostate cancer	0.106437	2.18	P28482	270	K	0.525	0.0423994	Down	Mitogen-activated protein kinase 1 OS=Homo sapiens OX=9606 GN=MAPK1 PE=1 SV=3	MAPK1	K04371	1	6.06964e-05	119.07	2	NYLLSLPHK(1)NK	-4.3111	0.84	0.967	0.802	2.364	1.304	1.303
map05418 Fluid shear stress and atherosclerosis	0.0357306	2.38	O14880	111	K	0.251	0.0303415	Down	Microsomal glutathione S-transferase 3 OS=Homo sapiens OX=9606 GN=MGST3 PE=1 SV=1	MGST3	K00799	1	4.69404e-23	160.62	2	VLYAYGYYTGEPSK(1)R	-2.7636	0.698	0.543	0.408	3.655	1.838	1.065
map05418 Fluid shear stress and atherosclerosis	0.0357306	2.38	P07900	112	K	0.217	0.0235457	Down	Heat shock protein HSP 90-alpha OS=Homo sapiens OX=9606 GN=HSP90AA1 PE=1 SV=5	HSP90AA1	K04079	1	8.65796e-33	160.07	2	ADLINNLGTIAK(1)SGTK	-6.0572	0.693	0.358	0.567	4.384	1.456	1.617
map05418 Fluid shear stress and atherosclerosis	0.0357306	2.38	P07900	632	K	0.413	0.0322075	Down	Heat shock protein HSP 90-alpha OS=Homo sapiens OX=9606 GN=HSP90AA1 PE=1 SV=5	HSP90AA1	K04079	1	1.27501e-18	124.62	3	K(1)HLEINPDHSIIETLR	-7.1392	0.896	0.508	0.564	2.055	1.694	1.021
map05418 Fluid shear stress and atherosclerosis	0.0357306	2.38	P07900	283	K	0.366	0.00553349	Down	Heat shock protein HSP 90-alpha OS=Homo sapiens OX=9606 GN=HSP90AA1 PE=1 SV=5	HSP90AA1	K04079	1	1.33577e-14	183.57	2	EK(1)YIDQEELNK	-4.1913	0.958	0.546	0.579	2.147	1.772	1.765
map05418 Fluid shear stress and atherosclerosis	0.0357306	2.38	P07900	185	K	0.242	0.00357787	Down	Heat shock protein HSP 90-alpha OS=Homo sapiens OX=9606 GN=HSP90AA1 PE=1 SV=5	HSP90AA1	K04079	1	0.00194946	83.358	2	GTK(1)VILHLK	-5.1043	0.58		0.436	1.945	1.811	2.533
map05418 Fluid shear stress and atherosclerosis	0.0357306	2.38	P61586	104	K	0.157	0.0459742	Down	Transforming protein RhoA OS=Homo sapiens OX=9606 GN=RHOA PE=1 SV=1	RHOA	K04513	1	2.84611e-12	111.98	3	WTPEVK(1)HFCPNVPIILVGNK	-7.8123		0.243	0.576	2.643	2.581
map05418 Fluid shear stress and atherosclerosis	0.0357306	2.38	P61586	162	K	0.401	0.0131434	Down	Transforming protein RhoA OS=Homo sapiens OX=9606 GN=RHOA PE=1 SV=1	RHOA	K04513	1	0.000145487	89.382	2	IGAFGYMECSAK(1)TK	-2.3321	0.809	0.513		1.554	1.618	1.775
map05418 Fluid shear stress and atherosclerosis	0.0357306	2.38	P08238	559	K	0.309	0.027258	Down	Heat shock protein HSP 90-beta OS=Homo sapiens OX=9606 GN=HSP90AB1 PE=1 SV=4	HSP90AB1	K04079	1	0.00191826	106.93	2	AK(1)FENLCK	-3.086	0.828	0.53	0.471	3.129	1.561	1.223
map05418 Fluid shear stress and atherosclerosis	0.0357306	2.38	P14625	161	K	0.372	0.0391766	Down	Endoplasmin OS=Homo sapiens OX=9606 GN=HSP90B1 PE=1 SV=1	HSP90B1	K09487	1	1.01366e-32	188.6	2	EELVK(1)NLGTIAK	-3.602	0.349		0.296	1.15	0.88	0.57
map05418 Fluid shear stress and atherosclerosis	0.0357306	2.38	P14625	168	K	0.218	0.0355353	Down	Endoplasmin OS=Homo sapiens OX=9606 GN=HSP90B1 PE=1 SV=1	HSP90B1	K09487	1	2.36205e-69	252.02	2	NLGTIAK(1)SGTSEFLNK	-1.4325	0.358	0.251	0.267	2.319	1.17	0.534
map05418 Fluid shear stress and atherosclerosis	0.0357306	2.38	P14625	95	K	0.303	0.048169	Down	Endoplasmin OS=Homo sapiens OX=9606 GN=HSP90B1 PE=1 SV=1	HSP90B1	K09487	1	2.23114e-13	163.2	2	LIINSLYK(1)NK	-8.0736	0.538	0.207	0.373	2.041	0.889	0.757
map05418 Fluid shear stress and atherosclerosis	0.0357306	2.38	P78417	152	K	2.382	0.0211852	Up	Glutathione S-transferase omega-1 OS=Homo sapiens OX=9606 GN=GSTO1 PE=1 SV=2	GSTO1	K00799	1	1.32289e-78	228.06	2	EFTK(1)LEEVLTNK	-14.465	1.458	1.869			0.679	0.718
